# Supplementary material for: Transcriptomic and Metabolomic Insights into ABA-Related Genes in Cerasus humilis under Drought Stress
Source: Int J Mol Sci. 2024 Jul 11;25(14):7635. doi: 10.3390/ijms25147635 (PMC11276642; doi:10.3390/ijms25147635)
Supplement: Supplementary file 1 [file ijms-25-07635-s001.zip › Supplementary Table S1.xlsx]

## Sheet: Sheet1
Supplementary Table S1. Transcriptome sequencing data of all samples
Sample	Raw Read	Valid Read	Valid Ratio	Q20	Q30	GC content	Mapped reads	Unique Mapped reads
Moderate_1	39805526	38555258	0.9686	0.9998	0.9747	0.455	36,441,606(94.52%)	34,627,103(89.81%)
Moderate_2	41848522	40600074	0.9702	0.9997	0.9725	0.455	38,209,020(94.11%)	36,377,822(89.60%)
Moderate_3	39261832	38181596	0.9725	0.9997	0.9726	0.455	35,862,843(93.93%)	34,129,001(89.39%)
Normal_1	42992954	41678050	0.9694	0.9998	0.9725	0.455	39,552,281(94.90%)	37,726,395(90.52%)
Normal_2	43024362	41579422	0.9664	0.9997	0.972	0.455	39,446,807(94.87%)	37,560,369(90.33%)
Normal_3	43136406	41520156	0.9625	0.9998	0.9729	0.455	39,396,232(94.88%)	37,586,995(90.53%)
Severe_1	41795680	40494822	0.9689	0.9998	0.9749	0.455	38,246,576(94.45%)	36,237,007(89.49%)
Severe_2	42842262	41607648	0.9712	0.9998	0.9717	0.455	39,324,361(94.51%)	37,342,775(89.75%)
Severe_3	39017054	37872380	0.9707	0.9998	0.9723	0.455	35,809,305(94.55%)	33,857,487(89.40%)
