# Supplementary material for: Transcriptomic and Metabolomic Insights into ABA-Related Genes in Cerasus humilis under Drought Stress
Source: Int J Mol Sci. 2024 Jul 11;25(14):7635. doi: 10.3390/ijms25147635 (PMC11276642; doi:10.3390/ijms25147635)
Supplement: Supplementary file 1 [file ijms-25-07635-s001.zip › Supplementary Table S10.xlsx]

## Sheet: Moedrate VS Normal
Supplementary Table S10. The information of genes related to ABA signal transduction.
gene_id	transcript_id	GO	KEGG	KO_ENTRY	EC	Description	FPKM.Moderate_1	FPKM.Moderate_2	FPKM.Moderate_3	FPKM.Normal_1	FPKM.Normal_2	FPKM.Normal_3	fc	pval	qval	regulation
C.humilis26329	C.humilis26329.1	NA	04016(MAPK signaling pathway - plant);04075(Plant hormone signal transduction)	K14497	EC:3.1.3.16	hypothetical protein PRUPE_7G095400 [Prunus persica]	3.35224	3.7397	6.01211	0.199268	0.88462	0.191719	10.2728	3.50799e-06	6.65142e-05	up
C.humilis06204	C.humilis06204.1	GO:0004721(phosphoprotein phosphatase activity);GO:0004722(protein serine/threonine phosphatase activity);GO:0005515(protein binding);GO:0005634(nucleus);GO:0005737(cytoplasm);GO:0005829(cytosol);GO:0006470(protein dephosphorylation);GO:0009409(response to cold);GO:0009414(response to water deprivation);GO:0009737(response to abscisic acid);GO:0009738(abscisic acid-activated signaling pathway);GO…	04016(MAPK signaling pathway - plant);04075(Plant hormone signal transduction)	K14497	EC:3.1.3.16	PREDICTED: probable protein phosphatase 2C 24 [Prunus mume]	0.302852	0.639246	0.543929	8.57023	0.875934	2.38092	0.125646	0.00014924	0.0015966	down
C.humilis00631	C.humilis00631.1	GO:0004674(protein serine/threonine kinase activity);GO:0005634(nucleus);GO:0005737(cytoplasm);GO:0006468(protein phosphorylation);GO:0035556(intracellular signal transduction)	04016(MAPK signaling pathway - plant);04075(Plant hormone signal transduction)	K14498	EC:2.7.11.1	serine/threonine-protein kinase SAPK2 [Prunus persica]	24.0028	19.0145	21.6892	9.63583	10.3354	11.2313	2.07376	1.96983e-06	3.98795e-05	up
C.humilis22553	C.humilis22553.1	GO:0004674(protein serine/threonine kinase activity);GO:0005634(nucleus);GO:0005737(cytoplasm);GO:0006468(protein phosphorylation);GO:0035556(intracellular signal transduction)	04016(MAPK signaling pathway - plant);04075(Plant hormone signal transduction)	K14498	EC:2.7.11.1	serine/threonine-protein kinase SRK2E isoform X1 [Prunus persica]	49.0248	35.2876	36.8376	15.5611	18.4501	21.655	2.17637	7.26178e-06	0.000124586	up
C.humilis14294	C.humilis14294.1	GO:0004674(protein serine/threonine kinase activity);GO:0005634(nucleus);GO:0005737(cytoplasm);GO:0006468(protein phosphorylation);GO:0035556(intracellular signal transduction)	04016(MAPK signaling pathway - plant);04075(Plant hormone signal transduction)	K14498	EC:2.7.11.1	SnRK2.2 [Prunus avium]	66.3134	48.9492	50.9462	24.9948	28.7986	26.3839	2.07302	2.61249e-05	0.000370971	up
C.humilis14024	C.humilis14024.1	GO:0003677(DNA binding);GO:0003700(DNA binding transcription factor activity);GO:0005515(protein binding);GO:0005634(nucleus);GO:0006351(transcription, DNA-templated);GO:0006355(regulation of transcription, DNA-templated);GO:0009414(response to water deprivation);GO:0009651(response to salt stress);GO:0009737(response to abscisic acid);GO:0009738(abscisic acid-activated signaling pathway);GO:0009…	04075(Plant hormone signal transduction)	K14432	NA	protein ABSCISIC ACID-INSENSITIVE 5 [Prunus persica]	2.50366	2.00715	1.62057	0.58709	0.859082	0.954389	2.55414	3.8435e-05	0.000509068	up

## Sheet: Severe VS Normal
Supplementary Table S10. The information of genes related to ABA signal transduction.
gene_id	transcript_id	GO	KEGG	KO_ENTRY	EC	Description	FPKM.Severe_1	FPKM.Severe_2	FPKM.Severe_3	FPKM.Normal_1	FPKM.Normal_2	FPKM.Normal_3	fc	pval	qval	regulation
C.humilis12006	C.humilis12006.1	GO:0004722(protein serine/threonine phosphatase activity);GO:0005515(protein binding);GO:0005634(nucleus);GO:0005794(Golgi apparatus);GO:0005829(cytosol);GO:0005886(plasma membrane);GO:0006470(protein dephosphorylation);GO:0009414(response to water deprivation);GO:0009658(chloroplast organization);GO:0009737(response to abscisic acid);GO:0009788(negative regulation of abscisic acid-activated sign…	04016(MAPK signaling pathway - plant);04075(Plant hormone signal transduction)	K14497	EC:3.1.3.16	probable protein phosphatase 2C 51 [Prunus avium]	5.23614	6.52311	5.08294	1.07297	0.94247	1.23757	5.17741	4.40631e-18	1.7313e-16	up
C.humilis00629	C.humilis00629.1	GO:0004674(protein serine/threonine kinase activity);GO:0005634(nucleus);GO:0005737(cytoplasm);GO:0006468(protein phosphorylation);GO:0035556(intracellular signal transduction)	04016(MAPK signaling pathway - plant);04075(Plant hormone signal transduction)	K14498	EC:2.7.11.1	hypothetical protein PRUPE_1G521800 [Prunus persica]	10.3332	13.3408	16.094	2.66416	6.10205	3.67897	3.19546	2.16877e-07	2.12212e-06	up
C.humilis26329	C.humilis26329.1	NA	04016(MAPK signaling pathway - plant);04075(Plant hormone signal transduction)	K14497	EC:3.1.3.16	hypothetical protein PRUPE_7G095400 [Prunus persica]	1.02792	5.61191	4.98796	0.199268	0.88462	0.191719	9.11549	0.000402644	0.00191763	up
C.humilis06204	C.humilis06204.1	GO:0004721(phosphoprotein phosphatase activity);GO:0004722(protein serine/threonine phosphatase activity);GO:0005515(protein binding);GO:0005634(nucleus);GO:0005737(cytoplasm);GO:0005829(cytosol);GO:0006470(protein dephosphorylation);GO:0009409(response to cold);GO:0009414(response to water deprivation);GO:0009737(response to abscisic acid);GO:0009738(abscisic acid-activated signaling pathway);GO…	04016(MAPK signaling pathway - plant);04075(Plant hormone signal transduction)	K14497	EC:3.1.3.16	PREDICTED: probable protein phosphatase 2C 24 [Prunus mume]	0.681495	0.880222	0.400257	8.57023	0.875934	2.38092	0.165888	0.00126019	0.00527719	down
C.humilis15149	C.humilis15149.1	GO:0004721(phosphoprotein phosphatase activity);GO:0004722(protein serine/threonine phosphatase activity);GO:0005509(calcium ion binding);GO:0005515(protein binding);GO:0005634(nucleus);GO:0005737(cytoplasm);GO:0005886(plasma membrane);GO:0006470(protein dephosphorylation);GO:0008287(protein serine/threonine phosphatase complex);GO:0009408(response to heat);GO:0009409(response to cold);GO:0009737…	04016(MAPK signaling pathway - plant);04075(Plant hormone signal transduction)	K14497	EC:3.1.3.16	protein phosphatase 2C 56 [Prunus persica]	23.1767	30.2071	27.5106	98.725	45.0095	53.0361	0.41111	0.00132873	0.00552409	down
C.humilis14024	C.humilis14024.1	GO:0003677(DNA binding);GO:0003700(DNA binding transcription factor activity);GO:0005515(protein binding);GO:0005634(nucleus);GO:0006351(transcription, DNA-templated);GO:0006355(regulation of transcription, DNA-templated);GO:0009414(response to water deprivation);GO:0009651(response to salt stress);GO:0009737(response to abscisic acid);GO:0009738(abscisic acid-activated signaling pathway);GO:0009…	04075(Plant hormone signal transduction)	K14432	NA	protein ABSCISIC ACID-INSENSITIVE 5 [Prunus persica]	2.90092	1.97044	2.45601	0.58709	0.859082	0.954389	3.05235	9.91178e-09	1.24315e-07	up
C.humilis06771	C.humilis06771.1	GO:0016787(hydrolase activity)	04075(Plant hormone signal transduction)	K14432	NA	hypothetical protein PRUPE_6G128900 [Prunus persica]	1.04734	0.322245	0.523667	0	0	0.066563	28.443	0.000586356	0.00267624	up

## Sheet: Severe VS Moderate
Supplementary Table S10. The information of genes related to ABA signal transduction.
gene_id	transcript_id	GO	KEGG	KO_ENTRY	EC	Description	FPKM.Severe_1	FPKM.Severe_2	FPKM.Severe_3	FPKM.Moderate_1	FPKM.Moderate_2	FPKM.Moderate_3	fc	pval	qval	regulation
C.humilis25965	C.humilis25965.1	GO:0004674(protein serine/threonine kinase activity);GO:0005634(nucleus);GO:0005737(cytoplasm);GO:0006468(protein phosphorylation);GO:0035556(intracellular signal transduction)	04016(MAPK signaling pathway - plant);04075(Plant hormone signal transduction)	K14498	EC:2.7.11.1	SnRK2.3 [Prunus avium]	97.9734	95.1929	96.3017	48.9053	51.6007	43.0275	2.01673	1.20662e-19	1.97527e-17	up
C.humilis12006	C.humilis12006.1	GO:0004722(protein serine/threonine phosphatase activity);GO:0005515(protein binding);GO:0005634(nucleus);GO:0005794(Golgi apparatus);GO:0005829(cytosol);GO:0005886(plasma membrane);GO:0006470(protein dephosphorylation);GO:0009414(response to water deprivation);GO:0009658(chloroplast organization);GO:0009737(response to abscisic acid);GO:0009788(negative regulation of abscisic acid-activated sign…	04016(MAPK signaling pathway - plant);04075(Plant hormone signal transduction)	K14497	EC:3.1.3.16	probable protein phosphatase 2C 51 [Prunus avium]	5.23614	6.52311	5.08294	1.2466	2.01066	1.83286	3.3088	7.69745e-13	5.68278e-11	up
C.humilis00629	C.humilis00629.1	GO:0004674(protein serine/threonine kinase activity);GO:0005634(nucleus);GO:0005737(cytoplasm);GO:0006468(protein phosphorylation);GO:0035556(intracellular signal transduction)	04016(MAPK signaling pathway - plant);04075(Plant hormone signal transduction)	K14498	EC:2.7.11.1	hypothetical protein PRUPE_1G521800 [Prunus persica]	10.3332	13.3408	16.094	4.71712	6.54903	3.72112	2.65346	9.55806e-08	2.85617e-06	up
C.humilis01458	C.humilis01458.1	GO:0000976(transcription regulatory region sequence-specific DNA binding);GO:0000977(RNA polymerase II regulatory region sequence-specific DNA binding);GO:0003677(DNA binding);GO:0003700(DNA binding transcription factor activity);GO:0005515(protein binding);GO:0005634(nucleus);GO:0006351(transcription, DNA-templated);GO:0006355(regulation of transcription, DNA-templated);GO:0009414(response to wa…	04075(Plant hormone signal transduction)	K14432	NA	ABSCISIC ACID-INSENSITIVE 5-like protein 5 [Prunus avium]	81.6503	83.3608	89.128	32.6551	39.4279	39.2914	2.28184	1.26194e-35	6.19749e-33	up
C.humilis06771	C.humilis06771.1	GO:0016787(hydrolase activity)	04075(Plant hormone signal transduction)	K14432	NA	hypothetical protein PRUPE_6G128900 [Prunus persica]	1.04734	0.322245	0.523667	0.100747	0.067215	0.09157	7.29486	8.54579e-05	0.00107195	up
C.humilis01659	C.humilis01659.1	GO:0004864(protein phosphatase inhibitor activity);GO:0005634(nucleus);GO:0005737(cytoplasm);GO:0009738(abscisic acid-activated signaling pathway);GO:0010427(abscisic acid binding);GO:0080163(regulation of protein serine/threonine phosphatase activity)	04016(MAPK signaling pathway - plant);04075(Plant hormone signal transduction)	K14496	NA	PREDICTED: abscisic acid receptor PYL2 [Prunus mume]	2.03481	2.85745	1.23409	4.87754	6.52362	3.81365	0.402657	0.00584818	0.0326796	down
