# Supplementary material for: Transcriptomic and Metabolomic Insights into ABA-Related Genes in Cerasus humilis under Drought Stress
Source: Int J Mol Sci. 2024 Jul 11;25(14):7635. doi: 10.3390/ijms25147635 (PMC11276642; doi:10.3390/ijms25147635)
Supplement: Supplementary file 1 [file ijms-25-07635-s001.zip › Supplementary Table S11.xlsx]

## Sheet: Sheet1
Supplementary Table S11.The information of primers used for qRT-PCR.
Name	Unigene	Forward PCR primer (5'-3')	Reverse PCR primer (5'-3')
Actin		ATCTGCTGGAAGGTGCTGAG	CCAAGCAGCATGAAGATCAA
secoisolariciresinol dehydrogenase-like	C.humilis06877.1	GTAGGGCTGGTGAGAAAC	AAGAACTCCTTCGCTAACG
(-)-isopiperitenol/(-)-carveol dehydrogenase mitochondrial	C.humilis24679.1	GAGTGGAGGAAGTTGAGAAG	TCACCGCAAGCAAGATATAG
FAD-dependent urate hydroxylase-like	C.humilis23051.1	TGTATTGGCAAGGTGTCT	GCTTCTCCATCTCCTCTC
cytochrome P450 97B2	C.humilis20129.2	AGTGAGGTTGAAGGATGG	CCAATGTTACAGTTGACTCC
beta-carotene hydroxylase 2	C.humilis11877.1	CCAGTAGTGTGAATCCATGT	CGGTAGGTTGATGATGAGG
probable carotenoid cleavage dioxygenase 4	C.humilis03146.1	GGTATATGTAGCATCTCCTTGA	CATCTGGGTCTTCTCTATCTG
protein phosphatase 2C 24	C.humilis06204.1	TTGTGGAAGACGACGAGAT	GTAGACGCCGAAGTAATGC
serine/threonine-protein kinase SAPK2	C.humilis00631.1	ACACCAACTCATCTAGCCATAG	AACCTTGCCTCATCCTCAC
SnRK2.2	C.humilis14294.1	CCCTCTCTCCCAAGTCATC	TGAACACGGTCCGATTAGAT
protein ABSCISIC ACID-INSENSITIVE 5	C.humilis01458.1	TTGAGAAGAACGCAGACC	ATCCTACAGCACACTAAACC
protein phosphatase 2C 51	C.humilis12006.1	GCGTGTAAGGTTGTGAAC	GCTAGATCAGCCAAGACA
protein phosphatase 2C 56	C.humilis15149.1	CAGAAGCCTGATAGAGAAGATG	GCCTTAGATACCGATCACCTA
SnRK2.3	C.humilis25965.1	GAGCGAGACCAACTACAG	GTCCAAATCAGCCTCTACAT
bscisic acid receptor PYL2	C.humilis01659.1	CGGTTACTTCGGTTACTGAG	AGTGTTGCCTTCTGGTATG
