# Supplementary material for: Transcriptomic and Metabolomic Insights into ABA-Related Genes in Cerasus humilis under Drought Stress
Source: Int J Mol Sci. 2024 Jul 11;25(14):7635. doi: 10.3390/ijms25147635 (PMC11276642; doi:10.3390/ijms25147635)
Supplement: Supplementary file 1 [file ijms-25-07635-s001.zip › Supplementary Table S2.xlsx]

## Sheet: Moderate VS Normal
Supplementary Table S2. The information of GO analysis of DEGs.
GO_ID	GO_Term	GO_Category	IDs	S	TS	B	TB	Rich.Factor	P.value	Q.value	S_Up_Num	S_Down_Num		GO_ID	Gene ontology ID
GO:0004674	protein serine/threonine kinase activity	Molecular Function	Chumilis17250|Chumilis17250, Chumilis17200|Chumilis17200, Chumilis15513|Chumilis15513, Chumilis06728|Chumilis06728, Chumilis17195|Chumilis17195, Chumilis16338|Chumilis16338, Chumilis00711|Chumilis00711, Chumilis19291|Chumilis19291, Chumilis20717|Chumilis20717, Chumilis16341|Chumilis16341, Chumilis16334|Chumilis16334, Chumilis04041|Chumilis04041, Chumilis10495|Chumilis10495, Chumilis07487|Chumilis…	183	2736	835	22292	0.2192	1.2454e-15	2.66497e-12	129	54		IDs	Comment to this list of GO_Term IDs
GO:0005886	plasma membrane	Cellular Component	Chumilis17250|Chumilis17250, Chumilis17200|Chumilis17200, Chumilis15513|Chumilis15513, Chumilis06728|Chumilis06728, Chumilis23737|Chumilis23737, Chumilis17195|Chumilis17195, Chumilis16338|Chumilis16338, Chumilis21091|Chumilis21091, Chumilis07022|Chumilis07022, Chumilis16774|Chumilis16774, Chumilis24485|Chumilis24485, Chumilis17949|Chumilis17949, Chumilis00711|Chumilis00711, Chumilis11523|Chumilis…	506	2736	3011	22292	0.1681	2.77352e-15	2.66497e-12	290	216		S	Significant ID Number
GO:0006468	protein phosphorylation	Biological Process	Chumilis17250|Chumilis17250, Chumilis15513|Chumilis15513, Chumilis07022|Chumilis07022, Chumilis00711|Chumilis00711, Chumilis19291|Chumilis19291, Chumilis10495|Chumilis10495, Chumilis07487|Chumilis07487, Chumilis10601|Chumilis10601, Chumilis02133|Chumilis02133, Chumilis10611|Chumilis10611, Chumilis07982|Chumilis07982, Chumilis08333|Chumilis08333, Chumilis19875|Chumilis19875, Chumilis13612|Chumilis…	169	2736	759	22292	0.2227	3.58678e-15	2.66497e-12	115	54		TS	Total Significant ID Number
GO:0007169	transmembrane receptor protein tyrosine kinase signaling pathway	Biological Process	Chumilis07487|Chumilis07487, Chumilis08333|Chumilis08333, Chumilis13612|Chumilis13612, Chumilis08330|Chumilis08330, Chumilis08331|Chumilis08331, Chumilis17258|Chumilis17258, Chumilis17307|Chumilis17307, Chumilis23245|Chumilis23245, Chumilis06731|Chumilis06731, Chumilis02341|Chumilis02341, Chumilis17249|Chumilis17249, Chumilis01679|Chumilis01679, Chumilis08118|Chumilis08118, Chumilis22365|Chumilis…	52	2736	157	22292	0.3312	6.70744e-12	3.73772e-09	24	28		B	Background ID Number
GO:0005576	extracellular region	Cellular Component	Chumilis14755|Chumilis14755, Chumilis22735|Chumilis22735, Chumilis20717|Chumilis20717, Chumilis14239|Chumilis14239, Chumilis22738|Chumilis22738, Chumilis03219|Chumilis03219, Chumilis03235|Chumilis03235, Chumilis20470|Chumilis20470, Chumilis02133|Chumilis02133, Chumilis01013|Chumilis01013, Chumilis21799|Chumilis21799, Chumilis05753|Chumilis05753, Chumilis16357|Chumilis16357, Chumilis24026|Chumilis…	229	2736	1240	22292	0.1847	6.54353e-11	2.91711e-08	116	113		TB	Total Background ID Number
GO:0009751	response to salicylic acid	Biological Process	Chumilis10906|Chumilis10906, Chumilis07982|Chumilis07982, Chumilis18736|Chumilis18736, Chumilis01858|Chumilis01858, Chumilis22923|Chumilis22923, Chumilis22919|Chumilis22919, Chumilis22912|Chumilis22912, Chumilis22908|Chumilis22908, Chumilis18730|Chumilis18730, Chumilis07957|Chumilis07957, Chumilis07981|Chumilis07981, Chumilis22906|Chumilis22906, Chumilis22921|Chumilis22921, Chumilis22915|Chumilis…	43	2736	141	22292	0.305	7.50775e-09	2.78913e-06	33	10		Rich.Factor	Rich.Factor = S / B
GO:0009617	response to bacterium	Biological Process	Chumilis22923|Chumilis22923, Chumilis25788|Chumilis25788, Chumilis22919|Chumilis22919, Chumilis22912|Chumilis22912, Chumilis22908|Chumilis22908, Chumilis22325|Chumilis22325, Chumilis22906|Chumilis22906, Chumilis22921|Chumilis22921, Chumilis22915|Chumilis22915, Chumilis22913|Chumilis22913, Chumilis22917|Chumilis22917, Chumilis22910|Chumilis22910, Chumilis11668|Chumilis11668, Chumilis07878|Chumilis…	34	2736	99	22292	0.3434	9.9548e-09	3.16989e-06	23	11		Up_Num	Number of up-regulated IDs in the list of IDs that this GO_Term annotates to.
GO:0009813	flavonoid biosynthetic process	Biological Process	Chumilis00655|Chumilis00655, Chumilis20830|Chumilis20830, Chumilis00656|Chumilis00656, Chumilis07684|Chumilis07684, Chumilis20831|Chumilis20831, Chumilis14591|Chumilis14591, Chumilis00643|Chumilis00643, Chumilis00512|Chumilis00512, Chumilis20157|Chumilis20157, Chumilis06016|Chumilis06016, Chumilis21963|Chumilis21963, Chumilis00800|Chumilis00800, Chumilis25363|Chumilis25363, Chumilis11142|Chumilis…	66	2736	268	22292	0.2463	1.73412e-08	4.8317e-06	32	34		Down_Num	Number of down-regulated IDs in the list of IDs that this GO_Term annotates to.
GO:0016020	membrane	Cellular Component	Chumilis17489|Chumilis17489, Chumilis05791|Chumilis05791, Chumilis21091|Chumilis21091, Chumilis02631|Chumilis02631, Chumilis17949|Chumilis17949, Chumilis00711|Chumilis00711, Chumilis20717|Chumilis20717, Chumilis19427|Chumilis19427, Chumilis24892|Chumilis24892, Chumilis05270|Chumilis05270, Chumilis18568|Chumilis18568, Chumilis01013|Chumilis01013, Chumilis07325|Chumilis07325, Chumilis19875|Chumilis…	212	2736	1206	22292	0.1758	2.42368e-08	6.00266e-06	129	83
GO:0044550	secondary metabolite biosynthetic process	Biological Process	Chumilis24892|Chumilis24892, Chumilis23051|Chumilis23051, Chumilis05927|Chumilis05927, Chumilis24366|Chumilis24366, Chumilis07627|Chumilis07627, Chumilis24891|Chumilis24891, Chumilis09079|Chumilis09079, Chumilis06342|Chumilis06342, Chumilis14924|Chumilis14924, Chumilis24365|Chumilis24365, Chumilis18313|Chumilis18313, Chumilis03276|Chumilis03276, Chumilis01522|Chumilis01522, Chumilis23050|Chumilis…	49	2736	178	22292	0.2753	2.89521e-08	6.45343e-06	32	17
GO:0009611	response to wounding	Biological Process	Chumilis14755|Chumilis14755, Chumilis02010|Chumilis02010, Chumilis08592|Chumilis08592, Chumilis02009|Chumilis02009, Chumilis17258|Chumilis17258, Chumilis01858|Chumilis01858, Chumilis22923|Chumilis22923, Chumilis17307|Chumilis17307, Chumilis20425|Chumilis20425, Chumilis18874|Chumilis18874, Chumilis22919|Chumilis22919, Chumilis10866|Chumilis10866, Chumilis22912|Chumilis22912, Chumilis22908|Chumilis…	55	2736	211	22292	0.2607	3.36628e-08	6.82131e-06	32	23
GO:0016709	oxidoreductase activity, acting on paired donors, with incorporation or reduction of molecular oxygen, NAD(P)H as one donor, and incorporation of one atom of oxygen	Molecular Function	Chumilis24892|Chumilis24892, Chumilis24366|Chumilis24366, Chumilis00086|Chumilis00086, Chumilis07627|Chumilis07627, Chumilis24891|Chumilis24891, Chumilis09079|Chumilis09079, Chumilis06342|Chumilis06342, Chumilis14924|Chumilis14924, Chumilis24365|Chumilis24365, Chumilis18313|Chumilis18313, Chumilis03276|Chumilis03276, Chumilis01522|Chumilis01522, Chumilis25698|Chumilis25698, Chumilis24901|Chumilis…	47	2736	171	22292	0.2749	5.79498e-08	1.07642e-05	30	17
GO:0005618	cell wall	Cellular Component	Chumilis13480|Chumilis13480, Chumilis12064|Chumilis12064, Chumilis13470|Chumilis13470, Chumilis24710|Chumilis24710, Chumilis16772|Chumilis16772, Chumilis13473|Chumilis13473, Chumilis02133|Chumilis02133, Chumilis16933|Chumilis16933, Chumilis16357|Chumilis16357, Chumilis02887|Chumilis02887, Chumilis18895|Chumilis18895, Chumilis18423|Chumilis18423, Chumilis16935|Chumilis16935, Chumilis16934|Chumilis…	93	2736	440	22292	0.2114	8.5567e-08	1.46714e-05	46	47
GO:0048046	apoplast	Cellular Component	Chumilis22364|Chumilis22364, Chumilis02631|Chumilis02631, Chumilis21654|Chumilis21654, Chumilis25663|Chumilis25663, Chumilis05681|Chumilis05681, Chumilis18874|Chumilis18874, Chumilis14561|Chumilis14561, Chumilis02697|Chumilis02697, Chumilis05962|Chumilis05962, Chumilis21131|Chumilis21131, Chumilis11496|Chumilis11496, Chumilis22638|Chumilis22638, Chumilis10045|Chumilis10045, Chumilis07285|Chumilis…	60	2736	253	22292	0.2372	3.1056e-07	4.94455e-05	29	31
GO:0009755	hormone-mediated signaling pathway	Biological Process	Chumilis00711|Chumilis00711, Chumilis08333|Chumilis08333, Chumilis19875|Chumilis19875, Chumilis08330|Chumilis08330, Chumilis08331|Chumilis08331, Chumilis00736|Chumilis00736, Chumilis13372|Chumilis13372, Chumilis14569|Chumilis14569, Chumilis16913|Chumilis16913, Chumilis16912|Chumilis16912, Chumilis19879|Chumilis19879, Chumilis12347|Chumilis12347, Chumilis00691|Chumilis00691, Chumilis23586|Chumilis…	17	2736	38	22292	0.4474	6.92068e-07	0.000102841	15	2
GO:0009723	response to ethylene	Biological Process	Chumilis17489|Chumilis17489, Chumilis10906|Chumilis10906, Chumilis20717|Chumilis20717, Chumilis22923|Chumilis22923, Chumilis22919|Chumilis22919, Chumilis22912|Chumilis22912, Chumilis04365|Chumilis04365, Chumilis22908|Chumilis22908, Chumilis02697|Chumilis02697, Chumilis22906|Chumilis22906, Chumilis22921|Chumilis22921, Chumilis22915|Chumilis22915, Chumilis05189|Chumilis05189, Chumilis22913|Chumilis…	36	2736	130	22292	0.2769	1.62651e-06	0.000226594	25	11
GO:0080027	response to herbivore	Biological Process	Chumilis22923|Chumilis22923, Chumilis22919|Chumilis22919, Chumilis22912|Chumilis22912, Chumilis22908|Chumilis22908, Chumilis22906|Chumilis22906, Chumilis22921|Chumilis22921, Chumilis22915|Chumilis22915, Chumilis22913|Chumilis22913, Chumilis22917|Chumilis22917, Chumilis22910|Chumilis22910, Chumilis22925|Chumilis22925, Chumilis20602|Chumilis20602	12	2736	22	22292	0.5455	2.24317e-06	0.000278528	12	0
GO:0005887	integral component of plasma membrane	Cellular Component	Chumilis05791|Chumilis05791, Chumilis23761|Chumilis23761, Chumilis04903|Chumilis04903, Chumilis07718|Chumilis07718, Chumilis11036|Chumilis11036, Chumilis22452|Chumilis22452, Chumilis16800|Chumilis16800, Chumilis02493|Chumilis02493, Chumilis22201|Chumilis22201, Chumilis11118|Chumilis11118, Chumilis06217|Chumilis06217, Chumilis15250|Chumilis15250, Chumilis04037|Chumilis04037, Chumilis15734|Chumilis…	69	2736	322	22292	0.2143	2.30203e-06	0.000278528	42	27
GO:0071555	cell wall organization	Biological Process	Chumilis22458|Chumilis22458, Chumilis25663|Chumilis25663, Chumilis05776|Chumilis05776, Chumilis04457|Chumilis04457, Chumilis04389|Chumilis04389, Chumilis20386|Chumilis20386, Chumilis18482|Chumilis18482, Chumilis00665|Chumilis00665, Chumilis20390|Chumilis20390, Chumilis15216|Chumilis15216, Chumilis26418|Chumilis26418, Chumilis04029|Chumilis04029, Chumilis06584|Chumilis06584, Chumilis04031|Chumilis…	52	2736	221	22292	0.2353	2.37417e-06	0.000278528	13	39
GO:0080043	quercetin 3-O-glucosyltransferase activity	Molecular Function	Chumilis00655|Chumilis00655, Chumilis20830|Chumilis20830, Chumilis00656|Chumilis00656, Chumilis07684|Chumilis07684, Chumilis20831|Chumilis20831, Chumilis00643|Chumilis00643, Chumilis00512|Chumilis00512, Chumilis20157|Chumilis20157, Chumilis06016|Chumilis06016, Chumilis21963|Chumilis21963, Chumilis00800|Chumilis00800, Chumilis25363|Chumilis25363, Chumilis02777|Chumilis02777, Chumilis06185|Chumilis…	52	2736	222	22292	0.2342	2.73553e-06	0.000290357	30	22
GO:0080044	quercetin 7-O-glucosyltransferase activity	Molecular Function	Chumilis00655|Chumilis00655, Chumilis20830|Chumilis20830, Chumilis00656|Chumilis00656, Chumilis07684|Chumilis07684, Chumilis20831|Chumilis20831, Chumilis00643|Chumilis00643, Chumilis00512|Chumilis00512, Chumilis20157|Chumilis20157, Chumilis06016|Chumilis06016, Chumilis21963|Chumilis21963, Chumilis00800|Chumilis00800, Chumilis25363|Chumilis25363, Chumilis02777|Chumilis02777, Chumilis06185|Chumilis…	52	2736	222	22292	0.2342	2.73553e-06	0.000290357	30	22
GO:0009814	defense response to other organism	Biological Process	Chumilis22923|Chumilis22923, Chumilis22919|Chumilis22919, Chumilis22912|Chumilis22912, Chumilis22908|Chumilis22908, Chumilis22906|Chumilis22906, Chumilis22921|Chumilis22921, Chumilis00607|Chumilis00607, Chumilis22915|Chumilis22915, Chumilis22913|Chumilis22913, Chumilis22917|Chumilis22917, Chumilis22910|Chumilis22910, Chumilis22925|Chumilis22925, Chumilis07356|Chumilis07356	13	2736	26	22292	0.5	3.05809e-06	0.00030984	13	0
GO:0016301	kinase activity	Molecular Function	Chumilis07022|Chumilis07022, Chumilis00711|Chumilis00711, Chumilis20717|Chumilis20717, Chumilis05270|Chumilis05270, Chumilis07487|Chumilis07487, Chumilis22611|Chumilis22611, Chumilis07982|Chumilis07982, Chumilis08333|Chumilis08333, Chumilis19875|Chumilis19875, Chumilis08330|Chumilis08330, Chumilis08331|Chumilis08331, Chumilis08283|Chumilis08283, Chumilis07406|Chumilis07406, Chumilis05192|Chumilis…	121	2736	661	22292	0.1831	3.6346e-06	0.00035224	72	49
GO:0016798	hydrolase activity, acting on glycosyl bonds	Molecular Function	Chumilis01013|Chumilis01013, Chumilis06584|Chumilis06584, Chumilis12356|Chumilis12356, Chumilis12355|Chumilis12355, Chumilis26709|Chumilis26709, Chumilis20015|Chumilis20015, Chumilis20016|Chumilis20016, Chumilis04932|Chumilis04932, Chumilis15908|Chumilis15908, Chumilis14185|Chumilis14185, Chumilis07497|Chumilis07497, Chumilis20014|Chumilis20014, Chumilis26181|Chumilis26181, Chumilis20013|Chumilis…	15	2736	34	22292	0.4412	3.88851e-06	0.000361145	7	8
GO:0004553	hydrolase activity, hydrolyzing O-glycosyl compounds	Molecular Function	Chumilis18065|Chumilis18065, Chumilis18069|Chumilis18069, Chumilis25788|Chumilis25788, Chumilis16490|Chumilis16490, Chumilis18874|Chumilis18874, Chumilis15205|Chumilis15205, Chumilis03282|Chumilis03282, Chumilis02459|Chumilis02459, Chumilis05848|Chumilis05848, Chumilis11668|Chumilis11668, Chumilis13737|Chumilis13737, Chumilis00059|Chumilis00059, Chumilis06785|Chumilis06785, Chumilis18070|Chumilis…	40	2736	157	22292	0.2548	4.37376e-06	0.000389965	16	24
GO:0002239	response to oomycetes	Biological Process	Chumilis16933|Chumilis16933, Chumilis10966|Chumilis10966, Chumilis16935|Chumilis16935, Chumilis16934|Chumilis16934, Chumilis16773|Chumilis16773, Chumilis18944|Chumilis18944, Chumilis08180|Chumilis08180, Chumilis21306|Chumilis21306, Chumilis00070|Chumilis00070, Chumilis19934|Chumilis19934, Chumilis07560|Chumilis07560, Chumilis19932|Chumilis19932	12	2736	25	22292	0.48	1.26364e-05	0.00108333	9	3
GO:0052696	flavonoid glucuronidation	Biological Process	Chumilis00655|Chumilis00655, Chumilis20830|Chumilis20830, Chumilis00656|Chumilis00656, Chumilis07684|Chumilis07684, Chumilis20831|Chumilis20831, Chumilis00643|Chumilis00643, Chumilis00512|Chumilis00512, Chumilis20157|Chumilis20157, Chumilis06016|Chumilis06016, Chumilis21963|Chumilis21963, Chumilis00800|Chumilis00800, Chumilis25363|Chumilis25363, Chumilis02777|Chumilis02777, Chumilis06185|Chumilis…	54	2736	246	22292	0.2195	1.35255e-05	0.00111661	30	24
GO:0016021	integral component of membrane	Cellular Component	Chumilis14755|Chumilis14755, Chumilis17445|Chumilis17445, Chumilis24572|Chumilis24572, Chumilis09178|Chumilis09178, Chumilis17949|Chumilis17949, Chumilis00711|Chumilis00711, Chumilis23547|Chumilis23547, Chumilis19279|Chumilis19279, Chumilis20717|Chumilis20717, Chumilis11625|Chumilis11625, Chumilis07938|Chumilis07938, Chumilis01261|Chumilis01261, Chumilis19427|Chumilis19427, Chumilis22458|Chumilis…	427	2736	2915	22292	0.1465	2.28221e-05	0.00174425	231	196
GO:0009753	response to jasmonic acid	Biological Process	Chumilis10906|Chumilis10906, Chumilis08592|Chumilis08592, Chumilis22923|Chumilis22923, Chumilis22919|Chumilis22919, Chumilis10866|Chumilis10866, Chumilis22912|Chumilis22912, Chumilis04365|Chumilis04365, Chumilis22908|Chumilis22908, Chumilis22906|Chumilis22906, Chumilis22921|Chumilis22921, Chumilis22915|Chumilis22915, Chumilis05189|Chumilis05189, Chumilis22913|Chumilis22913, Chumilis07781|Chumilis…	30	2736	112	22292	0.2679	2.35454e-05	0.00174425	20	10
GO:0050832	defense response to fungus	Biological Process	Chumilis20717|Chumilis20717, Chumilis02015|Chumilis02015, Chumilis16933|Chumilis16933, Chumilis16935|Chumilis16935, Chumilis22537|Chumilis22537, Chumilis16934|Chumilis16934, Chumilis18736|Chumilis18736, Chumilis01858|Chumilis01858, Chumilis18874|Chumilis18874, Chumilis18730|Chumilis18730, Chumilis16773|Chumilis16773, Chumilis12140|Chumilis12140, Chumilis20718|Chumilis20718, Chumilis18732|Chumilis…	39	2736	162	22292	0.2407	2.36989e-05	0.00174425	28	11
GO:0016042	lipid catabolic process	Biological Process	Chumilis03235|Chumilis03235, Chumilis20326|Chumilis20326, Chumilis24593|Chumilis24593, Chumilis18736|Chumilis18736, Chumilis04500|Chumilis04500, Chumilis18730|Chumilis18730, Chumilis08880|Chumilis08880, Chumilis03238|Chumilis03238, Chumilis17818|Chumilis17818, Chumilis18732|Chumilis18732, Chumilis24806|Chumilis24806, Chumilis14339|Chumilis14339, Chumilis18733|Chumilis18733, Chumilis08527|Chumilis…	34	2736	134	22292	0.2537	2.42583e-05	0.00174425	14	20
GO:0046658	anchored component of plasma membrane	Cellular Component	Chumilis13480|Chumilis13480, Chumilis13470|Chumilis13470, Chumilis15768|Chumilis15768, Chumilis18065|Chumilis18065, Chumilis13473|Chumilis13473, Chumilis18069|Chumilis18069, Chumilis16490|Chumilis16490, Chumilis15351|Chumilis15351, Chumilis19273|Chumilis19273, Chumilis19492|Chumilis19492, Chumilis15205|Chumilis15205, Chumilis13737|Chumilis13737, Chumilis25240|Chumilis25240, Chumilis13476|Chumilis…	46	2736	204	22292	0.2255	2.8117e-05	0.00195853	16	30
GO:0030308	negative regulation of cell growth	Biological Process	Chumilis20717|Chumilis20717, Chumilis20718|Chumilis20718, Chumilis20723|Chumilis20723, Chumilis20720|Chumilis20720, Chumilis20791|Chumilis20791, Chumilis20724|Chumilis20724, Chumilis24677|Chumilis24677, Chumilis20792|Chumilis20792, Chumilis03809|Chumilis03809, Chumilis03814|Chumilis03814, Chumilis03699|Chumilis03699	11	2736	23	22292	0.4783	3.05851e-05	0.00206589	9	2
GO:0007165	signal transduction	Biological Process	Chumilis16933|Chumilis16933, Chumilis10214|Chumilis10214, Chumilis16935|Chumilis16935, Chumilis17071|Chumilis17071, Chumilis16934|Chumilis16934, Chumilis19793|Chumilis19793, Chumilis10227|Chumilis10227, Chumilis01675|Chumilis01675, Chumilis15744|Chumilis15744, Chumilis12189|Chumilis12189, Chumilis16773|Chumilis16773, Chumilis16153|Chumilis16153, Chumilis08180|Chumilis08180, Chumilis17073|Chumilis…	69	2736	349	22292	0.1977	3.86412e-05	0.00253327	45	24
GO:0016788	hydrolase activity, acting on ester bonds	Molecular Function	Chumilis03235|Chumilis03235, Chumilis20326|Chumilis20326, Chumilis24593|Chumilis24593, Chumilis04500|Chumilis04500, Chumilis08880|Chumilis08880, Chumilis17818|Chumilis17818, Chumilis24806|Chumilis24806, Chumilis14339|Chumilis14339, Chumilis14704|Chumilis14704, Chumilis13343|Chumilis13343, Chumilis08436|Chumilis08436, Chumilis10750|Chumilis10750, Chumilis21962|Chumilis21962, Chumilis09319|Chumilis…	27	2736	99	22292	0.2727	4.18601e-05	0.00266589	9	18
GO:0009809	lignin biosynthetic process	Biological Process	Chumilis15084|Chumilis15084, Chumilis26392|Chumilis26392, Chumilis04457|Chumilis04457, Chumilis04389|Chumilis04389, Chumilis26138|Chumilis26138, Chumilis21138|Chumilis21138, Chumilis00086|Chumilis00086, Chumilis05962|Chumilis05962, Chumilis20989|Chumilis20989, Chumilis11496|Chumilis11496, Chumilis07330|Chumilis07330, Chumilis22724|Chumilis22724, Chumilis15085|Chumilis15085, Chumilis22726|Chumilis…	29	2736	111	22292	0.2613	5.26221e-05	0.00325819	14	15
GO:0009506	plasmodesma	Cellular Component	Chumilis22364|Chumilis22364, Chumilis17250|Chumilis17250, Chumilis15513|Chumilis15513, Chumilis00711|Chumilis00711, Chumilis20717|Chumilis20717, Chumilis01261|Chumilis01261, Chumilis07487|Chumilis07487, Chumilis03235|Chumilis03235, Chumilis25663|Chumilis25663, Chumilis19875|Chumilis19875, Chumilis25415|Chumilis25415, Chumilis02432|Chumilis02432, Chumilis13612|Chumilis13612, Chumilis10966|Chumilis…	123	2736	714	22292	0.1723	5.57852e-05	0.0033175	72	51
GO:0006952	defense response	Biological Process	Chumilis17250|Chumilis17250, Chumilis15513|Chumilis15513, Chumilis07022|Chumilis07022, Chumilis24572|Chumilis24572, Chumilis22735|Chumilis22735, Chumilis13735|Chumilis13735, Chumilis22738|Chumilis22738, Chumilis16933|Chumilis16933, Chumilis10214|Chumilis10214, Chumilis08592|Chumilis08592, Chumilis15924|Chumilis15924, Chumilis16935|Chumilis16935, Chumilis16934|Chumilis16934, Chumilis03272|Chumilis…	117	2736	673	22292	0.1738	5.65568e-05	0.0033175	91	26
GO:0080167	response to karrikin	Biological Process	Chumilis22642|Chumilis22642, Chumilis01453|Chumilis01453, Chumilis05361|Chumilis05361, Chumilis05358|Chumilis05358, Chumilis05566|Chumilis05566, Chumilis26138|Chumilis26138, Chumilis18874|Chumilis18874, Chumilis07702|Chumilis07702, Chumilis11142|Chumilis11142, Chumilis11019|Chumilis11019, Chumilis11529|Chumilis11529, Chumilis14813|Chumilis14813, Chumilis22165|Chumilis22165, Chumilis26303|Chumilis…	23	2736	82	22292	0.2805	9.45902e-05	0.0054062	10	13
GO:0010183	pollen tube guidance	Biological Process	Chumilis00711|Chumilis00711, Chumilis19875|Chumilis19875, Chumilis22537|Chumilis22537, Chumilis00736|Chumilis00736, Chumilis13372|Chumilis13372, Chumilis02181|Chumilis02181, Chumilis16913|Chumilis16913, Chumilis16912|Chumilis16912, Chumilis19879|Chumilis19879, Chumilis12347|Chumilis12347, Chumilis00691|Chumilis00691, Chumilis23586|Chumilis23586, Chumilis12345|Chumilis12345, Chumilis22296|Chumilis…	15	2736	44	22292	0.3409	0.000145186	0.00809051	13	2
GO:0009739	response to gibberellin	Biological Process	Chumilis10906|Chumilis10906, Chumilis02133|Chumilis02133, Chumilis00540|Chumilis00540, Chumilis00542|Chumilis00542, Chumilis07781|Chumilis07781, Chumilis11894|Chumilis11894, Chumilis02270|Chumilis02270, Chumilis27199|Chumilis27199, Chumilis10905|Chumilis10905, Chumilis14952|Chumilis14952, Chumilis14024|Chumilis14024, Chumilis20209|Chumilis20209, Chumilis00357|Chumilis00357, Chumilis23896|Chumilis…	20	2736	69	22292	0.2899	0.000162181	0.00881713	9	11
GO:0009718	anthocyanin-containing compound biosynthetic process	Biological Process	Chumilis20064|Chumilis20064, Chumilis02003|Chumilis02003, Chumilis25678|Chumilis25678, Chumilis19934|Chumilis19934, Chumilis25218|Chumilis25218, Chumilis18477|Chumilis18477, Chumilis13947|Chumilis13947, Chumilis19932|Chumilis19932, Chumilis16666|Chumilis16666	9	2736	19	22292	0.4737	0.000180941	0.0096028	2	7
GO:0009411	response to UV	Biological Process	Chumilis22325|Chumilis22325, Chumilis11142|Chumilis11142, Chumilis12140|Chumilis12140, Chumilis17821|Chumilis17821, Chumilis14498|Chumilis14498, Chumilis08737|Chumilis08737, Chumilis16981|Chumilis16981, Chumilis09107|Chumilis09107, Chumilis11584|Chumilis11584, Chumilis22326|Chumilis22326	10	2736	23	22292	0.4348	0.000190862	0.00989376	7	3
GO:0009800	cinnamic acid biosynthetic process	Biological Process	Chumilis07702|Chumilis07702, Chumilis11019|Chumilis11019, Chumilis24266|Chumilis24266, Chumilis10837|Chumilis10837, Chumilis01738|Chumilis01738, Chumilis01740|Chumilis01740	6	2736	9	22292	0.6667	0.000205037	0.010387	0	6
GO:0042542	response to hydrogen peroxide	Biological Process	Chumilis21588|Chumilis21588, Chumilis21590|Chumilis21590, Chumilis26486|Chumilis26486, Chumilis15607|Chumilis15607, Chumilis26328|Chumilis26328, Chumilis24928|Chumilis24928, Chumilis06177|Chumilis06177, Chumilis11235|Chumilis11235, Chumilis24513|Chumilis24513, Chumilis15580|Chumilis15580, Chumilis11224|Chumilis11224, Chumilis24201|Chumilis24201, Chumilis11321|Chumilis11321, Chumilis07578|Chumilis…	18	2736	60	22292	0.3	0.000211039	0.0104128	10	8
GO:0010055	atrichoblast differentiation	Biological Process	Chumilis03455|Chumilis03455, Chumilis24109|Chumilis24109, Chumilis25044|Chumilis25044, Chumilis21341|Chumilis21341	4	2736	4	22292	1	0.000226481	0.0104128	4	0
GO:0032107	regulation of response to nutrient levels	Biological Process	Chumilis03455|Chumilis03455, Chumilis24109|Chumilis24109, Chumilis25044|Chumilis25044, Chumilis21341|Chumilis21341	4	2736	4	22292	1	0.000226481	0.0104128	4	0
GO:0043620	regulation of DNA-templated transcription in response to stress	Biological Process	Chumilis03455|Chumilis03455, Chumilis24109|Chumilis24109, Chumilis25044|Chumilis25044, Chumilis21341|Chumilis21341	4	2736	4	22292	1	0.000226481	0.0104128	4	0
GO:0020037	heme binding	Molecular Function	Chumilis20129|Chumilis20129, Chumilis09004|Chumilis09004, Chumilis14042|Chumilis14042, Chumilis05962|Chumilis05962, Chumilis11496|Chumilis11496, Chumilis22638|Chumilis22638, Chumilis10423|Chumilis10423, Chumilis05687|Chumilis05687, Chumilis10422|Chumilis10422, Chumilis07330|Chumilis07330, Chumilis14288|Chumilis14288, Chumilis23402|Chumilis23402, Chumilis25011|Chumilis25011, Chumilis26328|Chumilis…	26	2736	103	22292	0.2524	0.000228904	0.0104128	18	8
GO:0005992	trehalose biosynthetic process	Biological Process	Chumilis16357|Chumilis16357, Chumilis20064|Chumilis20064, Chumilis24772|Chumilis24772, Chumilis11667|Chumilis11667, Chumilis07252|Chumilis07252, Chumilis19499|Chumilis19499, Chumilis02422|Chumilis02422, Chumilis16666|Chumilis16666	8	2736	16	22292	0.5	0.000262689	0.0117107	5	3
GO:0052689	carboxylic ester hydrolase activity	Molecular Function	Chumilis03235|Chumilis03235, Chumilis20326|Chumilis20326, Chumilis24593|Chumilis24593, Chumilis18736|Chumilis18736, Chumilis04500|Chumilis04500, Chumilis18730|Chumilis18730, Chumilis00665|Chumilis00665, Chumilis08880|Chumilis08880, Chumilis22591|Chumilis22591, Chumilis03238|Chumilis03238, Chumilis17818|Chumilis17818, Chumilis18732|Chumilis18732, Chumilis24806|Chumilis24806, Chumilis14339|Chumilis…	34	2736	151	22292	0.2252	0.000301917	0.0131956	14	20
GO:0005773	vacuole	Cellular Component	Chumilis13480|Chumilis13480, Chumilis06149|Chumilis06149, Chumilis13470|Chumilis13470, Chumilis06148|Chumilis06148, Chumilis13473|Chumilis13473, Chumilis03351|Chumilis03351, Chumilis05753|Chumilis05753, Chumilis16357|Chumilis16357, Chumilis24026|Chumilis24026, Chumilis07718|Chumilis07718, Chumilis24099|Chumilis24099, Chumilis18895|Chumilis18895, Chumilis07559|Chumilis07559, Chumilis11036|Chumilis…	69	2736	375	22292	0.184	0.000361028	0.0152408	44	25
GO:0004672	protein kinase activity	Molecular Function	Chumilis20717|Chumilis20717, Chumilis02133|Chumilis02133, Chumilis07406|Chumilis07406, Chumilis23245|Chumilis23245, Chumilis15001|Chumilis15001, Chumilis02341|Chumilis02341, Chumilis11141|Chumilis11141, Chumilis18944|Chumilis18944, Chumilis12001|Chumilis12001, Chumilis20718|Chumilis20718, Chumilis16173|Chumilis16173, Chumilis20723|Chumilis20723, Chumilis13670|Chumilis13670, Chumilis20720|Chumilis…	49	2736	245	22292	0.2	0.000362388	0.0152408	22	27
GO:0019825	oxygen binding	Molecular Function	Chumilis20129|Chumilis20129, Chumilis14042|Chumilis14042, Chumilis10423|Chumilis10423, Chumilis10422|Chumilis10422, Chumilis25011|Chumilis25011, Chumilis01275|Chumilis01275, Chumilis21317|Chumilis21317, Chumilis06747|Chumilis06747, Chumilis02296|Chumilis02296, Chumilis01689|Chumilis01689, Chumilis06118|Chumilis06118, Chumilis09095|Chumilis09095	12	2736	34	22292	0.3529	0.000460839	0.0187147	8	4
GO:0005504	fatty acid binding	Molecular Function	Chumilis21201|Chumilis21201, Chumilis11142|Chumilis11142, Chumilis11529|Chumilis11529, Chumilis17157|Chumilis17157, Chumilis17863|Chumilis17863	5	2736	7	22292	0.7143	0.000470177	0.0187147	0	5
GO:0010106	cellular response to iron ion starvation	Biological Process	Chumilis13337|Chumilis13337, Chumilis13334|Chumilis13334, Chumilis13333|Chumilis13333, Chumilis02603|Chumilis02603, Chumilis24334|Chumilis24334	5	2736	7	22292	0.7143	0.000470177	0.0187147	5	0
GO:0016762	xyloglucan:xyloglucosyl transferase activity	Molecular Function	Chumilis06584|Chumilis06584, Chumilis20015|Chumilis20015, Chumilis20016|Chumilis20016, Chumilis04932|Chumilis04932, Chumilis15908|Chumilis15908, Chumilis14185|Chumilis14185, Chumilis07497|Chumilis07497, Chumilis20014|Chumilis20014, Chumilis26181|Chumilis26181, Chumilis20013|Chumilis20013	10	2736	26	22292	0.3846	0.000625844	0.0244738	3	7
GO:0016621	cinnamoyl-CoA reductase activity	Molecular Function	Chumilis26392|Chumilis26392, Chumilis26138|Chumilis26138, Chumilis21138|Chumilis21138, Chumilis20989|Chumilis20989, Chumilis20670|Chumilis20670, Chumilis04656|Chumilis04656, Chumilis26391|Chumilis26391	7	2736	14	22292	0.5	0.00065005	0.0245587	2	5
GO:0010345	suberin biosynthetic process	Biological Process	Chumilis06848|Chumilis06848, Chumilis02296|Chumilis02296, Chumilis06754|Chumilis06754, Chumilis06755|Chumilis06755, Chumilis21356|Chumilis21356, Chumilis06805|Chumilis06805, Chumilis06118|Chumilis06118	7	2736	14	22292	0.5	0.00065005	0.0245587	6	1
GO:0009505	plant-type cell wall	Cellular Component	Chumilis03235|Chumilis03235, Chumilis02133|Chumilis02133, Chumilis01013|Chumilis01013, Chumilis05753|Chumilis05753, Chumilis12319|Chumilis12319, Chumilis25788|Chumilis25788, Chumilis05115|Chumilis05115, Chumilis00665|Chumilis00665, Chumilis07330|Chumilis07330, Chumilis11519|Chumilis11519, Chumilis22365|Chumilis22365, Chumilis15216|Chumilis15216, Chumilis26023|Chumilis26023, Chumilis23107|Chumilis…	47	2736	239	22292	0.1967	0.000693609	0.0257676	19	28
GO:0016747	acyltransferase activity, transferring groups other than amino-acyl groups	Molecular Function	Chumilis22858|Chumilis22858, Chumilis03328|Chumilis03328, Chumilis16217|Chumilis16217, Chumilis15688|Chumilis15688, Chumilis22974|Chumilis22974, Chumilis03329|Chumilis03329, Chumilis04029|Chumilis04029, Chumilis04031|Chumilis04031, Chumilis14216|Chumilis14216, Chumilis22847|Chumilis22847, Chumilis22677|Chumilis22677, Chumilis01478|Chumilis01478, Chumilis14204|Chumilis14204, Chumilis21356|Chumilis…	22	2736	88	22292	0.25	0.000772725	0.0282361	9	13
GO:0042546	cell wall biogenesis	Biological Process	Chumilis22458|Chumilis22458, Chumilis26418|Chumilis26418, Chumilis06584|Chumilis06584, Chumilis20015|Chumilis20015, Chumilis20016|Chumilis20016, Chumilis04932|Chumilis04932, Chumilis15908|Chumilis15908, Chumilis14185|Chumilis14185, Chumilis07497|Chumilis07497, Chumilis16813|Chumilis16813, Chumilis20014|Chumilis20014, Chumilis26181|Chumilis26181, Chumilis20013|Chumilis20013	13	2736	41	22292	0.3171	0.000874421	0.0314368	4	9
GO:0051213	dioxygenase activity	Molecular Function	Chumilis12072|Chumilis12072, Chumilis05710|Chumilis05710, Chumilis21533|Chumilis21533, Chumilis05227|Chumilis05227, Chumilis18153|Chumilis18153, Chumilis22096|Chumilis22096, Chumilis05221|Chumilis05221, Chumilis05219|Chumilis05219, Chumilis23674|Chumilis23674, Chumilis18011|Chumilis18011, Chumilis17169|Chumilis17169, Chumilis20342|Chumilis20342, Chumilis06067|Chumilis06067, Chumilis15152|Chumilis…	31	2736	142	22292	0.2183	0.000941789	0.0333214	26	5
GO:0009695	jasmonic acid biosynthetic process	Biological Process	Chumilis02010|Chumilis02010, Chumilis08592|Chumilis08592, Chumilis02009|Chumilis02009, Chumilis03381|Chumilis03381, Chumilis02673|Chumilis02673, Chumilis03809|Chumilis03809, Chumilis03814|Chumilis03814, Chumilis20657|Chumilis20657, Chumilis14198|Chumilis14198	9	2736	23	22292	0.3913	0.00101131	0.0334796	3	6
GO:0031000	response to caffeine	Biological Process	Chumilis21588|Chumilis21588, Chumilis21590|Chumilis21590, Chumilis26486|Chumilis26486, Chumilis21593|Chumilis21593	4	2736	5	22292	0.8	0.00102136	0.0334796	4	0
GO:0032355	response to estradiol	Biological Process	Chumilis21588|Chumilis21588, Chumilis21590|Chumilis21590, Chumilis26486|Chumilis26486, Chumilis21593|Chumilis21593	4	2736	5	22292	0.8	0.00102136	0.0334796	4	0
GO:1900039	positive regulation of cellular response to hypoxia	Biological Process	Chumilis21588|Chumilis21588, Chumilis21590|Chumilis21590, Chumilis26486|Chumilis26486, Chumilis21593|Chumilis21593	4	2736	5	22292	0.8	0.00102136	0.0334796	4	0
GO:0031542	positive regulation of anthocyanin biosynthetic process	Biological Process	Chumilis23821|Chumilis23821, Chumilis25533|Chumilis25533, Chumilis19934|Chumilis19934, Chumilis19932|Chumilis19932	4	2736	5	22292	0.8	0.00102136	0.0334796	0	4
GO:0043680	filiform apparatus	Cellular Component	Chumilis20717|Chumilis20717, Chumilis20718|Chumilis20718, Chumilis20723|Chumilis20723, Chumilis20720|Chumilis20720, Chumilis20791|Chumilis20791, Chumilis20724|Chumilis20724, Chumilis20792|Chumilis20792, Chumilis03699|Chumilis03699	8	2736	19	22292	0.4211	0.00109771	0.0348778	8	0
GO:0009413	response to flooding	Biological Process	Chumilis21588|Chumilis21588, Chumilis21590|Chumilis21590, Chumilis26486|Chumilis26486, Chumilis26469|Chumilis26469, Chumilis21593|Chumilis21593	5	2736	8	22292	0.625	0.0011266	0.0348778	5	0
GO:0051555	flavonol biosynthetic process	Biological Process	Chumilis04442|Chumilis04442, Chumilis14960|Chumilis14960, Chumilis14959|Chumilis14959, Chumilis17179|Chumilis17179, Chumilis20006|Chumilis20006	5	2736	8	22292	0.625	0.0011266	0.0348778	0	5
GO:0043562	cellular response to nitrogen levels	Biological Process	Chumilis18165|Chumilis18165, Chumilis06548|Chumilis06548, Chumilis18166|Chumilis18166, Chumilis22118|Chumilis22118, Chumilis24843|Chumilis24843	5	2736	8	22292	0.625	0.0011266	0.0348778	4	1
GO:0005524	ATP binding	Molecular Function	Chumilis07022|Chumilis07022, Chumilis13735|Chumilis13735, Chumilis00711|Chumilis00711, Chumilis20717|Chumilis20717, Chumilis11626|Chumilis11626, Chumilis01261|Chumilis01261, Chumilis16730|Chumilis16730, Chumilis01063|Chumilis01063, Chumilis05270|Chumilis05270, Chumilis07487|Chumilis07487, Chumilis03351|Chumilis03351, Chumilis02133|Chumilis02133, Chumilis07982|Chumilis07982, Chumilis08333|Chumilis…	208	2736	1390	22292	0.1496	0.00117765	0.0359586	126	82
GO:0007623	circadian rhythm	Biological Process	Chumilis07795|Chumilis07795, Chumilis22364|Chumilis22364, Chumilis20207|Chumilis20207, Chumilis09460|Chumilis09460, Chumilis12066|Chumilis12066, Chumilis05710|Chumilis05710, Chumilis10906|Chumilis10906, Chumilis03508|Chumilis03508, Chumilis18560|Chumilis18560, Chumilis09860|Chumilis09860, Chumilis05192|Chumilis05192, Chumilis01472|Chumilis01472, Chumilis10905|Chumilis10905, Chumilis23016|Chumilis…	17	2736	63	22292	0.2698	0.00119771	0.0360769	11	6
GO:0055114	obsolete oxidation-reduction process	Biological Process	Chumilis17489|Chumilis17489, Chumilis05710|Chumilis05710, Chumilis20129|Chumilis20129, Chumilis02631|Chumilis02631, Chumilis21588|Chumilis21588, Chumilis08760|Chumilis08760, Chumilis19279|Chumilis19279, Chumilis16554|Chumilis16554, Chumilis01234|Chumilis01234, Chumilis25663|Chumilis25663, Chumilis25415|Chumilis25415, Chumilis21590|Chumilis21590, Chumilis09004|Chumilis09004, Chumilis21020|Chumilis…	121	2736	756	22292	0.1601	0.00125111	0.0371829	57	64
GO:0009699	phenylpropanoid biosynthetic process	Biological Process	Chumilis20400|Chumilis20400, Chumilis07702|Chumilis07702, Chumilis11019|Chumilis11019, Chumilis25437|Chumilis25437, Chumilis22996|Chumilis22996, Chumilis22974|Chumilis22974, Chumilis20401|Chumilis20401, Chumilis05661|Chumilis05661, Chumilis13769|Chumilis13769, Chumilis10118|Chumilis10118, Chumilis25441|Chumilis25441	11	2736	33	22292	0.3333	0.00136031	0.0398964	4	7
GO:0006857	oligopeptide transport	Biological Process	Chumilis05791|Chumilis05791, Chumilis26063|Chumilis26063, Chumilis25232|Chumilis25232, Chumilis22165|Chumilis22165, Chumilis15701|Chumilis15701, Chumilis24683|Chumilis24683, Chumilis11303|Chumilis11303, Chumilis06135|Chumilis06135, Chumilis09390|Chumilis09390, Chumilis06402|Chumilis06402, Chumilis04330|Chumilis04330, Chumilis05129|Chumilis05129, Chumilis24684|Chumilis24684, Chumilis06406|Chumilis…	17	2736	64	22292	0.2656	0.00144728	0.0418961	9	8
GO:0009409	response to cold	Biological Process	Chumilis22364|Chumilis22364, Chumilis22642|Chumilis22642, Chumilis01453|Chumilis01453, Chumilis10906|Chumilis10906, Chumilis02631|Chumilis02631, Chumilis25987|Chumilis25987, Chumilis21588|Chumilis21588, Chumilis05361|Chumilis05361, Chumilis05358|Chumilis05358, Chumilis05566|Chumilis05566, Chumilis21590|Chumilis21590, Chumilis08391|Chumilis08391, Chumilis26486|Chumilis26486, Chumilis25481|Chumilis…	46	2736	241	22292	0.1909	0.00149513	0.0427263	22	24
GO:0042127	regulation of cell population proliferation	Biological Process	Chumilis17179|Chumilis17179, Chumilis22691|Chumilis22691, Chumilis20006|Chumilis20006, Chumilis01499|Chumilis01499, Chumilis16524|Chumilis16524, Chumilis23592|Chumilis23592	6	2736	12	22292	0.5	0.00162262	0.045528	0	6
GO:0004857	enzyme inhibitor activity	Molecular Function	Chumilis11678|Chumilis11678, Chumilis11680|Chumilis11680, Chumilis02460|Chumilis02460, Chumilis05848|Chumilis05848, Chumilis15667|Chumilis15667, Chumilis14852|Chumilis14852, Chumilis07372|Chumilis07372, Chumilis24008|Chumilis24008	8	2736	20	22292	0.4	0.00163403	0.045528	2	6
GO:0071577	zinc ion transmembrane transport	Biological Process	Chumilis16774|Chumilis16774, Chumilis17949|Chumilis17949, Chumilis01673|Chumilis01673, Chumilis20125|Chumilis20125, Chumilis16775|Chumilis16775, Chumilis16919|Chumilis16919, Chumilis06052|Chumilis06052	7	2736	16	22292	0.4375	0.00173357	0.0475661	6	1
GO:0006874	cellular calcium ion homeostasis	Biological Process	Chumilis14755|Chumilis14755, Chumilis01792|Chumilis01792, Chumilis01795|Chumilis01795, Chumilis20425|Chumilis20425, Chumilis01786|Chumilis01786, Chumilis08134|Chumilis08134, Chumilis06091|Chumilis06091, Chumilis04706|Chumilis04706, Chumilis04705|Chumilis04705, Chumilis01791|Chumilis01791, Chumilis17339|Chumilis17339, Chumilis17338|Chumilis17338, Chumilis01664|Chumilis01664, Chumilis04708|Chumilis…	14	2736	49	22292	0.2857	0.00174985	0.0475661	12	2
GO:0004473	malate dehydrogenase (decarboxylating) (NADP+) activity	Molecular Function	Chumilis18984|Chumilis18984, Chumilis01356|Chumilis01356, Chumilis15153|Chumilis15153	3	2736	3	22292	1	0.00184707	0.0478735	1	2
GO:2000032	regulation of secondary shoot formation	Biological Process	Chumilis24397|Chumilis24397, Chumilis02685|Chumilis02685, Chumilis18803|Chumilis18803	3	2736	3	22292	1	0.00184707	0.0478735	2	1
GO:0046373	L-arabinose metabolic process	Biological Process	Chumilis12356|Chumilis12356, Chumilis12355|Chumilis12355, Chumilis26709|Chumilis26709	3	2736	3	22292	1	0.00184707	0.0478735	3	0
GO:0052740	1-acyl-2-lysophosphatidylserine acylhydrolase activity	Molecular Function	Chumilis08969|Chumilis08969, Chumilis03809|Chumilis03809, Chumilis03814|Chumilis03814	3	2736	3	22292	1	0.00184707	0.0478735	0	3
GO:0010411	xyloglucan metabolic process	Biological Process	Chumilis06584|Chumilis06584, Chumilis20015|Chumilis20015, Chumilis20016|Chumilis20016, Chumilis04932|Chumilis04932, Chumilis15908|Chumilis15908, Chumilis14185|Chumilis14185, Chumilis07497|Chumilis07497, Chumilis20014|Chumilis20014, Chumilis26181|Chumilis26181, Chumilis20013|Chumilis20013	10	2736	30	22292	0.3333	0.00223162	0.0571757	3	7
GO:0030247	polysaccharide binding	Molecular Function	Chumilis13480|Chumilis13480, Chumilis13470|Chumilis13470, Chumilis18065|Chumilis18065, Chumilis13473|Chumilis13473, Chumilis09860|Chumilis09860, Chumilis18069|Chumilis18069, Chumilis16490|Chumilis16490, Chumilis15205|Chumilis15205, Chumilis13737|Chumilis13737, Chumilis13476|Chumilis13476, Chumilis06785|Chumilis06785, Chumilis18070|Chumilis18070, Chumilis11242|Chumilis11242, Chumilis20271|Chumilis…	21	2736	90	22292	0.2333	0.00253586	0.0642322	11	10
GO:0004022	alcohol dehydrogenase (NAD+) activity	Molecular Function	Chumilis21588|Chumilis21588, Chumilis21590|Chumilis21590, Chumilis26486|Chumilis26486, Chumilis09196|Chumilis09196, Chumilis25201|Chumilis25201, Chumilis24128|Chumilis24128, Chumilis21593|Chumilis21593	7	2736	17	22292	0.4118	0.00263705	0.0660447	6	1
GO:0010077	maintenance of inflorescence meristem identity	Biological Process	Chumilis00540|Chumilis00540, Chumilis00542|Chumilis00542, Chumilis08008|Chumilis08008, Chumilis00541|Chumilis00541, Chumilis11302|Chumilis11302, Chumilis25116|Chumilis25116	6	2736	13	22292	0.4615	0.00270186	0.0661806	4	2
GO:0048527	lateral root development	Biological Process	Chumilis17059|Chumilis17059, Chumilis03455|Chumilis03455, Chumilis24109|Chumilis24109, Chumilis25044|Chumilis25044, Chumilis21341|Chumilis21341, Chumilis24843|Chumilis24843	6	2736	13	22292	0.4615	0.00270186	0.0661806	5	1
GO:0009742	brassinosteroid mediated signaling pathway	Biological Process	Chumilis20717|Chumilis20717, Chumilis20718|Chumilis20718, Chumilis20020|Chumilis20020, Chumilis20723|Chumilis20723, Chumilis20720|Chumilis20720, Chumilis20791|Chumilis20791, Chumilis07797|Chumilis07797, Chumilis20724|Chumilis20724, Chumilis00628|Chumilis00628, Chumilis26533|Chumilis26533, Chumilis23067|Chumilis23067, Chumilis11177|Chumilis11177, Chumilis26535|Chumilis26535, Chumilis23280|Chumilis…	19	2736	79	22292	0.2405	0.00276307	0.0662699	10	9
GO:0009892	negative regulation of metabolic process	Biological Process	Chumilis24266|Chumilis24266, Chumilis10837|Chumilis10837, Chumilis01738|Chumilis01738, Chumilis01740|Chumilis01740	4	2736	6	22292	0.6667	0.00276496	0.0662699	0	4
GO:0006811	ion transport	Biological Process	Chumilis14755|Chumilis14755, Chumilis01792|Chumilis01792, Chumilis01795|Chumilis01795, Chumilis20425|Chumilis20425, Chumilis25232|Chumilis25232, Chumilis01786|Chumilis01786, Chumilis04706|Chumilis04706, Chumilis04705|Chumilis04705, Chumilis01791|Chumilis01791, Chumilis17339|Chumilis17339, Chumilis20378|Chumilis20378, Chumilis17338|Chumilis17338, Chumilis04708|Chumilis04708	13	2736	46	22292	0.2826	0.00280713	0.0665649	12	1
GO:0010483	pollen tube reception	Biological Process	Chumilis20717|Chumilis20717, Chumilis20718|Chumilis20718, Chumilis20723|Chumilis20723, Chumilis20720|Chumilis20720, Chumilis20791|Chumilis20791, Chumilis20724|Chumilis20724, Chumilis20792|Chumilis20792, Chumilis03699|Chumilis03699	8	2736	22	22292	0.3636	0.0033111	0.0776889	8	0
GO:0004864	protein phosphatase inhibitor activity	Molecular Function	Chumilis04419|Chumilis04419, Chumilis04418|Chumilis04418, Chumilis24049|Chumilis24049, Chumilis04421|Chumilis04421, Chumilis04381|Chumilis04381, Chumilis15158|Chumilis15158, Chumilis06437|Chumilis06437, Chumilis04415|Chumilis04415, Chumilis04423|Chumilis04423, Chumilis04424|Chumilis04424, Chumilis04422|Chumilis04422, Chumilis11833|Chumilis11833	12	2736	42	22292	0.2857	0.00364835	0.0847101	11	1
GO:0031408	oxylipin biosynthetic process	Biological Process	Chumilis19279|Chumilis19279, Chumilis02010|Chumilis02010, Chumilis08592|Chumilis08592, Chumilis02009|Chumilis02009, Chumilis18137|Chumilis18137, Chumilis03381|Chumilis03381, Chumilis18132|Chumilis18132, Chumilis17867|Chumilis17867, Chumilis17870|Chumilis17870, Chumilis14198|Chumilis14198	10	2736	32	22292	0.3125	0.0038085	0.0866239	4	6
GO:0007338	single fertilization	Biological Process	Chumilis20717|Chumilis20717, Chumilis20718|Chumilis20718, Chumilis20723|Chumilis20723, Chumilis20720|Chumilis20720, Chumilis20791|Chumilis20791, Chumilis20724|Chumilis20724, Chumilis04491|Chumilis04491, Chumilis20792|Chumilis20792, Chumilis21727|Chumilis21727, Chumilis03699|Chumilis03699	10	2736	32	22292	0.3125	0.0038085	0.0866239	9	1
GO:0009073	aromatic amino acid family biosynthetic process	Biological Process	Chumilis07325|Chumilis07325, Chumilis11043|Chumilis11043, Chumilis00635|Chumilis00635, Chumilis26591|Chumilis26591, Chumilis20890|Chumilis20890, Chumilis06108|Chumilis06108, Chumilis07160|Chumilis07160	7	2736	18	22292	0.3889	0.00386227	0.0869596	1	6
GO:0005875	microtubule associated complex	Cellular Component	Chumilis02101|Chumilis02101, Chumilis19077|Chumilis19077, Chumilis04797|Chumilis04797, Chumilis24652|Chumilis24652, Chumilis08605|Chumilis08605, Chumilis15334|Chumilis15334	6	2736	14	22292	0.4286	0.00424071	0.0936465	1	5
GO:0003333	amino acid transmembrane transport	Biological Process	Chumilis20948|Chumilis20948, Chumilis18318|Chumilis18318, Chumilis02218|Chumilis02218, Chumilis09824|Chumilis09824, Chumilis23017|Chumilis23017, Chumilis21273|Chumilis21273, Chumilis23099|Chumilis23099, Chumilis23713|Chumilis23713, Chumilis25371|Chumilis25371, Chumilis14692|Chumilis14692, Chumilis21271|Chumilis21271, Chumilis16987|Chumilis16987, Chumilis21272|Chumilis21272, Chumilis23103|Chumilis…	15	2736	59	22292	0.2542	0.00424329	0.0936465	12	3
GO:0004970	ionotropic glutamate receptor activity	Molecular Function	Chumilis14755|Chumilis14755, Chumilis01792|Chumilis01792, Chumilis01795|Chumilis01795, Chumilis20425|Chumilis20425, Chumilis01786|Chumilis01786, Chumilis04706|Chumilis04706, Chumilis04705|Chumilis04705, Chumilis01791|Chumilis01791, Chumilis17339|Chumilis17339, Chumilis17338|Chumilis17338, Chumilis01664|Chumilis01664, Chumilis04708|Chumilis04708	12	2736	43	22292	0.2791	0.00450528	0.0965603	12	0
GO:0005217	intracellular ligand-gated ion channel activity	Molecular Function	Chumilis14755|Chumilis14755, Chumilis01792|Chumilis01792, Chumilis01795|Chumilis01795, Chumilis20425|Chumilis20425, Chumilis01786|Chumilis01786, Chumilis04706|Chumilis04706, Chumilis04705|Chumilis04705, Chumilis01791|Chumilis01791, Chumilis17339|Chumilis17339, Chumilis17338|Chumilis17338, Chumilis01664|Chumilis01664, Chumilis04708|Chumilis04708	12	2736	43	22292	0.2791	0.00450528	0.0965603	12	0
GO:0010427	abscisic acid binding	Molecular Function	Chumilis04419|Chumilis04419, Chumilis17488|Chumilis17488, Chumilis04418|Chumilis04418, Chumilis24049|Chumilis24049, Chumilis04421|Chumilis04421, Chumilis04381|Chumilis04381, Chumilis15158|Chumilis15158, Chumilis06437|Chumilis06437, Chumilis04415|Chumilis04415, Chumilis04423|Chumilis04423, Chumilis04424|Chumilis04424, Chumilis04422|Chumilis04422	12	2736	43	22292	0.2791	0.00450528	0.0965603	11	1
GO:0043231	intracellular membrane-bounded organelle	Cellular Component	Chumilis00655|Chumilis00655, Chumilis04903|Chumilis04903, Chumilis20830|Chumilis20830, Chumilis00656|Chumilis00656, Chumilis07684|Chumilis07684, Chumilis20831|Chumilis20831, Chumilis00643|Chumilis00643, Chumilis00512|Chumilis00512, Chumilis20157|Chumilis20157, Chumilis06016|Chumilis06016, Chumilis21963|Chumilis21963, Chumilis00800|Chumilis00800, Chumilis25363|Chumilis25363, Chumilis14042|Chumilis…	74	2736	448	22292	0.1652	0.00468702	0.0987612	43	31
GO:0005506	iron ion binding	Molecular Function	Chumilis20129|Chumilis20129, Chumilis21853|Chumilis21853, Chumilis14042|Chumilis14042, Chumilis10423|Chumilis10423, Chumilis10422|Chumilis10422, Chumilis25011|Chumilis25011, Chumilis25123|Chumilis25123, Chumilis21317|Chumilis21317, Chumilis06747|Chumilis06747, Chumilis06203|Chumilis06203, Chumilis02296|Chumilis02296, Chumilis11877|Chumilis11877, Chumilis02603|Chumilis02603, Chumilis08204|Chumilis…	17	2736	71	22292	0.2394	0.00472213	0.0987612	8	9
GO:0050662	obsolete coenzyme binding	Molecular Function	Chumilis26392|Chumilis26392, Chumilis09196|Chumilis09196, Chumilis21138|Chumilis21138, Chumilis20989|Chumilis20989, Chumilis02003|Chumilis02003, Chumilis15945|Chumilis15945, Chumilis20670|Chumilis20670, Chumilis06651|Chumilis06651, Chumilis26391|Chumilis26391, Chumilis10381|Chumilis10381, Chumilis25358|Chumilis25358	11	2736	38	22292	0.2895	0.00474089	0.0987612	5	6
GO:0009705	plant-type vacuole membrane	Cellular Component	Chumilis17590|Chumilis17590, Chumilis03212|Chumilis03212, Chumilis08234|Chumilis08234, Chumilis02374|Chumilis02374, Chumilis22201|Chumilis22201, Chumilis06926|Chumilis06926, Chumilis11142|Chumilis11142, Chumilis08134|Chumilis08134, Chumilis02653|Chumilis02653, Chumilis22207|Chumilis22207, Chumilis16897|Chumilis16897, Chumilis14163|Chumilis14163, Chumilis16901|Chumilis16901, Chumilis06091|Chumilis…	22	2736	101	22292	0.2178	0.00497344	0.102646	11	11
GO:0004497	monooxygenase activity	Molecular Function	Chumilis17152|Chumilis17152, Chumilis20129|Chumilis20129, Chumilis02631|Chumilis02631, Chumilis23051|Chumilis23051, Chumilis23135|Chumilis23135, Chumilis02805|Chumilis02805, Chumilis05900|Chumilis05900, Chumilis05902|Chumilis05902, Chumilis10423|Chumilis10423, Chumilis10422|Chumilis10422, Chumilis23134|Chumilis23134, Chumilis02800|Chumilis02800, Chumilis05901|Chumilis05901, Chumilis21624|Chumilis…	27	2736	132	22292	0.2045	0.00503941	0.103054	20	7
GO:0003700	DNA-binding transcription factor activity	Molecular Function	Chumilis20207|Chumilis20207, Chumilis05710|Chumilis05710, Chumilis18607|Chumilis18607, Chumilis20658|Chumilis20658, Chumilis10906|Chumilis10906, Chumilis26991|Chumilis26991, Chumilis05384|Chumilis05384, Chumilis14742|Chumilis14742, Chumilis18560|Chumilis18560, Chumilis14983|Chumilis14983, Chumilis00540|Chumilis00540, Chumilis02021|Chumilis02021, Chumilis11370|Chumilis11370, Chumilis20531|Chumilis…	186	2736	1271	22292	0.1463	0.00545561	0.109258	93	93
GO:0045851	pH reduction	Biological Process	Chumilis17258|Chumilis17258, Chumilis17307|Chumilis17307, Chumilis17249|Chumilis17249, Chumilis17246|Chumilis17246, Chumilis05709|Chumilis05709, Chumilis17252|Chumilis17252, Chumilis17247|Chumilis17247	7	2736	19	22292	0.3684	0.00547493	0.109258	7	0
GO:0090406	pollen tube	Cellular Component	Chumilis00711|Chumilis00711, Chumilis19875|Chumilis19875, Chumilis00736|Chumilis00736, Chumilis18944|Chumilis18944, Chumilis13372|Chumilis13372, Chumilis16913|Chumilis16913, Chumilis16912|Chumilis16912, Chumilis19879|Chumilis19879, Chumilis16267|Chumilis16267, Chumilis12347|Chumilis12347, Chumilis00691|Chumilis00691, Chumilis23586|Chumilis23586, Chumilis12345|Chumilis12345, Chumilis21363|Chumilis…	17	2736	72	22292	0.2361	0.00548987	0.109258	13	4
GO:0009738	abscisic acid-activated signaling pathway	Biological Process	Chumilis20717|Chumilis20717, Chumilis07456|Chumilis07456, Chumilis25788|Chumilis25788, Chumilis12046|Chumilis12046, Chumilis04419|Chumilis04419, Chumilis10866|Chumilis10866, Chumilis04418|Chumilis04418, Chumilis24049|Chumilis24049, Chumilis18944|Chumilis18944, Chumilis04133|Chumilis04133, Chumilis04421|Chumilis04421, Chumilis20718|Chumilis20718, Chumilis16269|Chumilis16269, Chumilis02270|Chumilis…	38	2736	204	22292	0.1863	0.00555513	0.109579	31	7
GO:0045333	cellular respiration	Biological Process	Chumilis21588|Chumilis21588, Chumilis21590|Chumilis21590, Chumilis26486|Chumilis26486, Chumilis21593|Chumilis21593	4	2736	7	22292	0.5714	0.00582468	0.112897	4	0
GO:0030162	regulation of proteolysis	Biological Process	Chumilis15607|Chumilis15607, Chumilis24928|Chumilis24928, Chumilis07578|Chumilis07578, Chumilis13398|Chumilis13398	4	2736	7	22292	0.5714	0.00582468	0.112897	4	0
GO:0080163	regulation of protein serine/threonine phosphatase activity	Biological Process	Chumilis04419|Chumilis04419, Chumilis04418|Chumilis04418, Chumilis24049|Chumilis24049, Chumilis04421|Chumilis04421, Chumilis04381|Chumilis04381, Chumilis15158|Chumilis15158, Chumilis06437|Chumilis06437, Chumilis04415|Chumilis04415, Chumilis04423|Chumilis04423, Chumilis04424|Chumilis04424, Chumilis04422|Chumilis04422	11	2736	39	22292	0.2821	0.00588437	0.113071	10	1
GO:0001653	peptide receptor activity	Molecular Function	Chumilis17258|Chumilis17258, Chumilis17307|Chumilis17307, Chumilis17249|Chumilis17249, Chumilis17246|Chumilis17246, Chumilis05709|Chumilis05709, Chumilis17252|Chumilis17252, Chumilis17247|Chumilis17247, Chumilis19778|Chumilis19778	8	2736	24	22292	0.3333	0.00608484	0.115924	8	0
GO:0009963	positive regulation of flavonoid biosynthetic process	Biological Process	Chumilis04457|Chumilis04457, Chumilis04389|Chumilis04389, Chumilis10866|Chumilis10866, Chumilis22166|Chumilis22166, Chumilis01689|Chumilis01689, Chumilis08239|Chumilis08239	6	2736	15	22292	0.4	0.00634115	0.118622	1	5
GO:0051753	mannan synthase activity	Molecular Function	Chumilis12143|Chumilis12143, Chumilis06665|Chumilis06665, Chumilis09821|Chumilis09821, Chumilis14088|Chumilis14088, Chumilis26185|Chumilis26185, Chumilis05246|Chumilis05246	6	2736	15	22292	0.4	0.00634115	0.118622	1	5
GO:0034220	ion transmembrane transport	Biological Process	Chumilis07718|Chumilis07718, Chumilis11036|Chumilis11036, Chumilis22201|Chumilis22201, Chumilis20425|Chumilis20425, Chumilis25524|Chumilis25524, Chumilis23041|Chumilis23041, Chumilis22207|Chumilis22207, Chumilis14163|Chumilis14163, Chumilis22202|Chumilis22202, Chumilis22200|Chumilis22200, Chumilis22213|Chumilis22213, Chumilis19368|Chumilis19368	12	2736	45	22292	0.2667	0.0066982	0.118622	1	11
GO:0051726	regulation of cell cycle	Biological Process	Chumilis10107|Chumilis10107, Chumilis22839|Chumilis22839, Chumilis22691|Chumilis22691, Chumilis15982|Chumilis15982, Chumilis01499|Chumilis01499, Chumilis20475|Chumilis20475, Chumilis20453|Chumilis20453, Chumilis19146|Chumilis19146, Chumilis23806|Chumilis23806, Chumilis20542|Chumilis20542, Chumilis12026|Chumilis12026, Chumilis00933|Chumilis00933	12	2736	45	22292	0.2667	0.0066982	0.118622	0	12
GO:0010253	UDP-rhamnose biosynthetic process	Biological Process	Chumilis25663|Chumilis25663, Chumilis17179|Chumilis17179, Chumilis20006|Chumilis20006	3	2736	4	22292	0.75	0.00670883	0.118622	0	3
GO:0006212	uracil catabolic process	Biological Process	Chumilis18165|Chumilis18165, Chumilis18166|Chumilis18166, Chumilis22118|Chumilis22118	3	2736	4	22292	0.75	0.00670883	0.118622	3	0
GO:0019483	beta-alanine biosynthetic process	Biological Process	Chumilis18165|Chumilis18165, Chumilis18166|Chumilis18166, Chumilis22118|Chumilis22118	3	2736	4	22292	0.75	0.00670883	0.118622	3	0
GO:0047259	glucomannan 4-beta-mannosyltransferase activity	Molecular Function	Chumilis06665|Chumilis06665, Chumilis09821|Chumilis09821, Chumilis14088|Chumilis14088	3	2736	4	22292	0.75	0.00670883	0.118622	0	3
GO:0045717	negative regulation of fatty acid biosynthetic process	Biological Process	Chumilis11471|Chumilis11471, Chumilis16524|Chumilis16524, Chumilis23592|Chumilis23592	3	2736	4	22292	0.75	0.00670883	0.118622	0	3
GO:0010197	polar nucleus fusion	Biological Process	Chumilis06930|Chumilis06930, Chumilis03991|Chumilis03991, Chumilis02435|Chumilis02435, Chumilis13875|Chumilis13875, Chumilis23624|Chumilis23624	5	2736	11	22292	0.4545	0.00675863	0.118622	5	0
GO:0055072	iron ion homeostasis	Biological Process	Chumilis11716|Chumilis11716, Chumilis25232|Chumilis25232, Chumilis13337|Chumilis13337, Chumilis13334|Chumilis13334, Chumilis13333|Chumilis13333, Chumilis08204|Chumilis08204, Chumilis07619|Chumilis07619	7	2736	20	22292	0.35	0.00754311	0.131356	5	2
GO:0009627	systemic acquired resistance	Biological Process	Chumilis18736|Chumilis18736, Chumilis18730|Chumilis18730, Chumilis18732|Chumilis18732, Chumilis18733|Chumilis18733, Chumilis18725|Chumilis18725, Chumilis01064|Chumilis01064, Chumilis18303|Chumilis18303, Chumilis17863|Chumilis17863	8	2736	25	22292	0.32	0.00800151	0.138259	7	1
GO:0009733	response to auxin	Biological Process	Chumilis10906|Chumilis10906, Chumilis22198|Chumilis22198, Chumilis11142|Chumilis11142, Chumilis05189|Chumilis05189, Chumilis07781|Chumilis07781, Chumilis14960|Chumilis14960, Chumilis19848|Chumilis19848, Chumilis10972|Chumilis10972, Chumilis01275|Chumilis01275, Chumilis18749|Chumilis18749, Chumilis14959|Chumilis14959, Chumilis10905|Chumilis10905, Chumilis19934|Chumilis19934, Chumilis02110|Chumilis…	34	2736	183	22292	0.1858	0.00869993	0.14917	14	20
GO:0008810	cellulase activity	Molecular Function	Chumilis13480|Chumilis13480, Chumilis13470|Chumilis13470, Chumilis13473|Chumilis13473, Chumilis02459|Chumilis02459, Chumilis13476|Chumilis13476, Chumilis24081|Chumilis24081, Chumilis20361|Chumilis20361, Chumilis25343|Chumilis25343, Chumilis25472|Chumilis25472, Chumilis22249|Chumilis22249	10	2736	36	22292	0.2778	0.00950072	0.159226	5	5
GO:0000271	polysaccharide biosynthetic process	Biological Process	Chumilis05776|Chumilis05776, Chumilis20386|Chumilis20386, Chumilis20390|Chumilis20390, Chumilis05778|Chumilis05778, Chumilis12143|Chumilis12143, Chumilis02677|Chumilis02677, Chumilis05244|Chumilis05244, Chumilis25282|Chumilis25282, Chumilis26185|Chumilis26185, Chumilis05246|Chumilis05246	10	2736	36	22292	0.2778	0.00950072	0.159226	6	4
GO:0016760	cellulose synthase (UDP-forming) activity	Molecular Function	Chumilis05776|Chumilis05776, Chumilis20386|Chumilis20386, Chumilis20390|Chumilis20390, Chumilis05778|Chumilis05778, Chumilis12143|Chumilis12143, Chumilis05244|Chumilis05244, Chumilis21731|Chumilis21731, Chumilis25282|Chumilis25282, Chumilis26185|Chumilis26185, Chumilis05246|Chumilis05246	10	2736	36	22292	0.2778	0.00950072	0.159226	6	4
GO:0004888	transmembrane signaling receptor activity	Molecular Function	Chumilis17258|Chumilis17258, Chumilis17307|Chumilis17307, Chumilis17249|Chumilis17249, Chumilis17246|Chumilis17246, Chumilis05709|Chumilis05709, Chumilis17252|Chumilis17252, Chumilis17247|Chumilis17247	7	2736	21	22292	0.3333	0.0101356	0.164781	7	0
GO:0016998	cell wall macromolecule catabolic process	Biological Process	Chumilis06584|Chumilis06584, Chumilis14700|Chumilis14700, Chumilis04833|Chumilis04833, Chumilis11755|Chumilis11755, Chumilis14185|Chumilis14185, Chumilis00852|Chumilis00852, Chumilis24354|Chumilis24354	7	2736	21	22292	0.3333	0.0101356	0.164781	3	4
GO:0009866	induced systemic resistance, ethylene mediated signaling pathway	Biological Process	Chumilis18736|Chumilis18736, Chumilis18730|Chumilis18730, Chumilis18732|Chumilis18732, Chumilis18733|Chumilis18733, Chumilis18725|Chumilis18725	5	2736	12	22292	0.4167	0.0104272	0.164781	5	0
GO:0004805	trehalose-phosphatase activity	Molecular Function	Chumilis24772|Chumilis24772, Chumilis11667|Chumilis11667, Chumilis07252|Chumilis07252, Chumilis19499|Chumilis19499, Chumilis02422|Chumilis02422	5	2736	12	22292	0.4167	0.0104272	0.164781	2	3
GO:0009737	response to abscisic acid	Biological Process	Chumilis10906|Chumilis10906, Chumilis21588|Chumilis21588, Chumilis02133|Chumilis02133, Chumilis21590|Chumilis21590, Chumilis08592|Chumilis08592, Chumilis26486|Chumilis26486, Chumilis16091|Chumilis16091, Chumilis26392|Chumilis26392, Chumilis07708|Chumilis07708, Chumilis12046|Chumilis12046, Chumilis10861|Chumilis10861, Chumilis22606|Chumilis22606, Chumilis10866|Chumilis10866, Chumilis25737|Chumilis…	52	2736	308	22292	0.1688	0.0104767	0.164781	30	22
GO:0009819	drought recovery	Biological Process	Chumilis07702|Chumilis07702, Chumilis11019|Chumilis11019, Chumilis18643|Chumilis18643, Chumilis02448|Chumilis02448	4	2736	8	22292	0.5	0.0105228	0.164781	1	3
GO:0000254	C-4 methylsterol oxidase activity	Molecular Function	Chumilis10385|Chumilis10385, Chumilis10390|Chumilis10390, Chumilis06203|Chumilis06203, Chumilis10384|Chumilis10384	4	2736	8	22292	0.5	0.0105228	0.164781	0	4
GO:0080019	fatty-acyl-CoA reductase (alcohol-forming) activity	Molecular Function	Chumilis06848|Chumilis06848, Chumilis06754|Chumilis06754, Chumilis06755|Chumilis06755, Chumilis06805|Chumilis06805	4	2736	8	22292	0.5	0.0105228	0.164781	3	1
GO:0042631	cellular response to water deprivation	Biological Process	Chumilis00410|Chumilis00410, Chumilis00412|Chumilis00412, Chumilis22718|Chumilis22718, Chumilis25226|Chumilis25226	4	2736	8	22292	0.5	0.0105228	0.164781	1	3
GO:0015250	water channel activity	Molecular Function	Chumilis07718|Chumilis07718, Chumilis11036|Chumilis11036, Chumilis22201|Chumilis22201, Chumilis25524|Chumilis25524, Chumilis23041|Chumilis23041, Chumilis22207|Chumilis22207, Chumilis14163|Chumilis14163, Chumilis22202|Chumilis22202, Chumilis22200|Chumilis22200, Chumilis22213|Chumilis22213, Chumilis19368|Chumilis19368	11	2736	42	22292	0.2619	0.0106453	0.164781	0	11
GO:0016759	cellulose synthase activity	Molecular Function	Chumilis05776|Chumilis05776, Chumilis20386|Chumilis20386, Chumilis20390|Chumilis20390, Chumilis05778|Chumilis05778, Chumilis12143|Chumilis12143, Chumilis05244|Chumilis05244, Chumilis21731|Chumilis21731, Chumilis01613|Chumilis01613, Chumilis25282|Chumilis25282, Chumilis26185|Chumilis26185, Chumilis05246|Chumilis05246	11	2736	42	22292	0.2619	0.0106453	0.164781	6	5
GO:0015171	amino acid transmembrane transporter activity	Molecular Function	Chumilis20948|Chumilis20948, Chumilis18318|Chumilis18318, Chumilis02218|Chumilis02218, Chumilis09824|Chumilis09824, Chumilis11041|Chumilis11041, Chumilis23017|Chumilis23017, Chumilis21273|Chumilis21273, Chumilis23099|Chumilis23099, Chumilis23713|Chumilis23713, Chumilis25371|Chumilis25371, Chumilis14692|Chumilis14692, Chumilis21271|Chumilis21271, Chumilis16987|Chumilis16987, Chumilis21272|Chumilis…	16	2736	71	22292	0.2254	0.0109942	0.169007	13	3
GO:0009741	response to brassinosteroid	Biological Process	Chumilis20717|Chumilis20717, Chumilis02133|Chumilis02133, Chumilis20718|Chumilis20718, Chumilis20723|Chumilis20723, Chumilis20720|Chumilis20720, Chumilis20791|Chumilis20791, Chumilis20724|Chumilis20724, Chumilis11177|Chumilis11177, Chumilis20792|Chumilis20792, Chumilis00640|Chumilis00640, Chumilis03699|Chumilis03699, Chumilis00642|Chumilis00642	12	2736	48	22292	0.25	0.0114701	0.173924	9	3
GO:0010224	response to UV-B	Biological Process	Chumilis03272|Chumilis03272, Chumilis04442|Chumilis04442, Chumilis07702|Chumilis07702, Chumilis11142|Chumilis11142, Chumilis11019|Chumilis11019, Chumilis14960|Chumilis14960, Chumilis14959|Chumilis14959, Chumilis11803|Chumilis11803, Chumilis18892|Chumilis18892, Chumilis02520|Chumilis02520, Chumilis24329|Chumilis24329, Chumilis01069|Chumilis01069	12	2736	48	22292	0.25	0.0114701	0.173924	2	10
GO:0003954	NADH dehydrogenase activity	Molecular Function	Chumilis04619|Chumilis04619, Chumilis01798|Chumilis01798, Chumilis15723|Chumilis15723, Chumilis04238|Chumilis04238, Chumilis16630|Chumilis16630, Chumilis16015|Chumilis16015, Chumilis26303|Chumilis26303, Chumilis04242|Chumilis04242, Chumilis16034|Chumilis16034, Chumilis25080|Chumilis25080	10	2736	37	22292	0.2703	0.0116192	0.174995	4	6
GO:0042343	indole glucosinolate metabolic process	Biological Process	Chumilis07627|Chumilis07627, Chumilis01522|Chumilis01522, Chumilis07630|Chumilis07630, Chumilis01531|Chumilis01531, Chumilis01529|Chumilis01529, Chumilis01520|Chumilis01520	6	2736	17	22292	0.3529	0.012634	0.183795	3	3
GO:0034605	cellular response to heat	Biological Process	Chumilis05361|Chumilis05361, Chumilis05358|Chumilis05358, Chumilis05566|Chumilis05566, Chumilis11666|Chumilis11666, Chumilis13528|Chumilis13528, Chumilis24064|Chumilis24064, Chumilis01688|Chumilis01688, Chumilis01467|Chumilis01467	8	2736	27	22292	0.2963	0.0131423	0.183795	2	6
GO:0044212	transcription cis-regulatory region binding	Molecular Function	Chumilis10906|Chumilis10906, Chumilis02021|Chumilis02021, Chumilis10839|Chumilis10839, Chumilis01858|Chumilis01858, Chumilis14192|Chumilis14192, Chumilis04442|Chumilis04442, Chumilis01743|Chumilis01743, Chumilis05189|Chumilis05189, Chumilis03455|Chumilis03455, Chumilis07536|Chumilis07536, Chumilis11894|Chumilis11894, Chumilis14960|Chumilis14960, Chumilis00390|Chumilis00390, Chumilis24527|Chumilis…	49	2736	291	22292	0.1684	0.0132619	0.183795	19	30
GO:0055085	transmembrane transport	Biological Process	Chumilis05361|Chumilis05361, Chumilis03351|Chumilis03351, Chumilis05358|Chumilis05358, Chumilis05566|Chumilis05566, Chumilis10966|Chumilis10966, Chumilis03212|Chumilis03212, Chumilis16537|Chumilis16537, Chumilis25232|Chumilis25232, Chumilis25524|Chumilis25524, Chumilis19848|Chumilis19848, Chumilis08385|Chumilis08385, Chumilis04613|Chumilis04613, Chumilis24683|Chumilis24683, Chumilis21047|Chumilis…	36	2736	203	22292	0.1773	0.0145352	0.183795	21	15
GO:0016491	oxidoreductase activity	Molecular Function	Chumilis17489|Chumilis17489, Chumilis08760|Chumilis08760, Chumilis19279|Chumilis19279, Chumilis16554|Chumilis16554, Chumilis25481|Chumilis25481, Chumilis12319|Chumilis12319, Chumilis22226|Chumilis22226, Chumilis00189|Chumilis00189, Chumilis18039|Chumilis18039, Chumilis03308|Chumilis03308, Chumilis24037|Chumilis24037, Chumilis03416|Chumilis03416, Chumilis10385|Chumilis10385, Chumilis10390|Chumilis…	49	2736	293	22292	0.1672	0.0149585	0.183795	20	29
GO:0035864	response to potassium ion	Biological Process	Chumilis06149|Chumilis06149, Chumilis06148|Chumilis06148	2	2736	2	22292	1	0.015059	0.183795	2	0
GO:0010600	regulation of auxin biosynthetic process	Biological Process	Chumilis18560|Chumilis18560, Chumilis20080|Chumilis20080	2	2736	2	22292	1	0.015059	0.183795	1	1
GO:0030795	methyl jasmonate methylesterase activity	Molecular Function	Chumilis02010|Chumilis02010, Chumilis02009|Chumilis02009	2	2736	2	22292	1	0.015059	0.183795	0	2
GO:0102078	methyl jasmonate methylesterase activity	Molecular Function	Chumilis02010|Chumilis02010, Chumilis02009|Chumilis02009	2	2736	2	22292	1	0.015059	0.183795	0	2
GO:0008831	dTDP-4-dehydrorhamnose reductase activity	Molecular Function	Chumilis25663|Chumilis25663, Chumilis10528|Chumilis10528	2	2736	2	22292	1	0.015059	0.183795	0	2
GO:2000379	positive regulation of reactive oxygen species metabolic process	Biological Process	Chumilis05192|Chumilis05192, Chumilis07619|Chumilis07619	2	2736	2	22292	1	0.015059	0.183795	2	0
GO:0071370	cellular response to gibberellin stimulus	Biological Process	Chumilis25788|Chumilis25788, Chumilis11668|Chumilis11668	2	2736	2	22292	1	0.015059	0.183795	0	2
GO:0045430	chalcone isomerase activity	Molecular Function	Chumilis11142|Chumilis11142, Chumilis11529|Chumilis11529	2	2736	2	22292	1	0.015059	0.183795	0	2
GO:0034007	S-linalool synthase activity	Molecular Function	Chumilis15951|Chumilis15951, Chumilis15952|Chumilis15952	2	2736	2	22292	1	0.015059	0.183795	0	2
GO:1905615	positive regulation of developmental vegetative growth	Biological Process	Chumilis02270|Chumilis02270, Chumilis27199|Chumilis27199	2	2736	2	22292	1	0.015059	0.183795	2	0
GO:0030639	polyketide biosynthetic process	Biological Process	Chumilis22974|Chumilis22974, Chumilis10118|Chumilis10118	2	2736	2	22292	1	0.015059	0.183795	0	2
GO:0090439	tetraketide alpha-pyrone synthase activity	Molecular Function	Chumilis22974|Chumilis22974, Chumilis10118|Chumilis10118	2	2736	2	22292	1	0.015059	0.183795	0	2
GO:0010234	anther wall tapetum cell fate specification	Biological Process	Chumilis11790|Chumilis11790, Chumilis03865|Chumilis03865	2	2736	2	22292	1	0.015059	0.183795	0	2
GO:0046423	allene-oxide cyclase activity	Molecular Function	Chumilis02673|Chumilis02673, Chumilis20657|Chumilis20657	2	2736	2	22292	1	0.015059	0.183795	0	2
GO:0010201	response to continuous far red light stimulus by the high-irradiance response system	Biological Process	Chumilis06930|Chumilis06930, Chumilis13875|Chumilis13875	2	2736	2	22292	1	0.015059	0.183795	2	0
GO:0048359	mucilage metabolic process involved in seed coat development	Biological Process	Chumilis13503|Chumilis13503, Chumilis06665|Chumilis06665	2	2736	2	22292	1	0.015059	0.183795	0	2
GO:0048457	floral whorl morphogenesis	Biological Process	Chumilis08008|Chumilis08008, Chumilis11302|Chumilis11302	2	2736	2	22292	1	0.015059	0.183795	2	0
GO:0010542	nitrate efflux transmembrane transporter activity	Molecular Function	Chumilis06402|Chumilis06402, Chumilis11094|Chumilis11094	2	2736	2	22292	1	0.015059	0.183795	0	2
GO:0048439	flower morphogenesis	Biological Process	Chumilis26172|Chumilis26172, Chumilis13398|Chumilis13398	2	2736	2	22292	1	0.015059	0.183795	1	1
GO:0042834	peptidoglycan binding	Molecular Function	Chumilis00852|Chumilis00852, Chumilis24354|Chumilis24354	2	2736	2	22292	1	0.015059	0.183795	0	2
GO:0031436	BRCA1-BARD1 complex	Cellular Component	Chumilis16524|Chumilis16524, Chumilis23592|Chumilis23592	2	2736	2	22292	1	0.015059	0.183795	0	2
GO:0102549	1-18:1-2-16:0-monogalactosyldiacylglycerol lipase activity	Molecular Function	Chumilis03809|Chumilis03809, Chumilis03814|Chumilis03814	2	2736	2	22292	1	0.015059	0.183795	0	2
GO:0033809	anthocyanin 6''-O-malonyltransferase activity	Molecular Function	Chumilis09147|Chumilis09147, Chumilis09118|Chumilis09118	2	2736	2	22292	1	0.015059	0.183795	0	2
GO:0019305	dTDP-rhamnose biosynthetic process	Biological Process	Chumilis25663|Chumilis25663, Chumilis10528|Chumilis10528, Chumilis24009|Chumilis24009	3	2736	5	22292	0.6	0.01524	0.183795	0	3
GO:0004470	malic enzyme activity	Molecular Function	Chumilis18984|Chumilis18984, Chumilis01356|Chumilis01356, Chumilis15153|Chumilis15153	3	2736	5	22292	0.6	0.01524	0.183795	1	2
GO:0004471	malate dehydrogenase (decarboxylating) (NAD+) activity	Molecular Function	Chumilis18984|Chumilis18984, Chumilis01356|Chumilis01356, Chumilis15153|Chumilis15153	3	2736	5	22292	0.6	0.01524	0.183795	1	2
GO:0016652	oxidoreductase activity, acting on NAD(P)H, NAD(P) as acceptor	Molecular Function	Chumilis18984|Chumilis18984, Chumilis01356|Chumilis01356, Chumilis15153|Chumilis15153	3	2736	5	22292	0.6	0.01524	0.183795	1	2
GO:0018685	alkane 1-monooxygenase activity	Molecular Function	Chumilis14042|Chumilis14042, Chumilis06747|Chumilis06747, Chumilis06118|Chumilis06118	3	2736	5	22292	0.6	0.01524	0.183795	1	2
GO:1900386	positive regulation of flavonol biosynthetic process	Biological Process	Chumilis04442|Chumilis04442, Chumilis14960|Chumilis14960, Chumilis14959|Chumilis14959	3	2736	5	22292	0.6	0.01524	0.183795	0	3
GO:0052739	phosphatidylserine 1-acylhydrolase activity	Molecular Function	Chumilis08969|Chumilis08969, Chumilis03809|Chumilis03809, Chumilis03814|Chumilis03814	3	2736	5	22292	0.6	0.01524	0.183795	0	3
GO:0010076	maintenance of floral meristem identity	Biological Process	Chumilis00540|Chumilis00540, Chumilis00542|Chumilis00542, Chumilis08008|Chumilis08008, Chumilis00541|Chumilis00541, Chumilis11302|Chumilis11302	5	2736	13	22292	0.3846	0.0152556	0.183795	4	1
GO:0009871	jasmonic acid and ethylene-dependent systemic resistance, ethylene mediated signaling pathway	Biological Process	Chumilis18736|Chumilis18736, Chumilis18730|Chumilis18730, Chumilis18732|Chumilis18732, Chumilis18733|Chumilis18733, Chumilis18725|Chumilis18725	5	2736	13	22292	0.3846	0.0152556	0.183795	5	0
GO:0009744	response to sucrose	Biological Process	Chumilis21588|Chumilis21588, Chumilis25415|Chumilis25415, Chumilis21590|Chumilis21590, Chumilis26486|Chumilis26486, Chumilis06548|Chumilis06548, Chumilis24064|Chumilis24064, Chumilis18477|Chumilis18477, Chumilis18101|Chumilis18101, Chumilis21593|Chumilis21593	9	2736	33	22292	0.2727	0.0153564	0.183795	6	3
GO:0009651	response to salt stress	Biological Process	Chumilis22364|Chumilis22364, Chumilis10906|Chumilis10906, Chumilis21588|Chumilis21588, Chumilis03351|Chumilis03351, Chumilis21590|Chumilis21590, Chumilis09004|Chumilis09004, Chumilis11908|Chumilis11908, Chumilis26486|Chumilis26486, Chumilis16091|Chumilis16091, Chumilis25219|Chumilis25219, Chumilis03272|Chumilis03272, Chumilis13373|Chumilis13373, Chumilis15814|Chumilis15814, Chumilis10861|Chumilis…	59	2736	364	22292	0.1621	0.0154193	0.183795	37	22
GO:0009631	cold acclimation	Biological Process	Chumilis01586|Chumilis01586, Chumilis00725|Chumilis00725, Chumilis11813|Chumilis11813, Chumilis11289|Chumilis11289, Chumilis04319|Chumilis04319, Chumilis25643|Chumilis25643, Chumilis25646|Chumilis25646, Chumilis25286|Chumilis25286	8	2736	28	22292	0.2857	0.0164649	0.195214	1	7
GO:0047372	acylglycerol lipase activity	Molecular Function	Chumilis01410|Chumilis01410, Chumilis01411|Chumilis01411, Chumilis08826|Chumilis08826, Chumilis14268|Chumilis14268, Chumilis01415|Chumilis01415, Chumilis14281|Chumilis14281	6	2736	18	22292	0.3333	0.0170199	0.196682	5	1
GO:0003825	alpha,alpha-trehalose-phosphate synthase (UDP-forming) activity	Molecular Function	Chumilis16357|Chumilis16357, Chumilis24772|Chumilis24772, Chumilis19499|Chumilis19499, Chumilis02422|Chumilis02422	4	2736	9	22292	0.4444	0.0171181	0.196682	3	1
GO:0070413	trehalose metabolism in response to stress	Biological Process	Chumilis16357|Chumilis16357, Chumilis24772|Chumilis24772, Chumilis19499|Chumilis19499, Chumilis02422|Chumilis02422	4	2736	9	22292	0.4444	0.0171181	0.196682	3	1
GO:0035336	long-chain fatty-acyl-CoA metabolic process	Biological Process	Chumilis06848|Chumilis06848, Chumilis06754|Chumilis06754, Chumilis06755|Chumilis06755, Chumilis06805|Chumilis06805	4	2736	9	22292	0.4444	0.0171181	0.196682	3	1
GO:0004503	tyrosinase activity	Molecular Function	Chumilis16065|Chumilis16065, Chumilis16067|Chumilis16067, Chumilis16064|Chumilis16064, Chumilis16059|Chumilis16059	4	2736	9	22292	0.4444	0.0171181	0.196682	3	1
GO:0036263	catechol oxidase activity	Molecular Function	Chumilis16065|Chumilis16065, Chumilis16067|Chumilis16067, Chumilis16064|Chumilis16064, Chumilis16059|Chumilis16059	4	2736	9	22292	0.4444	0.0171181	0.196682	3	1
GO:0006351	transcription, DNA-templated	Biological Process	Chumilis07795|Chumilis07795, Chumilis09460|Chumilis09460, Chumilis12066|Chumilis12066, Chumilis10607|Chumilis10607, Chumilis18607|Chumilis18607, Chumilis20658|Chumilis20658, Chumilis10906|Chumilis10906, Chumilis14983|Chumilis14983, Chumilis22042|Chumilis22042, Chumilis00540|Chumilis00540, Chumilis02021|Chumilis02021, Chumilis25219|Chumilis25219, Chumilis10839|Chumilis10839, Chumilis00542|Chumilis…	174	2736	1224	22292	0.1422	0.0199802	0.227681	80	94
GO:0009992	cellular water homeostasis	Biological Process	Chumilis07718|Chumilis07718, Chumilis11036|Chumilis11036, Chumilis22201|Chumilis22201, Chumilis23041|Chumilis23041, Chumilis22207|Chumilis22207, Chumilis14163|Chumilis14163, Chumilis22202|Chumilis22202, Chumilis22200|Chumilis22200, Chumilis22213|Chumilis22213, Chumilis19368|Chumilis19368	10	2736	40	22292	0.25	0.0201226	0.227681	0	10
GO:0015254	glycerol channel activity	Molecular Function	Chumilis07718|Chumilis07718, Chumilis11036|Chumilis11036, Chumilis22201|Chumilis22201, Chumilis23041|Chumilis23041, Chumilis22207|Chumilis22207, Chumilis14163|Chumilis14163, Chumilis22202|Chumilis22202, Chumilis22200|Chumilis22200, Chumilis22213|Chumilis22213, Chumilis19368|Chumilis19368	10	2736	40	22292	0.25	0.0201226	0.227681	0	10
GO:0048574	long-day photoperiodism, flowering	Biological Process	Chumilis10906|Chumilis10906, Chumilis05192|Chumilis05192, Chumilis04133|Chumilis04133, Chumilis00480|Chumilis00480, Chumilis10905|Chumilis10905	5	2736	14	22292	0.3571	0.0213749	0.237038	3	2
GO:0009979	16:0 monogalactosyldiacylglycerol desaturase activity	Molecular Function	Chumilis19279|Chumilis19279, Chumilis18137|Chumilis18137, Chumilis18132|Chumilis18132, Chumilis17867|Chumilis17867, Chumilis17870|Chumilis17870	5	2736	14	22292	0.3571	0.0213749	0.237038	1	4
GO:0010582	floral meristem determinacy	Biological Process	Chumilis00540|Chumilis00540, Chumilis00542|Chumilis00542, Chumilis13398|Chumilis13398, Chumilis00541|Chumilis00541, Chumilis25116|Chumilis25116	5	2736	14	22292	0.3571	0.0213749	0.237038	3	2
GO:1900426	positive regulation of defense response to bacterium	Biological Process	Chumilis18944|Chumilis18944, Chumilis16291|Chumilis16291, Chumilis18303|Chumilis18303, Chumilis24329|Chumilis24329, Chumilis11152|Chumilis11152	5	2736	14	22292	0.3571	0.0213749	0.237038	4	1
GO:0042752	regulation of circadian rhythm	Biological Process	Chumilis05710|Chumilis05710, Chumilis22642|Chumilis22642, Chumilis01453|Chumilis01453, Chumilis10906|Chumilis10906, Chumilis05192|Chumilis05192, Chumilis07781|Chumilis07781, Chumilis10905|Chumilis10905	7	2736	24	22292	0.2917	0.0217244	0.23854	4	3
GO:0031463	Cul3-RING ubiquitin ligase complex	Cellular Component	Chumilis02240|Chumilis02240, Chumilis05642|Chumilis05642, Chumilis05839|Chumilis05839, Chumilis09921|Chumilis09921, Chumilis15341|Chumilis15341, Chumilis10469|Chumilis10469, Chumilis21313|Chumilis21313	7	2736	24	22292	0.2917	0.0217244	0.23854	5	2
GO:0008378	galactosyltransferase activity	Molecular Function	Chumilis20414|Chumilis20414, Chumilis03057|Chumilis03057, Chumilis25189|Chumilis25189, Chumilis06761|Chumilis06761, Chumilis17018|Chumilis17018, Chumilis15854|Chumilis15854	6	2736	19	22292	0.3158	0.0223484	0.242998	0	6
GO:0098542	defense response to other organism	Biological Process	Chumilis07627|Chumilis07627, Chumilis01522|Chumilis01522, Chumilis07630|Chumilis07630, Chumilis01531|Chumilis01531, Chumilis01529|Chumilis01529, Chumilis01520|Chumilis01520	6	2736	19	22292	0.3158	0.0223484	0.242998	3	3
GO:0042128	nitrate assimilation	Biological Process	Chumilis03212|Chumilis03212, Chumilis26063|Chumilis26063, Chumilis22638|Chumilis22638, Chumilis03416|Chumilis03416, Chumilis06402|Chumilis06402, Chumilis21165|Chumilis21165, Chumilis06406|Chumilis06406, Chumilis11094|Chumilis11094, Chumilis02642|Chumilis02642	9	2736	35	22292	0.2571	0.0224681	0.243114	3	6
GO:0042744	hydrogen peroxide catabolic process	Biological Process	Chumilis09004|Chumilis09004, Chumilis05962|Chumilis05962, Chumilis11496|Chumilis11496, Chumilis07330|Chumilis07330, Chumilis14288|Chumilis14288, Chumilis26328|Chumilis26328, Chumilis07331|Chumilis07331, Chumilis00623|Chumilis00623, Chumilis07591|Chumilis07591, Chumilis08261|Chumilis08261, Chumilis11498|Chumilis11498, Chumilis21075|Chumilis21075	12	2736	53	22292	0.2264	0.024721	0.266198	11	1
GO:0009266	response to temperature stimulus	Biological Process	Chumilis07795|Chumilis07795, Chumilis12066|Chumilis12066, Chumilis06073|Chumilis06073, Chumilis11235|Chumilis11235, Chumilis15580|Chumilis15580, Chumilis11224|Chumilis11224, Chumilis19412|Chumilis19412, Chumilis23310|Chumilis23310	8	2736	30	22292	0.2667	0.0248486	0.266286	4	4
GO:0047172	shikimate O-hydroxycinnamoyltransferase activity	Molecular Function	Chumilis04457|Chumilis04457, Chumilis04389|Chumilis04389, Chumilis22166|Chumilis22166, Chumilis08239|Chumilis08239	4	2736	10	22292	0.4	0.0257982	0.268711	0	4
GO:0047205	quinate O-hydroxycinnamoyltransferase activity	Molecular Function	Chumilis04457|Chumilis04457, Chumilis04389|Chumilis04389, Chumilis22166|Chumilis22166, Chumilis08239|Chumilis08239	4	2736	10	22292	0.4	0.0257982	0.268711	0	4
GO:0006561	proline biosynthetic process	Biological Process	Chumilis13373|Chumilis13373, Chumilis20064|Chumilis20064, Chumilis07989|Chumilis07989, Chumilis16666|Chumilis16666	4	2736	10	22292	0.4	0.0257982	0.268711	3	1
GO:0016114	terpenoid biosynthetic process	Biological Process	Chumilis07420|Chumilis07420, Chumilis15951|Chumilis15951, Chumilis15952|Chumilis15952, Chumilis22419|Chumilis22419	4	2736	10	22292	0.4	0.0257982	0.268711	2	2
GO:0016420	malonyltransferase activity	Molecular Function	Chumilis20802|Chumilis20802, Chumilis20806|Chumilis20806, Chumilis20804|Chumilis20804, Chumilis20805|Chumilis20805	4	2736	10	22292	0.4	0.0257982	0.268711	0	4
GO:0072583	clathrin-dependent endocytosis	Biological Process	Chumilis10802|Chumilis10802, Chumilis08122|Chumilis08122, Chumilis19775|Chumilis19775, Chumilis16497|Chumilis16497	4	2736	10	22292	0.4	0.0257982	0.268711	0	4
GO:0043565	sequence-specific DNA binding	Molecular Function	Chumilis20658|Chumilis20658, Chumilis02015|Chumilis02015, Chumilis00540|Chumilis00540, Chumilis02021|Chumilis02021, Chumilis00542|Chumilis00542, Chumilis01858|Chumilis01858, Chumilis24657|Chumilis24657, Chumilis14192|Chumilis14192, Chumilis12046|Chumilis12046, Chumilis06244|Chumilis06244, Chumilis18691|Chumilis18691, Chumilis10861|Chumilis10861, Chumilis10866|Chumilis10866, Chumilis04365|Chumilis…	88	2736	587	22292	0.1499	0.0267616	0.276464	43	45
GO:0009791	post-embryonic development	Biological Process	Chumilis20717|Chumilis20717, Chumilis20718|Chumilis20718, Chumilis20723|Chumilis20723, Chumilis20720|Chumilis20720, Chumilis20791|Chumilis20791, Chumilis20724|Chumilis20724, Chumilis11177|Chumilis11177, Chumilis20792|Chumilis20792, Chumilis03699|Chumilis03699	9	2736	36	22292	0.25	0.0267906	0.276464	8	1
GO:0010220	positive regulation of vernalization response	Biological Process	Chumilis00540|Chumilis00540, Chumilis00542|Chumilis00542, Chumilis00541|Chumilis00541	3	2736	6	22292	0.5	0.0277151	0.282087	2	1
GO:0019199	transmembrane receptor protein kinase activity	Molecular Function	Chumilis11790|Chumilis11790, Chumilis19971|Chumilis19971, Chumilis01754|Chumilis01754	3	2736	6	22292	0.5	0.0277151	0.282087	0	3
GO:0008460	dTDP-glucose 4,6-dehydratase activity	Molecular Function	Chumilis17179|Chumilis17179, Chumilis20006|Chumilis20006, Chumilis24009|Chumilis24009	3	2736	6	22292	0.5	0.0277151	0.282087	0	3
GO:0016717	oxidoreductase activity, acting on paired donors, with oxidation of a pair of donors resulting in the reduction of molecular oxygen to two molecules of water	Molecular Function	Chumilis19279|Chumilis19279, Chumilis06073|Chumilis06073, Chumilis18137|Chumilis18137, Chumilis18132|Chumilis18132, Chumilis17867|Chumilis17867, Chumilis17870|Chumilis17870	6	2736	20	22292	0.3	0.0286935	0.288788	1	5
GO:0015116	sulfate transmembrane transporter activity	Molecular Function	Chumilis23761|Chumilis23761, Chumilis02493|Chumilis02493, Chumilis00727|Chumilis00727, Chumilis05376|Chumilis05376, Chumilis19111|Chumilis19111, Chumilis15218|Chumilis15218	6	2736	20	22292	0.3	0.0286935	0.288788	2	4
GO:0009851	auxin biosynthetic process	Biological Process	Chumilis18560|Chumilis18560, Chumilis03381|Chumilis03381, Chumilis24843|Chumilis24843, Chumilis14543|Chumilis14543, Chumilis14198|Chumilis14198	5	2736	15	22292	0.3333	0.0288918	0.288788	2	3
GO:0010026	trichome differentiation	Biological Process	Chumilis01743|Chumilis01743, Chumilis23821|Chumilis23821, Chumilis25533|Chumilis25533, Chumilis01737|Chumilis01737, Chumilis19803|Chumilis19803	5	2736	15	22292	0.3333	0.0288918	0.288788	1	4
GO:0005385	zinc ion transmembrane transporter activity	Molecular Function	Chumilis16774|Chumilis16774, Chumilis17949|Chumilis17949, Chumilis01673|Chumilis01673, Chumilis20125|Chumilis20125, Chumilis16775|Chumilis16775, Chumilis16919|Chumilis16919, Chumilis06052|Chumilis06052, Chumilis07645|Chumilis07645	8	2736	31	22292	0.2581	0.0299947	0.297147	7	1
GO:0009833	plant-type primary cell wall biogenesis	Biological Process	Chumilis05776|Chumilis05776, Chumilis20386|Chumilis20386, Chumilis20390|Chumilis20390, Chumilis05778|Chumilis05778, Chumilis05244|Chumilis05244, Chumilis21731|Chumilis21731, Chumilis25282|Chumilis25282, Chumilis05246|Chumilis05246	8	2736	31	22292	0.2581	0.0299947	0.297147	6	2
GO:0030246	carbohydrate binding	Molecular Function	Chumilis08533|Chumilis08533, Chumilis07982|Chumilis07982, Chumilis08964|Chumilis08964, Chumilis07957|Chumilis07957, Chumilis07981|Chumilis07981, Chumilis03057|Chumilis03057, Chumilis16704|Chumilis16704, Chumilis17385|Chumilis17385, Chumilis13258|Chumilis13258, Chumilis15972|Chumilis15972, Chumilis04550|Chumilis04550, Chumilis25343|Chumilis25343, Chumilis05768|Chumilis05768, Chumilis07447|Chumilis…	21	2736	112	22292	0.1875	0.0307906	0.303682	12	9
GO:0042803	protein homodimerization activity	Molecular Function	Chumilis21588|Chumilis21588, Chumilis21590|Chumilis21590, Chumilis00540|Chumilis00540, Chumilis26486|Chumilis26486, Chumilis18984|Chumilis18984, Chumilis00542|Chumilis00542, Chumilis05192|Chumilis05192, Chumilis24889|Chumilis24889, Chumilis17486|Chumilis17486, Chumilis04134|Chumilis04134, Chumilis18944|Chumilis18944, Chumilis17821|Chumilis17821, Chumilis05536|Chumilis05536, Chumilis20020|Chumilis…	28	2736	160	22292	0.175	0.0331589	0.324793	17	11
GO:0043424	protein histidine kinase binding	Molecular Function	Chumilis04205|Chumilis04205, Chumilis03021|Chumilis03021, Chumilis03857|Chumilis03857, Chumilis04238|Chumilis04238, Chumilis10802|Chumilis10802, Chumilis02407|Chumilis02407, Chumilis04242|Chumilis04242	7	2736	26	22292	0.2692	0.0332224	0.324793	4	3
GO:0010200	response to chitin	Biological Process	Chumilis18607|Chumilis18607, Chumilis24572|Chumilis24572, Chumilis01858|Chumilis01858, Chumilis10866|Chumilis10866, Chumilis00607|Chumilis00607, Chumilis18944|Chumilis18944, Chumilis11614|Chumilis11614, Chumilis14024|Chumilis14024, Chumilis20209|Chumilis20209, Chumilis11191|Chumilis11191, Chumilis07578|Chumilis07578, Chumilis07356|Chumilis07356, Chumilis01688|Chumilis01688, Chumilis10700|Chumilis…	18	2736	94	22292	0.1915	0.0359201	0.339945	13	5
GO:0071483	cellular response to blue light	Biological Process	Chumilis05361|Chumilis05361, Chumilis05358|Chumilis05358, Chumilis05566|Chumilis05566, Chumilis01947|Chumilis01947	4	2736	11	22292	0.3636	0.0366779	0.339945	1	3
GO:0042761	very long-chain fatty acid biosynthetic process	Biological Process	Chumilis03308|Chumilis03308, Chumilis04029|Chumilis04029, Chumilis04031|Chumilis04031, Chumilis02296|Chumilis02296	4	2736	11	22292	0.3636	0.0366779	0.339945	2	2
GO:0030026	cellular manganese ion homeostasis	Biological Process	Chumilis08134|Chumilis08134, Chumilis06091|Chumilis06091, Chumilis23365|Chumilis23365, Chumilis02418|Chumilis02418	4	2736	11	22292	0.3636	0.0366779	0.339945	0	4
GO:0000079	regulation of cyclin-dependent protein serine/threonine kinase activity	Biological Process	Chumilis10107|Chumilis10107, Chumilis20475|Chumilis20475, Chumilis20453|Chumilis20453, Chumilis23806|Chumilis23806	4	2736	11	22292	0.3636	0.0366779	0.339945	0	4
GO:0030244	cellulose biosynthetic process	Biological Process	Chumilis05776|Chumilis05776, Chumilis20386|Chumilis20386, Chumilis20390|Chumilis20390, Chumilis05778|Chumilis05778, Chumilis12143|Chumilis12143, Chumilis24081|Chumilis24081, Chumilis05244|Chumilis05244, Chumilis21731|Chumilis21731, Chumilis25282|Chumilis25282, Chumilis26185|Chumilis26185, Chumilis05246|Chumilis05246	11	2736	50	22292	0.22	0.0373399	0.339945	6	5
GO:0003993	acid phosphatase activity	Molecular Function	Chumilis05115|Chumilis05115, Chumilis25019|Chumilis25019, Chumilis08327|Chumilis08327, Chumilis02398|Chumilis02398, Chumilis22289|Chumilis22289, Chumilis24203|Chumilis24203, Chumilis24201|Chumilis24201, Chumilis25018|Chumilis25018, Chumilis24115|Chumilis24115, Chumilis15015|Chumilis15015, Chumilis09885|Chumilis09885	11	2736	50	22292	0.22	0.0373399	0.339945	5	6
GO:0005615	extracellular space	Cellular Component	Chumilis18736|Chumilis18736, Chumilis16233|Chumilis16233, Chumilis16238|Chumilis16238, Chumilis02697|Chumilis02697, Chumilis18730|Chumilis18730, Chumilis18732|Chumilis18732, Chumilis18733|Chumilis18733, Chumilis16234|Chumilis16234, Chumilis01494|Chumilis01494, Chumilis24930|Chumilis24930, Chumilis14931|Chumilis14931, Chumilis22688|Chumilis22688, Chumilis02072|Chumilis02072, Chumilis22289|Chumilis…	19	2736	101	22292	0.1881	0.0373981	0.339945	15	4
GO:0042349	guiding stereospecific synthesis activity	Molecular Function	Chumilis20400|Chumilis20400, Chumilis25437|Chumilis25437, Chumilis22996|Chumilis22996, Chumilis20401|Chumilis20401, Chumilis05661|Chumilis05661, Chumilis13769|Chumilis13769, Chumilis25441|Chumilis25441	7	2736	27	22292	0.2593	0.0402505	0.339945	4	3
GO:0004485	methylcrotonoyl-CoA carboxylase activity	Molecular Function	Chumilis23763|Chumilis23763, Chumilis22408|Chumilis22408	2	2736	3	22292	0.6667	0.0414827	0.339945	2	0
GO:0042754	negative regulation of circadian rhythm	Biological Process	Chumilis10906|Chumilis10906, Chumilis10905|Chumilis10905	2	2736	3	22292	0.6667	0.0414827	0.339945	0	2
GO:0019354	siroheme biosynthetic process	Biological Process	Chumilis21169|Chumilis21169, Chumilis09061|Chumilis09061	2	2736	3	22292	0.6667	0.0414827	0.339945	1	1
GO:0008324	cation transmembrane transporter activity	Molecular Function	Chumilis17949|Chumilis17949, Chumilis05306|Chumilis05306	2	2736	3	22292	0.6667	0.0414827	0.339945	1	1
GO:0055087	Ski complex	Cellular Component	Chumilis06149|Chumilis06149, Chumilis06148|Chumilis06148	2	2736	3	22292	0.6667	0.0414827	0.339945	2	0
GO:0070478	nuclear-transcribed mRNA catabolic process, 3'-5' exonucleolytic nonsense-mediated decay	Biological Process	Chumilis06149|Chumilis06149, Chumilis06148|Chumilis06148	2	2736	3	22292	0.6667	0.0414827	0.339945	2	0
GO:0008281	sulfonylurea receptor activity	Molecular Function	Chumilis03351|Chumilis03351, Chumilis03348|Chumilis03348	2	2736	3	22292	0.6667	0.0414827	0.339945	2	0
GO:1990069	stomatal opening	Biological Process	Chumilis03351|Chumilis03351, Chumilis03348|Chumilis03348	2	2736	3	22292	0.6667	0.0414827	0.339945	2	0
GO:0034635	glutathione transport	Biological Process	Chumilis18164|Chumilis18164, Chumilis18123|Chumilis18123	2	2736	3	22292	0.6667	0.0414827	0.339945	0	2
GO:0019700	organic phosphonate catabolic process	Biological Process	Chumilis03469|Chumilis03469, Chumilis03470|Chumilis03470	2	2736	3	22292	0.6667	0.0414827	0.339945	2	0
GO:0050270	S-adenosylhomocysteine deaminase activity	Molecular Function	Chumilis03469|Chumilis03469, Chumilis03470|Chumilis03470	2	2736	3	22292	0.6667	0.0414827	0.339945	2	0
GO:0010225	response to UV-C	Biological Process	Chumilis03272|Chumilis03272, Chumilis18303|Chumilis18303	2	2736	3	22292	0.6667	0.0414827	0.339945	2	0
GO:0006537	glutamate biosynthetic process	Biological Process	Chumilis20692|Chumilis20692, Chumilis12004|Chumilis12004	2	2736	3	22292	0.6667	0.0414827	0.339945	0	2
GO:0004075	biotin carboxylase activity	Molecular Function	Chumilis00725|Chumilis00725, Chumilis22408|Chumilis22408	2	2736	3	22292	0.6667	0.0414827	0.339945	1	1
GO:0045548	phenylalanine ammonia-lyase activity	Molecular Function	Chumilis07702|Chumilis07702, Chumilis11019|Chumilis11019	2	2736	3	22292	0.6667	0.0414827	0.339945	0	2
GO:0046244	salicylic acid catabolic process	Biological Process	Chumilis07702|Chumilis07702, Chumilis11019|Chumilis11019	2	2736	3	22292	0.6667	0.0414827	0.339945	0	2
GO:0046274	lignin catabolic process	Biological Process	Chumilis07702|Chumilis07702, Chumilis11019|Chumilis11019	2	2736	3	22292	0.6667	0.0414827	0.339945	0	2
GO:0004157	dihydropyrimidinase activity	Molecular Function	Chumilis18165|Chumilis18165, Chumilis18166|Chumilis18166	2	2736	3	22292	0.6667	0.0414827	0.339945	2	0
GO:0004420	hydroxymethylglutaryl-CoA reductase (NADPH) activity	Molecular Function	Chumilis14788|Chumilis14788, Chumilis14786|Chumilis14786	2	2736	3	22292	0.6667	0.0414827	0.339945	0	2
GO:0061062	regulation of nematode larval development	Biological Process	Chumilis01608|Chumilis01608, Chumilis14057|Chumilis14057	2	2736	3	22292	0.6667	0.0414827	0.339945	0	2
GO:0030991	intraciliary transport particle A	Cellular Component	Chumilis02267|Chumilis02267, Chumilis02283|Chumilis02283	2	2736	3	22292	0.6667	0.0414827	0.339945	2	0
GO:0035721	intraciliary retrograde transport	Biological Process	Chumilis02267|Chumilis02267, Chumilis02283|Chumilis02283	2	2736	3	22292	0.6667	0.0414827	0.339945	2	0
GO:0010280	UDP-L-rhamnose synthase activity	Molecular Function	Chumilis17179|Chumilis17179, Chumilis20006|Chumilis20006	2	2736	3	22292	0.6667	0.0414827	0.339945	0	2
GO:0010315	auxin efflux	Biological Process	Chumilis17179|Chumilis17179, Chumilis20006|Chumilis20006	2	2736	3	22292	0.6667	0.0414827	0.339945	0	2
GO:0050377	UDP-glucose 4,6-dehydratase activity	Molecular Function	Chumilis17179|Chumilis17179, Chumilis20006|Chumilis20006	2	2736	3	22292	0.6667	0.0414827	0.339945	0	2
GO:0009687	abscisic acid metabolic process	Biological Process	Chumilis06233|Chumilis06233, Chumilis20209|Chumilis20209	2	2736	3	22292	0.6667	0.0414827	0.339945	1	1
GO:0009745	sucrose mediated signaling	Biological Process	Chumilis19934|Chumilis19934, Chumilis19932|Chumilis19932	2	2736	3	22292	0.6667	0.0414827	0.339945	0	2
GO:0080006	internode patterning	Biological Process	Chumilis08008|Chumilis08008, Chumilis11302|Chumilis11302	2	2736	3	22292	0.6667	0.0414827	0.339945	2	0
GO:0043087	regulation of GTPase activity	Biological Process	Chumilis00560|Chumilis00560, Chumilis11630|Chumilis11630	2	2736	3	22292	0.6667	0.0414827	0.339945	1	1
GO:0030643	cellular phosphate ion homeostasis	Biological Process	Chumilis21368|Chumilis21368, Chumilis24201|Chumilis24201	2	2736	3	22292	0.6667	0.0414827	0.339945	0	2
GO:0048281	inflorescence morphogenesis	Biological Process	Chumilis01754|Chumilis01754, Chumilis23110|Chumilis23110	2	2736	3	22292	0.6667	0.0414827	0.339945	1	1
GO:0010248	establishment or maintenance of transmembrane electrochemical gradient	Biological Process	Chumilis08486|Chumilis08486, Chumilis15441|Chumilis15441	2	2736	3	22292	0.6667	0.0414827	0.339945	2	0
GO:0060586	multicellular organismal iron ion homeostasis	Biological Process	Chumilis02603|Chumilis02603, Chumilis24334|Chumilis24334	2	2736	3	22292	0.6667	0.0414827	0.339945	2	0
GO:0005662	DNA replication factor A complex	Cellular Component	Chumilis08534|Chumilis08534, Chumilis08535|Chumilis08535	2	2736	3	22292	0.6667	0.0414827	0.339945	2	0
GO:0071158	regulation of cell cycle	Biological Process	Chumilis16524|Chumilis16524, Chumilis23592|Chumilis23592	2	2736	3	22292	0.6667	0.0414827	0.339945	0	2
GO:0002229	defense response to oomycetes	Biological Process	Chumilis18164|Chumilis18164, Chumilis18123|Chumilis18123, Chumilis18944|Chumilis18944, Chumilis17385|Chumilis17385, Chumilis24329|Chumilis24329, Chumilis05768|Chumilis05768, Chumilis07447|Chumilis07447, Chumilis01831|Chumilis01831, Chumilis07958|Chumilis07958, Chumilis26534|Chumilis26534	10	2736	45	22292	0.2222	0.0431448	0.340389	4	6
GO:0009873	ethylene-activated signaling pathway	Biological Process	Chumilis20658|Chumilis20658, Chumilis20717|Chumilis20717, Chumilis04365|Chumilis04365, Chumilis05204|Chumilis05204, Chumilis11614|Chumilis11614, Chumilis20718|Chumilis20718, Chumilis25111|Chumilis25111, Chumilis05918|Chumilis05918, Chumilis25877|Chumilis25877, Chumilis20723|Chumilis20723, Chumilis23655|Chumilis23655, Chumilis20720|Chumilis20720, Chumilis20791|Chumilis20791, Chumilis25640|Chumilis…	28	2736	164	22292	0.1707	0.0437352	0.340389	18	10
GO:0030527	structural constituent of chromatin	Molecular Function	Chumilis26991|Chumilis26991, Chumilis14742|Chumilis14742, Chumilis11370|Chumilis11370	3	2736	7	22292	0.4286	0.044133	0.340389	3	0
GO:0015976	carbon utilization	Biological Process	Chumilis21654|Chumilis21654, Chumilis21131|Chumilis21131, Chumilis21655|Chumilis21655	3	2736	7	22292	0.4286	0.044133	0.340389	2	1
GO:0016846	carbon-sulfur lyase activity	Molecular Function	Chumilis21799|Chumilis21799, Chumilis21802|Chumilis21802, Chumilis24843|Chumilis24843	3	2736	7	22292	0.4286	0.044133	0.340389	2	1
GO:0048438	floral whorl development	Biological Process	Chumilis00540|Chumilis00540, Chumilis00542|Chumilis00542, Chumilis00541|Chumilis00541	3	2736	7	22292	0.4286	0.044133	0.340389	2	1
GO:0006090	pyruvate metabolic process	Biological Process	Chumilis18984|Chumilis18984, Chumilis01356|Chumilis01356, Chumilis15153|Chumilis15153	3	2736	7	22292	0.4286	0.044133	0.340389	1	2
GO:0051289	protein homotetramerization	Biological Process	Chumilis18984|Chumilis18984, Chumilis05311|Chumilis05311, Chumilis25226|Chumilis25226	3	2736	7	22292	0.4286	0.044133	0.340389	2	1
GO:0046283	anthocyanin-containing compound metabolic process	Biological Process	Chumilis08964|Chumilis08964, Chumilis19934|Chumilis19934, Chumilis19932|Chumilis19932	3	2736	7	22292	0.4286	0.044133	0.340389	1	2
GO:0019904	protein domain specific binding	Molecular Function	Chumilis16250|Chumilis16250, Chumilis02860|Chumilis02860, Chumilis00628|Chumilis00628	3	2736	7	22292	0.4286	0.044133	0.340389	0	3
GO:0045309	protein phosphorylated amino acid binding	Molecular Function	Chumilis16250|Chumilis16250, Chumilis02860|Chumilis02860, Chumilis00628|Chumilis00628	3	2736	7	22292	0.4286	0.044133	0.340389	0	3
GO:0030497	fatty acid elongation	Biological Process	Chumilis00725|Chumilis00725, Chumilis21812|Chumilis21812, Chumilis10874|Chumilis10874	3	2736	7	22292	0.4286	0.044133	0.340389	1	2
GO:0034620	cellular response to unfolded protein	Biological Process	Chumilis11666|Chumilis11666, Chumilis07878|Chumilis07878, Chumilis01688|Chumilis01688	3	2736	7	22292	0.4286	0.044133	0.340389	0	3
GO:0080064	4,4-dimethyl-9beta,19-cyclopropylsterol oxidation	Biological Process	Chumilis10385|Chumilis10385, Chumilis10390|Chumilis10390, Chumilis10384|Chumilis10384	3	2736	7	22292	0.4286	0.044133	0.340389	0	3
GO:0010333	terpene synthase activity	Molecular Function	Chumilis15951|Chumilis15951, Chumilis15952|Chumilis15952, Chumilis20602|Chumilis20602	3	2736	7	22292	0.4286	0.044133	0.340389	1	2
GO:0009610	response to symbiotic fungus	Biological Process	Chumilis06930|Chumilis06930, Chumilis22056|Chumilis22056, Chumilis13875|Chumilis13875	3	2736	7	22292	0.4286	0.044133	0.340389	3	0
GO:0006955	immune response	Biological Process	Chumilis14931|Chumilis14931, Chumilis00852|Chumilis00852, Chumilis24354|Chumilis24354	3	2736	7	22292	0.4286	0.044133	0.340389	1	2
GO:0042807	central vacuole	Cellular Component	Chumilis22201|Chumilis22201, Chumilis22207|Chumilis22207, Chumilis14163|Chumilis14163, Chumilis22202|Chumilis22202, Chumilis22200|Chumilis22200, Chumilis22213|Chumilis22213	6	2736	22	22292	0.2727	0.0446653	0.340955	0	6
GO:0003712	transcription coregulator activity	Molecular Function	Chumilis04133|Chumilis04133, Chumilis20020|Chumilis20020, Chumilis15607|Chumilis15607, Chumilis24928|Chumilis24928, Chumilis07578|Chumilis07578, Chumilis05473|Chumilis05473	6	2736	22	22292	0.2727	0.0446653	0.340955	5	1
GO:0004620	phospholipase activity	Molecular Function	Chumilis01410|Chumilis01410, Chumilis01411|Chumilis01411, Chumilis08826|Chumilis08826, Chumilis14268|Chumilis14268, Chumilis01415|Chumilis01415, Chumilis14281|Chumilis14281	6	2736	22	22292	0.2727	0.0446653	0.340955	5	1
GO:0009867	jasmonic acid mediated signaling pathway	Biological Process	Chumilis02010|Chumilis02010, Chumilis09542|Chumilis09542, Chumilis02009|Chumilis02009, Chumilis10866|Chumilis10866, Chumilis05204|Chumilis05204, Chumilis23821|Chumilis23821, Chumilis25533|Chumilis25533, Chumilis23655|Chumilis23655, Chumilis09543|Chumilis09543, Chumilis19934|Chumilis19934, Chumilis08828|Chumilis08828, Chumilis19932|Chumilis19932	12	2736	58	22292	0.2069	0.0467181	0.355408	4	8
GO:0009788	negative regulation of abscisic acid-activated signaling pathway	Biological Process	Chumilis20717|Chumilis20717, Chumilis18944|Chumilis18944, Chumilis20718|Chumilis20718, Chumilis20723|Chumilis20723, Chumilis20720|Chumilis20720, Chumilis20791|Chumilis20791, Chumilis20724|Chumilis20724, Chumilis06204|Chumilis06204, Chumilis20792|Chumilis20792, Chumilis19803|Chumilis19803, Chumilis03699|Chumilis03699	11	2736	52	22292	0.2115	0.0481738	0.363296	10	1
GO:0001135	obsolete RNA polymerase II transcription regulator recruiting activity	Molecular Function	Chumilis14192|Chumilis14192, Chumilis04442|Chumilis04442, Chumilis01743|Chumilis01743, Chumilis05189|Chumilis05189, Chumilis14960|Chumilis14960, Chumilis24266|Chumilis24266, Chumilis14959|Chumilis14959, Chumilis16894|Chumilis16894, Chumilis19934|Chumilis19934, Chumilis01737|Chumilis01737, Chumilis00357|Chumilis00357, Chumilis01736|Chumilis01736, Chumilis16981|Chumilis16981, Chumilis24795|Chumilis…	23	2736	131	22292	0.1756	0.0482342	0.363296	6	17
GO:0016740	transferase activity	Molecular Function	Chumilis04457|Chumilis04457, Chumilis04389|Chumilis04389, Chumilis20386|Chumilis20386, Chumilis24889|Chumilis24889, Chumilis03328|Chumilis03328, Chumilis16217|Chumilis16217, Chumilis26337|Chumilis26337, Chumilis20390|Chumilis20390, Chumilis08554|Chumilis08554, Chumilis03329|Chumilis03329, Chumilis23025|Chumilis23025, Chumilis04029|Chumilis04029, Chumilis06288|Chumilis06288, Chumilis17026|Chumilis…	38	2736	236	22292	0.161	0.0482452	0.363296	20	18
GO:0010214	seed coat development	Biological Process	Chumilis01743|Chumilis01743, Chumilis23821|Chumilis23821, Chumilis01737|Chumilis01737, Chumilis25563|Chumilis25563, Chumilis17018|Chumilis17018	5	2736	17	22292	0.2941	0.0484069	0.363296	0	5
GO:0016126	sterol biosynthetic process	Biological Process	Chumilis10385|Chumilis10385, Chumilis10390|Chumilis10390, Chumilis14788|Chumilis14788, Chumilis16436|Chumilis16436, Chumilis01616|Chumilis01616, Chumilis06203|Chumilis06203, Chumilis14786|Chumilis14786, Chumilis10384|Chumilis10384	8	2736	34	22292	0.2353	0.0496731	0.36517	0	8
GO:0010117	photoprotection	Biological Process	Chumilis05361|Chumilis05361, Chumilis05358|Chumilis05358, Chumilis05566|Chumilis05566, Chumilis19790|Chumilis19790	4	2736	12	22292	0.3333	0.0498033	0.36517	0	4
GO:0009423	chorismate biosynthetic process	Biological Process	Chumilis07325|Chumilis07325, Chumilis11043|Chumilis11043, Chumilis10368|Chumilis10368, Chumilis00635|Chumilis00635	4	2736	12	22292	0.3333	0.0498033	0.36517	0	4
GO:0004564	beta-fructofuranosidase activity	Molecular Function	Chumilis25788|Chumilis25788, Chumilis18874|Chumilis18874, Chumilis09744|Chumilis09744, Chumilis18509|Chumilis18509	4	2736	12	22292	0.3333	0.0498033	0.36517	2	2
GO:0009787	regulation of abscisic acid-activated signaling pathway	Biological Process	Chumilis17488|Chumilis17488, Chumilis02270|Chumilis02270, Chumilis27199|Chumilis27199, Chumilis01069|Chumilis01069	4	2736	12	22292	0.3333	0.0498033	0.36517	3	1
GO:0048354	mucilage biosynthetic process involved in seed coat development	Biological Process	Chumilis01743|Chumilis01743, Chumilis03057|Chumilis03057, Chumilis01737|Chumilis01737, Chumilis04550|Chumilis04550	4	2736	12	22292	0.3333	0.0498033	0.36517	0	4
GO:0000978	RNA polymerase II cis-regulatory region sequence-specific DNA binding	Molecular Function	Chumilis03455|Chumilis03455, Chumilis24109|Chumilis24109, Chumilis25044|Chumilis25044, Chumilis21341|Chumilis21341	4	2736	12	22292	0.3333	0.0498033	0.36517	4	0

## Sheet: Severe VS Normal
Supplementary Table S2. The information of GO analysis of DEGs.
GO_ID	GO_Term	GO_Category	IDs	S	TS	B	TB	Rich.Factor	P.value	Q.value	S_Up_Num	S_Down_Num
GO:0005886	plasma membrane	Cellular Component	Chumilis10415|Chumilis10415, Chumilis13721|Chumilis13721, Chumilis00711|Chumilis00711, Chumilis14636|Chumilis14636, Chumilis17250|Chumilis17250, Chumilis18105|Chumilis18105, Chumilis09182|Chumilis09182, Chumilis18509|Chumilis18509, Chumilis21588|Chumilis21588, Chumilis19875|Chumilis19875, Chumilis00725|Chumilis00725, Chumilis17978|Chumilis17978, Chumilis01073|Chumilis01073, Chumilis13570|Chumilis…	803	4481	3011	22292	0.2667	3.85821e-21	1.09534e-17	323	480
GO:0005576	extracellular region	Cellular Component	Chumilis03301|Chumilis03301, Chumilis17109|Chumilis17109, Chumilis02117|Chumilis02117, Chumilis03166|Chumilis03166, Chumilis21362|Chumilis21362, Chumilis18888|Chumilis18888, Chumilis18509|Chumilis18509, Chumilis02165|Chumilis02165, Chumilis20327|Chumilis20327, Chumilis20498|Chumilis20498, Chumilis23804|Chumilis23804, Chumilis08881|Chumilis08881, Chumilis18101|Chumilis18101, Chumilis22985|Chumilis…	364	4481	1240	22292	0.2935	8.03816e-16	1.14102e-12	112	252
GO:0007169	transmembrane receptor protein tyrosine kinase signaling pathway	Biological Process	Chumilis17249|Chumilis17249, Chumilis22365|Chumilis22365, Chumilis24220|Chumilis24220, Chumilis21292|Chumilis21292, Chumilis11534|Chumilis11534, Chumilis13568|Chumilis13568, Chumilis16267|Chumilis16267, Chumilis13612|Chumilis13612, Chumilis07487|Chumilis07487, Chumilis09648|Chumilis09648, Chumilis09684|Chumilis09684, Chumilis08325|Chumilis08325, Chumilis18043|Chumilis18043, Chumilis17246|Chumilis…	75	4481	157	22292	0.4777	5.88204e-15	5.56637e-12	29	46
GO:0005618	cell wall	Cellular Component	Chumilis18806|Chumilis18806, Chumilis03166|Chumilis03166, Chumilis09182|Chumilis09182, Chumilis18509|Chumilis18509, Chumilis17978|Chumilis17978, Chumilis14946|Chumilis14946, Chumilis20498|Chumilis20498, Chumilis16772|Chumilis16772, Chumilis14538|Chumilis14538, Chumilis22985|Chumilis22985, Chumilis15908|Chumilis15908, Chumilis07488|Chumilis07488, Chumilis20935|Chumilis20935, Chumilis22886|Chumilis…	155	4481	440	22292	0.3523	6.30501e-14	4.47498e-11	41	114
GO:0006468	protein phosphorylation	Biological Process	Chumilis00711|Chumilis00711, Chumilis17250|Chumilis17250, Chumilis19875|Chumilis19875, Chumilis05948|Chumilis05948, Chumilis01495|Chumilis01495, Chumilis04806|Chumilis04806, Chumilis00135|Chumilis00135, Chumilis17249|Chumilis17249, Chumilis10495|Chumilis10495, Chumilis22365|Chumilis22365, Chumilis24220|Chumilis24220, Chumilis21292|Chumilis21292, Chumilis11534|Chumilis11534, Chumilis19942|Chumilis…	235	4481	759	22292	0.3096	3.78209e-13	2.14747e-10	127	108
GO:0004674	protein serine/threonine kinase activity	Molecular Function	Chumilis00711|Chumilis00711, Chumilis17250|Chumilis17250, Chumilis19875|Chumilis19875, Chumilis05948|Chumilis05948, Chumilis17195|Chumilis17195, Chumilis17200|Chumilis17200, Chumilis01495|Chumilis01495, Chumilis20717|Chumilis20717, Chumilis04806|Chumilis04806, Chumilis00135|Chumilis00135, Chumilis17249|Chumilis17249, Chumilis10495|Chumilis10495, Chumilis22365|Chumilis22365, Chumilis24220|Chumilis…	251	4481	835	22292	0.3006	2.04682e-12	9.68487e-10	136	115
GO:0016021	integral component of membrane	Cellular Component	Chumilis12140|Chumilis12140, Chumilis11668|Chumilis11668, Chumilis14088|Chumilis14088, Chumilis06665|Chumilis06665, Chumilis02117|Chumilis02117, Chumilis00711|Chumilis00711, Chumilis19875|Chumilis19875, Chumilis01073|Chumilis01073, Chumilis16291|Chumilis16291, Chumilis25524|Chumilis25524, Chumilis19967|Chumilis19967, Chumilis24009|Chumilis24009, Chumilis15854|Chumilis15854, Chumilis06492|Chumilis…	729	4481	2915	22292	0.2501	2.47334e-12	1.00312e-09	281	448
GO:0004553	hydrolase activity, hydrolyzing O-glycosyl compounds	Molecular Function	Chumilis11668|Chumilis11668, Chumilis02117|Chumilis02117, Chumilis18509|Chumilis18509, Chumilis20498|Chumilis20498, Chumilis15908|Chumilis15908, Chumilis18576|Chumilis18576, Chumilis13961|Chumilis13961, Chumilis20361|Chumilis20361, Chumilis25343|Chumilis25343, Chumilis13960|Chumilis13960, Chumilis18065|Chumilis18065, Chumilis02459|Chumilis02459, Chumilis23323|Chumilis23323, Chumilis20271|Chumilis…	66	4481	157	22292	0.4204	2.83946e-10	1.00765e-07	11	55
GO:0071555	cell wall organization	Biological Process	Chumilis14088|Chumilis14088, Chumilis06665|Chumilis06665, Chumilis02117|Chumilis02117, Chumilis19967|Chumilis19967, Chumilis20498|Chumilis20498, Chumilis15908|Chumilis15908, Chumilis20361|Chumilis20361, Chumilis20006|Chumilis20006, Chumilis01242|Chumilis01242, Chumilis18449|Chumilis18449, Chumilis25343|Chumilis25343, Chumilis02434|Chumilis02434, Chumilis03191|Chumilis03191, Chumilis20015|Chumilis…	82	4481	221	22292	0.371	3.21817e-09	1.01515e-06	12	70
GO:0030247	polysaccharide binding	Molecular Function	Chumilis18576|Chumilis18576, Chumilis18065|Chumilis18065, Chumilis23323|Chumilis23323, Chumilis20271|Chumilis20271, Chumilis18580|Chumilis18580, Chumilis03853|Chumilis03853, Chumilis15205|Chumilis15205, Chumilis01965|Chumilis01965, Chumilis05636|Chumilis05636, Chumilis13473|Chumilis13473, Chumilis15120|Chumilis15120, Chumilis15845|Chumilis15845, Chumilis20355|Chumilis20355, Chumilis15722|Chumilis…	42	4481	90	22292	0.4667	1.24165e-08	3.52503e-06	7	35
GO:0005871	kinesin complex	Cellular Component	Chumilis25536|Chumilis25536, Chumilis17067|Chumilis17067, Chumilis19088|Chumilis19088, Chumilis01489|Chumilis01489, Chumilis22278|Chumilis22278, Chumilis14803|Chumilis14803, Chumilis25731|Chumilis25731, Chumilis07478|Chumilis07478, Chumilis06367|Chumilis06367, Chumilis10410|Chumilis10410, Chumilis24050|Chumilis24050, Chumilis05824|Chumilis05824, Chumilis11840|Chumilis11840, Chumilis07848|Chumilis…	34	4481	68	22292	0.5	3.50666e-08	8.29617e-06	0	34
GO:0007018	microtubule-based movement	Biological Process	Chumilis25536|Chumilis25536, Chumilis17067|Chumilis17067, Chumilis19088|Chumilis19088, Chumilis01489|Chumilis01489, Chumilis22278|Chumilis22278, Chumilis14803|Chumilis14803, Chumilis25731|Chumilis25731, Chumilis07478|Chumilis07478, Chumilis06367|Chumilis06367, Chumilis10410|Chumilis10410, Chumilis24050|Chumilis24050, Chumilis05824|Chumilis05824, Chumilis11840|Chumilis11840, Chumilis07848|Chumilis…	34	4481	68	22292	0.5	3.50666e-08	8.29617e-06	0	34
GO:0009809	lignin biosynthetic process	Biological Process	Chumilis20670|Chumilis20670, Chumilis26392|Chumilis26392, Chumilis06537|Chumilis06537, Chumilis06026|Chumilis06026, Chumilis04656|Chumilis04656, Chumilis15084|Chumilis15084, Chumilis02174|Chumilis02174, Chumilis11496|Chumilis11496, Chumilis04389|Chumilis04389, Chumilis04457|Chumilis04457, Chumilis03853|Chumilis03853, Chumilis25159|Chumilis25159, Chumilis22370|Chumilis22370, Chumilis07212|Chumilis…	47	4481	111	22292	0.4234	7.61001e-08	1.66191e-05	16	31
GO:0051726	regulation of cell cycle	Biological Process	Chumilis22691|Chumilis22691, Chumilis05743|Chumilis05743, Chumilis23142|Chumilis23142, Chumilis23806|Chumilis23806, Chumilis22839|Chumilis22839, Chumilis20542|Chumilis20542, Chumilis14721|Chumilis14721, Chumilis10107|Chumilis10107, Chumilis02394|Chumilis02394, Chumilis01569|Chumilis01569, Chumilis10302|Chumilis10302, Chumilis11600|Chumilis11600, Chumilis18230|Chumilis18230, Chumilis01499|Chumilis…	25	4481	45	22292	0.5556	1.61796e-07	3.281e-05	1	24
GO:0016042	lipid catabolic process	Biological Process	Chumilis02165|Chumilis02165, Chumilis20327|Chumilis20327, Chumilis23804|Chumilis23804, Chumilis08881|Chumilis08881, Chumilis24956|Chumilis24956, Chumilis20328|Chumilis20328, Chumilis08880|Chumilis08880, Chumilis16225|Chumilis16225, Chumilis03238|Chumilis03238, Chumilis24593|Chumilis24593, Chumilis17752|Chumilis17752, Chumilis04500|Chumilis04500, Chumilis18946|Chumilis18946, Chumilis24957|Chumilis…	53	4481	134	22292	0.3955	1.7466e-07	3.30573e-05	15	38
GO:0046658	anchored component of plasma membrane	Cellular Component	Chumilis10415|Chumilis10415, Chumilis17978|Chumilis17978, Chumilis06984|Chumilis06984, Chumilis18576|Chumilis18576, Chumilis20891|Chumilis20891, Chumilis25787|Chumilis25787, Chumilis20302|Chumilis20302, Chumilis21570|Chumilis21570, Chumilis15768|Chumilis15768, Chumilis18065|Chumilis18065, Chumilis18235|Chumilis18235, Chumilis23323|Chumilis23323, Chumilis20271|Chumilis20271, Chumilis18580|Chumilis…	72	4481	204	22292	0.3529	2.84022e-07	5.03961e-05	10	62
GO:0016301	kinase activity	Molecular Function	Chumilis00711|Chumilis00711, Chumilis19875|Chumilis19875, Chumilis23944|Chumilis23944, Chumilis20717|Chumilis20717, Chumilis04806|Chumilis04806, Chumilis24220|Chumilis24220, Chumilis23531|Chumilis23531, Chumilis11534|Chumilis11534, Chumilis22378|Chumilis22378, Chumilis08283|Chumilis08283, Chumilis11018|Chumilis11018, Chumilis13568|Chumilis13568, Chumilis15812|Chumilis15812, Chumilis07487|Chumilis…	186	4481	661	22292	0.2814	3.10347e-07	5.18279e-05	79	107
GO:0009505	plant-type cell wall	Cellular Component	Chumilis15116|Chumilis15116, Chumilis15865|Chumilis15865, Chumilis20406|Chumilis20406, Chumilis06492|Chumilis06492, Chumilis22365|Chumilis22365, Chumilis15842|Chumilis15842, Chumilis23107|Chumilis23107, Chumilis25787|Chumilis25787, Chumilis12319|Chumilis12319, Chumilis02209|Chumilis02209, Chumilis26023|Chumilis26023, Chumilis14590|Chumilis14590, Chumilis16054|Chumilis16054, Chumilis07000|Chumilis…	81	4481	239	22292	0.3389	3.76024e-07	5.93073e-05	17	64
GO:0016020	membrane	Cellular Component	Chumilis07325|Chumilis07325, Chumilis15424|Chumilis15424, Chumilis24891|Chumilis24891, Chumilis00711|Chumilis00711, Chumilis19875|Chumilis19875, Chumilis05791|Chumilis05791, Chumilis09996|Chumilis09996, Chumilis11820|Chumilis11820, Chumilis25524|Chumilis25524, Chumilis14926|Chumilis14926, Chumilis00635|Chumilis00635, Chumilis24009|Chumilis24009, Chumilis02631|Chumilis02631, Chumilis19768|Chumilis…	311	4481	1206	22292	0.2579	5.0634e-07	7.56578e-05	144	167
GO:0009611	response to wounding	Biological Process	Chumilis12140|Chumilis12140, Chumilis18509|Chumilis18509, Chumilis10837|Chumilis10837, Chumilis07702|Chumilis07702, Chumilis11019|Chumilis11019, Chumilis14725|Chumilis14725, Chumilis17249|Chumilis17249, Chumilis14761|Chumilis14761, Chumilis24266|Chumilis24266, Chumilis17246|Chumilis17246, Chumilis26595|Chumilis26595, Chumilis14755|Chumilis14755, Chumilis18804|Chumilis18804, Chumilis14756|Chumilis…	73	4481	211	22292	0.346	5.69885e-07	7.77597e-05	44	29
GO:0004672	protein kinase activity	Molecular Function	Chumilis20717|Chumilis20717, Chumilis24220|Chumilis24220, Chumilis21292|Chumilis21292, Chumilis11534|Chumilis11534, Chumilis03983|Chumilis03983, Chumilis15812|Chumilis15812, Chumilis09648|Chumilis09648, Chumilis09684|Chumilis09684, Chumilis08325|Chumilis08325, Chumilis25391|Chumilis25391, Chumilis14107|Chumilis14107, Chumilis20791|Chumilis20791, Chumilis02678|Chumilis02678, Chumilis23091|Chumilis…	82	4481	245	22292	0.3347	5.75186e-07	7.77597e-05	26	56
GO:0009813	flavonoid biosynthetic process	Biological Process	Chumilis15945|Chumilis15945, Chumilis04752|Chumilis04752, Chumilis11142|Chumilis11142, Chumilis14591|Chumilis14591, Chumilis27320|Chumilis27320, Chumilis06009|Chumilis06009, Chumilis20830|Chumilis20830, Chumilis00512|Chumilis00512, Chumilis14961|Chumilis14961, Chumilis11529|Chumilis11529, Chumilis20831|Chumilis20831, Chumilis08911|Chumilis08911, Chumilis07312|Chumilis07312, Chumilis00655|Chumilis…	86	4481	268	22292	0.3209	2.23625e-06	0.000288577	45	41
GO:0016709	oxidoreductase activity, acting on paired donors, with incorporation or reduction of molecular oxygen, NAD(P)H as one donor, and incorporation of one atom of oxygen	Molecular Function	Chumilis24891|Chumilis24891, Chumilis14926|Chumilis14926, Chumilis25514|Chumilis25514, Chumilis25762|Chumilis25762, Chumilis07630|Chumilis07630, Chumilis09803|Chumilis09803, Chumilis24514|Chumilis24514, Chumilis24477|Chumilis24477, Chumilis24904|Chumilis24904, Chumilis02829|Chumilis02829, Chumilis25769|Chumilis25769, Chumilis25822|Chumilis25822, Chumilis24892|Chumilis24892, Chumilis04971|Chumilis…	60	4481	171	22292	0.3509	3.32262e-06	0.000397355	36	24
GO:0016759	cellulose synthase activity	Molecular Function	Chumilis19967|Chumilis19967, Chumilis01242|Chumilis01242, Chumilis15654|Chumilis15654, Chumilis21731|Chumilis21731, Chumilis05778|Chumilis05778, Chumilis01068|Chumilis01068, Chumilis07055|Chumilis07055, Chumilis21084|Chumilis21084, Chumilis01613|Chumilis01613, Chumilis18222|Chumilis18222, Chumilis20386|Chumilis20386, Chumilis09153|Chumilis09153, Chumilis15652|Chumilis15652, Chumilis26183|Chumilis…	22	4481	42	22292	0.5238	3.35911e-06	0.000397355	5	17
GO:0016798	hydrolase activity, acting on glycosyl bonds	Molecular Function	Chumilis20498|Chumilis20498, Chumilis15908|Chumilis15908, Chumilis20015|Chumilis20015, Chumilis04767|Chumilis04767, Chumilis14185|Chumilis14185, Chumilis26181|Chumilis26181, Chumilis20014|Chumilis20014, Chumilis20013|Chumilis20013, Chumilis10490|Chumilis10490, Chumilis15451|Chumilis15451, Chumilis04770|Chumilis04770, Chumilis02402|Chumilis02402, Chumilis06584|Chumilis06584, Chumilis12356|Chumilis…	19	4481	34	22292	0.5588	4.4442e-06	0.000502962	4	15
GO:0016762	xyloglucan:xyloglucosyl transferase activity	Molecular Function	Chumilis20498|Chumilis20498, Chumilis15908|Chumilis15908, Chumilis20015|Chumilis20015, Chumilis04767|Chumilis04767, Chumilis14185|Chumilis14185, Chumilis26181|Chumilis26181, Chumilis20014|Chumilis20014, Chumilis20013|Chumilis20013, Chumilis04770|Chumilis04770, Chumilis02402|Chumilis02402, Chumilis06584|Chumilis06584, Chumilis22903|Chumilis22903, Chumilis20016|Chumilis20016, Chumilis04932|Chumilis…	16	4481	26	22292	0.6154	4.6062e-06	0.000502962	3	13
GO:0048046	apoplast	Cellular Component	Chumilis15424|Chumilis15424, Chumilis22364|Chumilis22364, Chumilis03166|Chumilis03166, Chumilis18509|Chumilis18509, Chumilis17978|Chumilis17978, Chumilis20498|Chumilis20498, Chumilis02631|Chumilis02631, Chumilis15908|Chumilis15908, Chumilis13961|Chumilis13961, Chumilis06218|Chumilis06218, Chumilis13960|Chumilis13960, Chumilis15850|Chumilis15850, Chumilis20015|Chumilis20015, Chumilis02174|Chumilis…	81	4481	253	22292	0.3202	4.78875e-06	0.000503528	32	49
GO:0044550	secondary metabolite biosynthetic process	Biological Process	Chumilis24891|Chumilis24891, Chumilis14926|Chumilis14926, Chumilis05927|Chumilis05927, Chumilis25762|Chumilis25762, Chumilis07630|Chumilis07630, Chumilis09803|Chumilis09803, Chumilis24514|Chumilis24514, Chumilis24477|Chumilis24477, Chumilis24904|Chumilis24904, Chumilis02829|Chumilis02829, Chumilis25769|Chumilis25769, Chumilis25822|Chumilis25822, Chumilis24892|Chumilis24892, Chumilis04971|Chumilis…	61	4481	178	22292	0.3427	6.56708e-06	0.000645213	38	23
GO:0009751	response to salicylic acid	Biological Process	Chumilis10837|Chumilis10837, Chumilis08881|Chumilis08881, Chumilis24266|Chumilis24266, Chumilis10583|Chumilis10583, Chumilis01736|Chumilis01736, Chumilis18804|Chumilis18804, Chumilis07578|Chumilis07578, Chumilis20923|Chumilis20923, Chumilis10906|Chumilis10906, Chumilis05807|Chumilis05807, Chumilis18736|Chumilis18736, Chumilis07982|Chumilis07982, Chumilis15605|Chumilis15605, Chumilis22921|Chumilis…	51	4481	141	22292	0.3617	6.59076e-06	0.000645213	35	16
GO:0031225	anchored component of membrane	Cellular Component	Chumilis10415|Chumilis10415, Chumilis17978|Chumilis17978, Chumilis06984|Chumilis06984, Chumilis06836|Chumilis06836, Chumilis24264|Chumilis24264, Chumilis04120|Chumilis04120, Chumilis20302|Chumilis20302, Chumilis10758|Chumilis10758, Chumilis10962|Chumilis10962, Chumilis06817|Chumilis06817, Chumilis00852|Chumilis00852, Chumilis24354|Chumilis24354, Chumilis21703|Chumilis21703, Chumilis00293|Chumilis…	39	4481	99	22292	0.3939	7.87729e-06	0.000745454	5	34
GO:0010411	xyloglucan metabolic process	Biological Process	Chumilis20498|Chumilis20498, Chumilis15908|Chumilis15908, Chumilis20015|Chumilis20015, Chumilis04767|Chumilis04767, Chumilis14185|Chumilis14185, Chumilis26181|Chumilis26181, Chumilis20014|Chumilis20014, Chumilis20013|Chumilis20013, Chumilis04526|Chumilis04526, Chumilis04770|Chumilis04770, Chumilis02402|Chumilis02402, Chumilis06584|Chumilis06584, Chumilis22903|Chumilis22903, Chumilis20016|Chumilis…	17	4481	30	22292	0.5667	1.10628e-05	0.00101314	3	14
GO:0080043	quercetin 3-O-glucosyltransferase activity	Molecular Function	Chumilis04752|Chumilis04752, Chumilis27320|Chumilis27320, Chumilis06009|Chumilis06009, Chumilis20830|Chumilis20830, Chumilis00512|Chumilis00512, Chumilis20831|Chumilis20831, Chumilis07312|Chumilis07312, Chumilis00655|Chumilis00655, Chumilis00654|Chumilis00654, Chumilis21963|Chumilis21963, Chumilis20156|Chumilis20156, Chumilis07316|Chumilis07316, Chumilis07315|Chumilis07315, Chumilis15606|Chumilis…	71	4481	222	22292	0.3198	1.85927e-05	0.00159954	43	28
GO:0080044	quercetin 7-O-glucosyltransferase activity	Molecular Function	Chumilis04752|Chumilis04752, Chumilis27320|Chumilis27320, Chumilis06009|Chumilis06009, Chumilis20830|Chumilis20830, Chumilis00512|Chumilis00512, Chumilis20831|Chumilis20831, Chumilis07312|Chumilis07312, Chumilis00655|Chumilis00655, Chumilis00654|Chumilis00654, Chumilis21963|Chumilis21963, Chumilis20156|Chumilis20156, Chumilis07316|Chumilis07316, Chumilis07315|Chumilis07315, Chumilis15606|Chumilis…	71	4481	222	22292	0.3198	1.85927e-05	0.00159954	43	28
GO:0030308	negative regulation of cell growth	Biological Process	Chumilis20717|Chumilis20717, Chumilis24677|Chumilis24677, Chumilis20791|Chumilis20791, Chumilis20720|Chumilis20720, Chumilis20724|Chumilis20724, Chumilis20792|Chumilis20792, Chumilis20718|Chumilis20718, Chumilis20725|Chumilis20725, Chumilis20723|Chumilis20723, Chumilis00618|Chumilis00618, Chumilis08321|Chumilis08321, Chumilis03699|Chumilis03699, Chumilis03809|Chumilis03809, Chumilis03814|Chumilis…	14	4481	23	22292	0.6087	2.20966e-05	0.00184507	10	4
GO:0016760	cellulose synthase (UDP-forming) activity	Molecular Function	Chumilis15654|Chumilis15654, Chumilis21731|Chumilis21731, Chumilis05778|Chumilis05778, Chumilis01068|Chumilis01068, Chumilis07055|Chumilis07055, Chumilis18222|Chumilis18222, Chumilis20386|Chumilis20386, Chumilis09153|Chumilis09153, Chumilis15652|Chumilis15652, Chumilis26183|Chumilis26183, Chumilis12143|Chumilis12143, Chumilis26185|Chumilis26185, Chumilis25282|Chumilis25282, Chumilis05244|Chumilis…	18	4481	36	22292	0.5	5.87798e-05	0.00476788	5	13
GO:0042127	regulation of cell population proliferation	Biological Process	Chumilis20006|Chumilis20006, Chumilis22691|Chumilis22691, Chumilis07528|Chumilis07528, Chumilis16524|Chumilis16524, Chumilis09001|Chumilis09001, Chumilis01611|Chumilis01611, Chumilis01499|Chumilis01499, Chumilis23592|Chumilis23592, Chumilis17179|Chumilis17179	9	4481	12	22292	0.75	6.45288e-05	0.00495128	0	9
GO:0008574	plus-end-directed microtubule motor activity	Molecular Function	Chumilis01489|Chumilis01489, Chumilis25731|Chumilis25731, Chumilis06367|Chumilis06367, Chumilis10410|Chumilis10410, Chumilis07848|Chumilis07848, Chumilis10985|Chumilis10985, Chumilis17894|Chumilis17894, Chumilis13965|Chumilis13965, Chumilis03915|Chumilis03915	9	4481	12	22292	0.75	6.45288e-05	0.00495128	0	9
GO:0006811	ion transport	Biological Process	Chumilis14761|Chumilis14761, Chumilis14755|Chumilis14755, Chumilis14756|Chumilis14756, Chumilis25232|Chumilis25232, Chumilis20425|Chumilis20425, Chumilis17339|Chumilis17339, Chumilis01792|Chumilis01792, Chumilis17338|Chumilis17338, Chumilis01786|Chumilis01786, Chumilis04705|Chumilis04705, Chumilis12040|Chumilis12040, Chumilis26211|Chumilis26211, Chumilis01795|Chumilis01795, Chumilis20378|Chumilis…	21	4481	46	22292	0.4565	8.05157e-05	0.00601537	18	3
GO:0005874	microtubule	Cellular Component	Chumilis11820|Chumilis11820, Chumilis17825|Chumilis17825, Chumilis00279|Chumilis00279, Chumilis10830|Chumilis10830, Chumilis23289|Chumilis23289, Chumilis02831|Chumilis02831, Chumilis13180|Chumilis13180, Chumilis19732|Chumilis19732, Chumilis06166|Chumilis06166, Chumilis20839|Chumilis20839, Chumilis07649|Chumilis07649, Chumilis12298|Chumilis12298, Chumilis25547|Chumilis25547, Chumilis02139|Chumilis…	27	4481	66	22292	0.4091	8.8099e-05	0.00641316	2	25
GO:0051301	cell division	Biological Process	Chumilis08221|Chumilis08221, Chumilis23639|Chumilis23639, Chumilis22691|Chumilis22691, Chumilis23289|Chumilis23289, Chumilis14010|Chumilis14010, Chumilis16612|Chumilis16612, Chumilis05743|Chumilis05743, Chumilis23142|Chumilis23142, Chumilis23806|Chumilis23806, Chumilis11645|Chumilis11645, Chumilis22839|Chumilis22839, Chumilis07559|Chumilis07559, Chumilis07649|Chumilis07649, Chumilis14620|Chumilis…	58	4481	181	22292	0.3204	9.70825e-05	0.00683423	7	51
GO:0008017	microtubule binding	Molecular Function	Chumilis01857|Chumilis01857, Chumilis17825|Chumilis17825, Chumilis02434|Chumilis02434, Chumilis19076|Chumilis19076, Chumilis07671|Chumilis07671, Chumilis05266|Chumilis05266, Chumilis01465|Chumilis01465, Chumilis00275|Chumilis00275, Chumilis07649|Chumilis07649, Chumilis12298|Chumilis12298, Chumilis11703|Chumilis11703, Chumilis15658|Chumilis15658, Chumilis17683|Chumilis17683, Chumilis04989|Chumilis…	23	4481	53	22292	0.434	9.8698e-05	0.00683423	3	20
GO:0050832	defense response to fungus	Biological Process	Chumilis12140|Chumilis12140, Chumilis18509|Chumilis18509, Chumilis20717|Chumilis20717, Chumilis16934|Chumilis16934, Chumilis16933|Chumilis16933, Chumilis20791|Chumilis20791, Chumilis16935|Chumilis16935, Chumilis00070|Chumilis00070, Chumilis18736|Chumilis18736, Chumilis01754|Chumilis01754, Chumilis20720|Chumilis20720, Chumilis02015|Chumilis02015, Chumilis20724|Chumilis20724, Chumilis22505|Chumilis…	53	4481	162	22292	0.3272	0.000104321	0.00705157	30	23
GO:0030244	cellulose biosynthetic process	Biological Process	Chumilis15654|Chumilis15654, Chumilis03853|Chumilis03853, Chumilis21731|Chumilis21731, Chumilis05778|Chumilis05778, Chumilis01068|Chumilis01068, Chumilis12190|Chumilis12190, Chumilis07055|Chumilis07055, Chumilis24081|Chumilis24081, Chumilis18222|Chumilis18222, Chumilis20386|Chumilis20386, Chumilis09153|Chumilis09153, Chumilis15652|Chumilis15652, Chumilis26183|Chumilis26183, Chumilis12143|Chumilis…	22	4481	50	22292	0.44	0.000108384	0.00715583	5	17
GO:0052696	flavonoid glucuronidation	Biological Process	Chumilis04752|Chumilis04752, Chumilis27320|Chumilis27320, Chumilis06009|Chumilis06009, Chumilis20830|Chumilis20830, Chumilis00512|Chumilis00512, Chumilis20831|Chumilis20831, Chumilis08911|Chumilis08911, Chumilis07312|Chumilis07312, Chumilis00655|Chumilis00655, Chumilis00654|Chumilis00654, Chumilis21963|Chumilis21963, Chumilis20156|Chumilis20156, Chumilis07316|Chumilis07316, Chumilis07315|Chumilis…	74	4481	246	22292	0.3008	0.000119602	0.00771704	44	30
GO:0000786	nucleosome	Cellular Component	Chumilis14572|Chumilis14572, Chumilis14445|Chumilis14445, Chumilis16185|Chumilis16185, Chumilis06308|Chumilis06308, Chumilis05746|Chumilis05746, Chumilis02463|Chumilis02463, Chumilis05742|Chumilis05742, Chumilis08792|Chumilis08792, Chumilis11208|Chumilis11208, Chumilis07873|Chumilis07873, Chumilis25183|Chumilis25183, Chumilis11203|Chumilis11203, Chumilis06282|Chumilis06282	13	4481	23	22292	0.5652	0.000127304	0.00803148	1	12
GO:0003777	microtubule motor activity	Molecular Function	Chumilis25536|Chumilis25536, Chumilis17067|Chumilis17067, Chumilis19088|Chumilis19088, Chumilis22278|Chumilis22278, Chumilis14803|Chumilis14803, Chumilis07478|Chumilis07478, Chumilis24050|Chumilis24050, Chumilis05824|Chumilis05824, Chumilis11840|Chumilis11840, Chumilis22548|Chumilis22548, Chumilis00535|Chumilis00535, Chumilis08711|Chumilis08711, Chumilis07905|Chumilis07905, Chumilis05584|Chumilis…	26	4481	64	22292	0.4062	0.000135583	0.00823432	0	26
GO:0042546	cell wall biogenesis	Biological Process	Chumilis20498|Chumilis20498, Chumilis15908|Chumilis15908, Chumilis20015|Chumilis20015, Chumilis16813|Chumilis16813, Chumilis04767|Chumilis04767, Chumilis14185|Chumilis14185, Chumilis22458|Chumilis22458, Chumilis26418|Chumilis26418, Chumilis26181|Chumilis26181, Chumilis20014|Chumilis20014, Chumilis20013|Chumilis20013, Chumilis04770|Chumilis04770, Chumilis02402|Chumilis02402, Chumilis06584|Chumilis…	19	4481	41	22292	0.4634	0.00013632	0.00823432	4	15
GO:0016722	oxidoreductase activity, acting on metal ions	Molecular Function	Chumilis20406|Chumilis20406, Chumilis00567|Chumilis00567, Chumilis06537|Chumilis06537, Chumilis15842|Chumilis15842, Chumilis25787|Chumilis25787, Chumilis02209|Chumilis02209, Chumilis22370|Chumilis22370, Chumilis07212|Chumilis07212, Chumilis06376|Chumilis06376, Chumilis21865|Chumilis21865, Chumilis23480|Chumilis23480, Chumilis10835|Chumilis10835, Chumilis14315|Chumilis14315, Chumilis22349|Chumilis…	22	4481	51	22292	0.4314	0.000154657	0.0091473	1	21
GO:0009705	plant-type vacuole membrane	Cellular Component	Chumilis11142|Chumilis11142, Chumilis14163|Chumilis14163, Chumilis21165|Chumilis21165, Chumilis24112|Chumilis24112, Chumilis24362|Chumilis24362, Chumilis22201|Chumilis22201, Chumilis10473|Chumilis10473, Chumilis22970|Chumilis22970, Chumilis02374|Chumilis02374, Chumilis16897|Chumilis16897, Chumilis22207|Chumilis22207, Chumilis25655|Chumilis25655, Chumilis06926|Chumilis06926, Chumilis08234|Chumilis…	36	4481	101	22292	0.3564	0.000198296	0.011489	17	19
GO:0009739	response to gibberellin	Biological Process	Chumilis00542|Chumilis00542, Chumilis18101|Chumilis18101, Chumilis24752|Chumilis24752, Chumilis22762|Chumilis22762, Chumilis00540|Chumilis00540, Chumilis13453|Chumilis13453, Chumilis24604|Chumilis24604, Chumilis14590|Chumilis14590, Chumilis13424|Chumilis13424, Chumilis20923|Chumilis20923, Chumilis10906|Chumilis10906, Chumilis00541|Chumilis00541, Chumilis01537|Chumilis01537, Chumilis02946|Chumilis…	27	4481	69	22292	0.3913	0.000213744	0.0120775	10	17
GO:0009624	response to nematode	Biological Process	Chumilis00279|Chumilis00279, Chumilis24926|Chumilis24926, Chumilis07152|Chumilis07152, Chumilis16397|Chumilis16397, Chumilis01608|Chumilis01608, Chumilis11703|Chumilis11703, Chumilis18503|Chumilis18503, Chumilis03420|Chumilis03420, Chumilis00031|Chumilis00031, Chumilis08134|Chumilis08134, Chumilis23990|Chumilis23990, Chumilis12040|Chumilis12040, Chumilis06091|Chumilis06091, Chumilis14057|Chumilis…	18	4481	39	22292	0.4615	0.000216961	0.0120775	6	12
GO:0052689	carboxylic ester hydrolase activity	Molecular Function	Chumilis02165|Chumilis02165, Chumilis20327|Chumilis20327, Chumilis04107|Chumilis04107, Chumilis08881|Chumilis08881, Chumilis24956|Chumilis24956, Chumilis20328|Chumilis20328, Chumilis08880|Chumilis08880, Chumilis16225|Chumilis16225, Chumilis03238|Chumilis03238, Chumilis24593|Chumilis24593, Chumilis22591|Chumilis22591, Chumilis01091|Chumilis01091, Chumilis17752|Chumilis17752, Chumilis04500|Chumilis…	49	4481	151	22292	0.3245	0.000231785	0.0126546	16	33
GO:0030154	cell differentiation	Biological Process	Chumilis10837|Chumilis10837, Chumilis00542|Chumilis00542, Chumilis23531|Chumilis23531, Chumilis08744|Chumilis08744, Chumilis00540|Chumilis00540, Chumilis14192|Chumilis14192, Chumilis20006|Chumilis20006, Chumilis24266|Chumilis24266, Chumilis14961|Chumilis14961, Chumilis14219|Chumilis14219, Chumilis01340|Chumilis01340, Chumilis10583|Chumilis10583, Chumilis01736|Chumilis01736, Chumilis07670|Chumilis…	67	4481	224	22292	0.2991	0.000291262	0.0156017	19	48
GO:0020037	heme binding	Molecular Function	Chumilis05686|Chumilis05686, Chumilis23402|Chumilis23402, Chumilis23019|Chumilis23019, Chumilis21075|Chumilis21075, Chumilis10650|Chumilis10650, Chumilis11496|Chumilis11496, Chumilis22638|Chumilis22638, Chumilis20129|Chumilis20129, Chumilis09004|Chumilis09004, Chumilis26330|Chumilis26330, Chumilis24382|Chumilis24382, Chumilis07591|Chumilis07591, Chumilis07330|Chumilis07330, Chumilis05962|Chumilis…	36	4481	103	22292	0.3495	0.000308123	0.0161087	17	19
GO:0006535	cysteine biosynthetic process from serine	Biological Process	Chumilis08723|Chumilis08723, Chumilis15067|Chumilis15067, Chumilis05428|Chumilis05428, Chumilis17940|Chumilis17940, Chumilis08724|Chumilis08724, Chumilis17941|Chumilis17941, Chumilis12324|Chumilis12324	7	4481	9	22292	0.7778	0.000323423	0.0161087	7	0
GO:0004503	tyrosinase activity	Molecular Function	Chumilis16067|Chumilis16067, Chumilis16064|Chumilis16064, Chumilis16066|Chumilis16066, Chumilis16059|Chumilis16059, Chumilis16065|Chumilis16065, Chumilis16060|Chumilis16060, Chumilis16061|Chumilis16061	7	4481	9	22292	0.7778	0.000323423	0.0161087	4	3
GO:0036263	catechol oxidase activity	Molecular Function	Chumilis16067|Chumilis16067, Chumilis16064|Chumilis16064, Chumilis16066|Chumilis16066, Chumilis16059|Chumilis16059, Chumilis16065|Chumilis16065, Chumilis16060|Chumilis16060, Chumilis16061|Chumilis16061	7	4481	9	22292	0.7778	0.000323423	0.0161087	4	3
GO:0042807	central vacuole	Cellular Component	Chumilis14163|Chumilis14163, Chumilis24112|Chumilis24112, Chumilis22201|Chumilis22201, Chumilis22970|Chumilis22970, Chumilis22207|Chumilis22207, Chumilis11178|Chumilis11178, Chumilis22202|Chumilis22202, Chumilis22200|Chumilis22200, Chumilis22213|Chumilis22213, Chumilis24113|Chumilis24113, Chumilis22969|Chumilis22969, Chumilis22208|Chumilis22208	12	4481	22	22292	0.5455	0.000364167	0.0175232	2	10
GO:0016538	cyclin-dependent protein serine/threonine kinase regulator activity	Molecular Function	Chumilis05743|Chumilis05743, Chumilis23142|Chumilis23142, Chumilis22839|Chumilis22839, Chumilis14721|Chumilis14721, Chumilis18230|Chumilis18230, Chumilis19146|Chumilis19146, Chumilis01524|Chumilis01524, Chumilis00932|Chumilis00932, Chumilis00933|Chumilis00933, Chumilis22751|Chumilis22751, Chumilis16925|Chumilis16925, Chumilis10828|Chumilis10828	12	4481	22	22292	0.5455	0.000364167	0.0175232	1	11
GO:0009833	plant-type primary cell wall biogenesis	Biological Process	Chumilis15654|Chumilis15654, Chumilis21731|Chumilis21731, Chumilis05778|Chumilis05778, Chumilis01068|Chumilis01068, Chumilis07055|Chumilis07055, Chumilis18222|Chumilis18222, Chumilis20386|Chumilis20386, Chumilis09153|Chumilis09153, Chumilis15652|Chumilis15652, Chumilis25282|Chumilis25282, Chumilis05244|Chumilis05244, Chumilis15653|Chumilis15653, Chumilis16292|Chumilis16292, Chumilis23577|Chumilis…	15	4481	31	22292	0.4839	0.000383077	0.0179457	5	10
GO:0002239	response to oomycetes	Biological Process	Chumilis10966|Chumilis10966, Chumilis16934|Chumilis16934, Chumilis16933|Chumilis16933, Chumilis18804|Chumilis18804, Chumilis16935|Chumilis16935, Chumilis00070|Chumilis00070, Chumilis16773|Chumilis16773, Chumilis19934|Chumilis19934, Chumilis00109|Chumilis00109, Chumilis16799|Chumilis16799, Chumilis08180|Chumilis08180, Chumilis18944|Chumilis18944, Chumilis07560|Chumilis07560	13	4481	25	22292	0.52	0.000385589	0.0179457	10	3
GO:0005794	Golgi apparatus	Cellular Component	Chumilis14088|Chumilis14088, Chumilis06665|Chumilis06665, Chumilis21588|Chumilis21588, Chumilis17199|Chumilis17199, Chumilis11820|Chumilis11820, Chumilis19967|Chumilis19967, Chumilis24009|Chumilis24009, Chumilis15854|Chumilis15854, Chumilis07549|Chumilis07549, Chumilis06061|Chumilis06061, Chumilis19462|Chumilis19462, Chumilis13503|Chumilis13503, Chumilis07513|Chumilis07513, Chumilis17445|Chumilis…	216	4481	875	22292	0.2469	0.000428607	0.019626	47	169
GO:0007017	microtubule-based process	Biological Process	Chumilis11820|Chumilis11820, Chumilis07488|Chumilis07488, Chumilis22886|Chumilis22886, Chumilis13180|Chumilis13180, Chumilis06166|Chumilis06166, Chumilis20982|Chumilis20982, Chumilis25547|Chumilis25547, Chumilis02139|Chumilis02139, Chumilis00442|Chumilis00442, Chumilis02457|Chumilis02457, Chumilis08051|Chumilis08051	11	4481	20	22292	0.55	0.000586015	0.0258228	0	11
GO:0007338	single fertilization	Biological Process	Chumilis09525|Chumilis09525, Chumilis20717|Chumilis20717, Chumilis09524|Chumilis09524, Chumilis09523|Chumilis09523, Chumilis20791|Chumilis20791, Chumilis20720|Chumilis20720, Chumilis14081|Chumilis14081, Chumilis20724|Chumilis20724, Chumilis20792|Chumilis20792, Chumilis20718|Chumilis20718, Chumilis20725|Chumilis20725, Chumilis20723|Chumilis20723, Chumilis08321|Chumilis08321, Chumilis03699|Chumilis…	15	4481	32	22292	0.4688	0.000587846	0.0258228	10	5
GO:0034220	ion transmembrane transport	Biological Process	Chumilis14163|Chumilis14163, Chumilis25524|Chumilis25524, Chumilis24112|Chumilis24112, Chumilis22201|Chumilis22201, Chumilis07718|Chumilis07718, Chumilis10642|Chumilis10642, Chumilis22970|Chumilis22970, Chumilis22207|Chumilis22207, Chumilis20425|Chumilis20425, Chumilis11178|Chumilis11178, Chumilis19368|Chumilis19368, Chumilis22202|Chumilis22202, Chumilis23041|Chumilis23041, Chumilis22200|Chumilis…	19	4481	45	22292	0.4222	0.000593154	0.0258228	4	15
GO:0005089	guanyl-nucleotide exchange factor activity	Molecular Function	Chumilis16948|Chumilis16948, Chumilis23089|Chumilis23089, Chumilis11312|Chumilis11312, Chumilis08019|Chumilis08019, Chumilis10633|Chumilis10633, Chumilis26288|Chumilis26288, Chumilis15266|Chumilis15266, Chumilis02205|Chumilis02205	8	4481	12	22292	0.6667	0.000600318	0.0258228	1	7
GO:0009814	defense response to other organism	Biological Process	Chumilis22921|Chumilis22921, Chumilis22906|Chumilis22906, Chumilis22917|Chumilis22917, Chumilis22923|Chumilis22923, Chumilis22913|Chumilis22913, Chumilis22910|Chumilis22910, Chumilis00607|Chumilis00607, Chumilis22919|Chumilis22919, Chumilis22912|Chumilis22912, Chumilis22908|Chumilis22908, Chumilis22915|Chumilis22915, Chumilis22925|Chumilis22925, Chumilis06635|Chumilis06635	13	4481	26	22292	0.5	0.000629842	0.0266884	12	1
GO:0015250	water channel activity	Molecular Function	Chumilis14163|Chumilis14163, Chumilis25524|Chumilis25524, Chumilis24112|Chumilis24112, Chumilis22201|Chumilis22201, Chumilis07718|Chumilis07718, Chumilis10642|Chumilis10642, Chumilis22970|Chumilis22970, Chumilis22207|Chumilis22207, Chumilis11178|Chumilis11178, Chumilis19368|Chumilis19368, Chumilis22202|Chumilis22202, Chumilis23041|Chumilis23041, Chumilis22200|Chumilis22200, Chumilis22213|Chumilis…	18	4481	42	22292	0.4286	0.000662375	0.0276542	3	15
GO:0055114	obsolete oxidation-reduction process	Biological Process	Chumilis15945|Chumilis15945, Chumilis18888|Chumilis18888, Chumilis02003|Chumilis02003, Chumilis21588|Chumilis21588, Chumilis04452|Chumilis04452, Chumilis02631|Chumilis02631, Chumilis01356|Chumilis01356, Chumilis01616|Chumilis01616, Chumilis11757|Chumilis11757, Chumilis20006|Chumilis20006, Chumilis02692|Chumilis02692, Chumilis23402|Chumilis23402, Chumilis16937|Chumilis16937, Chumilis23019|Chumilis…	187	4481	756	22292	0.2474	0.000910734	0.0371328	71	116
GO:0080167	response to karrikin	Biological Process	Chumilis11142|Chumilis11142, Chumilis18509|Chumilis18509, Chumilis07702|Chumilis07702, Chumilis11019|Chumilis11019, Chumilis18101|Chumilis18101, Chumilis26303|Chumilis26303, Chumilis23285|Chumilis23285, Chumilis13453|Chumilis13453, Chumilis11529|Chumilis11529, Chumilis24604|Chumilis24604, Chumilis14813|Chumilis14813, Chumilis11347|Chumilis11347, Chumilis13424|Chumilis13424, Chumilis22642|Chumilis…	29	4481	82	22292	0.3537	0.000915568	0.0371328	8	21
GO:0005887	integral component of plasma membrane	Cellular Component	Chumilis14636|Chumilis14636, Chumilis05791|Chumilis05791, Chumilis14163|Chumilis14163, Chumilis25524|Chumilis25524, Chumilis16077|Chumilis16077, Chumilis01288|Chumilis01288, Chumilis17522|Chumilis17522, Chumilis24112|Chumilis24112, Chumilis23278|Chumilis23278, Chumilis11120|Chumilis11120, Chumilis22201|Chumilis22201, Chumilis16800|Chumilis16800, Chumilis21019|Chumilis21019, Chumilis07718|Chumilis…	88	4481	322	22292	0.2733	0.00102118	0.0404665	41	47
GO:0009992	cellular water homeostasis	Biological Process	Chumilis14163|Chumilis14163, Chumilis24112|Chumilis24112, Chumilis22201|Chumilis22201, Chumilis07718|Chumilis07718, Chumilis10642|Chumilis10642, Chumilis22970|Chumilis22970, Chumilis22207|Chumilis22207, Chumilis11178|Chumilis11178, Chumilis19368|Chumilis19368, Chumilis22202|Chumilis22202, Chumilis23041|Chumilis23041, Chumilis22200|Chumilis22200, Chumilis22213|Chumilis22213, Chumilis25147|Chumilis…	17	4481	40	22292	0.425	0.00104053	0.0404665	3	14
GO:0015254	glycerol channel activity	Molecular Function	Chumilis14163|Chumilis14163, Chumilis24112|Chumilis24112, Chumilis22201|Chumilis22201, Chumilis07718|Chumilis07718, Chumilis10642|Chumilis10642, Chumilis22970|Chumilis22970, Chumilis22207|Chumilis22207, Chumilis11178|Chumilis11178, Chumilis19368|Chumilis19368, Chumilis22202|Chumilis22202, Chumilis23041|Chumilis23041, Chumilis22200|Chumilis22200, Chumilis22213|Chumilis22213, Chumilis25147|Chumilis…	17	4481	40	22292	0.425	0.00104053	0.0404665	3	14
GO:0009742	brassinosteroid mediated signaling pathway	Biological Process	Chumilis20020|Chumilis20020, Chumilis20717|Chumilis20717, Chumilis00628|Chumilis00628, Chumilis19567|Chumilis19567, Chumilis20791|Chumilis20791, Chumilis07797|Chumilis07797, Chumilis23067|Chumilis23067, Chumilis26533|Chumilis26533, Chumilis20720|Chumilis20720, Chumilis11107|Chumilis11107, Chumilis20724|Chumilis20724, Chumilis20792|Chumilis20792, Chumilis21875|Chumilis21875, Chumilis20718|Chumilis…	28	4481	79	22292	0.3544	0.00107033	0.041063	13	15
GO:0007165	signal transduction	Biological Process	Chumilis09996|Chumilis09996, Chumilis16291|Chumilis16291, Chumilis19768|Chumilis19768, Chumilis03296|Chumilis03296, Chumilis09994|Chumilis09994, Chumilis19942|Chumilis19942, Chumilis19767|Chumilis19767, Chumilis15114|Chumilis15114, Chumilis20104|Chumilis20104, Chumilis16934|Chumilis16934, Chumilis03486|Chumilis03486, Chumilis16933|Chumilis16933, Chumilis19793|Chumilis19793, Chumilis18804|Chumilis…	94	4481	349	22292	0.2693	0.00116731	0.0441865	49	45
GO:0016788	hydrolase activity, acting on ester bonds	Molecular Function	Chumilis20327|Chumilis20327, Chumilis08881|Chumilis08881, Chumilis09319|Chumilis09319, Chumilis20328|Chumilis20328, Chumilis08880|Chumilis08880, Chumilis16225|Chumilis16225, Chumilis24593|Chumilis24593, Chumilis04500|Chumilis04500, Chumilis18946|Chumilis18946, Chumilis16227|Chumilis16227, Chumilis08436|Chumilis08436, Chumilis16198|Chumilis16198, Chumilis06142|Chumilis06142, Chumilis06956|Chumilis…	33	4481	99	22292	0.3333	0.00136722	0.0510729	7	26
GO:0009506	plasmodesma	Cellular Component	Chumilis15424|Chumilis15424, Chumilis13721|Chumilis13721, Chumilis14233|Chumilis14233, Chumilis00711|Chumilis00711, Chumilis22364|Chumilis22364, Chumilis17250|Chumilis17250, Chumilis19875|Chumilis19875, Chumilis20406|Chumilis20406, Chumilis20717|Chumilis20717, Chumilis14725|Chumilis14725, Chumilis06061|Chumilis06061, Chumilis22365|Chumilis22365, Chumilis24220|Chumilis24220, Chumilis11534|Chumilis…	176	4481	714	22292	0.2465	0.00149079	0.0541717	74	102
GO:0009409	response to cold	Biological Process	Chumilis22364|Chumilis22364, Chumilis21588|Chumilis21588, Chumilis25987|Chumilis25987, Chumilis02631|Chumilis02631, Chumilis01475|Chumilis01475, Chumilis06218|Chumilis06218, Chumilis07578|Chumilis07578, Chumilis11150|Chumilis11150, Chumilis21392|Chumilis21392, Chumilis10906|Chumilis10906, Chumilis22642|Chumilis22642, Chumilis07984|Chumilis07984, Chumilis25481|Chumilis25481, Chumilis13180|Chumilis…	68	4481	241	22292	0.2822	0.00149986	0.0541717	27	41
GO:0009741	response to brassinosteroid	Biological Process	Chumilis20717|Chumilis20717, Chumilis20791|Chumilis20791, Chumilis14590|Chumilis14590, Chumilis20720|Chumilis20720, Chumilis20724|Chumilis20724, Chumilis00640|Chumilis00640, Chumilis02133|Chumilis02133, Chumilis20792|Chumilis20792, Chumilis20718|Chumilis20718, Chumilis14403|Chumilis14403, Chumilis20725|Chumilis20725, Chumilis04102|Chumilis04102, Chumilis00641|Chumilis00641, Chumilis00642|Chumilis…	19	4481	48	22292	0.3958	0.00151156	0.0541717	10	9
GO:0008202	steroid metabolic process	Biological Process	Chumilis02325|Chumilis02325, Chumilis03296|Chumilis03296, Chumilis01544|Chumilis01544, Chumilis01543|Chumilis01543, Chumilis06248|Chumilis06248, Chumilis22769|Chumilis22769, Chumilis01541|Chumilis01541, Chumilis25805|Chumilis25805, Chumilis01542|Chumilis01542	9	4481	16	22292	0.5625	0.0015265	0.0541717	4	5
GO:0033946	xyloglucan-specific endo-beta-1,4-glucanase activity	Molecular Function	Chumilis20015|Chumilis20015, Chumilis06584|Chumilis06584, Chumilis03962|Chumilis03962, Chumilis03974|Chumilis03974	4	4481	4	22292	1	0.00163094	0.0551608	0	4
GO:0043680	filiform apparatus	Cellular Component	Chumilis20717|Chumilis20717, Chumilis20791|Chumilis20791, Chumilis20720|Chumilis20720, Chumilis20724|Chumilis20724, Chumilis20792|Chumilis20792, Chumilis20718|Chumilis20718, Chumilis20725|Chumilis20725, Chumilis20723|Chumilis20723, Chumilis08321|Chumilis08321, Chumilis03699|Chumilis03699	10	4481	19	22292	0.5263	0.00163667	0.0551608	9	1
GO:0009607	response to biotic stimulus	Biological Process	Chumilis03121|Chumilis03121, Chumilis02478|Chumilis02478, Chumilis02477|Chumilis02477, Chumilis02482|Chumilis02482, Chumilis02481|Chumilis02481	5	4481	6	22292	0.8333	0.00163667	0.0551608	3	2
GO:0008081	phosphoric diester hydrolase activity	Molecular Function	Chumilis14220|Chumilis14220, Chumilis23001|Chumilis23001, Chumilis22980|Chumilis22980, Chumilis20771|Chumilis20771, Chumilis22653|Chumilis22653	5	4481	6	22292	0.8333	0.00163667	0.0551608	1	4
GO:0080027	response to herbivore	Biological Process	Chumilis22921|Chumilis22921, Chumilis22906|Chumilis22906, Chumilis22917|Chumilis22917, Chumilis22923|Chumilis22923, Chumilis22913|Chumilis22913, Chumilis22910|Chumilis22910, Chumilis22919|Chumilis22919, Chumilis22912|Chumilis22912, Chumilis22908|Chumilis22908, Chumilis22915|Chumilis22915, Chumilis22925|Chumilis22925	11	4481	22	22292	0.5	0.00165152	0.0551608	11	0
GO:0003333	amino acid transmembrane transport	Biological Process	Chumilis18318|Chumilis18318, Chumilis20729|Chumilis20729, Chumilis01894|Chumilis01894, Chumilis14752|Chumilis14752, Chumilis21272|Chumilis21272, Chumilis20948|Chumilis20948, Chumilis19873|Chumilis19873, Chumilis03870|Chumilis03870, Chumilis03369|Chumilis03369, Chumilis16987|Chumilis16987, Chumilis02217|Chumilis02217, Chumilis25371|Chumilis25371, Chumilis23006|Chumilis23006, Chumilis23713|Chumilis…	22	4481	59	22292	0.3729	0.00167981	0.0554533	14	8
GO:0007049	cell cycle	Biological Process	Chumilis08221|Chumilis08221, Chumilis23639|Chumilis23639, Chumilis22691|Chumilis22691, Chumilis16612|Chumilis16612, Chumilis05743|Chumilis05743, Chumilis23142|Chumilis23142, Chumilis23806|Chumilis23806, Chumilis22839|Chumilis22839, Chumilis07559|Chumilis07559, Chumilis07649|Chumilis07649, Chumilis14620|Chumilis14620, Chumilis20542|Chumilis20542, Chumilis14721|Chumilis14721, Chumilis10107|Chumilis…	39	4481	124	22292	0.3145	0.00183333	0.0595873	6	33
GO:0007623	circadian rhythm	Biological Process	Chumilis22364|Chumilis22364, Chumilis12066|Chumilis12066, Chumilis07795|Chumilis07795, Chumilis01475|Chumilis01475, Chumilis01472|Chumilis01472, Chumilis20596|Chumilis20596, Chumilis13178|Chumilis13178, Chumilis10906|Chumilis10906, Chumilis03508|Chumilis03508, Chumilis20861|Chumilis20861, Chumilis18560|Chumilis18560, Chumilis00275|Chumilis00275, Chumilis07450|Chumilis07450, Chumilis05710|Chumilis…	23	4481	63	22292	0.3651	0.00184702	0.0595873	15	8
GO:0045298	tubulin complex	Cellular Component	Chumilis11820|Chumilis11820, Chumilis07488|Chumilis07488, Chumilis22886|Chumilis22886, Chumilis06166|Chumilis06166, Chumilis20982|Chumilis20982, Chumilis00442|Chumilis00442, Chumilis08051|Chumilis08051	7	4481	11	22292	0.6364	0.00202198	0.064499	0	7
GO:0042744	hydrogen peroxide catabolic process	Biological Process	Chumilis23019|Chumilis23019, Chumilis21075|Chumilis21075, Chumilis11496|Chumilis11496, Chumilis09004|Chumilis09004, Chumilis26330|Chumilis26330, Chumilis07591|Chumilis07591, Chumilis07330|Chumilis07330, Chumilis05962|Chumilis05962, Chumilis14288|Chumilis14288, Chumilis06400|Chumilis06400, Chumilis01214|Chumilis01214, Chumilis14621|Chumilis14621, Chumilis19522|Chumilis19522, Chumilis08265|Chumilis…	20	4481	53	22292	0.3774	0.00227126	0.0716457	12	8
GO:0009832	plant-type cell wall biogenesis	Biological Process	Chumilis02434|Chumilis02434, Chumilis15654|Chumilis15654, Chumilis05778|Chumilis05778, Chumilis01068|Chumilis01068, Chumilis18889|Chumilis18889, Chumilis24471|Chumilis24471, Chumilis24574|Chumilis24574, Chumilis15652|Chumilis15652, Chumilis26183|Chumilis26183, Chumilis12143|Chumilis12143, Chumilis11415|Chumilis11415, Chumilis20773|Chumilis20773, Chumilis26185|Chumilis26185, Chumilis20768|Chumilis…	18	4481	46	22292	0.3913	0.00231939	0.0722463	4	14
GO:0055085	transmembrane transport	Biological Process	Chumilis25524|Chumilis25524, Chumilis10966|Chumilis10966, Chumilis21165|Chumilis21165, Chumilis21047|Chumilis21047, Chumilis02156|Chumilis02156, Chumilis10025|Chumilis10025, Chumilis24759|Chumilis24759, Chumilis06406|Chumilis06406, Chumilis26399|Chumilis26399, Chumilis16537|Chumilis16537, Chumilis10175|Chumilis10175, Chumilis10473|Chumilis10473, Chumilis04617|Chumilis04617, Chumilis25232|Chumilis…	58	4481	203	22292	0.2857	0.0023412	0.0722463	32	26
GO:0016621	cinnamoyl-CoA reductase activity	Molecular Function	Chumilis20670|Chumilis20670, Chumilis26392|Chumilis26392, Chumilis06026|Chumilis06026, Chumilis04656|Chumilis04656, Chumilis26391|Chumilis26391, Chumilis26138|Chumilis26138, Chumilis20989|Chumilis20989, Chumilis26393|Chumilis26393	8	4481	14	22292	0.5714	0.00247193	0.0746576	3	5
GO:0005875	microtubule associated complex	Cellular Component	Chumilis04797|Chumilis04797, Chumilis24652|Chumilis24652, Chumilis11366|Chumilis11366, Chumilis08605|Chumilis08605, Chumilis02101|Chumilis02101, Chumilis02457|Chumilis02457, Chumilis08124|Chumilis08124, Chumilis07765|Chumilis07765	8	4481	14	22292	0.5714	0.00247193	0.0746576	1	7
GO:0006334	nucleosome assembly	Biological Process	Chumilis14572|Chumilis14572, Chumilis16185|Chumilis16185, Chumilis06308|Chumilis06308, Chumilis05746|Chumilis05746, Chumilis02463|Chumilis02463, Chumilis05742|Chumilis05742, Chumilis08792|Chumilis08792, Chumilis11208|Chumilis11208, Chumilis07873|Chumilis07873, Chumilis25183|Chumilis25183, Chumilis11203|Chumilis11203, Chumilis13298|Chumilis13298, Chumilis07856|Chumilis07856, Chumilis20977|Chumilis…	15	4481	36	22292	0.4167	0.00256328	0.0758397	0	15
GO:0009733	response to auxin	Biological Process	Chumilis11142|Chumilis11142, Chumilis19142|Chumilis19142, Chumilis01340|Chumilis01340, Chumilis19045|Chumilis19045, Chumilis07578|Chumilis07578, Chumilis26399|Chumilis26399, Chumilis20923|Chumilis20923, Chumilis07463|Chumilis07463, Chumilis05092|Chumilis05092, Chumilis10906|Chumilis10906, Chumilis03471|Chumilis03471, Chumilis22198|Chumilis22198, Chumilis23725|Chumilis23725, Chumilis14960|Chumilis…	53	4481	183	22292	0.2896	0.0025645	0.0758397	16	37
GO:0004022	alcohol dehydrogenase (NAD+) activity	Molecular Function	Chumilis21588|Chumilis21588, Chumilis02213|Chumilis02213, Chumilis24128|Chumilis24128, Chumilis09196|Chumilis09196, Chumilis21590|Chumilis21590, Chumilis09192|Chumilis09192, Chumilis12165|Chumilis12165, Chumilis26486|Chumilis26486, Chumilis00431|Chumilis00431	9	4481	17	22292	0.5294	0.00266781	0.0770639	5	4
GO:0006855	xenobiotic transmembrane transport	Biological Process	Chumilis20423|Chumilis20423, Chumilis13162|Chumilis13162, Chumilis11859|Chumilis11859, Chumilis20084|Chumilis20084, Chumilis02551|Chumilis02551, Chumilis00450|Chumilis00450, Chumilis15874|Chumilis15874, Chumilis00563|Chumilis00563, Chumilis04755|Chumilis04755, Chumilis22273|Chumilis22273, Chumilis00605|Chumilis00605, Chumilis11862|Chumilis11862, Chumilis11863|Chumilis11863, Chumilis03264|Chumilis…	25	4481	72	22292	0.3472	0.00266797	0.0770639	17	8
GO:0055072	iron ion homeostasis	Biological Process	Chumilis19379|Chumilis19379, Chumilis25232|Chumilis25232, Chumilis13337|Chumilis13337, Chumilis06023|Chumilis06023, Chumilis20229|Chumilis20229, Chumilis07566|Chumilis07566, Chumilis13334|Chumilis13334, Chumilis13333|Chumilis13333, Chumilis12040|Chumilis12040, Chumilis07619|Chumilis07619	10	4481	20	22292	0.5	0.00268733	0.0770639	8	2
GO:0016298	lipase activity	Molecular Function	Chumilis02165|Chumilis02165, Chumilis03238|Chumilis03238, Chumilis16354|Chumilis16354, Chumilis23152|Chumilis23152, Chumilis17752|Chumilis17752, Chumilis18736|Chumilis18736, Chumilis03236|Chumilis03236, Chumilis04829|Chumilis04829, Chumilis02624|Chumilis02624, Chumilis11038|Chumilis11038, Chumilis18730|Chumilis18730, Chumilis21303|Chumilis21303, Chumilis20333|Chumilis20333, Chumilis18303|Chumilis…	24	4481	69	22292	0.3478	0.00313091	0.0883906	10	14
GO:0009800	cinnamic acid biosynthetic process	Biological Process	Chumilis10837|Chumilis10837, Chumilis07702|Chumilis07702, Chumilis11019|Chumilis11019, Chumilis24266|Chumilis24266, Chumilis01738|Chumilis01738, Chumilis01740|Chumilis01740	6	4481	9	22292	0.6667	0.00314457	0.0883906	0	6
GO:0005524	ATP binding	Molecular Function	Chumilis12140|Chumilis12140, Chumilis13721|Chumilis13721, Chumilis00711|Chumilis00711, Chumilis19875|Chumilis19875, Chumilis00725|Chumilis00725, Chumilis23944|Chumilis23944, Chumilis20717|Chumilis20717, Chumilis04806|Chumilis04806, Chumilis17249|Chumilis17249, Chumilis22365|Chumilis22365, Chumilis24220|Chumilis24220, Chumilis23531|Chumilis23531, Chumilis21292|Chumilis21292, Chumilis11534|Chumilis…	319	4481	1390	22292	0.2295	0.00383309	0.106688	142	177
GO:0006633	fatty acid biosynthetic process	Biological Process	Chumilis18131|Chumilis18131, Chumilis03202|Chumilis03202, Chumilis06073|Chumilis06073, Chumilis20836|Chumilis20836, Chumilis14961|Chumilis14961, Chumilis03372|Chumilis03372, Chumilis13713|Chumilis13713, Chumilis16424|Chumilis16424, Chumilis08696|Chumilis08696, Chumilis04228|Chumilis04228, Chumilis05705|Chumilis05705, Chumilis11150|Chumilis11150, Chumilis07240|Chumilis07240, Chumilis23366|Chumilis…	31	4481	97	22292	0.3196	0.00390165	0.107542	2	29
GO:0009423	chorismate biosynthetic process	Biological Process	Chumilis07325|Chumilis07325, Chumilis00635|Chumilis00635, Chumilis10368|Chumilis10368, Chumilis11043|Chumilis11043, Chumilis22058|Chumilis22058, Chumilis07113|Chumilis07113, Chumilis07105|Chumilis07105	7	4481	12	22292	0.5833	0.00401232	0.109529	1	6
GO:0006979	response to oxidative stress	Biological Process	Chumilis07702|Chumilis07702, Chumilis11019|Chumilis11019, Chumilis23019|Chumilis23019, Chumilis21075|Chumilis21075, Chumilis15104|Chumilis15104, Chumilis11496|Chumilis11496, Chumilis21169|Chumilis21169, Chumilis20230|Chumilis20230, Chumilis01837|Chumilis01837, Chumilis05665|Chumilis05665, Chumilis09004|Chumilis09004, Chumilis18039|Chumilis18039, Chumilis19264|Chumilis19264, Chumilis09491|Chumilis…	47	4481	162	22292	0.2901	0.00416456	0.112602	27	20
GO:0051753	mannan synthase activity	Molecular Function	Chumilis14088|Chumilis14088, Chumilis06665|Chumilis06665, Chumilis18597|Chumilis18597, Chumilis09821|Chumilis09821, Chumilis26183|Chumilis26183, Chumilis12143|Chumilis12143, Chumilis26185|Chumilis26185, Chumilis05246|Chumilis05246	8	4481	15	22292	0.5333	0.00436841	0.1165	1	7
GO:0009073	aromatic amino acid family biosynthetic process	Biological Process	Chumilis07325|Chumilis07325, Chumilis00635|Chumilis00635, Chumilis11043|Chumilis11043, Chumilis20890|Chumilis20890, Chumilis22058|Chumilis22058, Chumilis26591|Chumilis26591, Chumilis02897|Chumilis02897, Chumilis07113|Chumilis07113, Chumilis07105|Chumilis07105	9	4481	18	22292	0.5	0.0043908	0.1165	1	8
GO:0005802	trans-Golgi network	Cellular Component	Chumilis24009|Chumilis24009, Chumilis07549|Chumilis07549, Chumilis07513|Chumilis07513, Chumilis17445|Chumilis17445, Chumilis04015|Chumilis04015, Chumilis18597|Chumilis18597, Chumilis26471|Chumilis26471, Chumilis09187|Chumilis09187, Chumilis00966|Chumilis00966, Chumilis20920|Chumilis20920, Chumilis19076|Chumilis19076, Chumilis10450|Chumilis10450, Chumilis12035|Chumilis12035, Chumilis22938|Chumilis…	68	4481	251	22292	0.2709	0.00443488	0.11658	14	54
GO:0010051	xylem and phloem pattern formation	Biological Process	Chumilis02434|Chumilis02434, Chumilis05092|Chumilis05092, Chumilis01544|Chumilis01544, Chumilis00444|Chumilis00444, Chumilis01543|Chumilis01543, Chumilis22769|Chumilis22769, Chumilis08008|Chumilis08008, Chumilis10802|Chumilis10802, Chumilis11302|Chumilis11302, Chumilis01541|Chumilis01541, Chumilis01629|Chumilis01629, Chumilis18764|Chumilis18764, Chumilis01542|Chumilis01542	13	4481	31	22292	0.4194	0.00456442	0.116867	8	5
GO:0009723	response to ethylene	Biological Process	Chumilis20717|Chumilis20717, Chumilis20791|Chumilis20791, Chumilis20923|Chumilis20923, Chumilis10906|Chumilis10906, Chumilis20720|Chumilis20720, Chumilis20724|Chumilis20724, Chumilis15605|Chumilis15605, Chumilis22921|Chumilis22921, Chumilis22906|Chumilis22906, Chumilis24820|Chumilis24820, Chumilis01393|Chumilis01393, Chumilis15607|Chumilis15607, Chumilis22917|Chumilis22917, Chumilis14960|Chumilis…	39	4481	130	22292	0.3	0.00461314	0.116867	29	10
GO:0009755	hormone-mediated signaling pathway	Biological Process	Chumilis00711|Chumilis00711, Chumilis19875|Chumilis19875, Chumilis00736|Chumilis00736, Chumilis08333|Chumilis08333, Chumilis26401|Chumilis26401, Chumilis08331|Chumilis08331, Chumilis13372|Chumilis13372, Chumilis19879|Chumilis19879, Chumilis14569|Chumilis14569, Chumilis23582|Chumilis23582, Chumilis16912|Chumilis16912, Chumilis16913|Chumilis16913, Chumilis00691|Chumilis00691, Chumilis08330|Chumilis…	15	4481	38	22292	0.3947	0.00475016	0.116867	13	2
GO:0005504	fatty acid binding	Molecular Function	Chumilis11142|Chumilis11142, Chumilis11529|Chumilis11529, Chumilis21201|Chumilis21201, Chumilis17157|Chumilis17157, Chumilis23800|Chumilis23800	5	4481	7	22292	0.7143	0.00477512	0.116867	0	5
GO:0010067	procambium histogenesis	Biological Process	Chumilis01340|Chumilis01340, Chumilis11645|Chumilis11645, Chumilis01483|Chumilis01483, Chumilis23560|Chumilis23560, Chumilis23561|Chumilis23561	5	4481	7	22292	0.7143	0.00477512	0.116867	0	5
GO:0030162	regulation of proteolysis	Biological Process	Chumilis07578|Chumilis07578, Chumilis15605|Chumilis15605, Chumilis15607|Chumilis15607, Chumilis24928|Chumilis24928, Chumilis13398|Chumilis13398	5	4481	7	22292	0.7143	0.00477512	0.116867	5	0
GO:0047787	delta4-3-oxosteroid 5beta-reductase activity	Molecular Function	Chumilis01544|Chumilis01544, Chumilis01543|Chumilis01543, Chumilis22769|Chumilis22769, Chumilis01541|Chumilis01541, Chumilis01542|Chumilis01542	5	4481	7	22292	0.7143	0.00477512	0.116867	4	1
GO:0000793	condensed chromosome	Cellular Component	Chumilis07911|Chumilis07911, Chumilis03186|Chumilis03186, Chumilis20381|Chumilis20381, Chumilis18590|Chumilis18590, Chumilis04340|Chumilis04340	5	4481	7	22292	0.7143	0.00477512	0.116867	0	5
GO:0006857	oligopeptide transport	Biological Process	Chumilis05791|Chumilis05791, Chumilis26063|Chumilis26063, Chumilis06406|Chumilis06406, Chumilis15701|Chumilis15701, Chumilis25232|Chumilis25232, Chumilis11094|Chumilis11094, Chumilis23590|Chumilis23590, Chumilis02316|Chumilis02316, Chumilis24683|Chumilis24683, Chumilis09390|Chumilis09390, Chumilis00031|Chumilis00031, Chumilis04330|Chumilis04330, Chumilis12040|Chumilis12040, Chumilis06405|Chumilis…	22	4481	64	22292	0.3438	0.0053519	0.129098	11	11
GO:0009873	ethylene-activated signaling pathway	Biological Process	Chumilis20717|Chumilis20717, Chumilis04802|Chumilis04802, Chumilis20791|Chumilis20791, Chumilis01484|Chumilis01484, Chumilis03853|Chumilis03853, Chumilis15375|Chumilis15375, Chumilis20720|Chumilis20720, Chumilis20724|Chumilis20724, Chumilis17771|Chumilis17771, Chumilis07407|Chumilis07407, Chumilis19428|Chumilis19428, Chumilis20792|Chumilis20792, Chumilis20718|Chumilis20718, Chumilis08828|Chumilis…	47	4481	164	22292	0.2866	0.00536581	0.129098	22	25
GO:0009617	response to bacterium	Biological Process	Chumilis11668|Chumilis11668, Chumilis14088|Chumilis14088, Chumilis16291|Chumilis16291, Chumilis19412|Chumilis19412, Chumilis22921|Chumilis22921, Chumilis22906|Chumilis22906, Chumilis22917|Chumilis22917, Chumilis22923|Chumilis22923, Chumilis22913|Chumilis22913, Chumilis22910|Chumilis22910, Chumilis22919|Chumilis22919, Chumilis22912|Chumilis22912, Chumilis22908|Chumilis22908, Chumilis22915|Chumilis…	31	4481	99	22292	0.3131	0.0054653	0.130386	22	9
GO:0009556	microsporogenesis	Biological Process	Chumilis01857|Chumilis01857, Chumilis21875|Chumilis21875, Chumilis10287|Chumilis10287, Chumilis16568|Chumilis16568, Chumilis20068|Chumilis20068, Chumilis11790|Chumilis11790, Chumilis16770|Chumilis16770, Chumilis03865|Chumilis03865, Chumilis15546|Chumilis15546, Chumilis06080|Chumilis06080, Chumilis00286|Chumilis00286	11	4481	25	22292	0.44	0.00575604	0.136178	3	8
GO:0043565	sequence-specific DNA binding	Molecular Function	Chumilis10837|Chumilis10837, Chumilis00542|Chumilis00542, Chumilis10861|Chumilis10861, Chumilis00540|Chumilis00540, Chumilis14192|Chumilis14192, Chumilis24266|Chumilis24266, Chumilis14961|Chumilis14961, Chumilis21111|Chumilis21111, Chumilis10583|Chumilis10583, Chumilis24677|Chumilis24677, Chumilis25285|Chumilis25285, Chumilis01736|Chumilis01736, Chumilis20923|Chumilis20923, Chumilis17905|Chumilis…	143	4481	587	22292	0.2436	0.00606537	0.142311	62	81
GO:0042538	hyperosmotic salinity response	Biological Process	Chumilis08881|Chumilis08881, Chumilis25219|Chumilis25219, Chumilis25668|Chumilis25668, Chumilis15654|Chumilis15654, Chumilis02983|Chumilis02983, Chumilis24638|Chumilis24638, Chumilis01068|Chumilis01068, Chumilis12190|Chumilis12190, Chumilis23693|Chumilis23693, Chumilis23590|Chumilis23590, Chumilis17235|Chumilis17235, Chumilis15785|Chumilis15785, Chumilis24081|Chumilis24081, Chumilis20064|Chumilis…	21	4481	61	22292	0.3443	0.00629824	0.146558	5	16
GO:0010483	pollen tube reception	Biological Process	Chumilis20717|Chumilis20717, Chumilis20791|Chumilis20791, Chumilis20720|Chumilis20720, Chumilis20724|Chumilis20724, Chumilis20792|Chumilis20792, Chumilis20718|Chumilis20718, Chumilis20725|Chumilis20725, Chumilis20723|Chumilis20723, Chumilis08321|Chumilis08321, Chumilis03699|Chumilis03699	10	4481	22	22292	0.4545	0.00634965	0.146558	9	1
GO:0072583	clathrin-dependent endocytosis	Biological Process	Chumilis06061|Chumilis06061, Chumilis09329|Chumilis09329, Chumilis19775|Chumilis19775, Chumilis16497|Chumilis16497, Chumilis09406|Chumilis09406, Chumilis10802|Chumilis10802	6	4481	10	22292	0.6	0.00652646	0.146636	0	6
GO:0006166	purine ribonucleoside salvage	Biological Process	Chumilis11018|Chumilis11018, Chumilis01028|Chumilis01028, Chumilis07700|Chumilis07700, Chumilis25802|Chumilis25802	4	4481	5	22292	0.8	0.00684428	0.146636	0	4
GO:0044209	AMP salvage	Biological Process	Chumilis11018|Chumilis11018, Chumilis01028|Chumilis01028, Chumilis07700|Chumilis07700, Chumilis25802|Chumilis25802	4	4481	5	22292	0.8	0.00684428	0.146636	0	4
GO:0005094	Rho GDP-dissociation inhibitor activity	Molecular Function	Chumilis15760|Chumilis15760, Chumilis15755|Chumilis15755, Chumilis20301|Chumilis20301, Chumilis03899|Chumilis03899	4	4481	5	22292	0.8	0.00684428	0.146636	0	4
GO:0004124	cysteine synthase activity	Molecular Function	Chumilis08723|Chumilis08723, Chumilis05428|Chumilis05428, Chumilis08724|Chumilis08724, Chumilis12324|Chumilis12324	4	4481	5	22292	0.8	0.00684428	0.146636	4	0
GO:0007276	gamete generation	Biological Process	Chumilis07528|Chumilis07528, Chumilis09001|Chumilis09001, Chumilis01611|Chumilis01611, Chumilis09108|Chumilis09108	4	4481	5	22292	0.8	0.00684428	0.146636	0	4
GO:0009956	radial pattern formation	Biological Process	Chumilis17896|Chumilis17896, Chumilis07566|Chumilis07566, Chumilis26127|Chumilis26127, Chumilis08370|Chumilis08370	4	4481	5	22292	0.8	0.00684428	0.146636	0	4
GO:0010283	pinoresinol reductase activity	Molecular Function	Chumilis22338|Chumilis22338, Chumilis26219|Chumilis26219, Chumilis26220|Chumilis26220, Chumilis26218|Chumilis26218	4	4481	5	22292	0.8	0.00684428	0.146636	2	2
GO:0009718	anthocyanin-containing compound biosynthetic process	Biological Process	Chumilis25678|Chumilis25678, Chumilis02003|Chumilis02003, Chumilis13947|Chumilis13947, Chumilis18477|Chumilis18477, Chumilis19934|Chumilis19934, Chumilis20064|Chumilis20064, Chumilis25221|Chumilis25221, Chumilis25218|Chumilis25218, Chumilis16666|Chumilis16666	9	4481	19	22292	0.4737	0.00686952	0.146636	2	7
GO:0045851	pH reduction	Biological Process	Chumilis17249|Chumilis17249, Chumilis17246|Chumilis17246, Chumilis17307|Chumilis17307, Chumilis05709|Chumilis05709, Chumilis17258|Chumilis17258, Chumilis09955|Chumilis09955, Chumilis09966|Chumilis09966, Chumilis17247|Chumilis17247, Chumilis17252|Chumilis17252	9	4481	19	22292	0.4737	0.00686952	0.146636	9	0
GO:0071944	cell periphery	Cellular Component	Chumilis09894|Chumilis09894, Chumilis24034|Chumilis24034, Chumilis07582|Chumilis07582, Chumilis09899|Chumilis09899, Chumilis02461|Chumilis02461, Chumilis18708|Chumilis18708, Chumilis22795|Chumilis22795, Chumilis14821|Chumilis14821, Chumilis14818|Chumilis14818, Chumilis11671|Chumilis11671, Chumilis24641|Chumilis24641, Chumilis14817|Chumilis14817, Chumilis08538|Chumilis08538, Chumilis11992|Chumilis…	19	4481	54	22292	0.3519	0.00701813	0.14869	4	15
GO:0010077	maintenance of inflorescence meristem identity	Biological Process	Chumilis00542|Chumilis00542, Chumilis00540|Chumilis00540, Chumilis00541|Chumilis00541, Chumilis24468|Chumilis24468, Chumilis08008|Chumilis08008, Chumilis11302|Chumilis11302, Chumilis00539|Chumilis00539	7	4481	13	22292	0.5385	0.00719363	0.149417	6	1
GO:0030976	thiamine pyrophosphate binding	Molecular Function	Chumilis06058|Chumilis06058, Chumilis04849|Chumilis04849, Chumilis26553|Chumilis26553, Chumilis16223|Chumilis16223, Chumilis02747|Chumilis02747, Chumilis04850|Chumilis04850, Chumilis08175|Chumilis08175	7	4481	13	22292	0.5385	0.00719363	0.149417	3	4
GO:0015140	malate transmembrane transporter activity	Molecular Function	Chumilis24362|Chumilis24362, Chumilis06926|Chumilis06926, Chumilis13876|Chumilis13876, Chumilis02653|Chumilis02653, Chumilis26076|Chumilis26076, Chumilis25446|Chumilis25446, Chumilis23822|Chumilis23822, Chumilis06925|Chumilis06925	8	4481	16	22292	0.5	0.00721032	0.149417	3	5
GO:0009826	unidimensional cell growth	Biological Process	Chumilis17249|Chumilis17249, Chumilis20935|Chumilis20935, Chumilis04015|Chumilis04015, Chumilis17246|Chumilis17246, Chumilis14590|Chumilis14590, Chumilis17307|Chumilis17307, Chumilis05559|Chumilis05559, Chumilis02946|Chumilis02946, Chumilis18892|Chumilis18892, Chumilis12190|Chumilis12190, Chumilis02133|Chumilis02133, Chumilis04007|Chumilis04007, Chumilis14575|Chumilis14575, Chumilis02139|Chumilis…	34	4481	113	22292	0.3009	0.00741556	0.152556	14	20
GO:0051213	dioxygenase activity	Molecular Function	Chumilis25678|Chumilis25678, Chumilis12072|Chumilis12072, Chumilis05227|Chumilis05227, Chumilis22086|Chumilis22086, Chumilis02446|Chumilis02446, Chumilis22096|Chumilis22096, Chumilis18011|Chumilis18011, Chumilis00858|Chumilis00858, Chumilis17171|Chumilis17171, Chumilis02445|Chumilis02445, Chumilis05216|Chumilis05216, Chumilis02337|Chumilis02337, Chumilis23674|Chumilis23674, Chumilis20342|Chumilis…	41	4481	142	22292	0.2887	0.00773376	0.156781	24	17
GO:0030705	cytoskeleton-dependent intracellular transport	Biological Process	Chumilis25731|Chumilis25731, Chumilis10410|Chumilis10410, Chumilis10985|Chumilis10985	3	4481	3	22292	1	0.00811793	0.156781	0	3
GO:0060772	leaf phyllotactic patterning	Biological Process	Chumilis04802|Chumilis04802, Chumilis07407|Chumilis07407, Chumilis13882|Chumilis13882	3	4481	3	22292	1	0.00811793	0.156781	0	3
GO:0010290	chlorophyll catabolite transmembrane transporter activity	Molecular Function	Chumilis10025|Chumilis10025, Chumilis10175|Chumilis10175, Chumilis17922|Chumilis17922	3	4481	3	22292	1	0.00811793	0.156781	3	0
GO:0015431	ABC-type glutathione S-conjugate transporter activity	Molecular Function	Chumilis10025|Chumilis10025, Chumilis10175|Chumilis10175, Chumilis17922|Chumilis17922	3	4481	3	22292	1	0.00811793	0.156781	3	0
GO:0052740	1-acyl-2-lysophosphatidylserine acylhydrolase activity	Molecular Function	Chumilis08969|Chumilis08969, Chumilis03809|Chumilis03809, Chumilis03814|Chumilis03814	3	4481	3	22292	1	0.00811793	0.156781	0	3
GO:0061062	regulation of nematode larval development	Biological Process	Chumilis01608|Chumilis01608, Chumilis14057|Chumilis14057, Chumilis07534|Chumilis07534	3	4481	3	22292	1	0.00811793	0.156781	0	3
GO:0000280	nuclear division	Biological Process	Chumilis11703|Chumilis11703, Chumilis03420|Chumilis03420, Chumilis10402|Chumilis10402	3	4481	3	22292	1	0.00811793	0.156781	0	3
GO:0052096	formation of syncytium involving giant cell for nutrient acquisition	Biological Process	Chumilis11703|Chumilis11703, Chumilis03420|Chumilis03420, Chumilis10402|Chumilis10402	3	4481	3	22292	1	0.00811793	0.156781	0	3
GO:0046910	pectinesterase inhibitor activity	Molecular Function	Chumilis09894|Chumilis09894, Chumilis24034|Chumilis24034, Chumilis09899|Chumilis09899, Chumilis02461|Chumilis02461, Chumilis18708|Chumilis18708, Chumilis14821|Chumilis14821, Chumilis14818|Chumilis14818, Chumilis11671|Chumilis11671, Chumilis24641|Chumilis24641, Chumilis14817|Chumilis14817, Chumilis08538|Chumilis08538, Chumilis11992|Chumilis11992, Chumilis26009|Chumilis26009, Chumilis10339|Chumilis…	17	4481	48	22292	0.3542	0.00973174	0.186679	3	14
GO:0015171	amino acid transmembrane transporter activity	Molecular Function	Chumilis18318|Chumilis18318, Chumilis20729|Chumilis20729, Chumilis01894|Chumilis01894, Chumilis14752|Chumilis14752, Chumilis21272|Chumilis21272, Chumilis20948|Chumilis20948, Chumilis19873|Chumilis19873, Chumilis03870|Chumilis03870, Chumilis03369|Chumilis03369, Chumilis16987|Chumilis16987, Chumilis02217|Chumilis02217, Chumilis25371|Chumilis25371, Chumilis23006|Chumilis23006, Chumilis23713|Chumilis…	23	4481	71	22292	0.3239	0.00994958	0.189576	15	8
GO:0010053	root epidermal cell differentiation	Biological Process	Chumilis15760|Chumilis15760, Chumilis15755|Chumilis15755, Chumilis03853|Chumilis03853, Chumilis18889|Chumilis18889, Chumilis15109|Chumilis15109, Chumilis20301|Chumilis20301, Chumilis03899|Chumilis03899, Chumilis04448|Chumilis04448, Chumilis18481|Chumilis18481	9	4481	20	22292	0.45	0.0102913	0.19478	3	6
GO:0004497	monooxygenase activity	Molecular Function	Chumilis23134|Chumilis23134, Chumilis02631|Chumilis02631, Chumilis23135|Chumilis23135, Chumilis20129|Chumilis20129, Chumilis21624|Chumilis21624, Chumilis02805|Chumilis02805, Chumilis05900|Chumilis05900, Chumilis06824|Chumilis06824, Chumilis02804|Chumilis02804, Chumilis23051|Chumilis23051, Chumilis24540|Chumilis24540, Chumilis24382|Chumilis24382, Chumilis20199|Chumilis20199, Chumilis05901|Chumilis…	38	4481	132	22292	0.2879	0.0105666	0.197196	26	12
GO:0051555	flavonol biosynthetic process	Biological Process	Chumilis20006|Chumilis20006, Chumilis04442|Chumilis04442, Chumilis14960|Chumilis14960, Chumilis17179|Chumilis17179, Chumilis14959|Chumilis14959	5	4481	8	22292	0.625	0.0106273	0.197196	0	5
GO:0071669	plant-type cell wall organization or biogenesis	Biological Process	Chumilis22935|Chumilis22935, Chumilis26183|Chumilis26183, Chumilis12143|Chumilis12143, Chumilis01626|Chumilis01626, Chumilis26185|Chumilis26185	5	4481	8	22292	0.625	0.0106273	0.197196	1	4
GO:0042542	response to hydrogen peroxide	Biological Process	Chumilis21588|Chumilis21588, Chumilis07578|Chumilis07578, Chumilis19412|Chumilis19412, Chumilis15605|Chumilis15605, Chumilis15607|Chumilis15607, Chumilis26330|Chumilis26330, Chumilis24928|Chumilis24928, Chumilis20229|Chumilis20229, Chumilis21590|Chumilis21590, Chumilis24513|Chumilis24513, Chumilis13987|Chumilis13987, Chumilis06178|Chumilis06178, Chumilis26328|Chumilis26328, Chumilis26486|Chumilis…	20	4481	60	22292	0.3333	0.0111765	0.20604	15	5
GO:0030246	carbohydrate binding	Molecular Function	Chumilis16705|Chumilis16705, Chumilis25343|Chumilis25343, Chumilis16704|Chumilis16704, Chumilis07982|Chumilis07982, Chumilis12088|Chumilis12088, Chumilis07958|Chumilis07958, Chumilis07748|Chumilis07748, Chumilis17272|Chumilis17272, Chumilis08050|Chumilis08050, Chumilis04550|Chumilis04550, Chumilis27361|Chumilis27361, Chumilis17277|Chumilis17277, Chumilis08194|Chumilis08194, Chumilis08964|Chumilis…	33	4481	112	22292	0.2946	0.0114871	0.20905	18	15
GO:0009753	response to jasmonic acid	Biological Process	Chumilis06218|Chumilis06218, Chumilis10583|Chumilis10583, Chumilis20923|Chumilis20923, Chumilis10906|Chumilis10906, Chumilis17500|Chumilis17500, Chumilis22921|Chumilis22921, Chumilis22906|Chumilis22906, Chumilis01393|Chumilis01393, Chumilis22917|Chumilis22917, Chumilis05447|Chumilis05447, Chumilis22923|Chumilis22923, Chumilis22913|Chumilis22913, Chumilis22910|Chumilis22910, Chumilis23590|Chumilis…	33	4481	112	22292	0.2946	0.0114871	0.20905	22	11
GO:0000036	acyl carrier activity	Molecular Function	Chumilis08696|Chumilis08696, Chumilis04228|Chumilis04228, Chumilis23366|Chumilis23366, Chumilis02556|Chumilis02556, Chumilis25090|Chumilis25090, Chumilis15279|Chumilis15279, Chumilis18755|Chumilis18755	7	4481	14	22292	0.5	0.0119153	0.211716	2	5
GO:0016165	linoleate 13S-lipoxygenase activity	Molecular Function	Chumilis16122|Chumilis16122, Chumilis16120|Chumilis16120, Chumilis09059|Chumilis09059, Chumilis08590|Chumilis08590, Chumilis08593|Chumilis08593, Chumilis23269|Chumilis23269, Chumilis08591|Chumilis08591	7	4481	14	22292	0.5	0.0119153	0.211716	4	3
GO:0009904	chloroplast accumulation movement	Biological Process	Chumilis11504|Chumilis11504, Chumilis24551|Chumilis24551, Chumilis08263|Chumilis08263, Chumilis02128|Chumilis02128, Chumilis00118|Chumilis00118, Chumilis14587|Chumilis14587	6	4481	11	22292	0.5455	0.0119318	0.211716	0	6
GO:0019538	protein metabolic process	Biological Process	Chumilis25145|Chumilis25145, Chumilis15253|Chumilis15253, Chumilis24513|Chumilis24513, Chumilis04891|Chumilis04891, Chumilis09723|Chumilis09723, Chumilis13903|Chumilis13903	6	4481	11	22292	0.5455	0.0119318	0.211716	1	5
GO:0006874	cellular calcium ion homeostasis	Biological Process	Chumilis14761|Chumilis14761, Chumilis14755|Chumilis14755, Chumilis14756|Chumilis14756, Chumilis20425|Chumilis20425, Chumilis17339|Chumilis17339, Chumilis01792|Chumilis01792, Chumilis17338|Chumilis17338, Chumilis08134|Chumilis08134, Chumilis01786|Chumilis01786, Chumilis04705|Chumilis04705, Chumilis01795|Chumilis01795, Chumilis06091|Chumilis06091, Chumilis04706|Chumilis04706, Chumilis10153|Chumilis…	17	4481	49	22292	0.3469	0.0121687	0.214577	13	4
GO:0016757	glycosyltransferase activity	Molecular Function	Chumilis14088|Chumilis14088, Chumilis06665|Chumilis06665, Chumilis19967|Chumilis19967, Chumilis15854|Chumilis15854, Chumilis07549|Chumilis07549, Chumilis11279|Chumilis11279, Chumilis04015|Chumilis04015, Chumilis18597|Chumilis18597, Chumilis27190|Chumilis27190, Chumilis01242|Chumilis01242, Chumilis09187|Chumilis09187, Chumilis25495|Chumilis25495, Chumilis19127|Chumilis19127, Chumilis10450|Chumilis…	83	4481	328	22292	0.253	0.0122652	0.214943	23	60
GO:0050662	obsolete coenzyme binding	Molecular Function	Chumilis20670|Chumilis20670, Chumilis15945|Chumilis15945, Chumilis02003|Chumilis02003, Chumilis26392|Chumilis26392, Chumilis06026|Chumilis06026, Chumilis09196|Chumilis09196, Chumilis25358|Chumilis25358, Chumilis26391|Chumilis26391, Chumilis06651|Chumilis06651, Chumilis09192|Chumilis09192, Chumilis04643|Chumilis04643, Chumilis20989|Chumilis20989, Chumilis09009|Chumilis09009, Chumilis26393|Chumilis…	14	4481	38	22292	0.3684	0.0125064	0.217827	6	8
GO:0000977	RNA polymerase II transcription regulatory region sequence-specific DNA binding	Molecular Function	Chumilis00542|Chumilis00542, Chumilis17340|Chumilis17340, Chumilis00540|Chumilis00540, Chumilis15654|Chumilis15654, Chumilis00541|Chumilis00541, Chumilis21731|Chumilis21731, Chumilis05778|Chumilis05778, Chumilis10293|Chumilis10293, Chumilis01068|Chumilis01068, Chumilis07055|Chumilis07055, Chumilis13337|Chumilis13337, Chumilis20763|Chumilis20763, Chumilis25938|Chumilis25938, Chumilis11028|Chumilis…	41	4481	146	22292	0.2808	0.0126506	0.218994	14	27
GO:0005507	copper ion binding	Molecular Function	Chumilis20406|Chumilis20406, Chumilis02631|Chumilis02631, Chumilis00567|Chumilis00567, Chumilis11018|Chumilis11018, Chumilis06537|Chumilis06537, Chumilis15842|Chumilis15842, Chumilis25787|Chumilis25787, Chumilis16937|Chumilis16937, Chumilis03372|Chumilis03372, Chumilis02209|Chumilis02209, Chumilis13713|Chumilis13713, Chumilis05705|Chumilis05705, Chumilis07700|Chumilis07700, Chumilis22370|Chumilis…	40	4481	142	22292	0.2817	0.0129563	0.222854	5	35
GO:0001653	peptide receptor activity	Molecular Function	Chumilis17249|Chumilis17249, Chumilis17246|Chumilis17246, Chumilis17307|Chumilis17307, Chumilis00444|Chumilis00444, Chumilis05709|Chumilis05709, Chumilis17258|Chumilis17258, Chumilis09955|Chumilis09955, Chumilis09966|Chumilis09966, Chumilis17247|Chumilis17247, Chumilis17252|Chumilis17252	10	4481	24	22292	0.4167	0.0130306	0.222854	10	0
GO:0004888	transmembrane signaling receptor activity	Molecular Function	Chumilis17249|Chumilis17249, Chumilis17246|Chumilis17246, Chumilis17307|Chumilis17307, Chumilis05709|Chumilis05709, Chumilis17258|Chumilis17258, Chumilis09955|Chumilis09955, Chumilis09966|Chumilis09966, Chumilis17247|Chumilis17247, Chumilis17252|Chumilis17252	9	4481	21	22292	0.4286	0.0148492	0.250934	9	0
GO:0016998	cell wall macromolecule catabolic process	Biological Process	Chumilis03853|Chumilis03853, Chumilis00852|Chumilis00852, Chumilis11755|Chumilis11755, Chumilis24354|Chumilis24354, Chumilis14185|Chumilis14185, Chumilis06584|Chumilis06584, Chumilis04507|Chumilis04507, Chumilis03604|Chumilis03604, Chumilis04448|Chumilis04448	9	4481	21	22292	0.4286	0.0148492	0.250934	1	8
GO:0003993	acid phosphatase activity	Molecular Function	Chumilis25035|Chumilis25035, Chumilis15115|Chumilis15115, Chumilis15015|Chumilis15015, Chumilis25019|Chumilis25019, Chumilis08327|Chumilis08327, Chumilis02398|Chumilis02398, Chumilis24203|Chumilis24203, Chumilis24115|Chumilis24115, Chumilis23575|Chumilis23575, Chumilis22289|Chumilis22289, Chumilis13466|Chumilis13466, Chumilis14032|Chumilis14032, Chumilis05004|Chumilis05004, Chumilis09885|Chumilis…	17	4481	50	22292	0.34	0.015061	0.253006	5	12
GO:0001135	obsolete RNA polymerase II transcription regulator recruiting activity	Molecular Function	Chumilis10837|Chumilis10837, Chumilis14192|Chumilis14192, Chumilis24266|Chumilis24266, Chumilis14961|Chumilis14961, Chumilis10583|Chumilis10583, Chumilis01736|Chumilis01736, Chumilis20923|Chumilis20923, Chumilis04442|Chumilis04442, Chumilis01737|Chumilis01737, Chumilis01743|Chumilis01743, Chumilis01393|Chumilis01393, Chumilis14960|Chumilis14960, Chumilis03169|Chumilis03169, Chumilis19934|Chumilis…	37	4481	131	22292	0.2824	0.0156767	0.260637	9	28
GO:0003700	DNA-binding transcription factor activity	Molecular Function	Chumilis10837|Chumilis10837, Chumilis00542|Chumilis00542, Chumilis01583|Chumilis01583, Chumilis10861|Chumilis10861, Chumilis14983|Chumilis14983, Chumilis11978|Chumilis11978, Chumilis05936|Chumilis05936, Chumilis17340|Chumilis17340, Chumilis19142|Chumilis19142, Chumilis17906|Chumilis17906, Chumilis00540|Chumilis00540, Chumilis14192|Chumilis14192, Chumilis25219|Chumilis25219, Chumilis26460|Chumilis…	286	4481	1271	22292	0.225	0.0161338	0.260637	119	167
GO:0006351	transcription, DNA-templated	Biological Process	Chumilis10837|Chumilis10837, Chumilis00542|Chumilis00542, Chumilis20020|Chumilis20020, Chumilis10861|Chumilis10861, Chumilis14983|Chumilis14983, Chumilis12066|Chumilis12066, Chumilis08357|Chumilis08357, Chumilis19142|Chumilis19142, Chumilis00540|Chumilis00540, Chumilis14192|Chumilis14192, Chumilis07795|Chumilis07795, Chumilis25219|Chumilis25219, Chumilis26460|Chumilis26460, Chumilis24266|Chumilis…	276	4481	1224	22292	0.2255	0.0162256	0.260637	104	172
GO:0022857	transmembrane transporter activity	Molecular Function	Chumilis18476|Chumilis18476, Chumilis11188|Chumilis11188, Chumilis24759|Chumilis24759, Chumilis06406|Chumilis06406, Chumilis21091|Chumilis21091, Chumilis21794|Chumilis21794, Chumilis11510|Chumilis11510, Chumilis16277|Chumilis16277, Chumilis07403|Chumilis07403, Chumilis11094|Chumilis11094, Chumilis20359|Chumilis20359, Chumilis14035|Chumilis14035, Chumilis06676|Chumilis06676, Chumilis03115|Chumilis…	35	4481	123	22292	0.2846	0.0164071	0.260637	12	23
GO:0006949	syncytium formation	Biological Process	Chumilis20935|Chumilis20935, Chumilis19773|Chumilis19773, Chumilis02946|Chumilis02946, Chumilis18940|Chumilis18940, Chumilis11526|Chumilis11526, Chumilis06259|Chumilis06259, Chumilis23199|Chumilis23199, Chumilis05943|Chumilis05943	8	4481	18	22292	0.4444	0.016734	0.260637	0	8
GO:0016887	ATP hydrolysis activity	Molecular Function	Chumilis25536|Chumilis25536, Chumilis17067|Chumilis17067, Chumilis19088|Chumilis19088, Chumilis22278|Chumilis22278, Chumilis14803|Chumilis14803, Chumilis26471|Chumilis26471, Chumilis07478|Chumilis07478, Chumilis07152|Chumilis07152, Chumilis24050|Chumilis24050, Chumilis16730|Chumilis16730, Chumilis05824|Chumilis05824, Chumilis25145|Chumilis25145, Chumilis01063|Chumilis01063, Chumilis14445|Chumilis…	43	4481	157	22292	0.2739	0.0168446	0.260637	8	35
GO:0004970	ionotropic glutamate receptor activity	Molecular Function	Chumilis14761|Chumilis14761, Chumilis14755|Chumilis14755, Chumilis14756|Chumilis14756, Chumilis20425|Chumilis20425, Chumilis17339|Chumilis17339, Chumilis01792|Chumilis01792, Chumilis17338|Chumilis17338, Chumilis01786|Chumilis01786, Chumilis04705|Chumilis04705, Chumilis01795|Chumilis01795, Chumilis04706|Chumilis04706, Chumilis10153|Chumilis10153, Chumilis17336|Chumilis17336, Chumilis16202|Chumilis…	15	4481	43	22292	0.3488	0.017007	0.260637	13	2
GO:0005217	intracellular ligand-gated ion channel activity	Molecular Function	Chumilis14761|Chumilis14761, Chumilis14755|Chumilis14755, Chumilis14756|Chumilis14756, Chumilis20425|Chumilis20425, Chumilis17339|Chumilis17339, Chumilis01792|Chumilis01792, Chumilis17338|Chumilis17338, Chumilis01786|Chumilis01786, Chumilis04705|Chumilis04705, Chumilis01795|Chumilis01795, Chumilis04706|Chumilis04706, Chumilis10153|Chumilis10153, Chumilis17336|Chumilis17336, Chumilis16202|Chumilis…	15	4481	43	22292	0.3488	0.017007	0.260637	13	2
GO:0009892	negative regulation of metabolic process	Biological Process	Chumilis10837|Chumilis10837, Chumilis24266|Chumilis24266, Chumilis01738|Chumilis01738, Chumilis01740|Chumilis01740	4	4481	6	22292	0.6667	0.0172595	0.260637	0	4
GO:0010220	positive regulation of vernalization response	Biological Process	Chumilis00542|Chumilis00542, Chumilis00540|Chumilis00540, Chumilis00541|Chumilis00541, Chumilis00539|Chumilis00539	4	4481	6	22292	0.6667	0.0172595	0.260637	3	1
GO:0055028	cortical microtubule	Cellular Component	Chumilis17825|Chumilis17825, Chumilis11703|Chumilis11703, Chumilis03420|Chumilis03420, Chumilis10402|Chumilis10402	4	4481	6	22292	0.6667	0.0172595	0.260637	0	4
GO:0042372	phylloquinone biosynthetic process	Biological Process	Chumilis24663|Chumilis24663, Chumilis22064|Chumilis22064, Chumilis02747|Chumilis02747, Chumilis16557|Chumilis16557	4	4481	6	22292	0.6667	0.0172595	0.260637	0	4
GO:0046785	microtubule polymerization	Biological Process	Chumilis07671|Chumilis07671, Chumilis11703|Chumilis11703, Chumilis03420|Chumilis03420, Chumilis10402|Chumilis10402	4	4481	6	22292	0.6667	0.0172595	0.260637	0	4
GO:0009807	lignan biosynthetic process	Biological Process	Chumilis01993|Chumilis01993, Chumilis26219|Chumilis26219, Chumilis26220|Chumilis26220, Chumilis26218|Chumilis26218	4	4481	6	22292	0.6667	0.0172595	0.260637	2	2
GO:0090308	regulation of DNA methylation-dependent heterochromatin assembly	Biological Process	Chumilis09534|Chumilis09534, Chumilis25114|Chumilis25114, Chumilis03526|Chumilis03526, Chumilis23174|Chumilis23174	4	4481	6	22292	0.6667	0.0172595	0.260637	2	2
GO:0015203	polyamine transmembrane transporter activity	Molecular Function	Chumilis05645|Chumilis05645, Chumilis26246|Chumilis26246, Chumilis05643|Chumilis05643, Chumilis05644|Chumilis05644	4	4481	6	22292	0.6667	0.0172595	0.260637	3	1
GO:0016985	mannan endo-1,4-beta-mannosidase activity	Molecular Function	Chumilis26499|Chumilis26499, Chumilis08320|Chumilis08320, Chumilis14490|Chumilis14490, Chumilis19691|Chumilis19691	4	4481	6	22292	0.6667	0.0172595	0.260637	0	4
GO:0046355	mannan catabolic process	Biological Process	Chumilis26499|Chumilis26499, Chumilis08320|Chumilis08320, Chumilis14490|Chumilis14490, Chumilis19691|Chumilis19691	4	4481	6	22292	0.6667	0.0172595	0.260637	0	4
GO:0019344	cysteine biosynthetic process	Biological Process	Chumilis15067|Chumilis15067, Chumilis17940|Chumilis17940, Chumilis17941|Chumilis17941, Chumilis15847|Chumilis15847	4	4481	6	22292	0.6667	0.0172595	0.260637	4	0
GO:0010329	auxin efflux transmembrane transporter activity	Molecular Function	Chumilis24246|Chumilis24246, Chumilis02506|Chumilis02506, Chumilis19848|Chumilis19848, Chumilis08934|Chumilis08934, Chumilis26485|Chumilis26485, Chumilis13220|Chumilis13220, Chumilis21589|Chumilis21589	7	4481	15	22292	0.4667	0.0185189	0.278175	2	5
GO:0009245	lipid A biosynthetic process	Biological Process	Chumilis08696|Chumilis08696, Chumilis04228|Chumilis04228, Chumilis25090|Chumilis25090, Chumilis14105|Chumilis14105, Chumilis20325|Chumilis20325, Chumilis18755|Chumilis18755	6	4481	12	22292	0.5	0.0198514	0.290899	1	5
GO:0048354	mucilage biosynthetic process involved in seed coat development	Biological Process	Chumilis01737|Chumilis01737, Chumilis01743|Chumilis01743, Chumilis04550|Chumilis04550, Chumilis06281|Chumilis06281, Chumilis03057|Chumilis03057, Chumilis14962|Chumilis14962	6	4481	12	22292	0.5	0.0198514	0.290899	0	6
GO:0004737	pyruvate decarboxylase activity	Molecular Function	Chumilis06058|Chumilis06058, Chumilis04849|Chumilis04849, Chumilis26553|Chumilis26553, Chumilis16223|Chumilis16223, Chumilis04850|Chumilis04850, Chumilis08175|Chumilis08175	6	4481	12	22292	0.5	0.0198514	0.290899	3	3
GO:0007267	cell-cell signaling	Biological Process	Chumilis18888|Chumilis18888, Chumilis14761|Chumilis14761, Chumilis14755|Chumilis14755, Chumilis14756|Chumilis14756, Chumilis23295|Chumilis23295	5	4481	9	22292	0.5556	0.0199807	0.290899	3	2
GO:0035336	long-chain fatty-acyl-CoA metabolic process	Biological Process	Chumilis25514|Chumilis25514, Chumilis06848|Chumilis06848, Chumilis06755|Chumilis06755, Chumilis06805|Chumilis06805, Chumilis06754|Chumilis06754	5	4481	9	22292	0.5556	0.0199807	0.290899	3	2
GO:0045165	cell fate commitment	Biological Process	Chumilis15388|Chumilis15388, Chumilis03169|Chumilis03169, Chumilis25786|Chumilis25786, Chumilis01629|Chumilis01629, Chumilis24795|Chumilis24795	5	4481	9	22292	0.5556	0.0199807	0.290899	1	4
GO:0006952	defense response	Biological Process	Chumilis17250|Chumilis17250, Chumilis07702|Chumilis07702, Chumilis11019|Chumilis11019, Chumilis14151|Chumilis14151, Chumilis17476|Chumilis17476, Chumilis03121|Chumilis03121, Chumilis13735|Chumilis13735, Chumilis16934|Chumilis16934, Chumilis20993|Chumilis20993, Chumilis03486|Chumilis03486, Chumilis16933|Chumilis16933, Chumilis23783|Chumilis23783, Chumilis02478|Chumilis02478, Chumilis24663|Chumilis…	157	4481	673	22292	0.2333	0.0204488	0.296195	100	57
GO:0006629	lipid metabolic process	Biological Process	Chumilis06073|Chumilis06073, Chumilis23152|Chumilis23152, Chumilis04493|Chumilis04493, Chumilis14220|Chumilis14220, Chumilis25307|Chumilis25307, Chumilis08969|Chumilis08969, Chumilis02624|Chumilis02624, Chumilis23001|Chumilis23001, Chumilis11038|Chumilis11038, Chumilis11914|Chumilis11914, Chumilis14242|Chumilis14242, Chumilis03810|Chumilis03810, Chumilis10936|Chumilis10936, Chumilis22980|Chumilis…	30	4481	104	22292	0.2885	0.0206998	0.298308	8	22
GO:0000981	DNA-binding transcription factor activity, RNA polymerase II-specific	Molecular Function	Chumilis10837|Chumilis10837, Chumilis14192|Chumilis14192, Chumilis24266|Chumilis24266, Chumilis14961|Chumilis14961, Chumilis10583|Chumilis10583, Chumilis01736|Chumilis01736, Chumilis20923|Chumilis20923, Chumilis04442|Chumilis04442, Chumilis01737|Chumilis01737, Chumilis01743|Chumilis01743, Chumilis01393|Chumilis01393, Chumilis19428|Chumilis19428, Chumilis14960|Chumilis14960, Chumilis03169|Chumilis…	40	4481	147	22292	0.2721	0.0227839	0.326684	9	31
GO:0051017	actin filament bundle assembly	Biological Process	Chumilis23281|Chumilis23281, Chumilis01583|Chumilis01583, Chumilis01857|Chumilis01857, Chumilis06099|Chumilis06099, Chumilis11331|Chumilis11331, Chumilis04828|Chumilis04828, Chumilis25288|Chumilis25288, Chumilis15546|Chumilis15546	8	4481	19	22292	0.4211	0.0239081	0.336036	2	6
GO:0016324	apical plasma membrane	Cellular Component	Chumilis23089|Chumilis23089, Chumilis09329|Chumilis09329, Chumilis23609|Chumilis23609, Chumilis08071|Chumilis08071, Chumilis09406|Chumilis09406, Chumilis08939|Chumilis08939, Chumilis02205|Chumilis02205, Chumilis00994|Chumilis00994	8	4481	19	22292	0.4211	0.0239081	0.336036	0	8
GO:0009734	auxin-activated signaling pathway	Biological Process	Chumilis19142|Chumilis19142, Chumilis16948|Chumilis16948, Chumilis19567|Chumilis19567, Chumilis25285|Chumilis25285, Chumilis19045|Chumilis19045, Chumilis26399|Chumilis26399, Chumilis07463|Chumilis07463, Chumilis05092|Chumilis05092, Chumilis17059|Chumilis17059, Chumilis26533|Chumilis26533, Chumilis23024|Chumilis23024, Chumilis22198|Chumilis22198, Chumilis23725|Chumilis23725, Chumilis18560|Chumilis…	34	4481	122	22292	0.2787	0.0241345	0.336036	10	24
GO:0000139	Golgi membrane	Cellular Component	Chumilis14088|Chumilis14088, Chumilis06665|Chumilis06665, Chumilis19967|Chumilis19967, Chumilis24009|Chumilis24009, Chumilis15854|Chumilis15854, Chumilis07549|Chumilis07549, Chumilis13503|Chumilis13503, Chumilis18597|Chumilis18597, Chumilis26471|Chumilis26471, Chumilis08646|Chumilis08646, Chumilis01242|Chumilis01242, Chumilis09187|Chumilis09187, Chumilis10450|Chumilis10450, Chumilis23384|Chumilis…	58	4481	226	22292	0.2566	0.0244027	0.336036	14	44
GO:0016787	hydrolase activity	Molecular Function	Chumilis23944|Chumilis23944, Chumilis23804|Chumilis23804, Chumilis20820|Chumilis20820, Chumilis20738|Chumilis20738, Chumilis05270|Chumilis05270, Chumilis18799|Chumilis18799, Chumilis02617|Chumilis02617, Chumilis14531|Chumilis14531, Chumilis23091|Chumilis23091, Chumilis18568|Chumilis18568, Chumilis13792|Chumilis13792, Chumilis20230|Chumilis20230, Chumilis19782|Chumilis19782, Chumilis02247|Chumilis…	87	4481	356	22292	0.2444	0.0251515	0.336036	39	48
GO:0071554	cell wall organization or biogenesis	Biological Process	Chumilis17199|Chumilis17199, Chumilis19462|Chumilis19462, Chumilis06065|Chumilis06065, Chumilis04941|Chumilis04941, Chumilis08163|Chumilis08163, Chumilis17192|Chumilis17192, Chumilis05685|Chumilis05685, Chumilis26489|Chumilis26489, Chumilis17197|Chumilis17197, Chumilis24059|Chumilis24059, Chumilis03205|Chumilis03205, Chumilis24057|Chumilis24057, Chumilis19469|Chumilis19469, Chumilis11410|Chumilis…	16	4481	49	22292	0.3265	0.0265769	0.336036	0	16
GO:0009932	cell tip growth	Biological Process	Chumilis14725|Chumilis14725, Chumilis15760|Chumilis15760, Chumilis15755|Chumilis15755, Chumilis18889|Chumilis18889, Chumilis20301|Chumilis20301, Chumilis03899|Chumilis03899, Chumilis18481|Chumilis18481	7	4481	16	22292	0.4375	0.0273144	0.336036	3	4
GO:0015112	nitrate transmembrane transporter activity	Molecular Function	Chumilis21165|Chumilis21165, Chumilis26063|Chumilis26063, Chumilis02374|Chumilis02374, Chumilis03212|Chumilis03212, Chumilis21164|Chumilis21164, Chumilis06550|Chumilis06550, Chumilis25806|Chumilis25806	7	4481	16	22292	0.4375	0.0273144	0.336036	5	2
GO:0003849	3-deoxy-7-phosphoheptulonate synthase activity	Molecular Function	Chumilis07325|Chumilis07325, Chumilis00635|Chumilis00635, Chumilis22058|Chumilis22058	3	4481	4	22292	0.75	0.0275789	0.336036	1	2
GO:0009964	negative regulation of flavonoid biosynthetic process	Biological Process	Chumilis15945|Chumilis15945, Chumilis25358|Chumilis25358, Chumilis09009|Chumilis09009	3	4481	4	22292	0.75	0.0275789	0.336036	1	2
GO:0033729	anthocyanidin reductase activity	Molecular Function	Chumilis15945|Chumilis15945, Chumilis25358|Chumilis25358, Chumilis09009|Chumilis09009	3	4481	4	22292	0.75	0.0275789	0.336036	1	2
GO:0047259	glucomannan 4-beta-mannosyltransferase activity	Molecular Function	Chumilis14088|Chumilis14088, Chumilis06665|Chumilis06665, Chumilis09821|Chumilis09821	3	4481	4	22292	0.75	0.0275789	0.336036	0	3
GO:0045717	negative regulation of fatty acid biosynthetic process	Biological Process	Chumilis11471|Chumilis11471, Chumilis16524|Chumilis16524, Chumilis23592|Chumilis23592	3	4481	4	22292	0.75	0.0275789	0.336036	0	3
GO:0042989	sequestering of actin monomers	Biological Process	Chumilis00807|Chumilis00807, Chumilis18956|Chumilis18956, Chumilis15118|Chumilis15118	3	4481	4	22292	0.75	0.0275789	0.336036	0	3
GO:1905393	plant organ formation	Biological Process	Chumilis23531|Chumilis23531, Chumilis08008|Chumilis08008, Chumilis11302|Chumilis11302	3	4481	4	22292	0.75	0.0275789	0.336036	2	1
GO:0046835	carbohydrate phosphorylation	Biological Process	Chumilis11018|Chumilis11018, Chumilis04953|Chumilis04953, Chumilis07700|Chumilis07700	3	4481	4	22292	0.75	0.0275789	0.336036	0	3
GO:0008104	protein localization	Biological Process	Chumilis25731|Chumilis25731, Chumilis10410|Chumilis10410, Chumilis10985|Chumilis10985	3	4481	4	22292	0.75	0.0275789	0.336036	0	3
GO:0010325	raffinose family oligosaccharide biosynthetic process	Biological Process	Chumilis03187|Chumilis03187, Chumilis23896|Chumilis23896, Chumilis21171|Chumilis21171	3	4481	4	22292	0.75	0.0275789	0.336036	3	0
GO:0047334	diphosphate-fructose-6-phosphate 1-phosphotransferase activity	Molecular Function	Chumilis26403|Chumilis26403, Chumilis15803|Chumilis15803, Chumilis20364|Chumilis20364	3	4481	4	22292	0.75	0.0275789	0.336036	1	2
GO:0001673	male germ cell nucleus	Cellular Component	Chumilis22402|Chumilis22402, Chumilis23722|Chumilis23722, Chumilis22597|Chumilis22597	3	4481	4	22292	0.75	0.0275789	0.336036	0	3
GO:0004014	adenosylmethionine decarboxylase activity	Molecular Function	Chumilis20695|Chumilis20695, Chumilis20696|Chumilis20696, Chumilis02734|Chumilis02734	3	4481	4	22292	0.75	0.0275789	0.336036	3	0
GO:0006597	spermine biosynthetic process	Biological Process	Chumilis20695|Chumilis20695, Chumilis20696|Chumilis20696, Chumilis02734|Chumilis02734	3	4481	4	22292	0.75	0.0275789	0.336036	3	0
GO:0008295	spermidine biosynthetic process	Biological Process	Chumilis20695|Chumilis20695, Chumilis20696|Chumilis20696, Chumilis02734|Chumilis02734	3	4481	4	22292	0.75	0.0275789	0.336036	3	0
GO:0043255	regulation of carbohydrate biosynthetic process	Biological Process	Chumilis03853|Chumilis03853, Chumilis09153|Chumilis09153, Chumilis04448|Chumilis04448	3	4481	4	22292	0.75	0.0275789	0.336036	0	3
GO:0009298	GDP-mannose biosynthetic process	Biological Process	Chumilis19792|Chumilis19792, Chumilis02611|Chumilis02611, Chumilis10566|Chumilis10566	3	4481	4	22292	0.75	0.0275789	0.336036	0	3
GO:0016872	intramolecular lyase activity	Molecular Function	Chumilis21201|Chumilis21201, Chumilis17157|Chumilis17157, Chumilis23800|Chumilis23800	3	4481	4	22292	0.75	0.0275789	0.336036	0	3
GO:0080169	cellular response to boron-containing substance deprivation	Biological Process	Chumilis17771|Chumilis17771, Chumilis20393|Chumilis20393, Chumilis18447|Chumilis18447	3	4481	4	22292	0.75	0.0275789	0.336036	2	1
GO:0004566	beta-glucuronidase activity	Molecular Function	Chumilis02883|Chumilis02883, Chumilis15451|Chumilis15451, Chumilis24533|Chumilis24533	3	4481	4	22292	0.75	0.0275789	0.336036	0	3
GO:0009001	serine O-acetyltransferase activity	Molecular Function	Chumilis15067|Chumilis15067, Chumilis17940|Chumilis17940, Chumilis17941|Chumilis17941	3	4481	4	22292	0.75	0.0275789	0.336036	3	0
GO:0103025	alpha-amylase activity (releasing maltohexaose)	Molecular Function	Chumilis20823|Chumilis20823, Chumilis03019|Chumilis03019, Chumilis02204|Chumilis02204	3	4481	4	22292	0.75	0.0275789	0.336036	2	1
GO:0010284	lariciresinol reductase activity	Molecular Function	Chumilis26219|Chumilis26219, Chumilis26220|Chumilis26220, Chumilis26218|Chumilis26218	3	4481	4	22292	0.75	0.0275789	0.336036	2	1
GO:1902125	(+)-pinoresinol catabolic process	Biological Process	Chumilis26219|Chumilis26219, Chumilis26220|Chumilis26220, Chumilis26218|Chumilis26218	3	4481	4	22292	0.75	0.0275789	0.336036	2	1
GO:1902128	(-)-lariciresinol catabolic process	Biological Process	Chumilis26219|Chumilis26219, Chumilis26220|Chumilis26220, Chumilis26218|Chumilis26218	3	4481	4	22292	0.75	0.0275789	0.336036	2	1
GO:1902132	(+)-lariciresinol biosynthetic process	Biological Process	Chumilis26219|Chumilis26219, Chumilis26220|Chumilis26220, Chumilis26218|Chumilis26218	3	4481	4	22292	0.75	0.0275789	0.336036	2	1
GO:1902135	(+)-secoisolariciresinol biosynthetic process	Biological Process	Chumilis26219|Chumilis26219, Chumilis26220|Chumilis26220, Chumilis26218|Chumilis26218	3	4481	4	22292	0.75	0.0275789	0.336036	2	1
GO:0009695	jasmonic acid biosynthetic process	Biological Process	Chumilis02010|Chumilis02010, Chumilis05533|Chumilis05533, Chumilis02009|Chumilis02009, Chumilis02673|Chumilis02673, Chumilis08592|Chumilis08592, Chumilis20657|Chumilis20657, Chumilis14198|Chumilis14198, Chumilis03809|Chumilis03809, Chumilis03814|Chumilis03814	9	4481	23	22292	0.3913	0.0281234	0.340338	3	6
GO:0019825	oxygen binding	Molecular Function	Chumilis10650|Chumilis10650, Chumilis20129|Chumilis20129, Chumilis24382|Chumilis24382, Chumilis10423|Chumilis10423, Chumilis14042|Chumilis14042, Chumilis10422|Chumilis10422, Chumilis01689|Chumilis01689, Chumilis06747|Chumilis06747, Chumilis02296|Chumilis02296, Chumilis25011|Chumilis25011, Chumilis01275|Chumilis01275, Chumilis22496|Chumilis22496	12	4481	34	22292	0.3529	0.0283621	0.340338	7	5
GO:0015297	antiporter activity	Molecular Function	Chumilis05944|Chumilis05944, Chumilis21794|Chumilis21794, Chumilis05645|Chumilis05645, Chumilis26246|Chumilis26246, Chumilis16798|Chumilis16798, Chumilis05643|Chumilis05643, Chumilis16542|Chumilis16542, Chumilis18302|Chumilis18302, Chumilis06113|Chumilis06113, Chumilis05644|Chumilis05644, Chumilis12297|Chumilis12297, Chumilis16543|Chumilis16543, Chumilis08627|Chumilis08627	13	4481	38	22292	0.3421	0.0297979	0.340338	7	6
GO:0010076	maintenance of floral meristem identity	Biological Process	Chumilis00542|Chumilis00542, Chumilis00540|Chumilis00540, Chumilis00541|Chumilis00541, Chumilis08008|Chumilis08008, Chumilis11302|Chumilis11302, Chumilis00539|Chumilis00539	6	4481	13	22292	0.4615	0.0307008	0.340338	5	1
GO:0005381	iron ion transmembrane transporter activity	Molecular Function	Chumilis19379|Chumilis19379, Chumilis02418|Chumilis02418, Chumilis23365|Chumilis23365, Chumilis00923|Chumilis00923, Chumilis08234|Chumilis08234, Chumilis02419|Chumilis02419	6	4481	13	22292	0.4615	0.0307008	0.340338	3	3
GO:0010223	secondary shoot formation	Biological Process	Chumilis11645|Chumilis11645, Chumilis08008|Chumilis08008, Chumilis01571|Chumilis01571, Chumilis11302|Chumilis11302, Chumilis01689|Chumilis01689, Chumilis23735|Chumilis23735	6	4481	13	22292	0.4615	0.0307008	0.340338	5	1
GO:0090575	RNA polymerase II transcription regulator complex	Cellular Component	Chumilis13337|Chumilis13337, Chumilis13334|Chumilis13334, Chumilis13333|Chumilis13333, Chumilis26507|Chumilis26507, Chumilis19699|Chumilis19699, Chumilis24784|Chumilis24784	6	4481	13	22292	0.4615	0.0307008	0.340338	3	3
GO:0005876	spindle microtubule	Cellular Component	Chumilis01372|Chumilis01372, Chumilis03354|Chumilis03354, Chumilis09961|Chumilis09961, Chumilis23501|Chumilis23501, Chumilis19053|Chumilis19053, Chumilis10418|Chumilis10418	6	4481	13	22292	0.4615	0.0307008	0.340338	0	6
GO:0009637	response to blue light	Biological Process	Chumilis02631|Chumilis02631, Chumilis21111|Chumilis21111, Chumilis11939|Chumilis11939, Chumilis24677|Chumilis24677, Chumilis18804|Chumilis18804, Chumilis01612|Chumilis01612, Chumilis01206|Chumilis01206, Chumilis04805|Chumilis04805, Chumilis00618|Chumilis00618, Chumilis02431|Chumilis02431	10	4481	27	22292	0.3704	0.0313387	0.340338	7	3
GO:0004693	cyclin-dependent protein serine/threonine kinase activity	Molecular Function	Chumilis22691|Chumilis22691, Chumilis23806|Chumilis23806, Chumilis26401|Chumilis26401, Chumilis20542|Chumilis20542, Chumilis12001|Chumilis12001, Chumilis10107|Chumilis10107, Chumilis24554|Chumilis24554, Chumilis01569|Chumilis01569, Chumilis20897|Chumilis20897, Chumilis10302|Chumilis10302, Chumilis11600|Chumilis11600, Chumilis01499|Chumilis01499, Chumilis15982|Chumilis15982, Chumilis02415|Chumilis…	15	4481	46	22292	0.3261	0.0315493	0.340338	1	14
GO:0010492	maintenance of shoot apical meristem identity	Biological Process	Chumilis07528|Chumilis07528, Chumilis07407|Chumilis07407, Chumilis09001|Chumilis09001, Chumilis01611|Chumilis01611, Chumilis23631|Chumilis23631	5	4481	10	22292	0.5	0.033435	0.340338	1	4
GO:0045333	cellular respiration	Biological Process	Chumilis21588|Chumilis21588, Chumilis26258|Chumilis26258, Chumilis21590|Chumilis21590, Chumilis26486|Chumilis26486	4	4481	7	22292	0.5714	0.0339053	0.340338	4	0
GO:0048438	floral whorl development	Biological Process	Chumilis00542|Chumilis00542, Chumilis00540|Chumilis00540, Chumilis00541|Chumilis00541, Chumilis00539|Chumilis00539	4	4481	7	22292	0.5714	0.0339053	0.340338	3	1
GO:0071258	cellular response to gravity	Biological Process	Chumilis07488|Chumilis07488, Chumilis22886|Chumilis22886, Chumilis20982|Chumilis20982, Chumilis00442|Chumilis00442	4	4481	7	22292	0.5714	0.0339053	0.340338	0	4
GO:0042353	fucose biosynthetic process	Biological Process	Chumilis04015|Chumilis04015, Chumilis04007|Chumilis04007, Chumilis00073|Chumilis00073, Chumilis04009|Chumilis04009	4	4481	7	22292	0.5714	0.0339053	0.340338	2	2
GO:0015976	carbon utilization	Biological Process	Chumilis22108|Chumilis22108, Chumilis21654|Chumilis21654, Chumilis21131|Chumilis21131, Chumilis21655|Chumilis21655	4	4481	7	22292	0.5714	0.0339053	0.340338	2	2
GO:0031177	phosphopantetheine binding	Molecular Function	Chumilis08696|Chumilis08696, Chumilis04228|Chumilis04228, Chumilis25090|Chumilis25090, Chumilis18755|Chumilis18755	4	4481	7	22292	0.5714	0.0339053	0.340338	1	3
GO:0005720	heterochromatin	Cellular Component	Chumilis09534|Chumilis09534, Chumilis25114|Chumilis25114, Chumilis03526|Chumilis03526, Chumilis23174|Chumilis23174	4	4481	7	22292	0.5714	0.0339053	0.340338	2	2
GO:0016811	hydrolase activity, acting on carbon-nitrogen (but not peptide) bonds, in linear amides	Molecular Function	Chumilis07586|Chumilis07586, Chumilis00175|Chumilis00175, Chumilis22118|Chumilis22118, Chumilis12193|Chumilis12193	4	4481	7	22292	0.5714	0.0339053	0.340338	4	0
GO:0010106	cellular response to iron ion starvation	Biological Process	Chumilis13337|Chumilis13337, Chumilis13334|Chumilis13334, Chumilis13333|Chumilis13333, Chumilis24334|Chumilis24334	4	4481	7	22292	0.5714	0.0339053	0.340338	4	0
GO:0000419	RNA polymerase V complex	Cellular Component	Chumilis22302|Chumilis22302, Chumilis10816|Chumilis10816, Chumilis11976|Chumilis11976, Chumilis22301|Chumilis22301	4	4481	7	22292	0.5714	0.0339053	0.340338	1	3
GO:0042128	nitrate assimilation	Biological Process	Chumilis21165|Chumilis21165, Chumilis26063|Chumilis26063, Chumilis06406|Chumilis06406, Chumilis22638|Chumilis22638, Chumilis20235|Chumilis20235, Chumilis11094|Chumilis11094, Chumilis03212|Chumilis03212, Chumilis21164|Chumilis21164, Chumilis06405|Chumilis06405, Chumilis25806|Chumilis25806, Chumilis20362|Chumilis20362, Chumilis02642|Chumilis02642	12	4481	35	22292	0.3429	0.0354849	0.340338	6	6
GO:0010252	auxin homeostasis	Biological Process	Chumilis24246|Chumilis24246, Chumilis17826|Chumilis17826, Chumilis02506|Chumilis02506, Chumilis04389|Chumilis04389, Chumilis04457|Chumilis04457, Chumilis19848|Chumilis19848, Chumilis08934|Chumilis08934, Chumilis26485|Chumilis26485, Chumilis08239|Chumilis08239, Chumilis13220|Chumilis13220, Chumilis22166|Chumilis22166, Chumilis03540|Chumilis03540, Chumilis21589|Chumilis21589	13	4481	39	22292	0.3333	0.0367078	0.340338	3	10
GO:0010089	xylem development	Biological Process	Chumilis01340|Chumilis01340, Chumilis11496|Chumilis11496, Chumilis11645|Chumilis11645, Chumilis05962|Chumilis05962, Chumilis00274|Chumilis00274, Chumilis08008|Chumilis08008, Chumilis19522|Chumilis19522, Chumilis08265|Chumilis08265, Chumilis11302|Chumilis11302, Chumilis11498|Chumilis11498, Chumilis01629|Chumilis01629, Chumilis08261|Chumilis08261, Chumilis22027|Chumilis22027	13	4481	39	22292	0.3333	0.0367078	0.340338	7	6
GO:0009416	response to light stimulus	Biological Process	Chumilis14591|Chumilis14591, Chumilis14761|Chumilis14761, Chumilis07582|Chumilis07582, Chumilis06218|Chumilis06218, Chumilis14755|Chumilis14755, Chumilis18804|Chumilis18804, Chumilis14756|Chumilis14756, Chumilis11150|Chumilis11150, Chumilis04442|Chumilis04442, Chumilis20984|Chumilis20984, Chumilis19792|Chumilis19792, Chumilis10293|Chumilis10293, Chumilis22795|Chumilis22795, Chumilis02611|Chumilis…	53	4481	209	22292	0.2536	0.0371708	0.340338	23	30
GO:0046593	mandelonitrile lyase activity	Molecular Function	Chumilis18888|Chumilis18888, Chumilis04719|Chumilis04719, Chumilis04738|Chumilis04738, Chumilis05494|Chumilis05494, Chumilis04729|Chumilis04729, Chumilis04736|Chumilis04736, Chumilis19978|Chumilis19978, Chumilis04742|Chumilis04742, Chumilis04718|Chumilis04718	9	4481	24	22292	0.375	0.0371792	0.340338	1	8
GO:0004525	ribonuclease III activity	Molecular Function	Chumilis17783|Chumilis17783, Chumilis24771|Chumilis24771, Chumilis08967|Chumilis08967, Chumilis17786|Chumilis17786, Chumilis15458|Chumilis15458, Chumilis13440|Chumilis13440, Chumilis25605|Chumilis25605, Chumilis13439|Chumilis13439, Chumilis13409|Chumilis13409	9	4481	24	22292	0.375	0.0371792	0.340338	5	4
GO:0016413	O-acetyltransferase activity	Molecular Function	Chumilis17199|Chumilis17199, Chumilis19462|Chumilis19462, Chumilis06065|Chumilis06065, Chumilis04941|Chumilis04941, Chumilis08163|Chumilis08163, Chumilis17192|Chumilis17192, Chumilis05685|Chumilis05685, Chumilis26489|Chumilis26489, Chumilis17197|Chumilis17197, Chumilis24059|Chumilis24059, Chumilis03205|Chumilis03205, Chumilis24057|Chumilis24057, Chumilis19469|Chumilis19469, Chumilis11410|Chumilis…	16	4481	51	22292	0.3137	0.0381839	0.340338	0	16
GO:0009834	plant-type secondary cell wall biogenesis	Biological Process	Chumilis14107|Chumilis14107, Chumilis01311|Chumilis01311, Chumilis05447|Chumilis05447, Chumilis04526|Chumilis04526, Chumilis09153|Chumilis09153, Chumilis07732|Chumilis07732, Chumilis21595|Chumilis21595, Chumilis06476|Chumilis06476, Chumilis07751|Chumilis07751, Chumilis22168|Chumilis22168, Chumilis20773|Chumilis20773, Chumilis18009|Chumilis18009, Chumilis22684|Chumilis22684, Chumilis24473|Chumilis…	16	4481	51	22292	0.3137	0.0381839	0.340338	0	16
GO:0009574	preprophase band	Cellular Component	Chumilis01857|Chumilis01857, Chumilis17825|Chumilis17825, Chumilis08605|Chumilis08605, Chumilis11703|Chumilis11703, Chumilis03420|Chumilis03420, Chumilis15546|Chumilis15546, Chumilis10402|Chumilis10402	7	4481	17	22292	0.4118	0.0385609	0.340338	1	6
GO:0030173	integral component of Golgi membrane	Cellular Component	Chumilis04015|Chumilis04015, Chumilis25651|Chumilis25651, Chumilis10480|Chumilis10480, Chumilis04007|Chumilis04007, Chumilis12143|Chumilis12143, Chumilis00073|Chumilis00073, Chumilis04009|Chumilis04009	7	4481	17	22292	0.4118	0.0385609	0.340338	3	4
GO:0006270	DNA replication initiation	Biological Process	Chumilis22284|Chumilis22284, Chumilis23023|Chumilis23023, Chumilis15457|Chumilis15457, Chumilis07767|Chumilis07767, Chumilis16425|Chumilis16425, Chumilis06109|Chumilis06109, Chumilis25935|Chumilis25935	7	4481	17	22292	0.4118	0.0385609	0.340338	1	6
GO:0005525	GTP binding	Molecular Function	Chumilis11820|Chumilis11820, Chumilis10096|Chumilis10096, Chumilis14158|Chumilis14158, Chumilis00279|Chumilis00279, Chumilis04743|Chumilis04743, Chumilis14010|Chumilis14010, Chumilis03807|Chumilis03807, Chumilis13180|Chumilis13180, Chumilis23024|Chumilis23024, Chumilis08496|Chumilis08496, Chumilis03819|Chumilis03819, Chumilis07559|Chumilis07559, Chumilis06166|Chumilis06166, Chumilis18889|Chumilis…	41	4481	157	22292	0.2611	0.0400804	0.340338	8	33
GO:0048359	mucilage metabolic process involved in seed coat development	Biological Process	Chumilis06665|Chumilis06665, Chumilis13503|Chumilis13503	2	4481	2	22292	1	0.0403993	0.340338	0	2
GO:0045430	chalcone isomerase activity	Molecular Function	Chumilis11142|Chumilis11142, Chumilis11529|Chumilis11529	2	4481	2	22292	1	0.0403993	0.340338	0	2
GO:0033809	anthocyanin 6''-O-malonyltransferase activity	Molecular Function	Chumilis09147|Chumilis09147, Chumilis09118|Chumilis09118	2	4481	2	22292	1	0.0403993	0.340338	0	2
GO:0004001	adenosine kinase activity	Molecular Function	Chumilis11018|Chumilis11018, Chumilis07700|Chumilis07700	2	4481	2	22292	1	0.0403993	0.340338	0	2
GO:0006169	adenosine salvage	Biological Process	Chumilis11018|Chumilis11018, Chumilis07700|Chumilis07700	2	4481	2	22292	1	0.0403993	0.340338	0	2
GO:0015692	lead ion transport	Biological Process	Chumilis19379|Chumilis19379, Chumilis07619|Chumilis07619	2	4481	2	22292	1	0.0403993	0.340338	2	0
GO:0060771	phyllotactic patterning	Biological Process	Chumilis04802|Chumilis04802, Chumilis07407|Chumilis07407	2	4481	2	22292	1	0.0403993	0.340338	0	2
GO:0060774	auxin mediated signaling pathway involved in phyllotactic patterning	Biological Process	Chumilis04802|Chumilis04802, Chumilis07407|Chumilis07407	2	4481	2	22292	1	0.0403993	0.340338	0	2
GO:0004318	enoyl-[acyl-carrier-protein] reductase (NADH) activity	Molecular Function	Chumilis13713|Chumilis13713, Chumilis05705|Chumilis05705	2	4481	2	22292	1	0.0403993	0.340338	0	2
GO:0005835	fatty acid synthase complex	Cellular Component	Chumilis13713|Chumilis13713, Chumilis05705|Chumilis05705	2	4481	2	22292	1	0.0403993	0.340338	0	2
GO:0016631	enoyl-[acyl-carrier-protein] reductase activity	Molecular Function	Chumilis13713|Chumilis13713, Chumilis05705|Chumilis05705	2	4481	2	22292	1	0.0403993	0.340338	0	2
GO:0009765	photosynthesis, light harvesting	Biological Process	Chumilis26595|Chumilis26595, Chumilis07164|Chumilis07164	2	4481	2	22292	1	0.0403993	0.340338	2	0
GO:0080151	positive regulation of salicylic acid mediated signaling pathway	Biological Process	Chumilis23911|Chumilis23911, Chumilis18303|Chumilis18303	2	4481	2	22292	1	0.0403993	0.340338	1	1
GO:0010289	homogalacturonan biosynthetic process	Biological Process	Chumilis10450|Chumilis10450, Chumilis23353|Chumilis23353	2	4481	2	22292	1	0.0403993	0.340338	0	2
GO:1900459	positive regulation of brassinosteroid mediated signaling pathway	Biological Process	Chumilis07797|Chumilis07797, Chumilis11107|Chumilis11107	2	4481	2	22292	1	0.0403993	0.340338	1	1
GO:0030795	methyl jasmonate methylesterase activity	Molecular Function	Chumilis02010|Chumilis02010, Chumilis02009|Chumilis02009	2	4481	2	22292	1	0.0403993	0.340338	0	2
GO:0102078	methyl jasmonate methylesterase activity	Molecular Function	Chumilis02010|Chumilis02010, Chumilis02009|Chumilis02009	2	4481	2	22292	1	0.0403993	0.340338	0	2
GO:0035864	response to potassium ion	Biological Process	Chumilis06149|Chumilis06149, Chumilis06148|Chumilis06148	2	4481	2	22292	1	0.0403993	0.340338	2	0
GO:0004476	mannose-6-phosphate isomerase activity	Molecular Function	Chumilis19792|Chumilis19792, Chumilis02611|Chumilis02611	2	4481	2	22292	1	0.0403993	0.340338	0	2
GO:0032025	response to cobalt ion	Biological Process	Chumilis19792|Chumilis19792, Chumilis02611|Chumilis02611	2	4481	2	22292	1	0.0403993	0.340338	0	2
GO:0033591	response to L-ascorbic acid	Biological Process	Chumilis19792|Chumilis19792, Chumilis02611|Chumilis02611	2	4481	2	22292	1	0.0403993	0.340338	0	2
GO:0003863	3-methyl-2-oxobutanoate dehydrogenase (2-methylpropanoyl-transferring) activity	Molecular Function	Chumilis18257|Chumilis18257, Chumilis05595|Chumilis05595	2	4481	2	22292	1	0.0403993	0.340338	2	0
GO:0042834	peptidoglycan binding	Molecular Function	Chumilis00852|Chumilis00852, Chumilis24354|Chumilis24354	2	4481	2	22292	1	0.0403993	0.340338	0	2
GO:1905011	transmembrane phosphate ion transport from cytosol to vacuole	Biological Process	Chumilis10473|Chumilis10473, Chumilis25655|Chumilis25655	2	4481	2	22292	1	0.0403993	0.340338	2	0
GO:0010318	pyrophosphate-dependent phosphofructokinase complex, beta-subunit complex	Cellular Component	Chumilis15803|Chumilis15803, Chumilis20364|Chumilis20364	2	4481	2	22292	1	0.0403993	0.340338	1	1
GO:0080165	callose deposition in phloem sieve plate	Biological Process	Chumilis18551|Chumilis18551, Chumilis24161|Chumilis24161	2	4481	2	22292	1	0.0403993	0.340338	0	2
GO:0051980	iron-nicotianamine transmembrane transporter activity	Molecular Function	Chumilis25232|Chumilis25232, Chumilis12040|Chumilis12040	2	4481	2	22292	1	0.0403993	0.340338	2	0
GO:0009308	amine metabolic process	Biological Process	Chumilis05447|Chumilis05447, Chumilis26279|Chumilis26279	2	4481	2	22292	1	0.0403993	0.340338	1	1
GO:0031436	BRCA1-BARD1 complex	Cellular Component	Chumilis16524|Chumilis16524, Chumilis23592|Chumilis23592	2	4481	2	22292	1	0.0403993	0.340338	0	2
GO:0080041	ADP-ribose pyrophosphohydrolase activity	Molecular Function	Chumilis06124|Chumilis06124, Chumilis25697|Chumilis25697	2	4481	2	22292	1	0.0403993	0.340338	1	1
GO:0015207	adenine transmembrane transporter activity	Molecular Function	Chumilis06676|Chumilis06676, Chumilis01889|Chumilis01889	2	4481	2	22292	1	0.0403993	0.340338	1	1
GO:0015208	guanine transmembrane transporter activity	Molecular Function	Chumilis06676|Chumilis06676, Chumilis01889|Chumilis01889	2	4481	2	22292	1	0.0403993	0.340338	1	1
GO:0015294	solute:cation symporter activity	Molecular Function	Chumilis06676|Chumilis06676, Chumilis01889|Chumilis01889	2	4481	2	22292	1	0.0403993	0.340338	1	1
GO:0035344	hypoxanthine transport	Biological Process	Chumilis06676|Chumilis06676, Chumilis01889|Chumilis01889	2	4481	2	22292	1	0.0403993	0.340338	1	1
GO:0098702	adenine import across plasma membrane	Biological Process	Chumilis06676|Chumilis06676, Chumilis01889|Chumilis01889	2	4481	2	22292	1	0.0403993	0.340338	1	1
GO:0098710	guanine import across plasma membrane	Biological Process	Chumilis06676|Chumilis06676, Chumilis01889|Chumilis01889	2	4481	2	22292	1	0.0403993	0.340338	1	1
GO:0098721	uracil import across plasma membrane	Biological Process	Chumilis06676|Chumilis06676, Chumilis01889|Chumilis01889	2	4481	2	22292	1	0.0403993	0.340338	1	1
GO:0042351	'de novo' GDP-L-fucose biosynthetic process	Biological Process	Chumilis14575|Chumilis14575, Chumilis04643|Chumilis04643	2	4481	2	22292	1	0.0403993	0.340338	0	2
GO:2000025	regulation of leaf formation	Biological Process	Chumilis13699|Chumilis13699, Chumilis07918|Chumilis07918	2	4481	2	22292	1	0.0403993	0.340338	0	2
GO:0004096	catalase activity	Molecular Function	Chumilis26330|Chumilis26330, Chumilis26328|Chumilis26328	2	4481	2	22292	1	0.0403993	0.340338	2	0
GO:0031616	spindle pole centrosome	Cellular Component	Chumilis01372|Chumilis01372, Chumilis10418|Chumilis10418	2	4481	2	22292	1	0.0403993	0.340338	0	2
GO:0032133	chromosome passenger complex	Cellular Component	Chumilis01372|Chumilis01372, Chumilis10418|Chumilis10418	2	4481	2	22292	1	0.0403993	0.340338	0	2
GO:0035174	histone serine kinase activity	Molecular Function	Chumilis01372|Chumilis01372, Chumilis10418|Chumilis10418	2	4481	2	22292	1	0.0403993	0.340338	0	2
GO:0051233	spindle midzone	Cellular Component	Chumilis01372|Chumilis01372, Chumilis10418|Chumilis10418	2	4481	2	22292	1	0.0403993	0.340338	0	2
GO:0102567	phospholipase A2 activity	Molecular Function	Chumilis04956|Chumilis04956, Chumilis15081|Chumilis15081	2	4481	2	22292	1	0.0403993	0.340338	0	2
GO:0102568	phospholipase A2 activity	Molecular Function	Chumilis04956|Chumilis04956, Chumilis15081|Chumilis15081	2	4481	2	22292	1	0.0403993	0.340338	0	2
GO:0016004	phospholipase activator activity	Molecular Function	Chumilis07651|Chumilis07651, Chumilis04562|Chumilis04562	2	4481	2	22292	1	0.0403993	0.340338	1	1
GO:0045177	apical part of cell	Cellular Component	Chumilis13676|Chumilis13676, Chumilis19616|Chumilis19616	2	4481	2	22292	1	0.0403993	0.340338	0	2
GO:0030261	chromosome condensation	Biological Process	Chumilis11654|Chumilis11654, Chumilis04340|Chumilis04340	2	4481	2	22292	1	0.0403993	0.340338	0	2
GO:0010070	zygote asymmetric cell division	Biological Process	Chumilis02580|Chumilis02580, Chumilis26566|Chumilis26566	2	4481	2	22292	1	0.0403993	0.340338	0	2
GO:0048439	flower morphogenesis	Biological Process	Chumilis26172|Chumilis26172, Chumilis13398|Chumilis13398	2	4481	2	22292	1	0.0403993	0.340338	1	1
GO:0048457	floral whorl morphogenesis	Biological Process	Chumilis08008|Chumilis08008, Chumilis11302|Chumilis11302	2	4481	2	22292	1	0.0403993	0.340338	2	0
GO:0010434	bract formation	Biological Process	Chumilis13398|Chumilis13398, Chumilis14113|Chumilis14113	2	4481	2	22292	1	0.0403993	0.340338	1	1
GO:0043425	bHLH transcription factor binding	Molecular Function	Chumilis25221|Chumilis25221, Chumilis25218|Chumilis25218	2	4481	2	22292	1	0.0403993	0.340338	0	2
GO:0031618	pericentric heterochromatin	Cellular Component	Chumilis22302|Chumilis22302, Chumilis22301|Chumilis22301	2	4481	2	22292	1	0.0403993	0.340338	0	2
GO:0032776	DNA methylation on cytosine	Biological Process	Chumilis22302|Chumilis22302, Chumilis22301|Chumilis22301	2	4481	2	22292	1	0.0403993	0.340338	0	2
GO:0035563	positive regulation of chromatin binding	Biological Process	Chumilis22302|Chumilis22302, Chumilis22301|Chumilis22301	2	4481	2	22292	1	0.0403993	0.340338	0	2
GO:0070829	obsolete heterochromatin maintenance	Biological Process	Chumilis22302|Chumilis22302, Chumilis22301|Chumilis22301	2	4481	2	22292	1	0.0403993	0.340338	0	2
GO:0071360	cellular response to exogenous dsRNA	Biological Process	Chumilis22302|Chumilis22302, Chumilis22301|Chumilis22301	2	4481	2	22292	1	0.0403993	0.340338	0	2
GO:0090577	RNA polymerase IV transcription regulator complex	Cellular Component	Chumilis22302|Chumilis22302, Chumilis22301|Chumilis22301	2	4481	2	22292	1	0.0403993	0.340338	0	2
GO:1900370	positive regulation of RNA interference	Biological Process	Chumilis22302|Chumilis22302, Chumilis22301|Chumilis22301	2	4481	2	22292	1	0.0403993	0.340338	0	2
GO:0044283	small molecule biosynthetic process	Biological Process	Chumilis01364|Chumilis01364, Chumilis01366|Chumilis01366	2	4481	2	22292	1	0.0403993	0.340338	1	1
GO:0010234	anther wall tapetum cell fate specification	Biological Process	Chumilis11790|Chumilis11790, Chumilis03865|Chumilis03865	2	4481	2	22292	1	0.0403993	0.340338	0	2
GO:0070921	regulation of production of siRNA involved in gene silencing by small RNA	Biological Process	Chumilis10816|Chumilis10816, Chumilis11976|Chumilis11976	2	4481	2	22292	1	0.0403993	0.340338	1	1
GO:0003830	beta-1,4-mannosylglycoprotein 4-beta-N-acetylglucosaminyltransferase activity	Molecular Function	Chumilis15411|Chumilis15411, Chumilis21206|Chumilis21206	2	4481	2	22292	1	0.0403993	0.340338	1	1
GO:0043596	nuclear replication fork	Cellular Component	Chumilis24446|Chumilis24446, Chumilis10035|Chumilis10035	2	4481	2	22292	1	0.0403993	0.340338	0	2
GO:0046423	allene-oxide cyclase activity	Molecular Function	Chumilis02673|Chumilis02673, Chumilis20657|Chumilis20657	2	4481	2	22292	1	0.0403993	0.340338	0	2
GO:0098519	nucleotide phosphatase activity, acting on free nucleotides	Molecular Function	Chumilis14743|Chumilis14743, Chumilis26990|Chumilis26990	2	4481	2	22292	1	0.0403993	0.340338	0	2
GO:1990077	primosome complex	Cellular Component	Chumilis03453|Chumilis03453, Chumilis25346|Chumilis25346	2	4481	2	22292	1	0.0403993	0.340338	0	2
GO:0005344	oxygen carrier activity	Molecular Function	Chumilis01275|Chumilis01275, Chumilis22496|Chumilis22496	2	4481	2	22292	1	0.0403993	0.340338	1	1
GO:0102549	1-18:1-2-16:0-monogalactosyldiacylglycerol lipase activity	Molecular Function	Chumilis03809|Chumilis03809, Chumilis03814|Chumilis03814	2	4481	2	22292	1	0.0403993	0.340338	0	2
GO:0044212	transcription cis-regulatory region binding	Molecular Function	Chumilis10837|Chumilis10837, Chumilis01903|Chumilis01903, Chumilis14192|Chumilis14192, Chumilis24266|Chumilis24266, Chumilis14961|Chumilis14961, Chumilis03455|Chumilis03455, Chumilis24109|Chumilis24109, Chumilis10583|Chumilis10583, Chumilis01736|Chumilis01736, Chumilis00993|Chumilis00993, Chumilis20923|Chumilis20923, Chumilis25845|Chumilis25845, Chumilis10906|Chumilis10906, Chumilis04442|Chumilis…	71	4481	291	22292	0.244	0.0408911	0.343461	22	49
GO:0009651	response to salt stress	Biological Process	Chumilis22364|Chumilis22364, Chumilis21588|Chumilis21588, Chumilis10837|Chumilis10837, Chumilis11820|Chumilis11820, Chumilis10861|Chumilis10861, Chumilis06639|Chumilis06639, Chumilis25219|Chumilis25219, Chumilis24266|Chumilis24266, Chumilis25668|Chumilis25668, Chumilis21111|Chumilis21111, Chumilis08646|Chumilis08646, Chumilis06638|Chumilis06638, Chumilis04228|Chumilis04228, Chumilis01736|Chumilis…	87	4481	364	22292	0.239	0.04147	0.347296	34	53
GO:0040008	regulation of growth	Biological Process	Chumilis20020|Chumilis20020, Chumilis08744|Chumilis08744, Chumilis01655|Chumilis01655, Chumilis20984|Chumilis20984, Chumilis07256|Chumilis07256, Chumilis22198|Chumilis22198, Chumilis16648|Chumilis16648, Chumilis19428|Chumilis19428, Chumilis15071|Chumilis15071, Chumilis01612|Chumilis01612, Chumilis23280|Chumilis23280, Chumilis00390|Chumilis00390, Chumilis07254|Chumilis07254, Chumilis15125|Chumilis…	20	4481	68	22292	0.2941	0.0430779	0.3597	5	15
GO:0008810	cellulase activity	Molecular Function	Chumilis02117|Chumilis02117, Chumilis20361|Chumilis20361, Chumilis25343|Chumilis25343, Chumilis02459|Chumilis02459, Chumilis24035|Chumilis24035, Chumilis13473|Chumilis13473, Chumilis12190|Chumilis12190, Chumilis24081|Chumilis24081, Chumilis13470|Chumilis13470, Chumilis22249|Chumilis22249, Chumilis25472|Chumilis25472, Chumilis13476|Chumilis13476	12	4481	36	22292	0.3333	0.0437867	0.364547	4	8
GO:0010582	floral meristem determinacy	Biological Process	Chumilis00542|Chumilis00542, Chumilis00540|Chumilis00540, Chumilis00541|Chumilis00541, Chumilis13398|Chumilis13398, Chumilis14113|Chumilis14113, Chumilis00539|Chumilis00539	6	4481	14	22292	0.4286	0.04479	0.368576	4	2
GO:0009927	histidine phosphotransfer kinase activity	Molecular Function	Chumilis04205|Chumilis04205, Chumilis03857|Chumilis03857, Chumilis05559|Chumilis05559, Chumilis23892|Chumilis23892, Chumilis08667|Chumilis08667, Chumilis18982|Chumilis18982	6	4481	14	22292	0.4286	0.04479	0.368576	5	1
GO:0010256	endomembrane system organization	Biological Process	Chumilis04015|Chumilis04015, Chumilis04007|Chumilis04007, Chumilis04195|Chumilis04195, Chumilis00073|Chumilis00073, Chumilis08656|Chumilis08656, Chumilis04009|Chumilis04009	6	4481	14	22292	0.4286	0.04479	0.368576	4	2
GO:0010345	suberin biosynthetic process	Biological Process	Chumilis06848|Chumilis06848, Chumilis06755|Chumilis06755, Chumilis06805|Chumilis06805, Chumilis06754|Chumilis06754, Chumilis02296|Chumilis02296, Chumilis25058|Chumilis25058	6	4481	14	22292	0.4286	0.04479	0.368576	5	1
GO:0005200	structural constituent of cytoskeleton	Molecular Function	Chumilis13721|Chumilis13721, Chumilis11820|Chumilis11820, Chumilis07488|Chumilis07488, Chumilis22886|Chumilis22886, Chumilis13180|Chumilis13180, Chumilis06166|Chumilis06166, Chumilis07894|Chumilis07894, Chumilis20982|Chumilis20982, Chumilis25547|Chumilis25547, Chumilis02139|Chumilis02139, Chumilis00442|Chumilis00442, Chumilis11238|Chumilis11238, Chumilis08051|Chumilis08051, Chumilis05123|Chumilis…	14	4481	44	22292	0.3182	0.0451605	0.370551	0	14
GO:0019748	secondary metabolic process	Biological Process	Chumilis25092|Chumilis25092, Chumilis22850|Chumilis22850, Chumilis22854|Chumilis22854, Chumilis22847|Chumilis22847, Chumilis22858|Chumilis22858, Chumilis22677|Chumilis22677, Chumilis22846|Chumilis22846, Chumilis00241|Chumilis00241, Chumilis03502|Chumilis03502	9	4481	25	22292	0.36	0.0480348	0.390747	2	7
GO:0009828	plant-type cell wall loosening	Biological Process	Chumilis20935|Chumilis20935, Chumilis02946|Chumilis02946, Chumilis24170|Chumilis24170, Chumilis11526|Chumilis11526, Chumilis10303|Chumilis10303, Chumilis06259|Chumilis06259, Chumilis23199|Chumilis23199, Chumilis05943|Chumilis05943, Chumilis11633|Chumilis11633	9	4481	25	22292	0.36	0.0480348	0.390747	1	8
GO:0009863	salicylic acid mediated signaling pathway	Biological Process	Chumilis04015|Chumilis04015, Chumilis04007|Chumilis04007, Chumilis22325|Chumilis22325, Chumilis00073|Chumilis00073, Chumilis14498|Chumilis14498, Chumilis16292|Chumilis16292, Chumilis22326|Chumilis22326, Chumilis04009|Chumilis04009, Chumilis23577|Chumilis23577	9	4481	25	22292	0.36	0.0480348	0.390747	5	4
GO:0005515	protein binding	Molecular Function	Chumilis00711|Chumilis00711, Chumilis11142|Chumilis11142, Chumilis11471|Chumilis11471, Chumilis22364|Chumilis22364, Chumilis18509|Chumilis18509, Chumilis02003|Chumilis02003, Chumilis19875|Chumilis19875, Chumilis10837|Chumilis10837, Chumilis11820|Chumilis11820, Chumilis00542|Chumilis00542, Chumilis25524|Chumilis25524, Chumilis07702|Chumilis07702, Chumilis10861|Chumilis10861, Chumilis11019|Chumilis…	506	4481	2363	22292	0.2141	0.0495825	0.402185	193	313

## Sheet: Severe VS Moderate
Supplementary Table S2. The information of GO analysis of DEGs.
GO_ID	GO_Term	GO_Category	IDs	S	TS	B	TB	Rich.Factor	P.value	Q.value	S_Up_Num	S_Down_Num
GO:0043457	regulation of cellular respiration	Biological Process	Chumilis13105|Chumilis13105, Chumilis27470|Chumilis27470, Chumilis27431|Chumilis27431, Chumilis26479|Chumilis26479, Chumilis12387|Chumilis12387, Chumilis27490|Chumilis27490, Chumilis26483|Chumilis26483, Chumilis27465|Chumilis27465, Chumilis12381|Chumilis12381, Chumilis27427|Chumilis27427, Chumilis27510|Chumilis27510, Chumilis27452|Chumilis27452, Chumilis27485|Chumilis27485, Chumilis27473|Chumilis…	16	1970	17	22292	0.9412	2.04135e-16	3.91122e-13	16	0
GO:0016722	oxidoreductase activity, acting on metal ions	Molecular Function	Chumilis20406|Chumilis20406, Chumilis22370|Chumilis22370, Chumilis14475|Chumilis14475, Chumilis07932|Chumilis07932, Chumilis06537|Chumilis06537, Chumilis22349|Chumilis22349, Chumilis15842|Chumilis15842, Chumilis07229|Chumilis07229, Chumilis07212|Chumilis07212, Chumilis22248|Chumilis22248, Chumilis22247|Chumilis22247, Chumilis06375|Chumilis06375, Chumilis06133|Chumilis06133, Chumilis25787|Chumilis…	20	1970	51	22292	0.3922	4.06107e-09	2.98153e-06	2	18
GO:0005618	cell wall	Cellular Component	Chumilis16357|Chumilis16357, Chumilis12064|Chumilis12064, Chumilis18895|Chumilis18895, Chumilis17272|Chumilis17272, Chumilis11273|Chumilis11273, Chumilis11223|Chumilis11223, Chumilis07878|Chumilis07878, Chumilis18509|Chumilis18509, Chumilis14946|Chumilis14946, Chumilis11224|Chumilis11224, Chumilis21738|Chumilis21738, Chumilis21741|Chumilis21741, Chumilis15040|Chumilis15040, Chumilis18551|Chumilis…	77	1970	440	22292	0.175	4.66837e-09	2.98153e-06	7	70
GO:0007623	circadian rhythm	Biological Process	Chumilis09460|Chumilis09460, Chumilis10906|Chumilis10906, Chumilis18560|Chumilis18560, Chumilis20207|Chumilis20207, Chumilis20861|Chumilis20861, Chumilis10897|Chumilis10897, Chumilis05710|Chumilis05710, Chumilis20596|Chumilis20596, Chumilis07795|Chumilis07795, Chumilis20229|Chumilis20229, Chumilis01637|Chumilis01637, Chumilis20459|Chumilis20459, Chumilis00275|Chumilis00275, Chumilis02431|Chumilis…	20	1970	63	22292	0.3175	2.50468e-07	0.000119974	8	12
GO:0080167	response to karrikin	Biological Process	Chumilis01453|Chumilis01453, Chumilis05361|Chumilis05361, Chumilis05358|Chumilis05358, Chumilis05566|Chumilis05566, Chumilis18509|Chumilis18509, Chumilis22642|Chumilis22642, Chumilis11142|Chumilis11142, Chumilis13453|Chumilis13453, Chumilis13424|Chumilis13424, Chumilis23297|Chumilis23297, Chumilis14008|Chumilis14008, Chumilis23285|Chumilis23285, Chumilis24684|Chumilis24684, Chumilis18101|Chumilis…	23	1970	82	22292	0.2805	4.01821e-07	0.000153978	8	15
GO:0004185	serine-type carboxypeptidase activity	Molecular Function	Chumilis26491|Chumilis26491, Chumilis21598|Chumilis21598, Chumilis22846|Chumilis22846, Chumilis22850|Chumilis22850, Chumilis06628|Chumilis06628, Chumilis22847|Chumilis22847, Chumilis11054|Chumilis11054, Chumilis22854|Chumilis22854, Chumilis22677|Chumilis22677, Chumilis02293|Chumilis02293, Chumilis03502|Chumilis03502, Chumilis08954|Chumilis08954, Chumilis00564|Chumilis00564, Chumilis25092|Chumilis…	18	1970	57	22292	0.3158	1.08038e-06	0.000345	3	15
GO:0004553	hydrolase activity, hydrolyzing O-glycosyl compounds	Molecular Function	Chumilis21171|Chumilis21171, Chumilis16490|Chumilis16490, Chumilis18509|Chumilis18509, Chumilis15997|Chumilis15997, Chumilis13961|Chumilis13961, Chumilis11668|Chumilis11668, Chumilis04767|Chumilis04767, Chumilis02117|Chumilis02117, Chumilis13959|Chumilis13959, Chumilis13960|Chumilis13960, Chumilis08412|Chumilis08412, Chumilis18070|Chumilis18070, Chumilis04949|Chumilis04949, Chumilis20361|Chumilis…	32	1970	157	22292	0.2038	6.14054e-06	0.00168075	2	30
GO:0000786	nucleosome	Cellular Component	Chumilis07873|Chumilis07873, Chumilis14572|Chumilis14572, Chumilis08792|Chumilis08792, Chumilis06308|Chumilis06308, Chumilis02463|Chumilis02463, Chumilis25183|Chumilis25183, Chumilis02096|Chumilis02096, Chumilis05746|Chumilis05746, Chumilis16185|Chumilis16185, Chumilis05742|Chumilis05742	10	1970	23	22292	0.4348	1.10693e-05	0.0026511	0	10
GO:0016042	lipid catabolic process	Biological Process	Chumilis20334|Chumilis20334, Chumilis10750|Chumilis10750, Chumilis06080|Chumilis06080, Chumilis14665|Chumilis14665, Chumilis03236|Chumilis03236, Chumilis23804|Chumilis23804, Chumilis08881|Chumilis08881, Chumilis20333|Chumilis20333, Chumilis02165|Chumilis02165, Chumilis02540|Chumilis02540, Chumilis04956|Chumilis04956, Chumilis06081|Chumilis06081, Chumilis20327|Chumilis20327, Chumilis16227|Chumilis…	28	1970	134	22292	0.209	1.40462e-05	0.00284258	4	24
GO:0016709	oxidoreductase activity, acting on paired donors, with incorporation or reduction of molecular oxygen, NAD(P)H as one donor, and incorporation of one atom of oxygen	Molecular Function	Chumilis24897|Chumilis24897, Chumilis00086|Chumilis00086, Chumilis24477|Chumilis24477, Chumilis24901|Chumilis24901, Chumilis25698|Chumilis25698, Chumilis14926|Chumilis14926, Chumilis17924|Chumilis17924, Chumilis01531|Chumilis01531, Chumilis24891|Chumilis24891, Chumilis24366|Chumilis24366, Chumilis25762|Chumilis25762, Chumilis10859|Chumilis10859, Chumilis24906|Chumilis24906, Chumilis01904|Chumilis…	33	1970	171	22292	0.193	1.4836e-05	0.00284258	17	16
GO:0008574	plus-end-directed microtubule motor activity	Molecular Function	Chumilis19077|Chumilis19077, Chumilis10410|Chumilis10410, Chumilis25731|Chumilis25731, Chumilis17894|Chumilis17894, Chumilis13965|Chumilis13965, Chumilis07848|Chumilis07848, Chumilis10985|Chumilis10985	7	1970	12	22292	0.5833	2.21322e-05	0.00353377	0	7
GO:0004805	trehalose-phosphatase activity	Molecular Function	Chumilis03139|Chumilis03139, Chumilis07252|Chumilis07252, Chumilis24772|Chumilis24772, Chumilis11667|Chumilis11667, Chumilis02422|Chumilis02422, Chumilis00707|Chumilis00707, Chumilis21917|Chumilis21917	7	1970	12	22292	0.5833	2.21322e-05	0.00353377	4	3
GO:0005992	trehalose biosynthetic process	Biological Process	Chumilis16357|Chumilis16357, Chumilis03139|Chumilis03139, Chumilis07252|Chumilis07252, Chumilis24772|Chumilis24772, Chumilis11667|Chumilis11667, Chumilis02422|Chumilis02422, Chumilis00707|Chumilis00707, Chumilis21917|Chumilis21917	8	1970	16	22292	0.5	2.46845e-05	0.00363811	4	4
GO:0019748	secondary metabolic process	Biological Process	Chumilis22846|Chumilis22846, Chumilis22850|Chumilis22850, Chumilis22847|Chumilis22847, Chumilis22854|Chumilis22854, Chumilis22677|Chumilis22677, Chumilis03502|Chumilis03502, Chumilis08954|Chumilis08954, Chumilis25092|Chumilis25092, Chumilis00241|Chumilis00241, Chumilis13213|Chumilis13213	10	1970	25	22292	0.4	2.68173e-05	0.00367013	2	8
GO:0030247	polysaccharide binding	Molecular Function	Chumilis16490|Chumilis16490, Chumilis15997|Chumilis15997, Chumilis13480|Chumilis13480, Chumilis08412|Chumilis08412, Chumilis25196|Chumilis25196, Chumilis18070|Chumilis18070, Chumilis13473|Chumilis13473, Chumilis20355|Chumilis20355, Chumilis01965|Chumilis01965, Chumilis12022|Chumilis12022, Chumilis18065|Chumilis18065, Chumilis18069|Chumilis18069, Chumilis20107|Chumilis20107, Chumilis19571|Chumilis…	21	1970	90	22292	0.2333	2.90801e-05	0.0037145	1	20
GO:0044550	secondary metabolite biosynthetic process	Biological Process	Chumilis24897|Chumilis24897, Chumilis24477|Chumilis24477, Chumilis24901|Chumilis24901, Chumilis25698|Chumilis25698, Chumilis14926|Chumilis14926, Chumilis17924|Chumilis17924, Chumilis15003|Chumilis15003, Chumilis01531|Chumilis01531, Chumilis24891|Chumilis24891, Chumilis24366|Chumilis24366, Chumilis25762|Chumilis25762, Chumilis10859|Chumilis10859, Chumilis24906|Chumilis24906, Chumilis01904|Chumilis…	33	1970	178	22292	0.1854	3.47957e-05	0.00416678	18	15
GO:0005871	kinesin complex	Cellular Component	Chumilis10410|Chumilis10410, Chumilis25731|Chumilis25731, Chumilis17894|Chumilis17894, Chumilis13965|Chumilis13965, Chumilis11840|Chumilis11840, Chumilis00535|Chumilis00535, Chumilis14803|Chumilis14803, Chumilis25536|Chumilis25536, Chumilis22548|Chumilis22548, Chumilis15940|Chumilis15940, Chumilis05824|Chumilis05824, Chumilis07848|Chumilis07848, Chumilis10985|Chumilis10985, Chumilis06963|Chumilis…	17	1970	68	22292	0.25	6.49211e-05	0.00691049	0	17
GO:0007018	microtubule-based movement	Biological Process	Chumilis10410|Chumilis10410, Chumilis25731|Chumilis25731, Chumilis17894|Chumilis17894, Chumilis13965|Chumilis13965, Chumilis11840|Chumilis11840, Chumilis00535|Chumilis00535, Chumilis14803|Chumilis14803, Chumilis25536|Chumilis25536, Chumilis22548|Chumilis22548, Chumilis15940|Chumilis15940, Chumilis05824|Chumilis05824, Chumilis07848|Chumilis07848, Chumilis10985|Chumilis10985, Chumilis06963|Chumilis…	17	1970	68	22292	0.25	6.49211e-05	0.00691049	0	17
GO:0009739	response to gibberellin	Biological Process	Chumilis10906|Chumilis10906, Chumilis07781|Chumilis07781, Chumilis02946|Chumilis02946, Chumilis13453|Chumilis13453, Chumilis13424|Chumilis13424, Chumilis22762|Chumilis22762, Chumilis18101|Chumilis18101, Chumilis20923|Chumilis20923, Chumilis10905|Chumilis10905, Chumilis13766|Chumilis13766, Chumilis17740|Chumilis17740, Chumilis01537|Chumilis01537, Chumilis21081|Chumilis21081, Chumilis00542|Chumilis…	17	1970	69	22292	0.2464	7.91252e-05	0.00797915	5	12
GO:0048046	apoplast	Cellular Component	Chumilis17272|Chumilis17272, Chumilis11273|Chumilis11273, Chumilis11223|Chumilis11223, Chumilis10025|Chumilis10025, Chumilis25563|Chumilis25563, Chumilis22244|Chumilis22244, Chumilis02292|Chumilis02292, Chumilis10175|Chumilis10175, Chumilis18509|Chumilis18509, Chumilis11224|Chumilis11224, Chumilis25426|Chumilis25426, Chumilis14561|Chumilis14561, Chumilis13961|Chumilis13961, Chumilis04160|Chumilis…	41	1970	253	22292	0.1621	0.000108182	0.0103638	13	28
GO:0004575	sucrose alpha-glucosidase activity	Molecular Function	Chumilis18509|Chumilis18509, Chumilis13961|Chumilis13961, Chumilis11668|Chumilis11668, Chumilis13959|Chumilis13959, Chumilis13960|Chumilis13960, Chumilis25788|Chumilis25788, Chumilis18874|Chumilis18874, Chumilis22976|Chumilis22976	8	1970	19	22292	0.4211	0.000113805	0.0103834	1	7
GO:0052689	carboxylic ester hydrolase activity	Molecular Function	Chumilis10750|Chumilis10750, Chumilis11737|Chumilis11737, Chumilis11736|Chumilis11736, Chumilis01091|Chumilis01091, Chumilis04108|Chumilis04108, Chumilis03236|Chumilis03236, Chumilis26634|Chumilis26634, Chumilis08881|Chumilis08881, Chumilis02165|Chumilis02165, Chumilis02540|Chumilis02540, Chumilis19177|Chumilis19177, Chumilis20327|Chumilis20327, Chumilis16227|Chumilis16227, Chumilis08436|Chumilis…	28	1970	151	22292	0.1854	0.000131338	0.0114383	5	23
GO:0010334	sesquiterpene synthase activity	Molecular Function	Chumilis17566|Chumilis17566, Chumilis17591|Chumilis17591, Chumilis17565|Chumilis17565, Chumilis17598|Chumilis17598, Chumilis17528|Chumilis17528, Chumilis27395|Chumilis27395, Chumilis17594|Chumilis17594, Chumilis15947|Chumilis15947	8	1970	20	22292	0.4	0.00017501	0.0145791	2	6
GO:0031492	nucleosomal DNA binding	Molecular Function	Chumilis14572|Chumilis14572, Chumilis02096|Chumilis02096, Chumilis05746|Chumilis05746, Chumilis16185|Chumilis16185, Chumilis05742|Chumilis05742	5	1970	8	22292	0.625	0.000239093	0.0190876	0	5
GO:0009740	gibberellic acid mediated signaling pathway	Biological Process	Chumilis11738|Chumilis11738, Chumilis02605|Chumilis02605, Chumilis03859|Chumilis03859, Chumilis13453|Chumilis13453, Chumilis13424|Chumilis13424, Chumilis22762|Chumilis22762, Chumilis18101|Chumilis18101, Chumilis13766|Chumilis13766, Chumilis17740|Chumilis17740, Chumilis01537|Chumilis01537, Chumilis21081|Chumilis21081, Chumilis10449|Chumilis10449, Chumilis02613|Chumilis02613, Chumilis24752|Chumilis…	15	1970	62	22292	0.2419	0.000254265	0.0194868	6	9
GO:0005089	guanyl-nucleotide exchange factor activity	Molecular Function	Chumilis23089|Chumilis23089, Chumilis08019|Chumilis08019, Chumilis02205|Chumilis02205, Chumilis15266|Chumilis15266, Chumilis16948|Chumilis16948, Chumilis10633|Chumilis10633	6	1970	12	22292	0.5	0.000273399	0.019607	1	5
GO:0005507	copper ion binding	Molecular Function	Chumilis20406|Chumilis20406, Chumilis22370|Chumilis22370, Chumilis14475|Chumilis14475, Chumilis05449|Chumilis05449, Chumilis07932|Chumilis07932, Chumilis06537|Chumilis06537, Chumilis22349|Chumilis22349, Chumilis15842|Chumilis15842, Chumilis07229|Chumilis07229, Chumilis07212|Chumilis07212, Chumilis22248|Chumilis22248, Chumilis05447|Chumilis05447, Chumilis22247|Chumilis22247, Chumilis06375|Chumilis…	26	1970	142	22292	0.1831	0.000276299	0.019607	2	24
GO:0005576	extracellular region	Cellular Component	Chumilis23949|Chumilis23949, Chumilis16357|Chumilis16357, Chumilis03219|Chumilis03219, Chumilis14756|Chumilis14756, Chumilis14761|Chumilis14761, Chumilis17274|Chumilis17274, Chumilis18509|Chumilis18509, Chumilis14239|Chumilis14239, Chumilis02883|Chumilis02883, Chumilis20334|Chumilis20334, Chumilis23890|Chumilis23890, Chumilis18551|Chumilis18551, Chumilis13961|Chumilis13961, Chumilis10750|Chumilis…	144	1970	1240	22292	0.1161	0.000377963	0.0258635	24	120
GO:0009228	thiamine biosynthetic process	Biological Process	Chumilis04216|Chumilis04216, Chumilis06124|Chumilis06124, Chumilis23557|Chumilis23557, Chumilis22420|Chumilis22420, Chumilis22421|Chumilis22421, Chumilis22414|Chumilis22414	6	1970	13	22292	0.4615	0.000469785	0.0310382	0	6
GO:0019760	glucosinolate metabolic process	Biological Process	Chumilis02605|Chumilis02605, Chumilis25650|Chumilis25650, Chumilis01393|Chumilis01393, Chumilis25645|Chumilis25645, Chumilis11616|Chumilis11616, Chumilis07528|Chumilis07528, Chumilis11765|Chumilis11765, Chumilis22722|Chumilis22722, Chumilis25648|Chumilis25648, Chumilis20468|Chumilis20468, Chumilis07534|Chumilis07534	11	1970	41	22292	0.2683	0.000651464	0.0412661	3	8
GO:0009234	menaquinone biosynthetic process	Biological Process	Chumilis22064|Chumilis22064, Chumilis02747|Chumilis02747, Chumilis03190|Chumilis03190	3	1970	3	22292	1	0.000689205	0.0412661	0	3
GO:0030705	cytoskeleton-dependent intracellular transport	Biological Process	Chumilis10410|Chumilis10410, Chumilis25731|Chumilis25731, Chumilis10985|Chumilis10985	3	1970	3	22292	1	0.000689205	0.0412661	0	3
GO:0042372	phylloquinone biosynthetic process	Biological Process	Chumilis24663|Chumilis24663, Chumilis22064|Chumilis22064, Chumilis02747|Chumilis02747, Chumilis16557|Chumilis16557	4	1970	6	22292	0.6667	0.000788302	0.0426666	0	4
GO:0009607	response to biotic stimulus	Biological Process	Chumilis02477|Chumilis02477, Chumilis02482|Chumilis02482, Chumilis03121|Chumilis03121, Chumilis02478|Chumilis02478	4	1970	6	22292	0.6667	0.000788302	0.0426666	3	1
GO:0052865	1-deoxy-D-xylulose 5-phosphate biosynthetic process	Biological Process	Chumilis04216|Chumilis04216, Chumilis22420|Chumilis22420, Chumilis22421|Chumilis22421, Chumilis22414|Chumilis22414	4	1970	6	22292	0.6667	0.000788302	0.0426666	0	4
GO:0016759	cellulose synthase activity	Molecular Function	Chumilis05776|Chumilis05776, Chumilis20390|Chumilis20390, Chumilis21084|Chumilis21084, Chumilis19967|Chumilis19967, Chumilis15653|Chumilis15653, Chumilis18222|Chumilis18222, Chumilis01242|Chumilis01242, Chumilis01068|Chumilis01068, Chumilis05531|Chumilis05531, Chumilis16292|Chumilis16292, Chumilis26183|Chumilis26183	11	1970	42	22292	0.2619	0.000812963	0.0426666	2	9
GO:0005886	plasma membrane	Cellular Component	Chumilis11523|Chumilis11523, Chumilis26063|Chumilis26063, Chumilis05955|Chumilis05955, Chumilis14725|Chumilis14725, Chumilis03021|Chumilis03021, Chumilis07152|Chumilis07152, Chumilis03061|Chumilis03061, Chumilis17272|Chumilis17272, Chumilis05815|Chumilis05815, Chumilis17488|Chumilis17488, Chumilis14126|Chumilis14126, Chumilis07211|Chumilis07211, Chumilis03369|Chumilis03369, Chumilis24485|Chumilis…	313	1970	3011	22292	0.104	0.000830804	0.0426666	79	234
GO:0006334	nucleosome assembly	Biological Process	Chumilis07873|Chumilis07873, Chumilis14572|Chumilis14572, Chumilis08792|Chumilis08792, Chumilis06308|Chumilis06308, Chumilis02463|Chumilis02463, Chumilis25183|Chumilis25183, Chumilis02096|Chumilis02096, Chumilis05746|Chumilis05746, Chumilis16185|Chumilis16185, Chumilis05742|Chumilis05742	10	1970	36	22292	0.2778	0.000846205	0.0426666	0	10
GO:0016114	terpenoid biosynthetic process	Biological Process	Chumilis15951|Chumilis15951, Chumilis04216|Chumilis04216, Chumilis22420|Chumilis22420, Chumilis22421|Chumilis22421, Chumilis22414|Chumilis22414	5	1970	10	22292	0.5	0.000924792	0.0454334	1	4
GO:0007017	microtubule-based process	Biological Process	Chumilis19077|Chumilis19077, Chumilis13180|Chumilis13180, Chumilis25547|Chumilis25547, Chumilis11820|Chumilis11820, Chumilis20982|Chumilis20982, Chumilis07488|Chumilis07488, Chumilis00442|Chumilis00442	7	1970	20	22292	0.35	0.00114924	0.0548412	0	7
GO:0010088	phloem development	Biological Process	Chumilis11300|Chumilis11300, Chumilis05282|Chumilis05282, Chumilis03285|Chumilis03285, Chumilis08071|Chumilis08071, Chumilis24919|Chumilis24919, Chumilis03286|Chumilis03286	6	1970	15	22292	0.4	0.00117353	0.0548412	1	5
GO:0006855	xenobiotic transmembrane transport	Biological Process	Chumilis15873|Chumilis15873, Chumilis07358|Chumilis07358, Chumilis11860|Chumilis11860, Chumilis11861|Chumilis11861, Chumilis00450|Chumilis00450, Chumilis13161|Chumilis13161, Chumilis00563|Chumilis00563, Chumilis20091|Chumilis20091, Chumilis15874|Chumilis15874, Chumilis11863|Chumilis11863, Chumilis11859|Chumilis11859, Chumilis21970|Chumilis21970, Chumilis20423|Chumilis20423, Chumilis11770|Chumilis…	15	1970	72	22292	0.2083	0.00136375	0.0622129	8	7
GO:0009733	response to auxin	Biological Process	Chumilis10906|Chumilis10906, Chumilis07781|Chumilis07781, Chumilis07238|Chumilis07238, Chumilis01637|Chumilis01637, Chumilis11142|Chumilis11142, Chumilis08776|Chumilis08776, Chumilis22753|Chumilis22753, Chumilis07578|Chumilis07578, Chumilis10972|Chumilis10972, Chumilis19142|Chumilis19142, Chumilis04282|Chumilis04282, Chumilis01263|Chumilis01263, Chumilis20923|Chumilis20923, Chumilis10905|Chumilis…	29	1970	183	22292	0.1585	0.0014694	0.0625108	6	23
GO:0003824	catalytic activity	Molecular Function	Chumilis17488|Chumilis17488, Chumilis20670|Chumilis20670, Chumilis22935|Chumilis22935, Chumilis25004|Chumilis25004, Chumilis15169|Chumilis15169, Chumilis20334|Chumilis20334, Chumilis19780|Chumilis19780, Chumilis08200|Chumilis08200, Chumilis24817|Chumilis24817, Chumilis15428|Chumilis15428, Chumilis25013|Chumilis25013, Chumilis20333|Chumilis20333, Chumilis16557|Chumilis16557, Chumilis06124|Chumilis…	35	1970	235	22292	0.1489	0.00156816	0.0625108	7	28
GO:0019288	isopentenyl diphosphate biosynthetic process, methylerythritol 4-phosphate pathway	Biological Process	Chumilis06491|Chumilis06491, Chumilis04216|Chumilis04216, Chumilis22420|Chumilis22420, Chumilis22421|Chumilis22421, Chumilis22414|Chumilis22414	5	1970	11	22292	0.4545	0.00157231	0.0625108	1	4
GO:0071486	cellular response to high light intensity	Biological Process	Chumilis05361|Chumilis05361, Chumilis26595|Chumilis26595, Chumilis05358|Chumilis05358, Chumilis05566|Chumilis05566, Chumilis07164|Chumilis07164	5	1970	11	22292	0.4545	0.00157231	0.0625108	5	0
GO:0071492	cellular response to UV-A	Biological Process	Chumilis05361|Chumilis05361, Chumilis26595|Chumilis26595, Chumilis05358|Chumilis05358, Chumilis05566|Chumilis05566, Chumilis07164|Chumilis07164	5	1970	11	22292	0.4545	0.00157231	0.0625108	5	0
GO:0005874	microtubule	Cellular Component	Chumilis24485|Chumilis24485, Chumilis02432|Chumilis02432, Chumilis13180|Chumilis13180, Chumilis25547|Chumilis25547, Chumilis19732|Chumilis19732, Chumilis09431|Chumilis09431, Chumilis11820|Chumilis11820, Chumilis07649|Chumilis07649, Chumilis00279|Chumilis00279, Chumilis25487|Chumilis25487, Chumilis20839|Chumilis20839, Chumilis12298|Chumilis12298, Chumilis17825|Chumilis17825, Chumilis00001|Chumilis…	14	1970	66	22292	0.2121	0.00162317	0.0625108	2	12
GO:0016747	acyltransferase activity, transferring groups other than amino-acyl groups	Molecular Function	Chumilis22846|Chumilis22846, Chumilis22850|Chumilis22850, Chumilis16217|Chumilis16217, Chumilis22847|Chumilis22847, Chumilis22854|Chumilis22854, Chumilis22677|Chumilis22677, Chumilis03502|Chumilis03502, Chumilis11421|Chumilis11421, Chumilis08954|Chumilis08954, Chumilis11855|Chumilis11855, Chumilis25092|Chumilis25092, Chumilis00523|Chumilis00523, Chumilis11347|Chumilis11347, Chumilis01478|Chumilis…	17	1970	88	22292	0.1932	0.00162962	0.0625108	5	12
GO:0009809	lignin biosynthetic process	Biological Process	Chumilis20670|Chumilis20670, Chumilis00086|Chumilis00086, Chumilis22726|Chumilis22726, Chumilis22370|Chumilis22370, Chumilis19522|Chumilis19522, Chumilis14475|Chumilis14475, Chumilis07932|Chumilis07932, Chumilis06537|Chumilis06537, Chumilis22349|Chumilis22349, Chumilis07212|Chumilis07212, Chumilis22248|Chumilis22248, Chumilis22247|Chumilis22247, Chumilis06375|Chumilis06375, Chumilis06133|Chumilis…	20	1970	111	22292	0.1802	0.00163128	0.0625108	2	18
GO:0016799	hydrolase activity, hydrolyzing N-glycosyl compounds	Molecular Function	Chumilis06516|Chumilis06516, Chumilis23108|Chumilis23108, Chumilis02116|Chumilis02116, Chumilis05624|Chumilis05624	4	1970	7	22292	0.5714	0.00171039	0.0628332	2	2
GO:0008661	1-deoxy-D-xylulose-5-phosphate synthase activity	Molecular Function	Chumilis04216|Chumilis04216, Chumilis22420|Chumilis22420, Chumilis22421|Chumilis22421, Chumilis22414|Chumilis22414	4	1970	7	22292	0.5714	0.00171039	0.0628332	0	4
GO:0033383	geranyl diphosphate metabolic process	Biological Process	Chumilis17566|Chumilis17566, Chumilis17591|Chumilis17591, Chumilis17565|Chumilis17565, Chumilis17598|Chumilis17598, Chumilis17528|Chumilis17528, Chumilis17594|Chumilis17594	6	1970	16	22292	0.375	0.00173808	0.0628332	2	4
GO:0008017	microtubule binding	Molecular Function	Chumilis02432|Chumilis02432, Chumilis00275|Chumilis00275, Chumilis09431|Chumilis09431, Chumilis07649|Chumilis07649, Chumilis05266|Chumilis05266, Chumilis17433|Chumilis17433, Chumilis02434|Chumilis02434, Chumilis01857|Chumilis01857, Chumilis12298|Chumilis12298, Chumilis17825|Chumilis17825, Chumilis00001|Chumilis00001, Chumilis07671|Chumilis07671	12	1970	53	22292	0.2264	0.00190609	0.067631	2	10
GO:0016020	membrane	Cellular Component	Chumilis17489|Chumilis17489, Chumilis26063|Chumilis26063, Chumilis05815|Chumilis05815, Chumilis11273|Chumilis11273, Chumilis02636|Chumilis02636, Chumilis19767|Chumilis19767, Chumilis19768|Chumilis19768, Chumilis23217|Chumilis23217, Chumilis22244|Chumilis22244, Chumilis24897|Chumilis24897, Chumilis00086|Chumilis00086, Chumilis02432|Chumilis02432, Chumilis20032|Chumilis20032, Chumilis24477|Chumilis…	135	1970	1206	22292	0.1119	0.00234687	0.0817566	50	85
GO:0009409	response to cold	Biological Process	Chumilis10906|Chumilis10906, Chumilis01453|Chumilis01453, Chumilis05361|Chumilis05361, Chumilis11273|Chumilis11273, Chumilis05358|Chumilis05358, Chumilis05566|Chumilis05566, Chumilis22642|Chumilis22642, Chumilis15814|Chumilis15814, Chumilis01637|Chumilis01637, Chumilis25426|Chumilis25426, Chumilis08392|Chumilis08392, Chumilis07708|Chumilis07708, Chumilis14665|Chumilis14665, Chumilis07578|Chumilis…	35	1970	241	22292	0.1452	0.00241676	0.0826876	14	21
GO:0008104	protein localization	Biological Process	Chumilis10410|Chumilis10410, Chumilis25731|Chumilis25731, Chumilis10985|Chumilis10985	3	1970	4	22292	0.75	0.00257435	0.0865344	0	3
GO:0051603	proteolysis involved in cellular protein catabolic process	Biological Process	Chumilis26491|Chumilis26491, Chumilis21598|Chumilis21598, Chumilis22846|Chumilis22846, Chumilis22850|Chumilis22850, Chumilis06628|Chumilis06628, Chumilis22847|Chumilis22847, Chumilis11054|Chumilis11054, Chumilis22854|Chumilis22854, Chumilis22677|Chumilis22677, Chumilis02293|Chumilis02293, Chumilis03502|Chumilis03502, Chumilis16236|Chumilis16236, Chumilis08954|Chumilis08954, Chumilis00564|Chumilis…	20	1970	116	22292	0.1724	0.00280123	0.0925371	5	15
GO:0004332	fructose-bisphosphate aldolase activity	Molecular Function	Chumilis22244|Chumilis22244, Chumilis06682|Chumilis06682, Chumilis14561|Chumilis14561, Chumilis06681|Chumilis06681	4	1970	8	22292	0.5	0.00318169	0.101602	2	2
GO:0009691	cytokinin biosynthetic process	Biological Process	Chumilis06516|Chumilis06516, Chumilis23108|Chumilis23108, Chumilis02116|Chumilis02116, Chumilis05624|Chumilis05624	4	1970	8	22292	0.5	0.00318169	0.101602	2	2
GO:0009073	aromatic amino acid family biosynthetic process	Biological Process	Chumilis06108|Chumilis06108, Chumilis02897|Chumilis02897, Chumilis07113|Chumilis07113, Chumilis07325|Chumilis07325, Chumilis00635|Chumilis00635, Chumilis07105|Chumilis07105	6	1970	18	22292	0.3333	0.00345405	0.108491	0	6
GO:0016757	glycosyltransferase activity	Molecular Function	Chumilis16357|Chumilis16357, Chumilis16491|Chumilis16491, Chumilis15411|Chumilis15411, Chumilis21913|Chumilis21913, Chumilis03139|Chumilis03139, Chumilis09416|Chumilis09416, Chumilis21479|Chumilis21479, Chumilis05776|Chumilis05776, Chumilis21604|Chumilis21604, Chumilis24772|Chumilis24772, Chumilis11279|Chumilis11279, Chumilis00327|Chumilis00327, Chumilis18597|Chumilis18597, Chumilis02422|Chumilis…	44	1970	328	22292	0.1341	0.00353943	0.10938	8	36
GO:0009266	response to temperature stimulus	Biological Process	Chumilis10897|Chumilis10897, Chumilis11223|Chumilis11223, Chumilis07795|Chumilis07795, Chumilis11224|Chumilis11224, Chumilis04819|Chumilis04819, Chumilis15580|Chumilis15580, Chumilis13987|Chumilis13987, Chumilis06073|Chumilis06073	8	1970	30	22292	0.2667	0.00365768	0.11124	4	4
GO:0042752	regulation of circadian rhythm	Biological Process	Chumilis10906|Chumilis10906, Chumilis07781|Chumilis07781, Chumilis01453|Chumilis01453, Chumilis05710|Chumilis05710, Chumilis22642|Chumilis22642, Chumilis10905|Chumilis10905, Chumilis11913|Chumilis11913	7	1970	24	22292	0.2917	0.00374852	0.111379	3	4
GO:0071555	cell wall organization	Biological Process	Chumilis05776|Chumilis05776, Chumilis21604|Chumilis21604, Chumilis04767|Chumilis04767, Chumilis02117|Chumilis02117, Chumilis04819|Chumilis04819, Chumilis15428|Chumilis15428, Chumilis20390|Chumilis20390, Chumilis03962|Chumilis03962, Chumilis03974|Chumilis03974, Chumilis20361|Chumilis20361, Chumilis03191|Chumilis03191, Chumilis21084|Chumilis21084, Chumilis04770|Chumilis04770, Chumilis06665|Chumilis…	32	1970	221	22292	0.1448	0.00377853	0.111379	4	28
GO:0009505	plant-type cell wall	Cellular Component	Chumilis17272|Chumilis17272, Chumilis02883|Chumilis02883, Chumilis15116|Chumilis15116, Chumilis23107|Chumilis23107, Chumilis20406|Chumilis20406, Chumilis02946|Chumilis02946, Chumilis00641|Chumilis00641, Chumilis02255|Chumilis02255, Chumilis10562|Chumilis10562, Chumilis00281|Chumilis00281, Chumilis02257|Chumilis02257, Chumilis00312|Chumilis00312, Chumilis16054|Chumilis16054, Chumilis25836|Chumilis…	34	1970	239	22292	0.1423	0.00385753	0.111985	2	32
GO:0009058	biosynthetic process	Biological Process	Chumilis25718|Chumilis25718, Chumilis24663|Chumilis24663, Chumilis21604|Chumilis21604, Chumilis06108|Chumilis06108, Chumilis25527|Chumilis25527, Chumilis08996|Chumilis08996, Chumilis06515|Chumilis06515, Chumilis24738|Chumilis24738, Chumilis26278|Chumilis26278, Chumilis23830|Chumilis23830	10	1970	44	22292	0.2273	0.0043131	0.123342	2	8
GO:0004674	protein serine/threonine kinase activity	Molecular Function	Chumilis05955|Chumilis05955, Chumilis14126|Chumilis14126, Chumilis24999|Chumilis24999, Chumilis25965|Chumilis25965, Chumilis20596|Chumilis20596, Chumilis13616|Chumilis13616, Chumilis01455|Chumilis01455, Chumilis16334|Chumilis16334, Chumilis07977|Chumilis07977, Chumilis16270|Chumilis16270, Chumilis08733|Chumilis08733, Chumilis23890|Chumilis23890, Chumilis05026|Chumilis05026, Chumilis13598|Chumilis…	96	1970	835	22292	0.115	0.00451958	0.127346	28	68
GO:0016324	apical plasma membrane	Cellular Component	Chumilis09329|Chumilis09329, Chumilis23089|Chumilis23089, Chumilis09406|Chumilis09406, Chumilis02205|Chumilis02205, Chumilis08071|Chumilis08071, Chumilis23609|Chumilis23609	6	1970	19	22292	0.3158	0.00467519	0.127967	0	6
GO:0009958	positive gravitropism	Biological Process	Chumilis07582|Chumilis07582, Chumilis24843|Chumilis24843, Chumilis23024|Chumilis23024, Chumilis16948|Chumilis16948, Chumilis22795|Chumilis22795, Chumilis03221|Chumilis03221	6	1970	19	22292	0.3158	0.00467519	0.127967	2	4
GO:0003333	amino acid transmembrane transport	Biological Process	Chumilis03369|Chumilis03369, Chumilis20729|Chumilis20729, Chumilis21272|Chumilis21272, Chumilis11483|Chumilis11483, Chumilis03870|Chumilis03870, Chumilis19873|Chumilis19873, Chumilis00438|Chumilis00438, Chumilis01894|Chumilis01894, Chumilis02961|Chumilis02961, Chumilis09824|Chumilis09824, Chumilis23017|Chumilis23017, Chumilis14692|Chumilis14692	12	1970	59	22292	0.2034	0.00488513	0.13136	6	6
GO:0009723	response to ethylene	Biological Process	Chumilis10906|Chumilis10906, Chumilis07781|Chumilis07781, Chumilis17489|Chumilis17489, Chumilis25880|Chumilis25880, Chumilis01393|Chumilis01393, Chumilis19752|Chumilis19752, Chumilis20923|Chumilis20923, Chumilis10905|Chumilis10905, Chumilis22722|Chumilis22722, Chumilis23647|Chumilis23647, Chumilis25478|Chumilis25478, Chumilis24843|Chumilis24843, Chumilis24820|Chumilis24820, Chumilis00514|Chumilis…	21	1970	130	22292	0.1615	0.00493627	0.13136	8	13
GO:0003825	alpha,alpha-trehalose-phosphate synthase (UDP-forming) activity	Molecular Function	Chumilis16357|Chumilis16357, Chumilis03139|Chumilis03139, Chumilis24772|Chumilis24772, Chumilis02422|Chumilis02422	4	1970	9	22292	0.4444	0.00532807	0.133637	0	4
GO:0070413	trehalose metabolism in response to stress	Biological Process	Chumilis16357|Chumilis16357, Chumilis03139|Chumilis03139, Chumilis24772|Chumilis24772, Chumilis02422|Chumilis02422	4	1970	9	22292	0.4444	0.00532807	0.133637	0	4
GO:0002213	defense response to insect	Biological Process	Chumilis20334|Chumilis20334, Chumilis20333|Chumilis20333, Chumilis20335|Chumilis20335, Chumilis21303|Chumilis21303	4	1970	9	22292	0.4444	0.00532807	0.133637	3	1
GO:0035336	long-chain fatty-acyl-CoA metabolic process	Biological Process	Chumilis06750|Chumilis06750, Chumilis25514|Chumilis25514, Chumilis06805|Chumilis06805, Chumilis06848|Chumilis06848	4	1970	9	22292	0.4444	0.00532807	0.133637	2	2
GO:0001135	obsolete RNA polymerase II transcription regulator recruiting activity	Molecular Function	Chumilis10837|Chumilis10837, Chumilis10583|Chumilis10583, Chumilis21039|Chumilis21039, Chumilis01393|Chumilis01393, Chumilis24266|Chumilis24266, Chumilis14961|Chumilis14961, Chumilis20923|Chumilis20923, Chumilis02950|Chumilis02950, Chumilis22722|Chumilis22722, Chumilis23647|Chumilis23647, Chumilis17740|Chumilis17740, Chumilis04442|Chumilis04442, Chumilis20540|Chumilis20540, Chumilis04539|Chumilis…	21	1970	131	22292	0.1603	0.00540147	0.133637	6	15
GO:0016165	linoleate 13S-lipoxygenase activity	Molecular Function	Chumilis16122|Chumilis16122, Chumilis08593|Chumilis08593, Chumilis08591|Chumilis08591, Chumilis16120|Chumilis16120, Chumilis23269|Chumilis23269	5	1970	14	22292	0.3571	0.00544033	0.133637	2	3
GO:0047216	inositol 3-alpha-galactosyltransferase activity	Molecular Function	Chumilis03187|Chumilis03187, Chumilis04543|Chumilis04543, Chumilis08446|Chumilis08446	3	1970	5	22292	0.6	0.00601191	0.145808	3	0
GO:0016762	xyloglucan:xyloglucosyl transferase activity	Molecular Function	Chumilis04767|Chumilis04767, Chumilis03962|Chumilis03962, Chumilis03974|Chumilis03974, Chumilis04770|Chumilis04770, Chumilis15908|Chumilis15908, Chumilis20498|Chumilis20498, Chumilis22903|Chumilis22903	7	1970	26	22292	0.2692	0.00609431	0.145959	0	7
GO:0046658	anchored component of plasma membrane	Cellular Component	Chumilis16490|Chumilis16490, Chumilis15997|Chumilis15997, Chumilis06984|Chumilis06984, Chumilis13480|Chumilis13480, Chumilis01846|Chumilis01846, Chumilis08412|Chumilis08412, Chumilis25196|Chumilis25196, Chumilis18070|Chumilis18070, Chumilis13473|Chumilis13473, Chumilis20355|Chumilis20355, Chumilis01965|Chumilis01965, Chumilis17651|Chumilis17651, Chumilis12022|Chumilis12022, Chumilis21304|Chumilis…	29	1970	204	22292	0.1422	0.00727416	0.16257	0	29
GO:0051753	mannan synthase activity	Molecular Function	Chumilis18597|Chumilis18597, Chumilis06665|Chumilis06665, Chumilis05531|Chumilis05531, Chumilis14088|Chumilis14088, Chumilis26183|Chumilis26183	5	1970	15	22292	0.3333	0.00757373	0.16257	1	4
GO:0009765	photosynthesis, light harvesting	Biological Process	Chumilis26595|Chumilis26595, Chumilis07164|Chumilis07164	2	1970	2	22292	1	0.00780609	0.16257	2	0
GO:0042371	vitamin K biosynthetic process	Biological Process	Chumilis22064|Chumilis22064, Chumilis03190|Chumilis03190	2	1970	2	22292	1	0.00780609	0.16257	0	2
GO:0080165	callose deposition in phloem sieve plate	Biological Process	Chumilis18551|Chumilis18551, Chumilis24161|Chumilis24161	2	1970	2	22292	1	0.00780609	0.16257	0	2
GO:0045430	chalcone isomerase activity	Molecular Function	Chumilis11142|Chumilis11142, Chumilis11529|Chumilis11529	2	1970	2	22292	1	0.00780609	0.16257	0	2
GO:0035864	response to potassium ion	Biological Process	Chumilis06148|Chumilis06148, Chumilis06149|Chumilis06149	2	1970	2	22292	1	0.00780609	0.16257	0	2
GO:0071370	cellular response to gibberellin stimulus	Biological Process	Chumilis11668|Chumilis11668, Chumilis25788|Chumilis25788	2	1970	2	22292	1	0.00780609	0.16257	1	1
GO:0008115	sarcosine oxidase activity	Molecular Function	Chumilis01234|Chumilis01234, Chumilis01232|Chumilis01232	2	1970	2	22292	1	0.00780609	0.16257	2	0
GO:0048359	mucilage metabolic process involved in seed coat development	Biological Process	Chumilis13503|Chumilis13503, Chumilis06665|Chumilis06665	2	1970	2	22292	1	0.00780609	0.16257	0	2
GO:0033809	anthocyanin 6''-O-malonyltransferase activity	Molecular Function	Chumilis09147|Chumilis09147, Chumilis09118|Chumilis09118	2	1970	2	22292	1	0.00780609	0.16257	0	2
GO:0004350	glutamate-5-semialdehyde dehydrogenase activity	Molecular Function	Chumilis11294|Chumilis11294, Chumilis07989|Chumilis07989	2	1970	2	22292	1	0.00780609	0.16257	1	1
GO:0072583	clathrin-dependent endocytosis	Biological Process	Chumilis08122|Chumilis08122, Chumilis09329|Chumilis09329, Chumilis06061|Chumilis06061, Chumilis09406|Chumilis09406	4	1970	10	22292	0.4	0.0082636	0.170248	1	3
GO:0015171	amino acid transmembrane transporter activity	Molecular Function	Chumilis03369|Chumilis03369, Chumilis20729|Chumilis20729, Chumilis21272|Chumilis21272, Chumilis11483|Chumilis11483, Chumilis03870|Chumilis03870, Chumilis11041|Chumilis11041, Chumilis19873|Chumilis19873, Chumilis00438|Chumilis00438, Chumilis01894|Chumilis01894, Chumilis02961|Chumilis02961, Chumilis09824|Chumilis09824, Chumilis23017|Chumilis23017, Chumilis14692|Chumilis14692	13	1970	71	22292	0.1831	0.00872084	0.177757	6	7
GO:0009753	response to jasmonic acid	Biological Process	Chumilis10906|Chumilis10906, Chumilis07781|Chumilis07781, Chumilis11273|Chumilis11273, Chumilis10583|Chumilis10583, Chumilis01393|Chumilis01393, Chumilis07959|Chumilis07959, Chumilis20923|Chumilis20923, Chumilis10905|Chumilis10905, Chumilis17500|Chumilis17500, Chumilis22722|Chumilis22722, Chumilis23647|Chumilis23647, Chumilis25478|Chumilis25478, Chumilis08592|Chumilis08592, Chumilis05447|Chumilis…	18	1970	112	22292	0.1607	0.00928371	0.187238	7	11
GO:0003777	microtubule motor activity	Molecular Function	Chumilis19077|Chumilis19077, Chumilis11840|Chumilis11840, Chumilis00535|Chumilis00535, Chumilis14803|Chumilis14803, Chumilis25536|Chumilis25536, Chumilis22548|Chumilis22548, Chumilis15940|Chumilis15940, Chumilis05824|Chumilis05824, Chumilis06963|Chumilis06963, Chumilis17067|Chumilis17067, Chumilis24415|Chumilis24415, Chumilis00534|Chumilis00534	12	1970	64	22292	0.1875	0.00952213	0.190046	0	12
GO:0015250	water channel activity	Molecular Function	Chumilis11036|Chumilis11036, Chumilis24112|Chumilis24112, Chumilis25147|Chumilis25147, Chumilis11353|Chumilis11353, Chumilis24113|Chumilis24113, Chumilis22970|Chumilis22970, Chumilis16332|Chumilis16332, Chumilis22207|Chumilis22207, Chumilis22202|Chumilis22202	9	1970	42	22292	0.2143	0.00988764	0.195306	4	5
GO:0006012	galactose metabolic process	Biological Process	Chumilis25410|Chumilis25410, Chumilis10753|Chumilis10753, Chumilis04953|Chumilis04953, Chumilis25615|Chumilis25615, Chumilis04543|Chumilis04543, Chumilis08446|Chumilis08446	6	1970	22	22292	0.2727	0.0102221	0.197915	2	4
GO:0010167	response to nitrate	Biological Process	Chumilis26063|Chumilis26063, Chumilis05702|Chumilis05702, Chumilis03853|Chumilis03853, Chumilis04448|Chumilis04448, Chumilis10015|Chumilis10015	5	1970	16	22292	0.3125	0.0102263	0.197915	2	3
GO:0030244	cellulose biosynthetic process	Biological Process	Chumilis05776|Chumilis05776, Chumilis20390|Chumilis20390, Chumilis15653|Chumilis15653, Chumilis18222|Chumilis18222, Chumilis01068|Chumilis01068, Chumilis03853|Chumilis03853, Chumilis04448|Chumilis04448, Chumilis05531|Chumilis05531, Chumilis16292|Chumilis16292, Chumilis26183|Chumilis26183	10	1970	50	22292	0.2	0.0110097	0.205021	2	8
GO:0007169	transmembrane receptor protein tyrosine kinase signaling pathway	Biological Process	Chumilis24999|Chumilis24999, Chumilis20596|Chumilis20596, Chumilis05026|Chumilis05026, Chumilis09955|Chumilis09955, Chumilis18043|Chumilis18043, Chumilis09966|Chumilis09966, Chumilis21292|Chumilis21292, Chumilis19778|Chumilis19778, Chumilis02598|Chumilis02598, Chumilis18042|Chumilis18042, Chumilis21817|Chumilis21817, Chumilis25391|Chumilis25391, Chumilis05819|Chumilis05819, Chumilis09684|Chumilis…	23	1970	157	22292	0.1465	0.0110784	0.205021	7	16
GO:1901703	protein localization involved in auxin polar transport	Biological Process	Chumilis23639|Chumilis23639, Chumilis16612|Chumilis16612, Chumilis08221|Chumilis08221	3	1970	6	22292	0.5	0.0112355	0.205021	1	2
GO:0009717	isoflavonoid biosynthetic process	Biological Process	Chumilis04108|Chumilis04108, Chumilis04107|Chumilis04107, Chumilis04106|Chumilis04106	3	1970	6	22292	0.5	0.0112355	0.205021	0	3
GO:0033987	2-hydroxyisoflavanone dehydratase activity	Molecular Function	Chumilis04108|Chumilis04108, Chumilis04107|Chumilis04107, Chumilis04106|Chumilis04106	3	1970	6	22292	0.5	0.0112355	0.205021	0	3
GO:0046287	isoflavonoid metabolic process	Biological Process	Chumilis04108|Chumilis04108, Chumilis04107|Chumilis04107, Chumilis04106|Chumilis04106	3	1970	6	22292	0.5	0.0112355	0.205021	0	3
GO:0009611	response to wounding	Biological Process	Chumilis14725|Chumilis14725, Chumilis14756|Chumilis14756, Chumilis14761|Chumilis14761, Chumilis26595|Chumilis26595, Chumilis10837|Chumilis10837, Chumilis18509|Chumilis18509, Chumilis07164|Chumilis07164, Chumilis16089|Chumilis16089, Chumilis12140|Chumilis12140, Chumilis22769|Chumilis22769, Chumilis09955|Chumilis09955, Chumilis24266|Chumilis24266, Chumilis19752|Chumilis19752, Chumilis09966|Chumilis…	29	1970	211	22292	0.1374	0.0114335	0.205072	15	14
GO:0009789	positive regulation of abscisic acid-activated signaling pathway	Biological Process	Chumilis07211|Chumilis07211, Chumilis14665|Chumilis14665, Chumilis17291|Chumilis17291, Chumilis17740|Chumilis17740, Chumilis02562|Chumilis02562, Chumilis23524|Chumilis23524, Chumilis22718|Chumilis22718	7	1970	29	22292	0.2414	0.0114523	0.205072	2	5
GO:0016760	cellulose synthase (UDP-forming) activity	Molecular Function	Chumilis05776|Chumilis05776, Chumilis20390|Chumilis20390, Chumilis15653|Chumilis15653, Chumilis18222|Chumilis18222, Chumilis01068|Chumilis01068, Chumilis05531|Chumilis05531, Chumilis16292|Chumilis16292, Chumilis26183|Chumilis26183	8	1970	36	22292	0.2222	0.0117736	0.20864	2	6
GO:0071483	cellular response to blue light	Biological Process	Chumilis11939|Chumilis11939, Chumilis05361|Chumilis05361, Chumilis05358|Chumilis05358, Chumilis05566|Chumilis05566	4	1970	11	22292	0.3636	0.0120872	0.20864	4	0
GO:0006880	intracellular sequestering of iron ion	Biological Process	Chumilis02418|Chumilis02418, Chumilis02419|Chumilis02419, Chumilis06023|Chumilis06023, Chumilis11449|Chumilis11449	4	1970	11	22292	0.3636	0.0120872	0.20864	0	4
GO:0045298	tubulin complex	Cellular Component	Chumilis11820|Chumilis11820, Chumilis20982|Chumilis20982, Chumilis07488|Chumilis07488, Chumilis00442|Chumilis00442	4	1970	11	22292	0.3636	0.0120872	0.20864	0	4
GO:0033609	oxalate metabolic process	Biological Process	Chumilis14946|Chumilis14946, Chumilis21738|Chumilis21738, Chumilis21741|Chumilis21741, Chumilis21743|Chumilis21743, Chumilis14945|Chumilis14945, Chumilis25142|Chumilis25142, Chumilis21742|Chumilis21742, Chumilis18432|Chumilis18432, Chumilis03083|Chumilis03083, Chumilis18806|Chumilis18806	10	1970	51	22292	0.1961	0.0126389	0.214301	0	10
GO:0046564	oxalate decarboxylase activity	Molecular Function	Chumilis14946|Chumilis14946, Chumilis21738|Chumilis21738, Chumilis21741|Chumilis21741, Chumilis21743|Chumilis21743, Chumilis14945|Chumilis14945, Chumilis25142|Chumilis25142, Chumilis21742|Chumilis21742, Chumilis18432|Chumilis18432, Chumilis03083|Chumilis03083, Chumilis18806|Chumilis18806	10	1970	51	22292	0.1961	0.0126389	0.214301	0	10
GO:0006468	protein phosphorylation	Biological Process	Chumilis05955|Chumilis05955, Chumilis10760|Chumilis10760, Chumilis15259|Chumilis15259, Chumilis24999|Chumilis24999, Chumilis25965|Chumilis25965, Chumilis20596|Chumilis20596, Chumilis13616|Chumilis13616, Chumilis25623|Chumilis25623, Chumilis07977|Chumilis07977, Chumilis08733|Chumilis08733, Chumilis23890|Chumilis23890, Chumilis06174|Chumilis06174, Chumilis05026|Chumilis05026, Chumilis13598|Chumilis…	85	1970	759	22292	0.112	0.0136903	0.230094	27	58
GO:0010411	xyloglucan metabolic process	Biological Process	Chumilis04767|Chumilis04767, Chumilis03962|Chumilis03962, Chumilis03974|Chumilis03974, Chumilis04770|Chumilis04770, Chumilis15908|Chumilis15908, Chumilis20498|Chumilis20498, Chumilis22903|Chumilis22903	7	1970	30	22292	0.2333	0.0138246	0.23033	0	7
GO:0009909	regulation of flower development	Biological Process	Chumilis18607|Chumilis18607, Chumilis01637|Chumilis01637, Chumilis20459|Chumilis20459, Chumilis10583|Chumilis10583, Chumilis00993|Chumilis00993, Chumilis18932|Chumilis18932, Chumilis08979|Chumilis08979, Chumilis14346|Chumilis14346, Chumilis25501|Chumilis25501	9	1970	45	22292	0.2	0.0154824	0.25354	5	4
GO:0034220	ion transmembrane transport	Biological Process	Chumilis11036|Chumilis11036, Chumilis24112|Chumilis24112, Chumilis25147|Chumilis25147, Chumilis11353|Chumilis11353, Chumilis24113|Chumilis24113, Chumilis22970|Chumilis22970, Chumilis16332|Chumilis16332, Chumilis22207|Chumilis22207, Chumilis22202|Chumilis22202	9	1970	45	22292	0.2	0.0154824	0.25354	4	5
GO:0000139	Golgi membrane	Cellular Component	Chumilis23384|Chumilis23384, Chumilis05776|Chumilis05776, Chumilis21604|Chumilis21604, Chumilis15385|Chumilis15385, Chumilis18597|Chumilis18597, Chumilis15428|Chumilis15428, Chumilis20390|Chumilis20390, Chumilis13503|Chumilis13503, Chumilis22684|Chumilis22684, Chumilis15854|Chumilis15854, Chumilis07549|Chumilis07549, Chumilis21084|Chumilis21084, Chumilis25788|Chumilis25788, Chumilis07277|Chumilis…	30	1970	226	22292	0.1327	0.0161744	0.262629	5	25
GO:0010117	photoprotection	Biological Process	Chumilis05120|Chumilis05120, Chumilis05361|Chumilis05361, Chumilis05358|Chumilis05358, Chumilis05566|Chumilis05566	4	1970	12	22292	0.3333	0.0168807	0.265048	4	0
GO:0004564	beta-fructofuranosidase activity	Molecular Function	Chumilis18509|Chumilis18509, Chumilis25788|Chumilis25788, Chumilis18874|Chumilis18874, Chumilis22976|Chumilis22976	4	1970	12	22292	0.3333	0.0168807	0.265048	1	3
GO:0005985	sucrose metabolic process	Biological Process	Chumilis18551|Chumilis18551, Chumilis11668|Chumilis11668, Chumilis24161|Chumilis24161, Chumilis25788|Chumilis25788	4	1970	12	22292	0.3333	0.0168807	0.265048	1	3
GO:0009423	chorismate biosynthetic process	Biological Process	Chumilis07113|Chumilis07113, Chumilis07325|Chumilis07325, Chumilis00635|Chumilis00635, Chumilis07105|Chumilis07105	4	1970	12	22292	0.3333	0.0168807	0.265048	0	4
GO:0016298	lipase activity	Molecular Function	Chumilis20334|Chumilis20334, Chumilis03236|Chumilis03236, Chumilis20333|Chumilis20333, Chumilis02165|Chumilis02165, Chumilis02624|Chumilis02624, Chumilis02540|Chumilis02540, Chumilis20335|Chumilis20335, Chumilis21303|Chumilis21303, Chumilis17752|Chumilis17752, Chumilis03238|Chumilis03238, Chumilis23152|Chumilis23152, Chumilis18724|Chumilis18724	12	1970	69	22292	0.1739	0.0170151	0.265048	3	9
GO:0009750	response to fructose	Biological Process	Chumilis13453|Chumilis13453, Chumilis13424|Chumilis13424, Chumilis18101|Chumilis18101, Chumilis00514|Chumilis00514, Chumilis24604|Chumilis24604	5	1970	18	22292	0.2778	0.0172961	0.267252	0	5
GO:0004130	cytochrome-c peroxidase activity	Molecular Function	Chumilis00623|Chumilis00623, Chumilis23019|Chumilis23019, Chumilis14621|Chumilis14621	3	1970	7	22292	0.4286	0.0183794	0.270695	0	3
GO:0071836	nectar secretion	Biological Process	Chumilis13961|Chumilis13961, Chumilis13959|Chumilis13959, Chumilis13960|Chumilis13960	3	1970	7	22292	0.4286	0.0183794	0.270695	0	3
GO:0052381	tRNA dimethylallyltransferase activity	Molecular Function	Chumilis17323|Chumilis17323, Chumilis04151|Chumilis04151, Chumilis23833|Chumilis23833	3	1970	7	22292	0.4286	0.0183794	0.270695	2	1
GO:0016846	carbon-sulfur lyase activity	Molecular Function	Chumilis24843|Chumilis24843, Chumilis21802|Chumilis21802, Chumilis03221|Chumilis03221	3	1970	7	22292	0.4286	0.0183794	0.270695	1	2
GO:0071258	cellular response to gravity	Biological Process	Chumilis20982|Chumilis20982, Chumilis07488|Chumilis07488, Chumilis00442|Chumilis00442	3	1970	7	22292	0.4286	0.0183794	0.270695	0	3
GO:0016874	ligase activity	Molecular Function	Chumilis20861|Chumilis20861, Chumilis18526|Chumilis18526, Chumilis12140|Chumilis12140, Chumilis22753|Chumilis22753, Chumilis02603|Chumilis02603, Chumilis25527|Chumilis25527, Chumilis03381|Chumilis03381, Chumilis08996|Chumilis08996, Chumilis13921|Chumilis13921, Chumilis23972|Chumilis23972, Chumilis09833|Chumilis09833	11	1970	62	22292	0.1774	0.0189547	0.270695	4	7
GO:0000981	DNA-binding transcription factor activity, RNA polymerase II-specific	Molecular Function	Chumilis10837|Chumilis10837, Chumilis10583|Chumilis10583, Chumilis21039|Chumilis21039, Chumilis01393|Chumilis01393, Chumilis24266|Chumilis24266, Chumilis14961|Chumilis14961, Chumilis20923|Chumilis20923, Chumilis02950|Chumilis02950, Chumilis22722|Chumilis22722, Chumilis23647|Chumilis23647, Chumilis17740|Chumilis17740, Chumilis04442|Chumilis04442, Chumilis20540|Chumilis20540, Chumilis04539|Chumilis…	21	1970	147	22292	0.1429	0.0191358	0.270695	6	15
GO:0051017	actin filament bundle assembly	Biological Process	Chumilis11331|Chumilis11331, Chumilis25288|Chumilis25288, Chumilis01583|Chumilis01583, Chumilis23281|Chumilis23281, Chumilis01857|Chumilis01857	5	1970	19	22292	0.2632	0.0218035	0.270695	1	4
GO:0009992	cellular water homeostasis	Biological Process	Chumilis11036|Chumilis11036, Chumilis24112|Chumilis24112, Chumilis25147|Chumilis25147, Chumilis24113|Chumilis24113, Chumilis22970|Chumilis22970, Chumilis16332|Chumilis16332, Chumilis22207|Chumilis22207, Chumilis22202|Chumilis22202	8	1970	40	22292	0.2	0.0218713	0.270695	3	5
GO:0015254	glycerol channel activity	Molecular Function	Chumilis11036|Chumilis11036, Chumilis24112|Chumilis24112, Chumilis25147|Chumilis25147, Chumilis24113|Chumilis24113, Chumilis22970|Chumilis22970, Chumilis16332|Chumilis16332, Chumilis22207|Chumilis22207, Chumilis22202|Chumilis22202	8	1970	40	22292	0.2	0.0218713	0.270695	3	5
GO:0042754	negative regulation of circadian rhythm	Biological Process	Chumilis10906|Chumilis10906, Chumilis10905|Chumilis10905	2	1970	3	22292	0.6667	0.0220398	0.270695	2	0
GO:0048575	short-day photoperiodism, flowering	Biological Process	Chumilis10760|Chumilis10760, Chumilis08979|Chumilis08979	2	1970	3	22292	0.6667	0.0220398	0.270695	2	0
GO:0046863	ribulose-1,5-bisphosphate carboxylase/oxygenase activator activity	Molecular Function	Chumilis11273|Chumilis11273, Chumilis07959|Chumilis07959	2	1970	3	22292	0.6667	0.0220398	0.270695	2	0
GO:0045544	gibberellin 20-oxidase activity	Molecular Function	Chumilis11738|Chumilis11738, Chumilis10449|Chumilis10449	2	1970	3	22292	0.6667	0.0220398	0.270695	1	1
GO:0010290	chlorophyll catabolite transmembrane transporter activity	Molecular Function	Chumilis10025|Chumilis10025, Chumilis10175|Chumilis10175	2	1970	3	22292	0.6667	0.0220398	0.270695	2	0
GO:0015431	ABC-type glutathione S-conjugate transporter activity	Molecular Function	Chumilis10025|Chumilis10025, Chumilis10175|Chumilis10175	2	1970	3	22292	0.6667	0.0220398	0.270695	2	0
GO:0034755	iron ion transmembrane transport	Biological Process	Chumilis19379|Chumilis19379, Chumilis00923|Chumilis00923	2	1970	3	22292	0.6667	0.0220398	0.270695	2	0
GO:0008022	protein C-terminus binding	Molecular Function	Chumilis01637|Chumilis01637, Chumilis18932|Chumilis18932	2	1970	3	22292	0.6667	0.0220398	0.270695	0	2
GO:0043036	starch grain	Cellular Component	Chumilis21133|Chumilis21133, Chumilis02228|Chumilis02228	2	1970	3	22292	0.6667	0.0220398	0.270695	1	1
GO:0055087	Ski complex	Cellular Component	Chumilis06148|Chumilis06148, Chumilis06149|Chumilis06149	2	1970	3	22292	0.6667	0.0220398	0.270695	0	2
GO:0070478	nuclear-transcribed mRNA catabolic process, 3'-5' exonucleolytic nonsense-mediated decay	Biological Process	Chumilis06148|Chumilis06148, Chumilis06149|Chumilis06149	2	1970	3	22292	0.6667	0.0220398	0.270695	0	2
GO:0046653	tetrahydrofolate metabolic process	Biological Process	Chumilis01234|Chumilis01234, Chumilis01232|Chumilis01232	2	1970	3	22292	0.6667	0.0220398	0.270695	2	0
GO:0009143	nucleoside triphosphate catabolic process	Biological Process	Chumilis23294|Chumilis23294, Chumilis24542|Chumilis24542	2	1970	3	22292	0.6667	0.0220398	0.270695	0	2
GO:0047429	nucleoside-triphosphate diphosphatase activity	Molecular Function	Chumilis23294|Chumilis23294, Chumilis24542|Chumilis24542	2	1970	3	22292	0.6667	0.0220398	0.270695	0	2
GO:0004104	cholinesterase activity	Molecular Function	Chumilis03236|Chumilis03236, Chumilis03238|Chumilis03238	2	1970	3	22292	0.6667	0.0220398	0.270695	0	2
GO:0000025	maltose catabolic process	Biological Process	Chumilis07163|Chumilis07163, Chumilis26594|Chumilis26594	2	1970	3	22292	0.6667	0.0220398	0.270695	0	2
GO:0004134	4-alpha-glucanotransferase activity	Molecular Function	Chumilis07163|Chumilis07163, Chumilis26594|Chumilis26594	2	1970	3	22292	0.6667	0.0220398	0.270695	0	2
GO:0102500	beta-maltose 4-alpha-glucanotransferase activity	Molecular Function	Chumilis07163|Chumilis07163, Chumilis26594|Chumilis26594	2	1970	3	22292	0.6667	0.0220398	0.270695	0	2
GO:0080097	L-tryptophan:pyruvate aminotransferase activity	Molecular Function	Chumilis24843|Chumilis24843, Chumilis03221|Chumilis03221	2	1970	3	22292	0.6667	0.0220398	0.270695	1	1
GO:2000014	regulation of endosperm development	Biological Process	Chumilis19915|Chumilis19915, Chumilis21151|Chumilis21151	2	1970	3	22292	0.6667	0.0220398	0.270695	1	1
GO:0004367	glycerol-3-phosphate dehydrogenase [NAD+] activity	Molecular Function	Chumilis21231|Chumilis21231, Chumilis13497|Chumilis13497	2	1970	3	22292	0.6667	0.0220398	0.270695	0	2
GO:0046168	glycerol-3-phosphate catabolic process	Biological Process	Chumilis21231|Chumilis21231, Chumilis13497|Chumilis13497	2	1970	3	22292	0.6667	0.0220398	0.270695	0	2
GO:0005381	iron ion transmembrane transporter activity	Molecular Function	Chumilis02418|Chumilis02418, Chumilis19379|Chumilis19379, Chumilis02419|Chumilis02419, Chumilis00923|Chumilis00923	4	1970	13	22292	0.3077	0.0227081	0.277126	2	2
GO:0042026	protein refolding	Biological Process	Chumilis02742|Chumilis02742, Chumilis11223|Chumilis11223, Chumilis11224|Chumilis11224, Chumilis15580|Chumilis15580, Chumilis13987|Chumilis13987, Chumilis23503|Chumilis23503	6	1970	26	22292	0.2308	0.0232883	0.282028	3	3
GO:0009751	response to salicylic acid	Biological Process	Chumilis10906|Chumilis10906, Chumilis07781|Chumilis07781, Chumilis10837|Chumilis10837, Chumilis07977|Chumilis07977, Chumilis10583|Chumilis10583, Chumilis07578|Chumilis07578, Chumilis01393|Chumilis01393, Chumilis24266|Chumilis24266, Chumilis08881|Chumilis08881, Chumilis20923|Chumilis20923, Chumilis10905|Chumilis10905, Chumilis22722|Chumilis22722, Chumilis23647|Chumilis23647, Chumilis18804|Chumilis…	20	1970	141	22292	0.1418	0.0234042	0.282028	6	14
GO:0009644	response to high light intensity	Biological Process	Chumilis06147|Chumilis06147, Chumilis05120|Chumilis05120, Chumilis11223|Chumilis11223, Chumilis07238|Chumilis07238, Chumilis20229|Chumilis20229, Chumilis11224|Chumilis11224, Chumilis15580|Chumilis15580, Chumilis13987|Chumilis13987, Chumilis11316|Chumilis11316, Chumilis10706|Chumilis10706, Chumilis01688|Chumilis01688	11	1970	64	22292	0.1719	0.0236099	0.282728	9	2
GO:0007049	cell cycle	Biological Process	Chumilis23639|Chumilis23639, Chumilis02432|Chumilis02432, Chumilis05743|Chumilis05743, Chumilis16612|Chumilis16612, Chumilis07649|Chumilis07649, Chumilis23142|Chumilis23142, Chumilis09961|Chumilis09961, Chumilis18008|Chumilis18008, Chumilis08221|Chumilis08221, Chumilis06109|Chumilis06109, Chumilis15457|Chumilis15457, Chumilis22691|Chumilis22691, Chumilis16425|Chumilis16425, Chumilis14721|Chumilis…	18	1970	124	22292	0.1452	0.0246918	0.293848	2	16
GO:0044212	transcription cis-regulatory region binding	Molecular Function	Chumilis10906|Chumilis10906, Chumilis02021|Chumilis02021, Chumilis10837|Chumilis10837, Chumilis10839|Chumilis10839, Chumilis02605|Chumilis02605, Chumilis10583|Chumilis10583, Chumilis08776|Chumilis08776, Chumilis00993|Chumilis00993, Chumilis25845|Chumilis25845, Chumilis21039|Chumilis21039, Chumilis01393|Chumilis01393, Chumilis24266|Chumilis24266, Chumilis14961|Chumilis14961, Chumilis17771|Chumilis…	36	1970	291	22292	0.1237	0.0249621	0.294544	12	24
GO:0007165	signal transduction	Biological Process	Chumilis02838|Chumilis02838, Chumilis19767|Chumilis19767, Chumilis19768|Chumilis19768, Chumilis15744|Chumilis15744, Chumilis25623|Chumilis25623, Chumilis17117|Chumilis17117, Chumilis19780|Chumilis19780, Chumilis16153|Chumilis16153, Chumilis06080|Chumilis06080, Chumilis10295|Chumilis10295, Chumilis06922|Chumilis06922, Chumilis14737|Chumilis14737, Chumilis25797|Chumilis25797, Chumilis19765|Chumilis…	42	1970	349	22292	0.1203	0.0250578	0.294544	15	27
GO:0008152	metabolic process	Biological Process	Chumilis15951|Chumilis15951, Chumilis03187|Chumilis03187, Chumilis13342|Chumilis13342, Chumilis23900|Chumilis23900, Chumilis12140|Chumilis12140, Chumilis05348|Chumilis05348, Chumilis16557|Chumilis16557, Chumilis22505|Chumilis22505, Chumilis09833|Chumilis09833, Chumilis13932|Chumilis13932	10	1970	57	22292	0.1754	0.0264463	0.304544	4	6
GO:0016798	hydrolase activity, acting on glycosyl bonds	Molecular Function	Chumilis04767|Chumilis04767, Chumilis03962|Chumilis03962, Chumilis03974|Chumilis03974, Chumilis04770|Chumilis04770, Chumilis15908|Chumilis15908, Chumilis20498|Chumilis20498, Chumilis22903|Chumilis22903	7	1970	34	22292	0.2059	0.02684	0.304544	0	7
GO:0010143	cutin biosynthetic process	Biological Process	Chumilis09803|Chumilis09803, Chumilis11855|Chumilis11855, Chumilis08091|Chumilis08091, Chumilis22505|Chumilis22505, Chumilis15375|Chumilis15375	5	1970	20	22292	0.25	0.0270093	0.304544	0	5
GO:0010053	root epidermal cell differentiation	Biological Process	Chumilis15755|Chumilis15755, Chumilis15109|Chumilis15109, Chumilis03899|Chumilis03899, Chumilis03853|Chumilis03853, Chumilis04448|Chumilis04448	5	1970	20	22292	0.25	0.0270093	0.304544	1	4
GO:0016847	1-aminocyclopropane-1-carboxylate synthase activity	Molecular Function	Chumilis25718|Chumilis25718, Chumilis25478|Chumilis25478, Chumilis01618|Chumilis01618	3	1970	8	22292	0.375	0.027498	0.304544	1	2
GO:0071490	cellular response to far red light	Biological Process	Chumilis05361|Chumilis05361, Chumilis05358|Chumilis05358, Chumilis05566|Chumilis05566	3	1970	8	22292	0.375	0.027498	0.304544	3	0
GO:0071491	cellular response to red light	Biological Process	Chumilis05361|Chumilis05361, Chumilis05358|Chumilis05358, Chumilis05566|Chumilis05566	3	1970	8	22292	0.375	0.027498	0.304544	3	0
GO:0071669	plant-type cell wall organization or biogenesis	Biological Process	Chumilis22935|Chumilis22935, Chumilis05531|Chumilis05531, Chumilis26183|Chumilis26183	3	1970	8	22292	0.375	0.027498	0.304544	1	2
GO:0080019	fatty-acyl-CoA reductase (alcohol-forming) activity	Molecular Function	Chumilis06750|Chumilis06750, Chumilis06805|Chumilis06805, Chumilis06848|Chumilis06848	3	1970	8	22292	0.375	0.027498	0.304544	2	1
GO:0000254	C-4 methylsterol oxidase activity	Molecular Function	Chumilis10385|Chumilis10385, Chumilis06203|Chumilis06203, Chumilis10390|Chumilis10390	3	1970	8	22292	0.375	0.027498	0.304544	0	3
GO:0004144	diacylglycerol O-acyltransferase activity	Molecular Function	Chumilis08709|Chumilis08709, Chumilis18105|Chumilis18105, Chumilis19721|Chumilis19721, Chumilis14074|Chumilis14074, Chumilis19719|Chumilis19719, Chumilis18104|Chumilis18104	6	1970	27	22292	0.2222	0.0277675	0.305762	2	4
GO:0005875	microtubule associated complex	Cellular Component	Chumilis08124|Chumilis08124, Chumilis19077|Chumilis19077, Chumilis08605|Chumilis08605, Chumilis24652|Chumilis24652	4	1970	14	22292	0.2857	0.0296152	0.324245	1	3
GO:0035556	intracellular signal transduction	Biological Process	Chumilis05955|Chumilis05955, Chumilis25965|Chumilis25965, Chumilis01455|Chumilis01455, Chumilis16270|Chumilis16270, Chumilis08733|Chumilis08733, Chumilis06080|Chumilis06080, Chumilis00629|Chumilis00629, Chumilis00993|Chumilis00993, Chumilis05193|Chumilis05193, Chumilis17408|Chumilis17408, Chumilis14998|Chumilis14998, Chumilis23620|Chumilis23620, Chumilis23079|Chumilis23079, Chumilis05948|Chumilis…	21	1970	154	22292	0.1364	0.0303694	0.330612	8	13
GO:0009908	flower development	Biological Process	Chumilis20939|Chumilis20939, Chumilis11738|Chumilis11738, Chumilis05710|Chumilis05710, Chumilis24592|Chumilis24592, Chumilis10583|Chumilis10583, Chumilis20763|Chumilis20763, Chumilis25177|Chumilis25177, Chumilis01850|Chumilis01850, Chumilis06023|Chumilis06023, Chumilis07528|Chumilis07528, Chumilis02431|Chumilis02431, Chumilis01475|Chumilis01475, Chumilis11803|Chumilis11803, Chumilis24843|Chumilis…	20	1970	146	22292	0.137	0.0325658	0.35252	8	12
GO:0009295	nucleoid	Cellular Component	Chumilis24981|Chumilis24981, Chumilis08052|Chumilis08052, Chumilis26216|Chumilis26216, Chumilis25527|Chumilis25527, Chumilis08996|Chumilis08996, Chumilis09180|Chumilis09180	6	1970	28	22292	0.2143	0.0327798	0.352612	1	5
GO:0016998	cell wall macromolecule catabolic process	Biological Process	Chumilis14700|Chumilis14700, Chumilis04833|Chumilis04833, Chumilis24354|Chumilis24354, Chumilis03853|Chumilis03853, Chumilis04448|Chumilis04448	5	1970	21	22292	0.2381	0.0329424	0.352612	0	5
GO:0042542	response to hydrogen peroxide	Biological Process	Chumilis11223|Chumilis11223, Chumilis07238|Chumilis07238, Chumilis20229|Chumilis20229, Chumilis11224|Chumilis11224, Chumilis26330|Chumilis26330, Chumilis07578|Chumilis07578, Chumilis15580|Chumilis15580, Chumilis13987|Chumilis13987, Chumilis11316|Chumilis11316, Chumilis01688|Chumilis01688	10	1970	60	22292	0.1667	0.0363839	0.36479	8	2
GO:0005525	GTP binding	Molecular Function	Chumilis02432|Chumilis02432, Chumilis08496|Chumilis08496, Chumilis02043|Chumilis02043, Chumilis07144|Chumilis07144, Chumilis00275|Chumilis00275, Chumilis16672|Chumilis16672, Chumilis16674|Chumilis16674, Chumilis04282|Chumilis04282, Chumilis13180|Chumilis13180, Chumilis25547|Chumilis25547, Chumilis15785|Chumilis15785, Chumilis09431|Chumilis09431, Chumilis11820|Chumilis11820, Chumilis14010|Chumilis…	21	1970	157	22292	0.1338	0.0364719	0.36479	3	18
GO:0010329	auxin efflux transmembrane transporter activity	Molecular Function	Chumilis08934|Chumilis08934, Chumilis13293|Chumilis13293, Chumilis02506|Chumilis02506, Chumilis13220|Chumilis13220	4	1970	15	22292	0.2667	0.0376303	0.36479	1	3
GO:0009800	cinnamic acid biosynthetic process	Biological Process	Chumilis10837|Chumilis10837, Chumilis24266|Chumilis24266, Chumilis07702|Chumilis07702	3	1970	9	22292	0.3333	0.0385829	0.36479	0	3
GO:0031222	arabinan catabolic process	Biological Process	Chumilis00281|Chumilis00281, Chumilis00712|Chumilis00712, Chumilis24096|Chumilis24096	3	1970	9	22292	0.3333	0.0385829	0.36479	0	3
GO:0030154	cell differentiation	Biological Process	Chumilis10837|Chumilis10837, Chumilis10583|Chumilis10583, Chumilis20763|Chumilis20763, Chumilis08744|Chumilis08744, Chumilis10293|Chumilis10293, Chumilis21039|Chumilis21039, Chumilis01393|Chumilis01393, Chumilis24266|Chumilis24266, Chumilis14961|Chumilis14961, Chumilis07528|Chumilis07528, Chumilis20923|Chumilis20923, Chumilis02950|Chumilis02950, Chumilis22722|Chumilis22722, Chumilis23647|Chumilis…	28	1970	224	22292	0.125	0.0390757	0.36479	7	21
GO:0004565	beta-galactosidase activity	Molecular Function	Chumilis18895|Chumilis18895, Chumilis15040|Chumilis15040, Chumilis18323|Chumilis18323, Chumilis18330|Chumilis18330, Chumilis14538|Chumilis14538	5	1970	22	22292	0.2273	0.0396248	0.36479	0	5
GO:0009523	photosystem II	Cellular Component	Chumilis05361|Chumilis05361, Chumilis26595|Chumilis26595, Chumilis05358|Chumilis05358, Chumilis05566|Chumilis05566, Chumilis07164|Chumilis07164	5	1970	22	22292	0.2273	0.0396248	0.36479	5	0
GO:0010030	positive regulation of seed germination	Biological Process	Chumilis05361|Chumilis05361, Chumilis25563|Chumilis25563, Chumilis05358|Chumilis05358, Chumilis05566|Chumilis05566, Chumilis22718|Chumilis22718	5	1970	22	22292	0.2273	0.0396248	0.36479	4	1
GO:0042807	central vacuole	Cellular Component	Chumilis24112|Chumilis24112, Chumilis24113|Chumilis24113, Chumilis22970|Chumilis22970, Chumilis22207|Chumilis22207, Chumilis22202|Chumilis22202	5	1970	22	22292	0.2273	0.0396248	0.36479	1	4
GO:0043433	negative regulation of DNA-binding transcription factor activity	Biological Process	Chumilis10906|Chumilis10906, Chumilis10905|Chumilis10905	2	1970	4	22292	0.5	0.0415053	0.36479	2	0
GO:0071277	cellular response to calcium ion	Biological Process	Chumilis05815|Chumilis05815, Chumilis11882|Chumilis11882	2	1970	4	22292	0.5	0.0415053	0.36479	2	0
GO:0010325	raffinose family oligosaccharide biosynthetic process	Biological Process	Chumilis21171|Chumilis21171, Chumilis03187|Chumilis03187	2	1970	4	22292	0.5	0.0415053	0.36479	2	0
GO:0010236	plastoquinone biosynthetic process	Biological Process	Chumilis22064|Chumilis22064, Chumilis17155|Chumilis17155	2	1970	4	22292	0.5	0.0415053	0.36479	1	1
GO:0060918	auxin transport	Biological Process	Chumilis25004|Chumilis25004, Chumilis01850|Chumilis01850	2	1970	4	22292	0.5	0.0415053	0.36479	0	2
GO:1990641	response to iron ion starvation	Biological Process	Chumilis20229|Chumilis20229, Chumilis07601|Chumilis07601	2	1970	4	22292	0.5	0.0415053	0.36479	2	0
GO:0009964	negative regulation of flavonoid biosynthetic process	Biological Process	Chumilis15945|Chumilis15945, Chumilis25358|Chumilis25358	2	1970	4	22292	0.5	0.0415053	0.36479	1	1
GO:0033729	anthocyanidin reductase activity	Molecular Function	Chumilis15945|Chumilis15945, Chumilis25358|Chumilis25358	2	1970	4	22292	0.5	0.0415053	0.36479	1	1
GO:0002084	protein depalmitoylation	Biological Process	Chumilis01091|Chumilis01091, Chumilis19177|Chumilis19177	2	1970	4	22292	0.5	0.0415053	0.36479	2	0
GO:0008474	palmitoyl-(protein) hydrolase activity	Molecular Function	Chumilis01091|Chumilis01091, Chumilis19177|Chumilis19177	2	1970	4	22292	0.5	0.0415053	0.36479	2	0
GO:0010929	positive regulation of auxin mediated signaling pathway	Biological Process	Chumilis01393|Chumilis01393, Chumilis22722|Chumilis22722	2	1970	4	22292	0.5	0.0415053	0.36479	0	2
GO:0004322	ferroxidase activity	Molecular Function	Chumilis06023|Chumilis06023, Chumilis11449|Chumilis11449	2	1970	4	22292	0.5	0.0415053	0.36479	0	2
GO:0008199	ferric iron binding	Molecular Function	Chumilis06023|Chumilis06023, Chumilis11449|Chumilis11449	2	1970	4	22292	0.5	0.0415053	0.36479	0	2
GO:0008725	DNA-3-methyladenine glycosylase activity	Molecular Function	Chumilis16884|Chumilis16884, Chumilis16811|Chumilis16811	2	1970	4	22292	0.5	0.0415053	0.36479	0	2
GO:0033946	xyloglucan-specific endo-beta-1,4-glucanase activity	Molecular Function	Chumilis03962|Chumilis03962, Chumilis03974|Chumilis03974	2	1970	4	22292	0.5	0.0415053	0.36479	0	2
GO:0042989	sequestering of actin monomers	Biological Process	Chumilis18956|Chumilis18956, Chumilis15118|Chumilis15118	2	1970	4	22292	0.5	0.0415053	0.36479	0	2
GO:0009684	indoleacetic acid biosynthetic process	Biological Process	Chumilis24843|Chumilis24843, Chumilis03221|Chumilis03221	2	1970	4	22292	0.5	0.0415053	0.36479	1	1
GO:0050362	L-tryptophan:2-oxoglutarate aminotransferase activity	Molecular Function	Chumilis24843|Chumilis24843, Chumilis03221|Chumilis03221	2	1970	4	22292	0.5	0.0415053	0.36479	1	1
GO:0003855	3-dehydroquinate dehydratase activity	Molecular Function	Chumilis07113|Chumilis07113, Chumilis07105|Chumilis07105	2	1970	4	22292	0.5	0.0415053	0.36479	0	2
GO:0004764	shikimate 3-dehydrogenase (NADP+) activity	Molecular Function	Chumilis07113|Chumilis07113, Chumilis07105|Chumilis07105	2	1970	4	22292	0.5	0.0415053	0.36479	0	2
GO:0047259	glucomannan 4-beta-mannosyltransferase activity	Molecular Function	Chumilis06665|Chumilis06665, Chumilis14088|Chumilis14088	2	1970	4	22292	0.5	0.0415053	0.36479	0	2
GO:0003849	3-deoxy-7-phosphoheptulonate synthase activity	Molecular Function	Chumilis07325|Chumilis07325, Chumilis00635|Chumilis00635	2	1970	4	22292	0.5	0.0415053	0.36479	0	2
GO:0046835	carbohydrate phosphorylation	Biological Process	Chumilis04953|Chumilis04953, Chumilis11018|Chumilis11018	2	1970	4	22292	0.5	0.0415053	0.36479	0	2
GO:0006072	glycerol-3-phosphate metabolic process	Biological Process	Chumilis21231|Chumilis21231, Chumilis13497|Chumilis13497	2	1970	4	22292	0.5	0.0415053	0.36479	0	2
GO:0009331	glycerol-3-phosphate dehydrogenase complex	Cellular Component	Chumilis21231|Chumilis21231, Chumilis13497|Chumilis13497	2	1970	4	22292	0.5	0.0415053	0.36479	0	2
GO:0051762	sesquiterpene biosynthetic process	Biological Process	Chumilis27395|Chumilis27395, Chumilis15947|Chumilis15947	2	1970	4	22292	0.5	0.0415053	0.36479	0	2
GO:0001673	male germ cell nucleus	Cellular Component	Chumilis22402|Chumilis22402, Chumilis23722|Chumilis23722	2	1970	4	22292	0.5	0.0415053	0.36479	0	2
GO:0045717	negative regulation of fatty acid biosynthetic process	Biological Process	Chumilis11471|Chumilis11471, Chumilis16524|Chumilis16524	2	1970	4	22292	0.5	0.0415053	0.36479	0	2
GO:0043255	regulation of carbohydrate biosynthetic process	Biological Process	Chumilis03853|Chumilis03853, Chumilis04448|Chumilis04448	2	1970	4	22292	0.5	0.0415053	0.36479	0	2
GO:0046983	protein dimerization activity	Molecular Function	Chumilis08468|Chumilis08468, Chumilis03914|Chumilis03914, Chumilis20763|Chumilis20763, Chumilis03859|Chumilis03859, Chumilis10901|Chumilis10901, Chumilis13665|Chumilis13665, Chumilis01475|Chumilis01475, Chumilis24468|Chumilis24468, Chumilis23318|Chumilis23318, Chumilis00373|Chumilis00373, Chumilis20468|Chumilis20468, Chumilis14224|Chumilis14224, Chumilis02614|Chumilis02614, Chumilis05503|Chumilis…	21	1970	160	22292	0.1312	0.043437	0.380024	6	15
GO:0009408	response to heat	Biological Process	Chumilis05815|Chumilis05815, Chumilis11223|Chumilis11223, Chumilis07238|Chumilis07238, Chumilis07878|Chumilis07878, Chumilis06181|Chumilis06181, Chumilis11224|Chumilis11224, Chumilis15883|Chumilis15883, Chumilis08031|Chumilis08031, Chumilis19471|Chumilis19471, Chumilis15580|Chumilis15580, Chumilis13987|Chumilis13987, Chumilis11316|Chumilis11316, Chumilis09706|Chumilis09706, Chumilis06979|Chumilis…	20	1970	152	22292	0.1316	0.0468034	0.404881	10	10
GO:0006351	transcription, DNA-templated	Biological Process	Chumilis09460|Chumilis09460, Chumilis18607|Chumilis18607, Chumilis22042|Chumilis22042, Chumilis10906|Chumilis10906, Chumilis07781|Chumilis07781, Chumilis02021|Chumilis02021, Chumilis10607|Chumilis10607, Chumilis20939|Chumilis20939, Chumilis01458|Chumilis01458, Chumilis10897|Chumilis10897, Chumilis24592|Chumilis24592, Chumilis16154|Chumilis16154, Chumilis11223|Chumilis11223, Chumilis25285|Chumilis…	125	1970	1224	22292	0.1021	0.0474558	0.404881	49	76
