# Supplementary material for: Transcriptomic and Metabolomic Insights into ABA-Related Genes in Cerasus humilis under Drought Stress
Source: Int J Mol Sci. 2024 Jul 11;25(14):7635. doi: 10.3390/ijms25147635 (PMC11276642; doi:10.3390/ijms25147635)
Supplement: Supplementary file 1 [file ijms-25-07635-s001.zip › Supplementary Table S3.xlsx]

## Sheet: Moderate VS Normal
Supplementary Table S3. The information of KEGG analysis of DEGs
Pathway_ID	Pathway_Name	IDs	S	TS	B	TB	Rich.Factor	P.value	Q.value	S_Up_Num	S_Down_Num
map04626	Plant-pathogen interaction	Chumilis17250|Chumilis17250, Chumilis16272|Chumilis16272, Chumilis16772|Chumilis16772, Chumilis10496|Chumilis10496, Chumilis16281|Chumilis16281, Chumilis10495|Chumilis10495, Chumilis10601|Chumilis10601, Chumilis05153|Chumilis05153, Chumilis10611|Chumilis10611, Chumilis16933|Chumilis16933, Chumilis10620|Chumilis10620, Chumilis16273|Chumilis16273, Chumilis16935|Chumilis16935, Chumilis25329|Chumilis…	125	1062	557	8556	0.2244	5.8413e-12	7.71052e-10	107	18
map04016	MAPK signaling pathway - plant	Chumilis16272|Chumilis16272, Chumilis16281|Chumilis16281, Chumilis16273|Chumilis16273, Chumilis25219|Chumilis25219, Chumilis24590|Chumilis24590, Chumilis22923|Chumilis22923, Chumilis24657|Chumilis24657, Chumilis23741|Chumilis23741, Chumilis22919|Chumilis22919, Chumilis10866|Chumilis10866, Chumilis22912|Chumilis22912, Chumilis22908|Chumilis22908, Chumilis05115|Chumilis05115, Chumilis22906|Chumilis…	63	1062	306	8556	0.2059	2.6242e-05	0.00173197	43	20
map00941	Flavonoid biosynthesis	Chumilis15084|Chumilis15084, Chumilis21533|Chumilis21533, Chumilis05927|Chumilis05927, Chumilis14591|Chumilis14591, Chumilis22096|Chumilis22096, Chumilis16800|Chumilis16800, Chumilis04457|Chumilis04457, Chumilis04389|Chumilis04389, Chumilis18011|Chumilis18011, Chumilis00086|Chumilis00086, Chumilis11142|Chumilis11142, Chumilis03328|Chumilis03328, Chumilis02003|Chumilis02003, Chumilis11529|Chumilis…	37	1062	169	8556	0.2189	0.000346545	0.0135768	10	27
map00943	Isoflavonoid biosynthesis	Chumilis07627|Chumilis07627, Chumilis20802|Chumilis20802, Chumilis20806|Chumilis20806, Chumilis07630|Chumilis07630, Chumilis04106|Chumilis04106, Chumilis10381|Chumilis10381, Chumilis09147|Chumilis09147, Chumilis04107|Chumilis04107, Chumilis09118|Chumilis09118, Chumilis20804|Chumilis20804, Chumilis20805|Chumilis20805	11	1062	30	8556	0.3667	0.000590446	0.0135768	4	7
map00944	Flavone and flavonol biosynthesis	Chumilis02777|Chumilis02777, Chumilis20802|Chumilis20802, Chumilis04752|Chumilis04752, Chumilis20806|Chumilis20806, Chumilis24514|Chumilis24514, Chumilis05378|Chumilis05378, Chumilis05380|Chumilis05380, Chumilis09147|Chumilis09147, Chumilis09118|Chumilis09118, Chumilis20804|Chumilis20804, Chumilis20805|Chumilis20805	11	1062	30	8556	0.3667	0.000590446	0.0135768	1	10
map04075	Plant hormone signal transduction	Chumilis04205|Chumilis04205, Chumilis25219|Chumilis25219, Chumilis22923|Chumilis22923, Chumilis22201|Chumilis22201, Chumilis06244|Chumilis06244, Chumilis22198|Chumilis22198, Chumilis22919|Chumilis22919, Chumilis10866|Chumilis10866, Chumilis22912|Chumilis22912, Chumilis22908|Chumilis22908, Chumilis17907|Chumilis17907, Chumilis22906|Chumilis22906, Chumilis02683|Chumilis02683, Chumilis05204|Chumilis…	83	1062	475	8556	0.1747	0.000617128	0.0135768	43	40
map00940	Phenylpropanoid biosynthesis	Chumilis15084|Chumilis15084, Chumilis09004|Chumilis09004, Chumilis26392|Chumilis26392, Chumilis05927|Chumilis05927, Chumilis04457|Chumilis04457, Chumilis04389|Chumilis04389, Chumilis05221|Chumilis05221, Chumilis09196|Chumilis09196, Chumilis05219|Chumilis05219, Chumilis26138|Chumilis26138, Chumilis21138|Chumilis21138, Chumilis00086|Chumilis00086, Chumilis05962|Chumilis05962, Chumilis07702|Chumilis…	62	1062	336	8556	0.1845	0.000741396	0.0139806	34	28
map00402	Benzoxazinoid biosynthesis	Chumilis05227|Chumilis05227, Chumilis23674|Chumilis23674, Chumilis05216|Chumilis05216, Chumilis05225|Chumilis05225, Chumilis23671|Chumilis23671, Chumilis23672|Chumilis23672, Chumilis03721|Chumilis03721	7	1062	17	8556	0.4118	0.00279652	0.0461426	7	0
map00071	Fatty acid degradation	Chumilis21588|Chumilis21588, Chumilis03150|Chumilis03150, Chumilis21590|Chumilis21590, Chumilis23443|Chumilis23443, Chumilis26486|Chumilis26486, Chumilis04099|Chumilis04099, Chumilis10423|Chumilis10423, Chumilis10422|Chumilis10422, Chumilis15688|Chumilis15688, Chumilis02940|Chumilis02940, Chumilis24776|Chumilis24776, Chumilis25201|Chumilis25201, Chumilis24128|Chumilis24128, Chumilis14915|Chumilis…	16	1062	67	8556	0.2388	0.00675859	0.099126	15	1
map00592	alpha-Linolenic acid metabolism	Chumilis21588|Chumilis21588, Chumilis02010|Chumilis02010, Chumilis21590|Chumilis21590, Chumilis23443|Chumilis23443, Chumilis02009|Chumilis02009, Chumilis26486|Chumilis26486, Chumilis09059|Chumilis09059, Chumilis03381|Chumilis03381, Chumilis02673|Chumilis02673, Chumilis00383|Chumilis00383, Chumilis00385|Chumilis00385, Chumilis03809|Chumilis03809, Chumilis03814|Chumilis03814, Chumilis20657|Chumilis…	16	1062	69	8556	0.2319	0.00907296	0.100668	9	7
map04712	Circadian rhythm - plant	Chumilis07795|Chumilis07795, Chumilis12066|Chumilis12066, Chumilis10906|Chumilis10906, Chumilis01555|Chumilis01555, Chumilis18560|Chumilis18560, Chumilis06017|Chumilis06017, Chumilis05192|Chumilis05192, Chumilis20939|Chumilis20939, Chumilis07781|Chumilis07781, Chumilis02636|Chumilis02636, Chumilis05536|Chumilis05536, Chumilis22974|Chumilis22974, Chumilis10905|Chumilis10905, Chumilis11803|Chumilis…	20	1062	93	8556	0.2151	0.00915167	0.100668	8	12
map00350	Tyrosine metabolism	Chumilis21588|Chumilis21588, Chumilis21590|Chumilis21590, Chumilis23443|Chumilis23443, Chumilis26486|Chumilis26486, Chumilis08672|Chumilis08672, Chumilis25761|Chumilis25761, Chumilis14596|Chumilis14596, Chumilis13419|Chumilis13419, Chumilis11170|Chumilis11170, Chumilis22015|Chumilis22015, Chumilis25201|Chumilis25201, Chumilis16065|Chumilis16065, Chumilis16067|Chumilis16067, Chumilis26542|Chumilis…	20	1062	93	8556	0.2151	0.00915167	0.100668	12	8
map00410	beta-Alanine metabolism	Chumilis03150|Chumilis03150, Chumilis15814|Chumilis15814, Chumilis25761|Chumilis25761, Chumilis18165|Chumilis18165, Chumilis14596|Chumilis14596, Chumilis10972|Chumilis10972, Chumilis24211|Chumilis24211, Chumilis18166|Chumilis18166, Chumilis22118|Chumilis22118, Chumilis24776|Chumilis24776, Chumilis05954|Chumilis05954, Chumilis14614|Chumilis14614, Chumilis14915|Chumilis14915, Chumilis15038|Chumilis…	14	1062	59	8556	0.2373	0.0115489	0.117266	9	5
map00360	Phenylalanine metabolism	Chumilis15084|Chumilis15084, Chumilis26656|Chumilis26656, Chumilis05927|Chumilis05927, Chumilis08672|Chumilis08672, Chumilis25761|Chumilis25761, Chumilis07702|Chumilis07702, Chumilis12140|Chumilis12140, Chumilis11019|Chumilis11019, Chumilis14596|Chumilis14596, Chumilis15085|Chumilis15085, Chumilis13419|Chumilis13419, Chumilis04971|Chumilis04971, Chumilis11170|Chumilis11170, Chumilis22015|Chumilis…	19	1062	91	8556	0.2088	0.0148698	0.133174	5	14
map00910	Nitrogen metabolism	Chumilis21654|Chumilis21654, Chumilis03212|Chumilis03212, Chumilis21131|Chumilis21131, Chumilis22638|Chumilis22638, Chumilis21130|Chumilis21130, Chumilis23402|Chumilis23402, Chumilis12004|Chumilis12004, Chumilis05130|Chumilis05130, Chumilis13996|Chumilis13996, Chumilis21655|Chumilis21655, Chumilis21165|Chumilis21165, Chumilis13487|Chumilis13487, Chumilis18155|Chumilis18155	13	1062	55	8556	0.2364	0.0151335	0.133174	5	8
map00400	Phenylalanine, tyrosine and tryptophan biosynthesis	Chumilis07325|Chumilis07325, Chumilis11043|Chumilis11043, Chumilis08672|Chumilis08672, Chumilis10368|Chumilis10368, Chumilis00635|Chumilis00635, Chumilis26591|Chumilis26591, Chumilis20890|Chumilis20890, Chumilis06108|Chumilis06108, Chumilis22015|Chumilis22015, Chumilis19805|Chumilis19805, Chumilis06674|Chumilis06674, Chumilis26542|Chumilis26542, Chumilis07160|Chumilis07160, Chumilis20687|Chumilis…	14	1062	62	8556	0.2258	0.0177601	0.146521	4	10
map00500	Starch and sucrose metabolism	Chumilis13480|Chumilis13480, Chumilis06145|Chumilis06145, Chumilis25987|Chumilis25987, Chumilis13470|Chumilis13470, Chumilis20470|Chumilis20470, Chumilis18065|Chumilis18065, Chumilis13473|Chumilis13473, Chumilis16357|Chumilis16357, Chumilis18069|Chumilis18069, Chumilis25788|Chumilis25788, Chumilis16490|Chumilis16490, Chumilis18874|Chumilis18874, Chumilis24772|Chumilis24772, Chumilis11667|Chumilis…	62	1062	388	8556	0.1598	0.020267	0.157368	33	29
map00450	Selenocompound metabolism	Chumilis02114|Chumilis02114, Chumilis21738|Chumilis21738, Chumilis00022|Chumilis00022, Chumilis05346|Chumilis05346, Chumilis21743|Chumilis21743, Chumilis21741|Chumilis21741, Chumilis10239|Chumilis10239, Chumilis12290|Chumilis12290, Chumilis25558|Chumilis25558, Chumilis25226|Chumilis25226, Chumilis21660|Chumilis21660, Chumilis24172|Chumilis24172	12	1062	55	8556	0.2182	0.0346098	0.253805	9	3
map00590	Arachidonic acid metabolism	Chumilis14531|Chumilis14531, Chumilis04627|Chumilis04627, Chumilis24030|Chumilis24030, Chumilis13204|Chumilis13204, Chumilis03767|Chumilis03767, Chumilis04333|Chumilis04333, Chumilis14530|Chumilis14530, Chumilis15035|Chumilis15035	8	1062	32	8556	0.25	0.0378041	0.262639	5	3
map00073	Cutin, suberine and wax biosynthesis	Chumilis10423|Chumilis10423, Chumilis10422|Chumilis10422, Chumilis18888|Chumilis18888, Chumilis06848|Chumilis06848, Chumilis02940|Chumilis02940, Chumilis02296|Chumilis02296, Chumilis22664|Chumilis22664, Chumilis06754|Chumilis06754, Chumilis06755|Chumilis06755, Chumilis21356|Chumilis21356, Chumilis02448|Chumilis02448, Chumilis06805|Chumilis06805, Chumilis06118|Chumilis06118	13	1062	63	8556	0.2063	0.0431328	0.284676	10	3
map00591	Linoleic acid metabolism	Chumilis08592|Chumilis08592, Chumilis09059|Chumilis09059, Chumilis03381|Chumilis03381, Chumilis13204|Chumilis13204, Chumilis08590|Chumilis08590, Chumilis18791|Chumilis18791, Chumilis15035|Chumilis15035	7	1062	28	8556	0.25	0.0505572	0.30715	5	2
map00380	Tryptophan metabolism	Chumilis03150|Chumilis03150, Chumilis21799|Chumilis21799, Chumilis26656|Chumilis26656, Chumilis16184|Chumilis16184, Chumilis15688|Chumilis15688, Chumilis26328|Chumilis26328, Chumilis13419|Chumilis13419, Chumilis24776|Chumilis24776, Chumilis11170|Chumilis11170, Chumilis21802|Chumilis21802, Chumilis21570|Chumilis21570, Chumilis24843|Chumilis24843, Chumilis06158|Chumilis06158, Chumilis03104|Chumilis…	15	1062	78	8556	0.1923	0.0543546	0.30715	10	5
map00330	Arginine and proline metabolism	Chumilis03150|Chumilis03150, Chumilis26656|Chumilis26656, Chumilis20692|Chumilis20692, Chumilis13373|Chumilis13373, Chumilis07989|Chumilis07989, Chumilis16478|Chumilis16478, Chumilis02734|Chumilis02734, Chumilis26632|Chumilis26632, Chumilis24776|Chumilis24776, Chumilis21570|Chumilis21570, Chumilis05954|Chumilis05954, Chumilis14915|Chumilis14915, Chumilis15038|Chumilis15038	13	1062	66	8556	0.197	0.0596433	0.30715	6	7
map00905	Brassinosteroid biosynthesis	Chumilis02805|Chumilis02805, Chumilis14924|Chumilis14924, Chumilis02800|Chumilis02800, Chumilis21624|Chumilis21624, Chumilis02804|Chumilis02804, Chumilis02806|Chumilis02806, Chumilis14926|Chumilis14926, Chumilis02766|Chumilis02766, Chumilis18792|Chumilis18792	9	1062	41	8556	0.2195	0.0604381	0.30715	8	1
map00460	Cyanoamino acid metabolism	Chumilis00655|Chumilis00655, Chumilis24892|Chumilis24892, Chumilis14324|Chumilis14324, Chumilis05494|Chumilis05494, Chumilis24891|Chumilis24891, Chumilis17496|Chumilis17496, Chumilis07020|Chumilis07020, Chumilis03276|Chumilis03276, Chumilis05734|Chumilis05734, Chumilis06638|Chumilis06638, Chumilis15896|Chumilis15896, Chumilis13982|Chumilis13982, Chumilis14326|Chumilis14326, Chumilis04719|Chumilis…	23	1062	133	8556	0.1729	0.0608371	0.30715	8	15
map00480	Glutathione metabolism	Chumilis03055|Chumilis03055, Chumilis25415|Chumilis25415, Chumilis08020|Chumilis08020, Chumilis17089|Chumilis17089, Chumilis05044|Chumilis05044, Chumilis24289|Chumilis24289, Chumilis23517|Chumilis23517, Chumilis17094|Chumilis17094, Chumilis10107|Chumilis10107, Chumilis03054|Chumilis03054, Chumilis00623|Chumilis00623, Chumilis03251|Chumilis03251, Chumilis05045|Chumilis05045, Chumilis20475|Chumilis…	24	1062	140	8556	0.1714	0.0613596	0.30715	12	12
map00511	Other glycan degradation	Chumilis03235|Chumilis03235, Chumilis18895|Chumilis18895, Chumilis21397|Chumilis21397, Chumilis15040|Chumilis15040, Chumilis03238|Chumilis03238, Chumilis22746|Chumilis22746, Chumilis00059|Chumilis00059, Chumilis10750|Chumilis10750, Chumilis11724|Chumilis11724, Chumilis14538|Chumilis14538, Chumilis23022|Chumilis23022, Chumilis00869|Chumilis00869, Chumilis22295|Chumilis22295, Chumilis21215|Chumilis…	14	1062	73	8556	0.1918	0.0628262	0.30715	6	8
map00603	Glycosphingolipid biosynthesis - globo and isoglobo series	Chumilis11519|Chumilis11519, Chumilis06761|Chumilis06761, Chumilis16078|Chumilis16078, Chumilis08114|Chumilis08114	4	1062	13	8556	0.3077	0.0673492	0.317503	2	2
map00945	Stilbenoid, diarylheptanoid and gingerol biosynthesis	Chumilis15084|Chumilis15084, Chumilis05927|Chumilis05927, Chumilis04457|Chumilis04457, Chumilis04389|Chumilis04389, Chumilis00086|Chumilis00086, Chumilis03328|Chumilis03328, Chumilis03329|Chumilis03329, Chumilis15085|Chumilis15085, Chumilis04029|Chumilis04029, Chumilis17026|Chumilis17026, Chumilis04031|Chumilis04031, Chumilis04971|Chumilis04971, Chumilis17024|Chumilis17024, Chumilis22166|Chumilis…	20	1062	115	8556	0.1739	0.0729943	0.33225	6	14
map00601	Glycosphingolipid biosynthesis - lacto and neolacto series	Chumilis16078|Chumilis16078, Chumilis08114|Chumilis08114	2	1062	4	8556	0.5	0.0778113	0.34237	1	1
map00520	Amino sugar and nucleotide sugar metabolism	Chumilis01261|Chumilis01261, Chumilis25663|Chumilis25663, Chumilis12319|Chumilis12319, Chumilis08767|Chumilis08767, Chumilis19792|Chumilis19792, Chumilis10740|Chumilis10740, Chumilis15517|Chumilis15517, Chumilis04480|Chumilis04480, Chumilis22490|Chumilis22490, Chumilis17179|Chumilis17179, Chumilis14700|Chumilis14700, Chumilis12356|Chumilis12356, Chumilis25615|Chumilis25615, Chumilis04833|Chumilis…	26	1062	160	8556	0.1625	0.0894268	0.380785	13	13
map00909	Sesquiterpenoid and triterpenoid biosynthesis	Chumilis17608|Chumilis17608, Chumilis17565|Chumilis17565, Chumilis15951|Chumilis15951, Chumilis17566|Chumilis17566, Chumilis15952|Chumilis15952, Chumilis01616|Chumilis01616, Chumilis18886|Chumilis18886, Chumilis17594|Chumilis17594	8	1062	39	8556	0.2051	0.102554	0.423034	4	4
map00950	Isoquinoline alkaloid biosynthesis	Chumilis08672|Chumilis08672, Chumilis25761|Chumilis25761, Chumilis14596|Chumilis14596, Chumilis13419|Chumilis13419, Chumilis11170|Chumilis11170, Chumilis16065|Chumilis16065, Chumilis16067|Chumilis16067, Chumilis26542|Chumilis26542, Chumilis16064|Chumilis16064, Chumilis06158|Chumilis06158, Chumilis16059|Chumilis16059, Chumilis14614|Chumilis14614	12	1062	66	8556	0.1818	0.110849	0.442819	5	7
map00053	Ascorbate and aldarate metabolism	Chumilis08760|Chumilis08760, Chumilis03150|Chumilis03150, Chumilis25481|Chumilis25481, Chumilis08767|Chumilis08767, Chumilis15738|Chumilis15738, Chumilis25710|Chumilis25710, Chumilis00623|Chumilis00623, Chumilis24776|Chumilis24776, Chumilis25606|Chumilis25606, Chumilis24523|Chumilis24523, Chumilis21392|Chumilis21392, Chumilis05357|Chumilis05357, Chumilis19282|Chumilis19282, Chumilis14915|Chumilis…	15	1062	87	8556	0.1724	0.115828	0.442819	6	9
map00280	Valine, leucine and isoleucine degradation	Chumilis23763|Chumilis23763, Chumilis03150|Chumilis03150, Chumilis05595|Chumilis05595, Chumilis18244|Chumilis18244, Chumilis22408|Chumilis22408, Chumilis01626|Chumilis01626, Chumilis15688|Chumilis15688, Chumilis10972|Chumilis10972, Chumilis04452|Chumilis04452, Chumilis24776|Chumilis24776, Chumilis04505|Chumilis04505, Chumilis01627|Chumilis01627, Chumilis14915|Chumilis14915	13	1062	74	8556	0.1757	0.122503	0.442819	10	3
map00523	Polyketide sugar unit biosynthesis	Chumilis25663|Chumilis25663	1	1062	1	8556	1	0.124123	0.442819	0	1
map00254	Aflatoxin biosynthesis	Chumilis00725|Chumilis00725	1	1062	1	8556	1	0.124123	0.442819	0	1
map00740	Riboflavin metabolism	Chumilis07344|Chumilis07344, Chumilis02398|Chumilis02398, Chumilis24203|Chumilis24203, Chumilis24201|Chumilis24201, Chumilis19563|Chumilis19563, Chumilis06335|Chumilis06335, Chumilis10490|Chumilis10490	7	1062	35	8556	0.2	0.135348	0.465232	4	3
map00901	Indole alkaloid biosynthesis	Chumilis18736|Chumilis18736, Chumilis18730|Chumilis18730, Chumilis18732|Chumilis18732, Chumilis18733|Chumilis18733, Chumilis13419|Chumilis13419, Chumilis04829|Chumilis04829, Chumilis11170|Chumilis11170, Chumilis18725|Chumilis18725, Chumilis24956|Chumilis24956, Chumilis06158|Chumilis06158	10	1062	55	8556	0.1818	0.137455	0.465232	5	5
map00100	Steroid biosynthesis	Chumilis10385|Chumilis10385, Chumilis10390|Chumilis10390, Chumilis18670|Chumilis18670, Chumilis16436|Chumilis16436, Chumilis01616|Chumilis01616, Chumilis06203|Chumilis06203, Chumilis02325|Chumilis02325, Chumilis10384|Chumilis10384	8	1062	42	8556	0.1905	0.142218	0.469318	1	7
map00903	Limonene and pinene degradation	Chumilis03150|Chumilis03150, Chumilis24776|Chumilis24776	2	1062	6	8556	0.3333	0.16455	0.50656	2	0
map00010	Glycolysis / Gluconeogenesis	Chumilis21588|Chumilis21588, Chumilis03150|Chumilis03150, Chumilis21201|Chumilis21201, Chumilis21590|Chumilis21590, Chumilis23443|Chumilis23443, Chumilis26486|Chumilis26486, Chumilis14109|Chumilis14109, Chumilis14561|Chumilis14561, Chumilis08696|Chumilis08696, Chumilis00720|Chumilis00720, Chumilis24430|Chumilis24430, Chumilis19448|Chumilis19448, Chumilis04452|Chumilis04452, Chumilis24776|Chumilis…	25	1062	165	8556	0.1515	0.168101	0.50656	14	11
map00340	Histidine metabolism	Chumilis03150|Chumilis03150, Chumilis24776|Chumilis24776, Chumilis22015|Chumilis22015, Chumilis14915|Chumilis14915, Chumilis13830|Chumilis13830	5	1062	24	8556	0.2083	0.169037	0.50656	4	1
map00052	Galactose metabolism	Chumilis18895|Chumilis18895, Chumilis15040|Chumilis15040, Chumilis25788|Chumilis25788, Chumilis18874|Chumilis18874, Chumilis08696|Chumilis08696, Chumilis11519|Chumilis11519, Chumilis05848|Chumilis05848, Chumilis11668|Chumilis11668, Chumilis22490|Chumilis22490, Chumilis16606|Chumilis16606, Chumilis25615|Chumilis25615, Chumilis13258|Chumilis13258, Chumilis25606|Chumilis25606, Chumilis14538|Chumilis…	21	1062	136	8556	0.1544	0.170258	0.50656	12	9
map04146	Peroxisome	Chumilis15838|Chumilis15838, Chumilis01234|Chumilis01234, Chumilis15814|Chumilis15814, Chumilis14531|Chumilis14531, Chumilis04099|Chumilis04099, Chumilis18244|Chumilis18244, Chumilis08693|Chumilis08693, Chumilis06848|Chumilis06848, Chumilis26328|Chumilis26328, Chumilis05144|Chumilis05144, Chumilis24030|Chumilis24030, Chumilis16472|Chumilis16472, Chumilis11584|Chumilis11584, Chumilis06754|Chumilis…	20	1062	129	8556	0.155	0.172691	0.50656	14	6
map00960	Tropane, piperidine and pyridine alkaloid biosynthesis	Chumilis08672|Chumilis08672, Chumilis25761|Chumilis25761, Chumilis14596|Chumilis14596, Chumilis22015|Chumilis22015, Chumilis26542|Chumilis26542, Chumilis06207|Chumilis06207, Chumilis14614|Chumilis14614, Chumilis06205|Chumilis06205	8	1062	45	8556	0.1778	0.188324	0.540408	5	3
map00620	Pyruvate metabolism	Chumilis03150|Chumilis03150, Chumilis18984|Chumilis18984, Chumilis14109|Chumilis14109, Chumilis00725|Chumilis00725, Chumilis01356|Chumilis01356, Chumilis18536|Chumilis18536, Chumilis15688|Chumilis15688, Chumilis04452|Chumilis04452, Chumilis07156|Chumilis07156, Chumilis24776|Chumilis24776, Chumilis15153|Chumilis15153, Chumilis22011|Chumilis22011, Chumilis25812|Chumilis25812, Chumilis15848|Chumilis…	15	1062	98	8556	0.1531	0.230188	0.640346	7	8
map01502	Vancomycin resistance	Chumilis16438|Chumilis16438	1	1062	2	8556	0.5	0.232853	0.640346	0	1
map00942	Anthocyanin biosynthesis	Chumilis17357|Chumilis17357, Chumilis17361|Chumilis17361, Chumilis17356|Chumilis17356	3	1062	14	8556	0.2143	0.247453	0.665339	0	3
map00770	Pantothenate and CoA biosynthesis	Chumilis13889|Chumilis13889, Chumilis18165|Chumilis18165, Chumilis01626|Chumilis01626, Chumilis24211|Chumilis24211, Chumilis18166|Chumilis18166, Chumilis22118|Chumilis22118, Chumilis16138|Chumilis16138, Chumilis01627|Chumilis01627	8	1062	49	8556	0.1633	0.257973	0.665339	7	1
map00270	Cysteine and methionine metabolism	Chumilis08723|Chumilis08723, Chumilis08672|Chumilis08672, Chumilis18314|Chumilis18314, Chumilis17169|Chumilis17169, Chumilis20342|Chumilis20342, Chumilis02734|Chumilis02734, Chumilis05365|Chumilis05365, Chumilis01626|Chumilis01626, Chumilis25812|Chumilis25812, Chumilis21532|Chumilis21532, Chumilis21508|Chumilis21508, Chumilis05385|Chumilis05385, Chumilis01627|Chumilis01627, Chumilis26542|Chumilis…	22	1062	153	8556	0.1438	0.26138	0.665339	12	10
map00906	Carotenoid biosynthesis	Chumilis20129|Chumilis20129, Chumilis23051|Chumilis23051, Chumilis22637|Chumilis22637, Chumilis23050|Chumilis23050, Chumilis21857|Chumilis21857, Chumilis06877|Chumilis06877, Chumilis06233|Chumilis06233, Chumilis20069|Chumilis20069, Chumilis22679|Chumilis22679, Chumilis11877|Chumilis11877, Chumilis24679|Chumilis24679, Chumilis03856|Chumilis03856, Chumilis22683|Chumilis22683	13	1062	86	8556	0.1512	0.26574	0.665339	7	6
map02010	ABC transporters	Chumilis23547|Chumilis23547, Chumilis03351|Chumilis03351, Chumilis16537|Chumilis16537, Chumilis13827|Chumilis13827, Chumilis06697|Chumilis06697, Chumilis11900|Chumilis11900, Chumilis04613|Chumilis04613, Chumilis21047|Chumilis21047, Chumilis21629|Chumilis21629, Chumilis22063|Chumilis22063, Chumilis18991|Chumilis18991, Chumilis18455|Chumilis18455, Chumilis18056|Chumilis18056, Chumilis04617|Chumilis…	21	1062	146	8556	0.1438	0.267144	0.665339	16	5
map00130	Ubiquinone and other terpenoid-quinone biosynthesis	Chumilis23739|Chumilis23739, Chumilis05927|Chumilis05927, Chumilis08672|Chumilis08672, Chumilis12140|Chumilis12140, Chumilis04971|Chumilis04971, Chumilis26542|Chumilis26542, Chumilis22064|Chumilis22064, Chumilis14198|Chumilis14198	8	1062	50	8556	0.16	0.27652	0.675937	3	5
map00261	Monobactam biosynthesis	Chumilis02114|Chumilis02114, Chumilis05346|Chumilis05346, Chumilis21508|Chumilis21508	3	1062	15	8556	0.2	0.282951	0.678254	1	2
map00780	Biotin metabolism	Chumilis07240|Chumilis07240, Chumilis03372|Chumilis03372, Chumilis26278|Chumilis26278, Chumilis13713|Chumilis13713, Chumilis25286|Chumilis25286	5	1062	29	8556	0.1724	0.287744	0.678254	1	4
map00604	Glycosphingolipid biosynthesis - ganglio series	Chumilis18895|Chumilis18895, Chumilis15040|Chumilis15040, Chumilis06761|Chumilis06761, Chumilis14538|Chumilis14538, Chumilis23022|Chumilis23022, Chumilis22295|Chumilis22295	6	1062	37	8556	0.1622	0.30766	0.700192	2	4
map00760	Nicotinate and nicotinamide metabolism	Chumilis24889|Chumilis24889, Chumilis00949|Chumilis00949, Chumilis24115|Chumilis24115, Chumilis15015|Chumilis15015, Chumilis18436|Chumilis18436, Chumilis15330|Chumilis15330	6	1062	37	8556	0.1622	0.30766	0.700192	3	3
map00600	Sphingolipid metabolism	Chumilis11626|Chumilis11626, Chumilis20830|Chumilis20830, Chumilis18895|Chumilis18895, Chumilis20831|Chumilis20831, Chumilis15040|Chumilis15040, Chumilis21853|Chumilis21853, Chumilis11519|Chumilis11519, Chumilis20829|Chumilis20829, Chumilis00059|Chumilis00059, Chumilis14538|Chumilis14538, Chumilis23022|Chumilis23022, Chumilis22295|Chumilis22295	12	1062	82	8556	0.1463	0.316411	0.707903	8	4
map00908	Zeatin biosynthesis	Chumilis06185|Chumilis06185, Chumilis06183|Chumilis06183, Chumilis11317|Chumilis11317, Chumilis06189|Chumilis06189, Chumilis06187|Chumilis06187	5	1062	31	8556	0.1613	0.33903	0.731468	2	3
map00290	Valine, leucine and isoleucine biosynthesis	Chumilis01626|Chumilis01626, Chumilis07156|Chumilis07156, Chumilis16138|Chumilis16138, Chumilis01627|Chumilis01627, Chumilis06647|Chumilis06647	5	1062	31	8556	0.1613	0.33903	0.731468	4	1
map00640	Propanoate metabolism	Chumilis05595|Chumilis05595, Chumilis15814|Chumilis15814, Chumilis00725|Chumilis00725, Chumilis15688|Chumilis15688, Chumilis10972|Chumilis10972, Chumilis04452|Chumilis04452, Chumilis25812|Chumilis25812	7	1062	46	8556	0.1522	0.343568	0.731468	4	3
map00062	Fatty acid elongation	Chumilis09702|Chumilis09702, Chumilis03308|Chumilis03308, Chumilis21812|Chumilis21812, Chumilis11150|Chumilis11150, Chumilis10874|Chumilis10874, Chumilis22361|Chumilis22361	6	1062	40	8556	0.15	0.377137	0.790191	2	4
map00531	Glycosaminoglycan degradation	Chumilis01013|Chumilis01013, Chumilis18895|Chumilis18895, Chumilis15040|Chumilis15040, Chumilis08554|Chumilis08554, Chumilis14538|Chumilis14538, Chumilis23022|Chumilis23022, Chumilis22295|Chumilis22295	7	1062	48	8556	0.1458	0.386159	0.796452	4	3
map00333	Prodigiosin biosynthesis	Chumilis03372|Chumilis03372, Chumilis13713|Chumilis13713	2	1062	11	8556	0.1818	0.404511	0.821468	0	2
map00920	Sulfur metabolism	Chumilis02114|Chumilis02114, Chumilis08723|Chumilis08723, Chumilis03416|Chumilis03416, Chumilis17506|Chumilis17506, Chumilis05346|Chumilis05346	5	1062	34	8556	0.1471	0.416796	0.833592	2	3
map00310	Lysine degradation	Chumilis03150|Chumilis03150, Chumilis01234|Chumilis01234, Chumilis14813|Chumilis14813, Chumilis15688|Chumilis15688, Chumilis24776|Chumilis24776, Chumilis17320|Chumilis17320, Chumilis11359|Chumilis11359, Chumilis14915|Chumilis14915, Chumilis04638|Chumilis04638	9	1062	67	8556	0.1343	0.45443	0.895295	6	3
map00405	Phenazine biosynthesis	Chumilis06108|Chumilis06108	1	1062	5	8556	0.2	0.484602	0.930499	1	0
map00061	Fatty acid biosynthesis	Chumilis07240|Chumilis07240, Chumilis00725|Chumilis00725, Chumilis04099|Chumilis04099, Chumilis23366|Chumilis23366, Chumilis03372|Chumilis03372, Chumilis13713|Chumilis13713, Chumilis25286|Chumilis25286	7	1062	53	8556	0.1321	0.49202	0.930499	1	6
map00300	Lysine biosynthesis	Chumilis00764|Chumilis00764, Chumilis00762|Chumilis00762, Chumilis21508|Chumilis21508	3	1062	21	8556	0.1429	0.493446	0.930499	2	1
map00565	Ether lipid metabolism	Chumilis03287|Chumilis03287, Chumilis20830|Chumilis20830, Chumilis20831|Chumilis20831, Chumilis20829|Chumilis20829, Chumilis08527|Chumilis08527, Chumilis09885|Chumilis09885, Chumilis03095|Chumilis03095	7	1062	54	8556	0.1296	0.512632	0.953062	7	0
map00430	Taurine and hypotaurine metabolism	Chumilis24431|Chumilis24431, Chumilis16266|Chumilis16266	2	1062	14	8556	0.1429	0.533508	0.965812	1	1
map00900	Terpenoid backbone biosynthesis	Chumilis07420|Chumilis07420, Chumilis15688|Chumilis15688, Chumilis14788|Chumilis14788, Chumilis23657|Chumilis23657, Chumilis06492|Chumilis06492, Chumilis22419|Chumilis22419, Chumilis14786|Chumilis14786, Chumilis20754|Chumilis20754	8	1062	64	8556	0.125	0.548505	0.965812	3	5
map00785	Lipoic acid metabolism	Chumilis05717|Chumilis05717	1	1062	6	8556	0.1667	0.548612	0.965812	0	1
map00260	Glycine, serine and threonine metabolism	Chumilis01234|Chumilis01234, Chumilis25761|Chumilis25761, Chumilis24739|Chumilis24739, Chumilis00720|Chumilis00720, Chumilis14596|Chumilis14596, Chumilis04452|Chumilis04452, Chumilis21508|Chumilis21508, Chumilis19805|Chumilis19805, Chumilis06647|Chumilis06647, Chumilis14614|Chumilis14614, Chumilis21438|Chumilis21438, Chumilis14915|Chumilis14915, Chumilis20687|Chumilis20687	13	1062	105	8556	0.1238	0.548757	0.965812	5	8
map00750	Vitamin B6 metabolism	Chumilis03889|Chumilis03889, Chumilis05565|Chumilis05565, Chumilis19089|Chumilis19089	3	1062	24	8556	0.125	0.587063	1	1	2
map00790	Folate biosynthesis	Chumilis06997|Chumilis06997, Chumilis04627|Chumilis04627, Chumilis07344|Chumilis07344, Chumilis08950|Chumilis08950, Chumilis06335|Chumilis06335	5	1062	41	8556	0.122	0.587942	1	2	3
map04122	Sulfur relay system	Chumilis19078|Chumilis19078, Chumilis19079|Chumilis19079	2	1062	16	8556	0.125	0.608231	1	1	1
map00730	Thiamine metabolism	Chumilis06124|Chumilis06124, Chumilis07420|Chumilis07420, Chumilis22419|Chumilis22419	3	1062	25	8556	0.12	0.615693	1	3	0
map00902	Monoterpenoid biosynthesis	Chumilis10565|Chumilis10565, Chumilis10559|Chumilis10559, Chumilis25597|Chumilis25597, Chumilis17948|Chumilis17948	4	1062	34	8556	0.1176	0.62372	1	4	0
map00860	Porphyrin metabolism	Chumilis17489|Chumilis17489, Chumilis21169|Chumilis21169, Chumilis17488|Chumilis17488, Chumilis21530|Chumilis21530, Chumilis05922|Chumilis05922, Chumilis09061|Chumilis09061, Chumilis23756|Chumilis23756	7	1062	61	8556	0.1148	0.646451	1	5	2
map00030	Pentose phosphate pathway	Chumilis25415|Chumilis25415, Chumilis02826|Chumilis02826, Chumilis14561|Chumilis14561, Chumilis08696|Chumilis08696, Chumilis13823|Chumilis13823, Chumilis00597|Chumilis00597, Chumilis07364|Chumilis07364, Chumilis08432|Chumilis08432	8	1062	70	8556	0.1143	0.65337	1	3	5
map04070	Phosphatidylinositol signaling system	Chumilis25607|Chumilis25607, Chumilis24590|Chumilis24590, Chumilis23741|Chumilis23741, Chumilis15738|Chumilis15738, Chumilis01439|Chumilis01439, Chumilis13134|Chumilis13134, Chumilis18362|Chumilis18362, Chumilis02012|Chumilis02012, Chumilis01926|Chumilis01926, Chumilis20937|Chumilis20937, Chumilis20864|Chumilis20864, Chumilis19890|Chumilis19890, Chumilis07850|Chumilis07850	13	1062	114	8556	0.114	0.671411	1	7	6
map00240	Pyrimidine metabolism	Chumilis13633|Chumilis13633, Chumilis21158|Chumilis21158, Chumilis05825|Chumilis05825, Chumilis17258|Chumilis17258, Chumilis17249|Chumilis17249, Chumilis06379|Chumilis06379, Chumilis18165|Chumilis18165, Chumilis10045|Chumilis10045, Chumilis04279|Chumilis04279, Chumilis05786|Chumilis05786, Chumilis24211|Chumilis24211, Chumilis18166|Chumilis18166, Chumilis16863|Chumilis16863, Chumilis22118|Chumilis…	27	1062	232	8556	0.1164	0.671642	1	20	7
map00561	Glycerolipid metabolism	Chumilis03150|Chumilis03150, Chumilis08880|Chumilis08880, Chumilis11519|Chumilis11519, Chumilis14339|Chumilis14339, Chumilis02623|Chumilis02623, Chumilis16354|Chumilis16354, Chumilis17998|Chumilis17998, Chumilis24776|Chumilis24776, Chumilis21962|Chumilis21962, Chumilis18362|Chumilis18362, Chumilis23509|Chumilis23509, Chumilis00395|Chumilis00395, Chumilis21893|Chumilis21893, Chumilis14915|Chumilis…	16	1062	141	8556	0.1135	0.688583	1	7	9
map03450	Non-homologous end-joining	Chumilis17533|Chumilis17533	1	1062	9	8556	0.1111	0.696801	1	1	0
map03020	RNA polymerase	Chumilis13633|Chumilis13633, Chumilis17258|Chumilis17258, Chumilis17249|Chumilis17249, Chumilis06379|Chumilis06379, Chumilis04279|Chumilis04279, Chumilis05786|Chumilis05786, Chumilis17247|Chumilis17247, Chumilis09466|Chumilis09466, Chumilis09718|Chumilis09718, Chumilis07222|Chumilis07222, Chumilis11603|Chumilis11603, Chumilis17248|Chumilis17248	12	1062	108	8556	0.1111	0.703343	1	12	0
map00650	Butanoate metabolism	Chumilis18244|Chumilis18244, Chumilis15688|Chumilis15688, Chumilis16138|Chumilis16138	3	1062	29	8556	0.1034	0.71635	1	2	1
map04933	AGE-RAGE signaling pathway in diabetic complications	Chumilis26217|Chumilis26217, Chumilis24731|Chumilis24731, Chumilis15546|Chumilis15546, Chumilis26460|Chumilis26460, Chumilis13706|Chumilis13706	5	1062	48	8556	0.1042	0.727616	1	3	2
map04145	Phagosome	Chumilis08964|Chumilis08964, Chumilis16233|Chumilis16233, Chumilis16238|Chumilis16238, Chumilis08327|Chumilis08327, Chumilis16234|Chumilis16234, Chumilis01494|Chumilis01494, Chumilis22688|Chumilis22688, Chumilis21332|Chumilis21332, Chumilis18785|Chumilis18785, Chumilis07488|Chumilis07488, Chumilis22886|Chumilis22886, Chumilis11820|Chumilis11820, Chumilis25411|Chumilis25411	13	1062	119	8556	0.1092	0.730647	1	5	8
map00966	Glucosinolate biosynthesis	Chumilis03104|Chumilis03104	1	1062	10	8556	0.1	0.734475	1	1	0
map00965	Betalain biosynthesis	Chumilis13419|Chumilis13419, Chumilis11170|Chumilis11170, Chumilis06158|Chumilis06158	3	1062	30	8556	0.1	0.738055	1	0	3
map00904	Diterpenoid biosynthesis	Chumilis16453|Chumilis16453, Chumilis06067|Chumilis06067, Chumilis06878|Chumilis06878, Chumilis00858|Chumilis00858, Chumilis06879|Chumilis06879, Chumilis20602|Chumilis20602, Chumilis01389|Chumilis01389	7	1062	69	8556	0.1014	0.769427	1	4	3
map00040	Pentose and glucuronate interconversions	Chumilis11678|Chumilis11678, Chumilis13664|Chumilis13664, Chumilis18482|Chumilis18482, Chumilis02461|Chumilis02461, Chumilis25488|Chumilis25488, Chumilis11680|Chumilis11680, Chumilis02460|Chumilis02460, Chumilis11757|Chumilis11757, Chumilis15126|Chumilis15126, Chumilis25836|Chumilis25836, Chumilis24034|Chumilis24034, Chumilis22490|Chumilis22490, Chumilis14818|Chumilis14818, Chumilis01543|Chumilis…	32	1062	289	8556	0.1107	0.783954	1	10	22
map00051	Fructose and mannose metabolism	Chumilis14561|Chumilis14561, Chumilis08696|Chumilis08696, Chumilis19792|Chumilis19792, Chumilis11757|Chumilis11757, Chumilis04480|Chumilis04480, Chumilis13823|Chumilis13823, Chumilis00597|Chumilis00597, Chumilis07364|Chumilis07364, Chumilis14575|Chumilis14575, Chumilis02825|Chumilis02825	10	1062	98	8556	0.102	0.79067	1	4	6
map00660	C5-Branched dibasic acid metabolism	Chumilis16138|Chumilis16138	1	1062	13	8556	0.0769	0.821682	1	1	0
map04120	Ubiquitin mediated proteolysis	Chumilis17445|Chumilis17445, Chumilis01940|Chumilis01940, Chumilis19782|Chumilis19782, Chumilis25892|Chumilis25892, Chumilis20064|Chumilis20064, Chumilis19780|Chumilis19780, Chumilis23025|Chumilis23025, Chumilis07769|Chumilis07769, Chumilis11289|Chumilis11289, Chumilis11051|Chumilis11051, Chumilis25295|Chumilis25295, Chumilis14164|Chumilis14164, Chumilis11803|Chumilis11803, Chumilis11755|Chumilis…	26	1062	244	8556	0.1066	0.826585	1	19	7
map00510	N-Glycan biosynthesis	Chumilis11782|Chumilis11782, Chumilis15411|Chumilis15411, Chumilis09515|Chumilis09515, Chumilis12306|Chumilis12306, Chumilis15905|Chumilis15905, Chumilis25621|Chumilis25621	6	1062	66	8556	0.0909	0.84444	1	3	3
map01040	Biosynthesis of unsaturated fatty acids	Chumilis09702|Chumilis09702, Chumilis03308|Chumilis03308, Chumilis03372|Chumilis03372	3	1062	38	8556	0.0789	0.867326	1	1	2
map03440	Homologous recombination	Chumilis19804|Chumilis19804, Chumilis17533|Chumilis17533, Chumilis19829|Chumilis19829, Chumilis14151|Chumilis14151, Chumilis13469|Chumilis13469, Chumilis13479|Chumilis13479, Chumilis20683|Chumilis20683, Chumilis16524|Chumilis16524, Chumilis24609|Chumilis24609, Chumilis23592|Chumilis23592	10	1062	111	8556	0.0901	0.896888	1	6	4
map00563	Glycosylphosphatidylinositol (GPI)-anchor biosynthesis	Chumilis02133|Chumilis02133, Chumilis26573|Chumilis26573, Chumilis18101|Chumilis18101	3	1062	42	8556	0.0714	0.907822	1	2	1
map00670	One carbon pool by folate	Chumilis05681|Chumilis05681, Chumilis21438|Chumilis21438	2	1062	31	8556	0.0645	0.911766	1	2	0
map00564	Glycerophospholipid metabolism	Chumilis17998|Chumilis17998, Chumilis08527|Chumilis08527, Chumilis21368|Chumilis21368, Chumilis15341|Chumilis15341, Chumilis24247|Chumilis24247, Chumilis18362|Chumilis18362, Chumilis03809|Chumilis03809, Chumilis03814|Chumilis03814, Chumilis13497|Chumilis13497, Chumilis09885|Chumilis09885, Chumilis20816|Chumilis20816	11	1062	126	8556	0.0873	0.924903	1	2	9
map00562	Inositol phosphate metabolism	Chumilis25607|Chumilis25607, Chumilis23001|Chumilis23001, Chumilis15738|Chumilis15738, Chumilis02012|Chumilis02012, Chumilis09885|Chumilis09885, Chumilis01926|Chumilis01926, Chumilis20864|Chumilis20864, Chumilis19890|Chumilis19890, Chumilis07850|Chumilis07850	9	1062	109	8556	0.0826	0.936213	1	4	5
map00630	Glyoxylate and dicarboxylate metabolism	Chumilis02631|Chumilis02631, Chumilis15688|Chumilis15688, Chumilis26328|Chumilis26328, Chumilis04452|Chumilis04452, Chumilis16472|Chumilis16472, Chumilis25563|Chumilis25563, Chumilis21438|Chumilis21438, Chumilis00178|Chumilis00178	8	1062	99	8556	0.0808	0.936307	1	6	2
map03008	Ribosome biogenesis in eukaryotes	Chumilis01555|Chumilis01555, Chumilis18834|Chumilis18834, Chumilis10050|Chumilis10050, Chumilis07139|Chumilis07139, Chumilis14155|Chumilis14155, Chumilis09182|Chumilis09182, Chumilis00193|Chumilis00193, Chumilis06597|Chumilis06597, Chumilis23624|Chumilis23624, Chumilis19023|Chumilis19023, Chumilis09609|Chumilis09609, Chumilis06441|Chumilis06441	12	1062	140	8556	0.0857	0.941794	1	10	2
map00514	Other types of O-glycan biosynthesis	Chumilis22458|Chumilis22458, Chumilis25495|Chumilis25495	2	1062	36	8556	0.0556	0.948649	1	1	1
map00230	Purine metabolism	Chumilis02114|Chumilis02114, Chumilis13633|Chumilis13633, Chumilis21158|Chumilis21158, Chumilis18153|Chumilis18153, Chumilis17258|Chumilis17258, Chumilis14109|Chumilis14109, Chumilis17249|Chumilis17249, Chumilis06379|Chumilis06379, Chumilis04279|Chumilis04279, Chumilis05786|Chumilis05786, Chumilis17247|Chumilis17247, Chumilis05346|Chumilis05346, Chumilis09466|Chumilis09466, Chumilis03371|Chumilis…	24	1062	257	8556	0.0934	0.951153	1	19	5
map04136	Autophagy - other	Chumilis07092|Chumilis07092, Chumilis25816|Chumilis25816, Chumilis06066|Chumilis06066	3	1062	51	8556	0.0588	0.96115	1	2	1
map00196	Photosynthesis - antenna proteins	Chumilis20039|Chumilis20039	1	1062	25	8556	0.04	0.963783	1	0	1
map00970	Aminoacyl-tRNA biosynthesis	Chumilis02861|Chumilis02861, Chumilis22996|Chumilis22996, Chumilis26139|Chumilis26139, Chumilis26081|Chumilis26081, Chumilis05661|Chumilis05661, Chumilis10239|Chumilis10239, Chumilis13769|Chumilis13769, Chumilis20393|Chumilis20393	8	1062	110	8556	0.0727	0.970939	1	6	2
map00710	Carbon fixation in photosynthetic organisms	Chumilis02631|Chumilis02631, Chumilis18984|Chumilis18984, Chumilis14561|Chumilis14561, Chumilis01356|Chumilis01356, Chumilis15153|Chumilis15153	5	1062	79	8556	0.0633	0.974802	1	2	3
map03060	Protein export	Chumilis21332|Chumilis21332, Chumilis00937|Chumilis00937, Chumilis00009|Chumilis00009	3	1062	56	8556	0.0536	0.976477	1	1	2
map00250	Alanine, aspartate and glutamate metabolism	Chumilis12004|Chumilis12004, Chumilis06064|Chumilis06064, Chumilis13547|Chumilis13547	3	1062	57	8556	0.0526	0.978757	1	2	1
map04141	Protein processing in endoplasmic reticulum	Chumilis19471|Chumilis19471, Chumilis11625|Chumilis11625, Chumilis25892|Chumilis25892, Chumilis08964|Chumilis08964, Chumilis20064|Chumilis20064, Chumilis11882|Chumilis11882, Chumilis15883|Chumilis15883, Chumilis23025|Chumilis23025, Chumilis19403|Chumilis19403, Chumilis07878|Chumilis07878, Chumilis17340|Chumilis17340, Chumilis19606|Chumilis19606, Chumilis15905|Chumilis15905, Chumilis21332|Chumilis…	30	1062	333	8556	0.0901	0.981038	1	17	13
map04144	Endocytosis	Chumilis03508|Chumilis03508, Chumilis02432|Chumilis02432, Chumilis02626|Chumilis02626, Chumilis23017|Chumilis23017, Chumilis02838|Chumilis02838, Chumilis07878|Chumilis07878, Chumilis08527|Chumilis08527, Chumilis08436|Chumilis08436, Chumilis10802|Chumilis10802, Chumilis23016|Chumilis23016, Chumilis11235|Chumilis11235, Chumilis15580|Chumilis15580, Chumilis13676|Chumilis13676, Chumilis11224|Chumilis…	20	1062	241	8556	0.083	0.984492	1	10	10
map04130	SNARE interactions in vesicular transport	Chumilis16002|Chumilis16002, Chumilis12240|Chumilis12240	2	1062	47	8556	0.0426	0.985086	1	0	2
map03022	Basal transcription factors	Chumilis15768|Chumilis15768, Chumilis14436|Chumilis14436, Chumilis05473|Chumilis05473	3	1062	62	8556	0.0484	0.987329	1	2	1
map03410	Base excision repair	Chumilis11370|Chumilis11370, Chumilis02605|Chumilis02605, Chumilis13749|Chumilis13749	3	1062	65	8556	0.0462	0.990755	1	2	1
map00020	Citrate cycle (TCA cycle)	Chumilis03202|Chumilis03202, Chumilis04452|Chumilis04452, Chumilis22011|Chumilis22011	3	1062	65	8556	0.0462	0.990755	1	0	3
map03018	RNA degradation	Chumilis06149|Chumilis06149, Chumilis06148|Chumilis06148, Chumilis21158|Chumilis21158, Chumilis24037|Chumilis24037, Chumilis08696|Chumilis08696, Chumilis24430|Chumilis24430, Chumilis05450|Chumilis05450, Chumilis01270|Chumilis01270, Chumilis02742|Chumilis02742, Chumilis23110|Chumilis23110, Chumilis00597|Chumilis00597, Chumilis07364|Chumilis07364, Chumilis14809|Chumilis14809	13	1062	193	8556	0.0674	0.996713	1	11	2
map03015	mRNA surveillance pathway	Chumilis17897|Chumilis17897, Chumilis26246|Chumilis26246, Chumilis05645|Chumilis05645, Chumilis14993|Chumilis14993, Chumilis18381|Chumilis18381, Chumilis01270|Chumilis01270, Chumilis23067|Chumilis23067, Chumilis18182|Chumilis18182, Chumilis09623|Chumilis09623, Chumilis11198|Chumilis11198, Chumilis04282|Chumilis04282, Chumilis23110|Chumilis23110, Chumilis01693|Chumilis01693, Chumilis08460|Chumilis…	14	1062	207	8556	0.0676	0.997405	1	10	4
map03430	Mismatch repair	Chumilis10528|Chumilis10528, Chumilis24543|Chumilis24543, Chumilis24675|Chumilis24675, Chumilis24545|Chumilis24545	4	1062	91	8556	0.044	0.997539	1	0	4
map00220	Arginine biosynthesis	Chumilis26632|Chumilis26632	1	1062	48	8556	0.0208	0.998305	1	0	1
map00195	Photosynthesis	Chumilis16554|Chumilis16554, Chumilis02338|Chumilis02338	2	1062	73	8556	0.0274	0.999311	1	1	1
map03030	DNA replication	Chumilis03371|Chumilis03371, Chumilis10528|Chumilis10528	2	1062	84	8556	0.0238	0.99982	1	1	1
map03050	Proteasome	Chumilis14656|Chumilis14656, Chumilis01277|Chumilis01277	2	1062	88	8556	0.0227	0.99989	1	0	2
map03040	Spliceosome	Chumilis09263|Chumilis09263, Chumilis12001|Chumilis12001, Chumilis25111|Chumilis25111, Chumilis07878|Chumilis07878, Chumilis27001|Chumilis27001, Chumilis18381|Chumilis18381, Chumilis00658|Chumilis00658, Chumilis14242|Chumilis14242, Chumilis11235|Chumilis11235, Chumilis10890|Chumilis10890, Chumilis15580|Chumilis15580, Chumilis11224|Chumilis11224, Chumilis11198|Chumilis11198, Chumilis08534|Chumilis…	18	1062	317	8556	0.0568	0.999984	1	9	9
map03420	Nucleotide excision repair	Chumilis10469|Chumilis10469, Chumilis10528|Chumilis10528	2	1062	106	8556	0.0189	0.999988	1	1	1
map03013	Nucleocytoplasmic transport	Chumilis08935|Chumilis08935, Chumilis23254|Chumilis23254, Chumilis20316|Chumilis20316, Chumilis08700|Chumilis08700, Chumilis06449|Chumilis06449, Chumilis18381|Chumilis18381, Chumilis17109|Chumilis17109, Chumilis19039|Chumilis19039, Chumilis02637|Chumilis02637, Chumilis23383|Chumilis23383, Chumilis01270|Chumilis01270, Chumilis11198|Chumilis11198, Chumilis23110|Chumilis23110, Chumilis25166|Chumilis…	15	1062	326	8556	0.046	1	1	10	5
map00190	Oxidative phosphorylation	Chumilis01586|Chumilis01586, Chumilis08327|Chumilis08327, Chumilis21019|Chumilis21019, Chumilis18785|Chumilis18785, Chumilis18755|Chumilis18755, Chumilis08486|Chumilis08486, Chumilis15441|Chumilis15441	7	1062	220	8556	0.0318	1	1	4	3
map03010	Ribosome	Chumilis11598|Chumilis11598, Chumilis11445|Chumilis11445, Chumilis21323|Chumilis21323, Chumilis09744|Chumilis09744, Chumilis17144|Chumilis17144, Chumilis23849|Chumilis23849, Chumilis07578|Chumilis07578, Chumilis02326|Chumilis02326, Chumilis12348|Chumilis12348	9	1062	459	8556	0.0196	1	1	7	2

## Sheet: Severe VS Normal
Supplementary Table S3. The information of KEGG analysis of DEGs
Pathway_ID	Pathway_Name	IDs	S	TS	B	TB	Rich.Factor	P.value	Q.value	S_Up_Num	S_Down_Num
map00460	Cyanoamino acid metabolism	Chumilis24891|Chumilis24891, Chumilis07513|Chumilis07513, Chumilis06639|Chumilis06639, Chumilis04719|Chumilis04719, Chumilis07017|Chumilis07017, Chumilis04738|Chumilis04738, Chumilis17587|Chumilis17587, Chumilis17496|Chumilis17496, Chumilis05494|Chumilis05494, Chumilis06638|Chumilis06638, Chumilis09705|Chumilis09705, Chumilis07020|Chumilis07020, Chumilis24892|Chumilis24892, Chumilis00655|Chumilis…	45	1593	133	8556	0.3383	1.87497e-05	0.00205096	16	29
map04626	Plant-pathogen interaction	Chumilis13134|Chumilis13134, Chumilis17250|Chumilis17250, Chumilis00799|Chumilis00799, Chumilis16272|Chumilis16272, Chumilis16273|Chumilis16273, Chumilis16772|Chumilis16772, Chumilis00135|Chumilis00135, Chumilis10495|Chumilis10495, Chumilis16281|Chumilis16281, Chumilis10611|Chumilis10611, Chumilis03691|Chumilis03691, Chumilis25329|Chumilis25329, Chumilis10620|Chumilis10620, Chumilis13230|Chumilis…	141	1593	557	8556	0.2531	3.15532e-05	0.00205096	99	42
map00051	Fructose and mannose metabolism	Chumilis11757|Chumilis11757, Chumilis08696|Chumilis08696, Chumilis04228|Chumilis04228, Chumilis06265|Chumilis06265, Chumilis26403|Chumilis26403, Chumilis13823|Chumilis13823, Chumilis19792|Chumilis19792, Chumilis02611|Chumilis02611, Chumilis15803|Chumilis15803, Chumilis00597|Chumilis00597, Chumilis15109|Chumilis15109, Chumilis20364|Chumilis20364, Chumilis26499|Chumilis26499, Chumilis08320|Chumilis…	31	1593	98	8556	0.3163	0.00129686	0.0515073	7	24
map00500	Starch and sucrose metabolism	Chumilis11668|Chumilis11668, Chumilis02117|Chumilis02117, Chumilis18509|Chumilis18509, Chumilis01073|Chumilis01073, Chumilis25987|Chumilis25987, Chumilis18576|Chumilis18576, Chumilis07513|Chumilis07513, Chumilis13961|Chumilis13961, Chumilis20361|Chumilis20361, Chumilis07017|Chumilis07017, Chumilis17587|Chumilis17587, Chumilis07163|Chumilis07163, Chumilis17496|Chumilis17496, Chumilis25343|Chumilis…	95	1593	388	8556	0.2448	0.00195693	0.0515073	24	71
map00520	Amino sugar and nucleotide sugar metabolism	Chumilis24009|Chumilis24009, Chumilis02871|Chumilis02871, Chumilis20006|Chumilis20006, Chumilis12319|Chumilis12319, Chumilis10450|Chumilis10450, Chumilis21392|Chumilis21392, Chumilis07000|Chumilis07000, Chumilis15519|Chumilis15519, Chumilis04953|Chumilis04953, Chumilis13342|Chumilis13342, Chumilis03853|Chumilis03853, Chumilis00281|Chumilis00281, Chumilis19792|Chumilis19792, Chumilis02611|Chumilis…	45	1593	160	8556	0.2812	0.00198105	0.0515073	9	36
map00591	Linoleic acid metabolism	Chumilis04956|Chumilis04956, Chumilis16122|Chumilis16122, Chumilis16120|Chumilis16120, Chumilis13204|Chumilis13204, Chumilis08592|Chumilis08592, Chumilis15081|Chumilis15081, Chumilis09059|Chumilis09059, Chumilis08590|Chumilis08590, Chumilis08593|Chumilis08593, Chumilis23269|Chumilis23269, Chumilis08591|Chumilis08591, Chumilis19904|Chumilis19904	12	1593	28	8556	0.4286	0.0026305	0.0559498	7	5
map00400	Phenylalanine, tyrosine and tryptophan biosynthesis	Chumilis07325|Chumilis07325, Chumilis00635|Chumilis00635, Chumilis10368|Chumilis10368, Chumilis11043|Chumilis11043, Chumilis20890|Chumilis20890, Chumilis07231|Chumilis07231, Chumilis22058|Chumilis22058, Chumilis06674|Chumilis06674, Chumilis15849|Chumilis15849, Chumilis26591|Chumilis26591, Chumilis01297|Chumilis01297, Chumilis02897|Chumilis02897, Chumilis07113|Chumilis07113, Chumilis20339|Chumilis…	21	1593	62	8556	0.3387	0.00301268	0.0559498	4	17
map00010	Glycolysis / Gluconeogenesis	Chumilis24430|Chumilis24430, Chumilis21588|Chumilis21588, Chumilis00720|Chumilis00720, Chumilis04452|Chumilis04452, Chumilis16937|Chumilis16937, Chumilis02213|Chumilis02213, Chumilis22011|Chumilis22011, Chumilis24128|Chumilis24128, Chumilis08696|Chumilis08696, Chumilis04228|Chumilis04228, Chumilis06265|Chumilis06265, Chumilis26403|Chumilis26403, Chumilis24776|Chumilis24776, Chumilis14547|Chumilis…	45	1593	165	8556	0.2727	0.00378604	0.0615231	15	30
map00270	Cysteine and methionine metabolism	Chumilis26342|Chumilis26342, Chumilis08723|Chumilis08723, Chumilis26214|Chumilis26214, Chumilis13691|Chumilis13691, Chumilis20695|Chumilis20695, Chumilis05385|Chumilis05385, Chumilis12255|Chumilis12255, Chumilis21508|Chumilis21508, Chumilis10660|Chumilis10660, Chumilis20696|Chumilis20696, Chumilis00150|Chumilis00150, Chumilis05665|Chumilis05665, Chumilis17171|Chumilis17171, Chumilis01618|Chumilis…	42	1593	153	8556	0.2745	0.00444512	0.0642073	20	22
map00402	Benzoxazinoid biosynthesis	Chumilis05227|Chumilis05227, Chumilis02446|Chumilis02446, Chumilis05216|Chumilis05216, Chumilis23674|Chumilis23674, Chumilis03721|Chumilis03721, Chumilis05225|Chumilis05225, Chumilis03722|Chumilis03722, Chumilis05213|Chumilis05213	8	1593	17	8556	0.4706	0.00696625	0.0842236	7	1
map00053	Ascorbate and aldarate metabolism	Chumilis02871|Chumilis02871, Chumilis23019|Chumilis23019, Chumilis24776|Chumilis24776, Chumilis21392|Chumilis21392, Chumilis14547|Chumilis14547, Chumilis19282|Chumilis19282, Chumilis22957|Chumilis22957, Chumilis05357|Chumilis05357, Chumilis25481|Chumilis25481, Chumilis14915|Chumilis14915, Chumilis14620|Chumilis14620, Chumilis17272|Chumilis17272, Chumilis08760|Chumilis08760, Chumilis03150|Chumilis…	26	1593	87	8556	0.2989	0.00712661	0.0842236	5	21
map00071	Fatty acid degradation	Chumilis21588|Chumilis21588, Chumilis02213|Chumilis02213, Chumilis24128|Chumilis24128, Chumilis24776|Chumilis24776, Chumilis14547|Chumilis14547, Chumilis05533|Chumilis05533, Chumilis22505|Chumilis22505, Chumilis14915|Chumilis14915, Chumilis15688|Chumilis15688, Chumilis02940|Chumilis02940, Chumilis03150|Chumilis03150, Chumilis21590|Chumilis21590, Chumilis25923|Chumilis25923, Chumilis10423|Chumilis…	21	1593	67	8556	0.3134	0.0082819	0.0897206	12	9
map00592	alpha-Linolenic acid metabolism	Chumilis21588|Chumilis21588, Chumilis02010|Chumilis02010, Chumilis05533|Chumilis05533, Chumilis00383|Chumilis00383, Chumilis04956|Chumilis04956, Chumilis21590|Chumilis21590, Chumilis25923|Chumilis25923, Chumilis16122|Chumilis16122, Chumilis02009|Chumilis02009, Chumilis26486|Chumilis26486, Chumilis00385|Chumilis00385, Chumilis16120|Chumilis16120, Chumilis07249|Chumilis07249, Chumilis02673|Chumilis…	21	1593	69	8556	0.3043	0.0118372	0.113134	10	11
map00940	Phenylpropanoid biosynthesis	Chumilis12140|Chumilis12140, Chumilis20670|Chumilis20670, Chumilis15865|Chumilis15865, Chumilis07702|Chumilis07702, Chumilis11019|Chumilis11019, Chumilis05927|Chumilis05927, Chumilis05686|Chumilis05686, Chumilis26392|Chumilis26392, Chumilis07513|Chumilis07513, Chumilis07017|Chumilis07017, Chumilis17587|Chumilis17587, Chumilis17496|Chumilis17496, Chumilis06026|Chumilis06026, Chumilis04656|Chumilis…	79	1593	336	8556	0.2351	0.0129293	0.113134	33	46
map00061	Fatty acid biosynthesis	Chumilis00725|Chumilis00725, Chumilis18131|Chumilis18131, Chumilis20836|Chumilis20836, Chumilis03372|Chumilis03372, Chumilis13713|Chumilis13713, Chumilis16424|Chumilis16424, Chumilis05705|Chumilis05705, Chumilis07240|Chumilis07240, Chumilis23366|Chumilis23366, Chumilis22505|Chumilis22505, Chumilis25286|Chumilis25286, Chumilis02556|Chumilis02556, Chumilis06005|Chumilis06005, Chumilis15279|Chumilis…	17	1593	53	8556	0.3208	0.0130539	0.113134	2	15
map00052	Galactose metabolism	Chumilis11668|Chumilis11668, Chumilis18509|Chumilis18509, Chumilis01073|Chumilis01073, Chumilis14538|Chumilis14538, Chumilis13961|Chumilis13961, Chumilis02038|Chumilis02038, Chumilis02061|Chumilis02061, Chumilis03187|Chumilis03187, Chumilis13960|Chumilis13960, Chumilis08696|Chumilis08696, Chumilis04228|Chumilis04228, Chumilis18506|Chumilis18506, Chumilis16054|Chumilis16054, Chumilis16606|Chumilis…	36	1593	136	8556	0.2647	0.0144915	0.116567	13	23
map04075	Plant hormone signal transduction	Chumilis04205|Chumilis04205, Chumilis01903|Chumilis01903, Chumilis19142|Chumilis19142, Chumilis25219|Chumilis25219, Chumilis25668|Chumilis25668, Chumilis03486|Chumilis03486, Chumilis03857|Chumilis03857, Chumilis25285|Chumilis25285, Chumilis12006|Chumilis12006, Chumilis19045|Chumilis19045, Chumilis22691|Chumilis22691, Chumilis07463|Chumilis07463, Chumilis22201|Chumilis22201, Chumilis05092|Chumilis…	107	1593	475	8556	0.2253	0.0156988	0.116567	45	62
map00130	Ubiquinone and other terpenoid-quinone biosynthesis	Chumilis12140|Chumilis12140, Chumilis05927|Chumilis05927, Chumilis15958|Chumilis15958, Chumilis24663|Chumilis24663, Chumilis04971|Chumilis04971, Chumilis04819|Chumilis04819, Chumilis22064|Chumilis22064, Chumilis20061|Chumilis20061, Chumilis02747|Chumilis02747, Chumilis09625|Chumilis09625, Chumilis16557|Chumilis16557, Chumilis09593|Chumilis09593, Chumilis20060|Chumilis20060, Chumilis14080|Chumilis…	16	1593	50	8556	0.32	0.0161401	0.116567	3	13
map00350	Tyrosine metabolism	Chumilis21588|Chumilis21588, Chumilis02213|Chumilis02213, Chumilis11170|Chumilis11170, Chumilis24128|Chumilis24128, Chumilis07231|Chumilis07231, Chumilis16067|Chumilis16067, Chumilis14596|Chumilis14596, Chumilis05447|Chumilis05447, Chumilis16064|Chumilis16064, Chumilis01297|Chumilis01297, Chumilis21590|Chumilis21590, Chumilis25761|Chumilis25761, Chumilis20061|Chumilis20061, Chumilis12165|Chumilis…	26	1593	93	8556	0.2796	0.0174944	0.119698	10	16
map00480	Glutathione metabolism	Chumilis03054|Chumilis03054, Chumilis23019|Chumilis23019, Chumilis19282|Chumilis19282, Chumilis02199|Chumilis02199, Chumilis01837|Chumilis01837, Chumilis03055|Chumilis03055, Chumilis23806|Chumilis23806, Chumilis25415|Chumilis25415, Chumilis17089|Chumilis17089, Chumilis14620|Chumilis14620, Chumilis17094|Chumilis17094, Chumilis25559|Chumilis25559, Chumilis21328|Chumilis21328, Chumilis08432|Chumilis…	36	1593	140	8556	0.2571	0.0225048	0.146281	17	19
map00966	Glucosinolate biosynthesis	Chumilis05987|Chumilis05987, Chumilis14199|Chumilis14199, Chumilis24754|Chumilis24754, Chumilis14196|Chumilis14196, Chumilis14200|Chumilis14200	5	1593	10	8556	0.5	0.0244363	0.150751	2	3
map00941	Flavonoid biosynthesis	Chumilis05536|Chumilis05536, Chumilis25678|Chumilis25678, Chumilis15945|Chumilis15945, Chumilis11142|Chumilis11142, Chumilis02003|Chumilis02003, Chumilis00821|Chumilis00821, Chumilis14591|Chumilis14591, Chumilis05927|Chumilis05927, Chumilis24514|Chumilis24514, Chumilis11529|Chumilis11529, Chumilis22086|Chumilis22086, Chumilis15084|Chumilis15084, Chumilis04389|Chumilis04389, Chumilis04457|Chumilis…	42	1593	169	8556	0.2485	0.0255117	0.150751	10	32
map04145	Phagosome	Chumilis11820|Chumilis11820, Chumilis07488|Chumilis07488, Chumilis22886|Chumilis22886, Chumilis16233|Chumilis16233, Chumilis10096|Chumilis10096, Chumilis16238|Chumilis16238, Chumilis16234|Chumilis16234, Chumilis21413|Chumilis21413, Chumilis08487|Chumilis08487, Chumilis13180|Chumilis13180, Chumilis23024|Chumilis23024, Chumilis06166|Chumilis06166, Chumilis20982|Chumilis20982, Chumilis25547|Chumilis…	31	1593	119	8556	0.2605	0.0274094	0.154923	7	24
map00333	Prodigiosin biosynthesis	Chumilis03372|Chumilis03372, Chumilis13713|Chumilis13713, Chumilis05705|Chumilis05705, Chumilis06005|Chumilis06005, Chumilis21993|Chumilis21993	5	1593	11	8556	0.4545	0.0380578	0.19052	1	4
map00901	Indole alkaloid biosynthesis	Chumilis24956|Chumilis24956, Chumilis11170|Chumilis11170, Chumilis16225|Chumilis16225, Chumilis24957|Chumilis24957, Chumilis16227|Chumilis16227, Chumilis18736|Chumilis18736, Chumilis04829|Chumilis04829, Chumilis18730|Chumilis18730, Chumilis13419|Chumilis13419, Chumilis18724|Chumilis18724, Chumilis18733|Chumilis18733, Chumilis18725|Chumilis18725, Chumilis06989|Chumilis06989, Chumilis06158|Chumilis…	16	1593	55	8556	0.2909	0.0389823	0.19052	5	11
map00910	Nitrogen metabolism	Chumilis22108|Chumilis22108, Chumilis21165|Chumilis21165, Chumilis23402|Chumilis23402, Chumilis22638|Chumilis22638, Chumilis07586|Chumilis07586, Chumilis25952|Chumilis25952, Chumilis03212|Chumilis03212, Chumilis19961|Chumilis19961, Chumilis21164|Chumilis21164, Chumilis02309|Chumilis02309, Chumilis13487|Chumilis13487, Chumilis21654|Chumilis21654, Chumilis06550|Chumilis06550, Chumilis21131|Chumilis…	16	1593	55	8556	0.2909	0.0389823	0.19052	7	9
map00944	Flavone and flavonol biosynthesis	Chumilis04752|Chumilis04752, Chumilis09147|Chumilis09147, Chumilis09118|Chumilis09118, Chumilis24514|Chumilis24514, Chumilis20802|Chumilis20802, Chumilis02777|Chumilis02777, Chumilis05380|Chumilis05380, Chumilis05378|Chumilis05378, Chumilis20805|Chumilis20805, Chumilis04751|Chumilis04751	10	1593	30	8556	0.3333	0.0395695	0.19052	1	9
map04016	MAPK signaling pathway - plant	Chumilis13134|Chumilis13134, Chumilis16272|Chumilis16272, Chumilis16273|Chumilis16273, Chumilis05936|Chumilis05936, Chumilis16281|Chumilis16281, Chumilis25219|Chumilis25219, Chumilis25668|Chumilis25668, Chumilis03455|Chumilis03455, Chumilis18043|Chumilis18043, Chumilis03486|Chumilis03486, Chumilis24109|Chumilis24109, Chumilis12006|Chumilis12006, Chumilis18042|Chumilis18042, Chumilis01754|Chumilis…	69	1593	306	8556	0.2255	0.0447219	0.207637	40	29
map00531	Glycosaminoglycan degradation	Chumilis14538|Chumilis14538, Chumilis02038|Chumilis02038, Chumilis02061|Chumilis02061, Chumilis18323|Chumilis18323, Chumilis08554|Chumilis08554, Chumilis04299|Chumilis04299, Chumilis22295|Chumilis22295, Chumilis02883|Chumilis02883, Chumilis18895|Chumilis18895, Chumilis15451|Chumilis15451, Chumilis24533|Chumilis24533, Chumilis24742|Chumilis24742, Chumilis18330|Chumilis18330, Chumilis05477|Chumilis…	14	1593	48	8556	0.2917	0.0503815	0.225848	2	12
map00590	Arachidonic acid metabolism	Chumilis14531|Chumilis14531, Chumilis01837|Chumilis01837, Chumilis24030|Chumilis24030, Chumilis04956|Chumilis04956, Chumilis25555|Chumilis25555, Chumilis04627|Chumilis04627, Chumilis13204|Chumilis13204, Chumilis03767|Chumilis03767, Chumilis15081|Chumilis15081, Chumilis19904|Chumilis19904	10	1593	32	8556	0.3125	0.0598085	0.252583	7	3
map00561	Glycerolipid metabolism	Chumilis02165|Chumilis02165, Chumilis08881|Chumilis08881, Chumilis08091|Chumilis08091, Chumilis08880|Chumilis08880, Chumilis19127|Chumilis19127, Chumilis24776|Chumilis24776, Chumilis16354|Chumilis16354, Chumilis17752|Chumilis17752, Chumilis16054|Chumilis16054, Chumilis14547|Chumilis14547, Chumilis18946|Chumilis18946, Chumilis17998|Chumilis17998, Chumilis07984|Chumilis07984, Chumilis02624|Chumilis…	34	1593	141	8556	0.2411	0.0602314	0.252583	8	26
map00905	Brassinosteroid biosynthesis	Chumilis14926|Chumilis14926, Chumilis21624|Chumilis21624, Chumilis02805|Chumilis02805, Chumilis02804|Chumilis02804, Chumilis14924|Chumilis14924, Chumilis20199|Chumilis20199, Chumilis02806|Chumilis02806, Chumilis02800|Chumilis02800, Chumilis02763|Chumilis02763, Chumilis18792|Chumilis18792, Chumilis20769|Chumilis20769, Chumilis15311|Chumilis15311	12	1593	41	8556	0.2927	0.0654882	0.266046	8	4
map00780	Biotin metabolism	Chumilis03372|Chumilis03372, Chumilis13713|Chumilis13713, Chumilis16424|Chumilis16424, Chumilis05705|Chumilis05705, Chumilis07240|Chumilis07240, Chumilis25286|Chumilis25286, Chumilis26278|Chumilis26278, Chumilis21993|Chumilis21993, Chumilis00297|Chumilis00297	9	1593	29	8556	0.3103	0.07508	0.29577	2	7
map00280	Valine, leucine and isoleucine degradation	Chumilis04452|Chumilis04452, Chumilis23763|Chumilis23763, Chumilis24776|Chumilis24776, Chumilis14547|Chumilis14547, Chumilis05533|Chumilis05533, Chumilis18257|Chumilis18257, Chumilis00150|Chumilis00150, Chumilis14915|Chumilis14915, Chumilis15688|Chumilis15688, Chumilis19054|Chumilis19054, Chumilis22935|Chumilis22935, Chumilis03150|Chumilis03150, Chumilis20055|Chumilis20055, Chumilis22156|Chumilis…	19	1593	74	8556	0.2568	0.0820527	0.305401	11	8
map00903	Limonene and pinene degradation	Chumilis24776|Chumilis24776, Chumilis14547|Chumilis14547, Chumilis03150|Chumilis03150	3	1593	6	8556	0.5	0.082575	0.305401	2	1
map00030	Pentose phosphate pathway	Chumilis08696|Chumilis08696, Chumilis04228|Chumilis04228, Chumilis26403|Chumilis26403, Chumilis13823|Chumilis13823, Chumilis25415|Chumilis25415, Chumilis15803|Chumilis15803, Chumilis00597|Chumilis00597, Chumilis15109|Chumilis15109, Chumilis20364|Chumilis20364, Chumilis08432|Chumilis08432, Chumilis21681|Chumilis21681, Chumilis25090|Chumilis25090, Chumilis03462|Chumilis03462, Chumilis06682|Chumilis…	18	1593	70	8556	0.2571	0.0877818	0.305401	6	12
map00620	Pyruvate metabolism	Chumilis00725|Chumilis00725, Chumilis04452|Chumilis04452, Chumilis01356|Chumilis01356, Chumilis18131|Chumilis18131, Chumilis20836|Chumilis20836, Chumilis22011|Chumilis22011, Chumilis24776|Chumilis24776, Chumilis18536|Chumilis18536, Chumilis14547|Chumilis14547, Chumilis14915|Chumilis14915, Chumilis18534|Chumilis18534, Chumilis15688|Chumilis15688, Chumilis11914|Chumilis11914, Chumilis04193|Chumilis…	24	1593	98	8556	0.2449	0.0882045	0.305401	10	14
map02010	ABC transporters	Chumilis21047|Chumilis21047, Chumilis02156|Chumilis02156, Chumilis23547|Chumilis23547, Chumilis10025|Chumilis10025, Chumilis16537|Chumilis16537, Chumilis10175|Chumilis10175, Chumilis19157|Chumilis19157, Chumilis15284|Chumilis15284, Chumilis21629|Chumilis21629, Chumilis04617|Chumilis04617, Chumilis16371|Chumilis16371, Chumilis18053|Chumilis18053, Chumilis03348|Chumilis03348, Chumilis24650|Chumilis…	34	1593	146	8556	0.2329	0.0902486	0.305401	23	11
map00330	Arginine and proline metabolism	Chumilis26632|Chumilis26632, Chumilis21570|Chumilis21570, Chumilis24776|Chumilis24776, Chumilis14547|Chumilis14547, Chumilis20695|Chumilis20695, Chumilis16478|Chumilis16478, Chumilis10356|Chumilis10356, Chumilis20696|Chumilis20696, Chumilis14915|Chumilis14915, Chumilis13373|Chumilis13373, Chumilis02734|Chumilis02734, Chumilis01297|Chumilis01297, Chumilis03150|Chumilis03150, Chumilis15038|Chumilis…	17	1593	66	8556	0.2576	0.0939696	0.305401	10	7
map00950	Isoquinoline alkaloid biosynthesis	Chumilis11170|Chumilis11170, Chumilis07231|Chumilis07231, Chumilis16067|Chumilis16067, Chumilis14596|Chumilis14596, Chumilis05447|Chumilis05447, Chumilis16064|Chumilis16064, Chumilis01297|Chumilis01297, Chumilis25761|Chumilis25761, Chumilis13419|Chumilis13419, Chumilis16066|Chumilis16066, Chumilis16059|Chumilis16059, Chumilis16065|Chumilis16065, Chumilis06158|Chumilis06158, Chumilis26542|Chumilis…	17	1593	66	8556	0.2576	0.0939696	0.305401	6	11
map00073	Cutin, suberine and wax biosynthesis	Chumilis18888|Chumilis18888, Chumilis25514|Chumilis25514, Chumilis22664|Chumilis22664, Chumilis10650|Chumilis10650, Chumilis06848|Chumilis06848, Chumilis08977|Chumilis08977, Chumilis06755|Chumilis06755, Chumilis06805|Chumilis06805, Chumilis02940|Chumilis02940, Chumilis24382|Chumilis24382, Chumilis06754|Chumilis06754, Chumilis10423|Chumilis10423, Chumilis10422|Chumilis10422, Chumilis02296|Chumilis…	16	1593	63	8556	0.254	0.112728	0.350079	11	5
map00565	Ether lipid metabolism	Chumilis20830|Chumilis20830, Chumilis20831|Chumilis20831, Chumilis09262|Chumilis09262, Chumilis25035|Chumilis25035, Chumilis20829|Chumilis20829, Chumilis04956|Chumilis04956, Chumilis02728|Chumilis02728, Chumilis02727|Chumilis02727, Chumilis08527|Chumilis08527, Chumilis15081|Chumilis15081, Chumilis09885|Chumilis09885, Chumilis26908|Chumilis26908, Chumilis18185|Chumilis18185, Chumilis01049|Chumilis…	14	1593	54	8556	0.2593	0.115789	0.350079	7	7
map00600	Sphingolipid metabolism	Chumilis14538|Chumilis14538, Chumilis02038|Chumilis02038, Chumilis20830|Chumilis20830, Chumilis02061|Chumilis02061, Chumilis20831|Chumilis20831, Chumilis21853|Chumilis21853, Chumilis16054|Chumilis16054, Chumilis18323|Chumilis18323, Chumilis22295|Chumilis22295, Chumilis22951|Chumilis22951, Chumilis11626|Chumilis11626, Chumilis20829|Chumilis20829, Chumilis08056|Chumilis08056, Chumilis16092|Chumilis…	20	1593	82	8556	0.2439	0.115795	0.350079	7	13
map00511	Other glycan degradation	Chumilis14538|Chumilis14538, Chumilis02038|Chumilis02038, Chumilis02061|Chumilis02061, Chumilis03238|Chumilis03238, Chumilis18323|Chumilis18323, Chumilis03236|Chumilis03236, Chumilis22746|Chumilis22746, Chumilis14615|Chumilis14615, Chumilis11724|Chumilis11724, Chumilis22295|Chumilis22295, Chumilis00869|Chumilis00869, Chumilis18895|Chumilis18895, Chumilis00059|Chumilis00059, Chumilis18330|Chumilis…	18	1593	73	8556	0.2466	0.120784	0.356862	3	15
map00564	Glycerophospholipid metabolism	Chumilis08091|Chumilis08091, Chumilis24247|Chumilis24247, Chumilis01091|Chumilis01091, Chumilis13497|Chumilis13497, Chumilis17998|Chumilis17998, Chumilis10644|Chumilis10644, Chumilis20816|Chumilis20816, Chumilis25035|Chumilis25035, Chumilis04956|Chumilis04956, Chumilis21231|Chumilis21231, Chumilis19384|Chumilis19384, Chumilis09468|Chumilis09468, Chumilis19177|Chumilis19177, Chumilis02728|Chumilis…	29	1593	126	8556	0.2302	0.123907	0.357953	7	22
map00750	Vitamin B6 metabolism	Chumilis14720|Chumilis14720, Chumilis05565|Chumilis05565, Chumilis01656|Chumilis01656, Chumilis03889|Chumilis03889, Chumilis19089|Chumilis19089, Chumilis20079|Chumilis20079, Chumilis18909|Chumilis18909	7	1593	24	8556	0.2917	0.143443	0.398076	3	4
map00100	Steroid biosynthesis	Chumilis02325|Chumilis02325, Chumilis04988|Chumilis04988, Chumilis01616|Chumilis01616, Chumilis10385|Chumilis10385, Chumilis06203|Chumilis06203, Chumilis16436|Chumilis16436, Chumilis21303|Chumilis21303, Chumilis25003|Chumilis25003, Chumilis01774|Chumilis01774, Chumilis10390|Chumilis10390, Chumilis10384|Chumilis10384	11	1593	42	8556	0.2619	0.14392	0.398076	0	11
map00360	Phenylalanine metabolism	Chumilis12140|Chumilis12140, Chumilis07702|Chumilis07702, Chumilis11019|Chumilis11019, Chumilis05927|Chumilis05927, Chumilis11170|Chumilis11170, Chumilis21570|Chumilis21570, Chumilis07231|Chumilis07231, Chumilis15084|Chumilis15084, Chumilis04971|Chumilis04971, Chumilis14596|Chumilis14596, Chumilis05447|Chumilis05447, Chumilis01297|Chumilis01297, Chumilis25761|Chumilis25761, Chumilis20061|Chumilis…	21	1593	91	8556	0.2308	0.167011	0.430658	4	17
map00902	Monoterpenoid biosynthesis	Chumilis27395|Chumilis27395, Chumilis10562|Chumilis10562, Chumilis25597|Chumilis25597, Chumilis10559|Chumilis10559, Chumilis10556|Chumilis10556, Chumilis10553|Chumilis10553, Chumilis10538|Chumilis10538, Chumilis18284|Chumilis18284, Chumilis17948|Chumilis17948	9	1593	34	8556	0.2647	0.167501	0.430658	7	2
map00920	Sulfur metabolism	Chumilis08723|Chumilis08723, Chumilis10660|Chumilis10660, Chumilis15067|Chumilis15067, Chumilis05428|Chumilis05428, Chumilis17940|Chumilis17940, Chumilis08724|Chumilis08724, Chumilis17941|Chumilis17941, Chumilis15847|Chumilis15847, Chumilis17506|Chumilis17506	9	1593	34	8556	0.2647	0.167501	0.430658	8	1
map04933	AGE-RAGE signaling pathway in diabetic complications	Chumilis10096|Chumilis10096, Chumilis26460|Chumilis26460, Chumilis23024|Chumilis23024, Chumilis26217|Chumilis26217, Chumilis13706|Chumilis13706, Chumilis15200|Chumilis15200, Chumilis06081|Chumilis06081, Chumilis15546|Chumilis15546, Chumilis19616|Chumilis19616, Chumilis06080|Chumilis06080, Chumilis11430|Chumilis11430, Chumilis08190|Chumilis08190	12	1593	48	8556	0.25	0.16895	0.430658	4	8
map00254	Aflatoxin biosynthesis	Chumilis00725|Chumilis00725	1	1593	1	8556	1	0.186185	0.443436	0	1
map01053	Biosynthesis of siderophore group nonribosomal peptides	Chumilis24663|Chumilis24663	1	1593	1	8556	1	0.186185	0.443436	0	1
map00040	Pentose and glucuronate interconversions	Chumilis03301|Chumilis03301, Chumilis09894|Chumilis09894, Chumilis02871|Chumilis02871, Chumilis11757|Chumilis11757, Chumilis14852|Chumilis14852, Chumilis05005|Chumilis05005, Chumilis24034|Chumilis24034, Chumilis18449|Chumilis18449, Chumilis03191|Chumilis03191, Chumilis10962|Chumilis10962, Chumilis09899|Chumilis09899, Chumilis24926|Chumilis24926, Chumilis21392|Chumilis21392, Chumilis02461|Chumilis…	60	1593	289	8556	0.2076	0.189756	0.443436	12	48
map00380	Tryptophan metabolism	Chumilis11170|Chumilis11170, Chumilis21570|Chumilis21570, Chumilis24776|Chumilis24776, Chumilis14547|Chumilis14547, Chumilis14915|Chumilis14915, Chumilis15688|Chumilis15688, Chumilis21799|Chumilis21799, Chumilis26330|Chumilis26330, Chumilis24540|Chumilis24540, Chumilis03150|Chumilis03150, Chumilis26328|Chumilis26328, Chumilis13419|Chumilis13419, Chumilis23924|Chumilis23924, Chumilis22992|Chumilis…	18	1593	78	8556	0.2308	0.189978	0.443436	10	8
map04712	Circadian rhythm - plant	Chumilis05536|Chumilis05536, Chumilis09182|Chumilis09182, Chumilis12066|Chumilis12066, Chumilis07795|Chumilis07795, Chumilis01555|Chumilis01555, Chumilis10906|Chumilis10906, Chumilis18560|Chumilis18560, Chumilis22243|Chumilis22243, Chumilis04494|Chumilis04494, Chumilis21237|Chumilis21237, Chumilis02982|Chumilis02982, Chumilis04922|Chumilis04922, Chumilis18932|Chumilis18932, Chumilis22974|Chumilis…	21	1593	93	8556	0.2258	0.194636	0.443436	11	10
map00410	beta-Alanine metabolism	Chumilis18165|Chumilis18165, Chumilis24776|Chumilis24776, Chumilis14547|Chumilis14547, Chumilis14915|Chumilis14915, Chumilis14596|Chumilis14596, Chumilis05447|Chumilis05447, Chumilis03150|Chumilis03150, Chumilis20055|Chumilis20055, Chumilis15038|Chumilis15038, Chumilis22156|Chumilis22156, Chumilis22118|Chumilis22118, Chumilis25761|Chumilis25761, Chumilis09186|Chumilis09186, Chumilis10974|Chumilis…	14	1593	59	8556	0.2373	0.196359	0.443436	8	6
map00062	Fatty acid elongation	Chumilis11150|Chumilis11150, Chumilis01108|Chumilis01108, Chumilis01776|Chumilis01776, Chumilis15301|Chumilis15301, Chumilis14276|Chumilis14276, Chumilis00212|Chumilis00212, Chumilis22361|Chumilis22361, Chumilis03309|Chumilis03309, Chumilis06348|Chumilis06348, Chumilis05317|Chumilis05317	10	1593	40	8556	0.25	0.197841	0.443436	0	10
map00562	Inositol phosphate metabolism	Chumilis14725|Chumilis14725, Chumilis19890|Chumilis19890, Chumilis06265|Chumilis06265, Chumilis09329|Chumilis09329, Chumilis08161|Chumilis08161, Chumilis23001|Chumilis23001, Chumilis07656|Chumilis07656, Chumilis25607|Chumilis25607, Chumilis25035|Chumilis25035, Chumilis23769|Chumilis23769, Chumilis21811|Chumilis21811, Chumilis22156|Chumilis22156, Chumilis22980|Chumilis22980, Chumilis18940|Chumilis…	24	1593	109	8556	0.2202	0.210865	0.457862	10	14
map00603	Glycosphingolipid biosynthesis - globo and isoglobo series	Chumilis16054|Chumilis16054, Chumilis16078|Chumilis16078, Chumilis22951|Chumilis22951, Chumilis02255|Chumilis02255	4	1593	13	8556	0.3077	0.211321	0.457862	0	4
map00640	Propanoate metabolism	Chumilis00725|Chumilis00725, Chumilis04452|Chumilis04452, Chumilis18131|Chumilis18131, Chumilis20836|Chumilis20836, Chumilis18257|Chumilis18257, Chumilis15688|Chumilis15688, Chumilis20055|Chumilis20055, Chumilis22156|Chumilis22156, Chumilis05595|Chumilis05595, Chumilis25812|Chumilis25812, Chumilis10974|Chumilis10974	11	1593	46	8556	0.2391	0.225617	0.480824	5	6
map00760	Nicotinate and nicotinamide metabolism	Chumilis18049|Chumilis18049, Chumilis26556|Chumilis26556, Chumilis03241|Chumilis03241, Chumilis15015|Chumilis15015, Chumilis15330|Chumilis15330, Chumilis00949|Chumilis00949, Chumilis24115|Chumilis24115, Chumilis18436|Chumilis18436, Chumilis03233|Chumilis03233	9	1593	37	8556	0.2432	0.240277	0.503806	6	3
map00943	Isoflavonoid biosynthesis	Chumilis04107|Chumilis04107, Chumilis09147|Chumilis09147, Chumilis07630|Chumilis07630, Chumilis09118|Chumilis09118, Chumilis20802|Chumilis20802, Chumilis20805|Chumilis20805, Chumilis07627|Chumilis07627	7	1593	30	8556	0.2333	0.319554	0.659397	2	5
map00906	Carotenoid biosynthesis	Chumilis20129|Chumilis20129, Chumilis06233|Chumilis06233, Chumilis21342|Chumilis21342, Chumilis03146|Chumilis03146, Chumilis06824|Chumilis06824, Chumilis23051|Chumilis23051, Chumilis22675|Chumilis22675, Chumilis21857|Chumilis21857, Chumilis09052|Chumilis09052, Chumilis24679|Chumilis24679, Chumilis09464|Chumilis09464, Chumilis22676|Chumilis22676, Chumilis22683|Chumilis22683, Chumilis23735|Chumilis…	18	1593	86	8556	0.2093	0.330814	0.671967	11	7
map04146	Peroxisome	Chumilis06848|Chumilis06848, Chumilis17501|Chumilis17501, Chumilis14531|Chumilis14531, Chumilis16472|Chumilis16472, Chumilis15838|Chumilis15838, Chumilis06755|Chumilis06755, Chumilis05533|Chumilis05533, Chumilis10498|Chumilis10498, Chumilis06805|Chumilis06805, Chumilis22505|Chumilis22505, Chumilis24030|Chumilis24030, Chumilis26330|Chumilis26330, Chumilis17102|Chumilis17102, Chumilis15330|Chumilis…	26	1593	129	8556	0.2016	0.36014	0.713902	20	6
map00310	Lysine degradation	Chumilis14219|Chumilis14219, Chumilis14813|Chumilis14813, Chumilis24776|Chumilis24776, Chumilis14547|Chumilis14547, Chumilis05113|Chumilis05113, Chumilis14915|Chumilis14915, Chumilis15688|Chumilis15688, Chumilis11359|Chumilis11359, Chumilis03150|Chumilis03150, Chumilis01232|Chumilis01232, Chumilis14774|Chumilis14774, Chumilis04638|Chumilis04638, Chumilis25951|Chumilis25951, Chumilis15101|Chumilis…	14	1593	67	8556	0.209	0.362443	0.713902	8	6
map00604	Glycosphingolipid biosynthesis - ganglio series	Chumilis14538|Chumilis14538, Chumilis02038|Chumilis02038, Chumilis02061|Chumilis02061, Chumilis18323|Chumilis18323, Chumilis22295|Chumilis22295, Chumilis18895|Chumilis18895, Chumilis18330|Chumilis18330, Chumilis05477|Chumilis05477	8	1593	37	8556	0.2162	0.382291	0.73868	1	7
map04144	Endocytosis	Chumilis03166|Chumilis03166, Chumilis06061|Chumilis06061, Chumilis18476|Chumilis18476, Chumilis15238|Chumilis15238, Chumilis26083|Chumilis26083, Chumilis25731|Chumilis25731, Chumilis09329|Chumilis09329, Chumilis15446|Chumilis15446, Chumilis10410|Chumilis10410, Chumilis19412|Chumilis19412, Chumilis03508|Chumilis03508, Chumilis03807|Chumilis03807, Chumilis08436|Chumilis08436, Chumilis03819|Chumilis…	47	1593	241	8556	0.195	0.386387	0.73868	15	32
map01040	Biosynthesis of unsaturated fatty acids	Chumilis03372|Chumilis03372, Chumilis05533|Chumilis05533, Chumilis25923|Chumilis25923, Chumilis14276|Chumilis14276, Chumilis21993|Chumilis21993, Chumilis07249|Chumilis07249, Chumilis07248|Chumilis07248, Chumilis03309|Chumilis03309	8	1593	38	8556	0.2105	0.413115	0.778333	3	5
map00450	Selenocompound metabolism	Chumilis13691|Chumilis13691, Chumilis12255|Chumilis12255, Chumilis12305|Chumilis12305, Chumilis23373|Chumilis23373, Chumilis05725|Chumilis05725, Chumilis25558|Chumilis25558, Chumilis10239|Chumilis10239, Chumilis13686|Chumilis13686, Chumilis21738|Chumilis21738, Chumilis09072|Chumilis09072, Chumilis21741|Chumilis21741	11	1593	55	8556	0.2	0.449824	0.835387	2	9
map00340	Histidine metabolism	Chumilis24776|Chumilis24776, Chumilis14547|Chumilis14547, Chumilis14915|Chumilis14915, Chumilis03150|Chumilis03150, Chumilis13830|Chumilis13830	5	1593	24	8556	0.2083	0.471021	0.862433	3	2
map00740	Riboflavin metabolism	Chumilis07344|Chumilis07344, Chumilis10490|Chumilis10490, Chumilis19563|Chumilis19563, Chumilis26529|Chumilis26529, Chumilis02398|Chumilis02398, Chumilis24203|Chumilis24203, Chumilis22073|Chumilis22073	7	1593	35	8556	0.2	0.484463	0.874724	4	3
map03030	DNA replication	Chumilis20861|Chumilis20861, Chumilis14274|Chumilis14274, Chumilis04468|Chumilis04468, Chumilis22284|Chumilis22284, Chumilis24497|Chumilis24497, Chumilis03558|Chumilis03558, Chumilis03371|Chumilis03371, Chumilis15457|Chumilis15457, Chumilis10528|Chumilis10528, Chumilis16425|Chumilis16425, Chumilis10185|Chumilis10185, Chumilis03453|Chumilis03453, Chumilis10035|Chumilis10035, Chumilis25346|Chumilis…	16	1593	84	8556	0.1905	0.504042	0.895385	2	14
map00730	Thiamine metabolism	Chumilis07420|Chumilis07420, Chumilis06124|Chumilis06124, Chumilis14743|Chumilis14743, Chumilis22421|Chumilis22421, Chumilis26990|Chumilis26990	5	1593	25	8556	0.2	0.509681	0.895385	2	3
map00290	Valine, leucine and isoleucine biosynthesis	Chumilis22935|Chumilis22935, Chumilis05535|Chumilis05535, Chumilis01626|Chumilis01626, Chumilis16138|Chumilis16138, Chumilis17143|Chumilis17143, Chumilis01627|Chumilis01627	6	1593	31	8556	0.1935	0.5305	0.911866	3	3
map00563	Glycosylphosphatidylinositol (GPI)-anchor biosynthesis	Chumilis18101|Chumilis18101, Chumilis13453|Chumilis13453, Chumilis24604|Chumilis24604, Chumilis14590|Chumilis14590, Chumilis13424|Chumilis13424, Chumilis01537|Chumilis01537, Chumilis02133|Chumilis02133, Chumilis23380|Chumilis23380	8	1593	42	8556	0.1905	0.534006	0.911866	1	7
map00900	Terpenoid backbone biosynthesis	Chumilis14730|Chumilis14730, Chumilis06492|Chumilis06492, Chumilis14786|Chumilis14786, Chumilis14788|Chumilis14788, Chumilis22451|Chumilis22451, Chumilis07420|Chumilis07420, Chumilis15688|Chumilis15688, Chumilis14727|Chumilis14727, Chumilis24595|Chumilis24595, Chumilis20754|Chumilis20754, Chumilis23657|Chumilis23657, Chumilis22421|Chumilis22421	12	1593	64	8556	0.1875	0.540105	0.911866	5	7
map00261	Monobactam biosynthesis	Chumilis26342|Chumilis26342, Chumilis21508|Chumilis21508, Chumilis15635|Chumilis15635	3	1593	15	8556	0.2	0.548574	0.91429	0	3
map00601	Glycosphingolipid biosynthesis - lacto and neolacto series	Chumilis16078|Chumilis16078	1	1593	4	8556	0.25	0.561436	0.922682	0	1
map00300	Lysine biosynthesis	Chumilis26342|Chumilis26342, Chumilis21508|Chumilis21508, Chumilis22942|Chumilis22942, Chumilis15635|Chumilis15635	4	1593	21	8556	0.1905	0.567804	0.922682	0	4
map00260	Glycine, serine and threonine metabolism	Chumilis00720|Chumilis00720, Chumilis04452|Chumilis04452, Chumilis16727|Chumilis16727, Chumilis26342|Chumilis26342, Chumilis14720|Chumilis14720, Chumilis21508|Chumilis21508, Chumilis00150|Chumilis00150, Chumilis14915|Chumilis14915, Chumilis14596|Chumilis14596, Chumilis05447|Chumilis05447, Chumilis07450|Chumilis07450, Chumilis00473|Chumilis00473, Chumilis01232|Chumilis01232, Chumilis25761|Chumilis…	19	1593	105	8556	0.181	0.594931	0.954827	6	13
map00945	Stilbenoid, diarylheptanoid and gingerol biosynthesis	Chumilis05927|Chumilis05927, Chumilis15084|Chumilis15084, Chumilis19679|Chumilis19679, Chumilis04389|Chumilis04389, Chumilis04457|Chumilis04457, Chumilis04971|Chumilis04971, Chumilis26548|Chumilis26548, Chumilis19628|Chumilis19628, Chumilis04029|Chumilis04029, Chumilis04031|Chumilis04031, Chumilis17048|Chumilis17048, Chumilis19632|Chumilis19632, Chumilis00085|Chumilis00085, Chumilis08239|Chumilis…	20	1593	115	8556	0.1739	0.670413	1	6	14
map00514	Other types of O-glycan biosynthesis	Chumilis11279|Chumilis11279, Chumilis25495|Chumilis25495, Chumilis11817|Chumilis11817, Chumilis22458|Chumilis22458, Chumilis25569|Chumilis25569, Chumilis11818|Chumilis11818	6	1593	36	8556	0.1667	0.684703	1	2	4
map00630	Glyoxylate and dicarboxylate metabolism	Chumilis04452|Chumilis04452, Chumilis02631|Chumilis02631, Chumilis16727|Chumilis16727, Chumilis20560|Chumilis20560, Chumilis16472|Chumilis16472, Chumilis07586|Chumilis07586, Chumilis15688|Chumilis15688, Chumilis07450|Chumilis07450, Chumilis26330|Chumilis26330, Chumilis00473|Chumilis00473, Chumilis17102|Chumilis17102, Chumilis04805|Chumilis04805, Chumilis19961|Chumilis19961, Chumilis26328|Chumilis…	17	1593	99	8556	0.1717	0.684839	1	11	6
map00785	Lipoic acid metabolism	Chumilis05717|Chumilis05717	1	1593	6	8556	0.1667	0.709611	1	0	1
map00908	Zeatin biosynthesis	Chumilis04151|Chumilis04151, Chumilis13484|Chumilis13484, Chumilis06189|Chumilis06189, Chumilis06183|Chumilis06183, Chumilis23833|Chumilis23833	5	1593	31	8556	0.1613	0.710064	1	3	2
map00196	Photosynthesis - antenna proteins	Chumilis18465|Chumilis18465, Chumilis17527|Chumilis17527, Chumilis20039|Chumilis20039, Chumilis18466|Chumilis18466	4	1593	25	8556	0.16	0.710777	1	0	4
map00770	Pantothenate and CoA biosynthesis	Chumilis18165|Chumilis18165, Chumilis22935|Chumilis22935, Chumilis22118|Chumilis22118, Chumilis05535|Chumilis05535, Chumilis01626|Chumilis01626, Chumilis16138|Chumilis16138, Chumilis17143|Chumilis17143, Chumilis01627|Chumilis01627	8	1593	49	8556	0.1633	0.716127	1	5	3
map00440	Phosphonate and phosphinate metabolism	Chumilis02728|Chumilis02728, Chumilis02727|Chumilis02727	2	1593	13	8556	0.1538	0.727271	1	2	0
map00660	C5-Branched dibasic acid metabolism	Chumilis16138|Chumilis16138, Chumilis17143|Chumilis17143	2	1593	13	8556	0.1538	0.727271	1	1	1
map00710	Carbon fixation in photosynthetic organisms	Chumilis02631|Chumilis02631, Chumilis01356|Chumilis01356, Chumilis16937|Chumilis16937, Chumilis06265|Chumilis06265, Chumilis04193|Chumilis04193, Chumilis01297|Chumilis01297, Chumilis21681|Chumilis21681, Chumilis04805|Chumilis04805, Chumilis02705|Chumilis02705, Chumilis06682|Chumilis06682, Chumilis15153|Chumilis15153, Chumilis00199|Chumilis00199, Chumilis07467|Chumilis07467	13	1593	79	8556	0.1646	0.733373	1	8	5
map04070	Phosphatidylinositol signaling system	Chumilis13134|Chumilis13134, Chumilis14725|Chumilis14725, Chumilis19890|Chumilis19890, Chumilis09329|Chumilis09329, Chumilis08161|Chumilis08161, Chumilis07656|Chumilis07656, Chumilis25607|Chumilis25607, Chumilis23769|Chumilis23769, Chumilis21811|Chumilis21811, Chumilis24590|Chumilis24590, Chumilis09406|Chumilis09406, Chumilis06081|Chumilis06081, Chumilis07850|Chumilis07850, Chumilis02012|Chumilis…	19	1593	114	8556	0.1667	0.740778	1	8	11
map00904	Diterpenoid biosynthesis	Chumilis00858|Chumilis00858, Chumilis02337|Chumilis02337, Chumilis23798|Chumilis23798, Chumilis16453|Chumilis16453, Chumilis22542|Chumilis22542, Chumilis06067|Chumilis06067, Chumilis01896|Chumilis01896, Chumilis01149|Chumilis01149, Chumilis04537|Chumilis04537, Chumilis15915|Chumilis15915, Chumilis20585|Chumilis20585	11	1593	69	8556	0.1594	0.762124	1	7	4
map03440	Homologous recombination	Chumilis14151|Chumilis14151, Chumilis14893|Chumilis14893, Chumilis20683|Chumilis20683, Chumilis16524|Chumilis16524, Chumilis04468|Chumilis04468, Chumilis13479|Chumilis13479, Chumilis24497|Chumilis24497, Chumilis22302|Chumilis22302, Chumilis11270|Chumilis11270, Chumilis19804|Chumilis19804, Chumilis23592|Chumilis23592, Chumilis14912|Chumilis14912, Chumilis19829|Chumilis19829, Chumilis22612|Chumilis…	18	1593	111	8556	0.1622	0.778493	1	5	13
map04130	SNARE interactions in vesicular transport	Chumilis21413|Chumilis21413, Chumilis12224|Chumilis12224, Chumilis26473|Chumilis26473, Chumilis26613|Chumilis26613, Chumilis05238|Chumilis05238, Chumilis10669|Chumilis10669, Chumilis12240|Chumilis12240	7	1593	47	8556	0.1489	0.798014	1	1	6
map00510	N-Glycan biosynthesis	Chumilis11782|Chumilis11782, Chumilis09515|Chumilis09515, Chumilis12306|Chumilis12306, Chumilis08632|Chumilis08632, Chumilis15905|Chumilis15905, Chumilis15411|Chumilis15411, Chumilis06252|Chumilis06252, Chumilis11415|Chumilis11415, Chumilis01676|Chumilis01676, Chumilis21206|Chumilis21206	10	1593	66	8556	0.1515	0.810125	1	6	4
map00220	Arginine biosynthesis	Chumilis26632|Chumilis26632, Chumilis10356|Chumilis10356, Chumilis25952|Chumilis25952, Chumilis01297|Chumilis01297, Chumilis19961|Chumilis19961, Chumilis02309|Chumilis02309, Chumilis22550|Chumilis22550	7	1593	48	8556	0.1458	0.815898	1	2	5
map00860	Porphyrin metabolism	Chumilis21169|Chumilis21169, Chumilis09061|Chumilis09061, Chumilis00458|Chumilis00458, Chumilis25672|Chumilis25672, Chumilis02292|Chumilis02292, Chumilis24595|Chumilis24595, Chumilis21530|Chumilis21530, Chumilis01815|Chumilis01815, Chumilis05922|Chumilis05922	9	1593	61	8556	0.1475	0.826478	1	4	5
map04122	Sulfur relay system	Chumilis19078|Chumilis19078, Chumilis19079|Chumilis19079	2	1593	16	8556	0.125	0.827741	1	1	1
map00965	Betalain biosynthesis	Chumilis11170|Chumilis11170, Chumilis13419|Chumilis13419, Chumilis06158|Chumilis06158, Chumilis06162|Chumilis06162	4	1593	30	8556	0.1333	0.836501	1	0	4
map00670	One carbon pool by folate	Chumilis15642|Chumilis15642, Chumilis07450|Chumilis07450, Chumilis00473|Chumilis00473, Chumilis21438|Chumilis21438	4	1593	31	8556	0.129	0.855233	1	2	2
map00960	Tropane, piperidine and pyridine alkaloid biosynthesis	Chumilis07231|Chumilis07231, Chumilis14596|Chumilis14596, Chumilis05447|Chumilis05447, Chumilis01297|Chumilis01297, Chumilis25761|Chumilis25761, Chumilis26542|Chumilis26542	6	1593	45	8556	0.1333	0.868249	1	2	4
map03020	RNA polymerase	Chumilis17249|Chumilis17249, Chumilis11366|Chumilis11366, Chumilis04279|Chumilis04279, Chumilis08326|Chumilis08326, Chumilis20107|Chumilis20107, Chumilis09718|Chumilis09718, Chumilis17258|Chumilis17258, Chumilis08412|Chumilis08412, Chumilis08124|Chumilis08124, Chumilis17247|Chumilis17247, Chumilis10623|Chumilis10623, Chumilis16384|Chumilis16384, Chumilis10104|Chumilis10104, Chumilis09369|Chumilis…	16	1593	108	8556	0.1481	0.876242	1	10	6
map00020	Citrate cycle (TCA cycle)	Chumilis04452|Chumilis04452, Chumilis03202|Chumilis03202, Chumilis22011|Chumilis22011, Chumilis20560|Chumilis20560, Chumilis04493|Chumilis04493, Chumilis02644|Chumilis02644, Chumilis15101|Chumilis15101, Chumilis14709|Chumilis14709, Chumilis07467|Chumilis07467	9	1593	65	8556	0.1385	0.878308	1	2	7
map00790	Folate biosynthesis	Chumilis06997|Chumilis06997, Chumilis08950|Chumilis08950, Chumilis07344|Chumilis07344, Chumilis04627|Chumilis04627, Chumilis22073|Chumilis22073	5	1593	41	8556	0.122	0.902195	1	1	4
map00230	Purine metabolism	Chumilis17249|Chumilis17249, Chumilis11018|Chumilis11018, Chumilis26471|Chumilis26471, Chumilis01028|Chumilis01028, Chumilis11366|Chumilis11366, Chumilis07700|Chumilis07700, Chumilis11914|Chumilis11914, Chumilis21328|Chumilis21328, Chumilis15015|Chumilis15015, Chumilis04279|Chumilis04279, Chumilis08326|Chumilis08326, Chumilis20107|Chumilis20107, Chumilis18153|Chumilis18153, Chumilis09718|Chumilis…	40	1593	257	8556	0.1556	0.915261	1	13	27
map03018	RNA degradation	Chumilis24430|Chumilis24430, Chumilis08696|Chumilis08696, Chumilis04228|Chumilis04228, Chumilis06149|Chumilis06149, Chumilis14128|Chumilis14128, Chumilis00597|Chumilis00597, Chumilis07777|Chumilis07777, Chumilis15109|Chumilis15109, Chumilis25783|Chumilis25783, Chumilis14571|Chumilis14571, Chumilis01270|Chumilis01270, Chumilis18555|Chumilis18555, Chumilis25090|Chumilis25090, Chumilis06148|Chumilis…	29	1593	193	8556	0.1503	0.920811	1	10	19
map00650	Butanoate metabolism	Chumilis15688|Chumilis15688, Chumilis16138|Chumilis16138, Chumilis17143|Chumilis17143	3	1593	29	8556	0.1034	0.9269	1	2	1
map00430	Taurine and hypotaurine metabolism	Chumilis16266|Chumilis16266	1	1593	14	8556	0.0714	0.944243	1	1	0
map00942	Anthocyanin biosynthesis	Chumilis00392|Chumilis00392	1	1593	14	8556	0.0714	0.944243	1	1	0
map00970	Aminoacyl-tRNA biosynthesis	Chumilis05661|Chumilis05661, Chumilis26081|Chumilis26081, Chumilis25139|Chumilis25139, Chumilis20393|Chumilis20393, Chumilis14511|Chumilis14511, Chumilis23373|Chumilis23373, Chumilis15385|Chumilis15385, Chumilis23296|Chumilis23296, Chumilis10239|Chumilis10239, Chumilis13917|Chumilis13917, Chumilis13769|Chumilis13769, Chumilis01957|Chumilis01957, Chumilis05662|Chumilis05662, Chumilis05663|Chumilis…	14	1593	110	8556	0.1273	0.962615	1	8	6
map00250	Alanine, aspartate and glutamate metabolism	Chumilis06064|Chumilis06064, Chumilis00150|Chumilis00150, Chumilis25952|Chumilis25952, Chumilis01297|Chumilis01297, Chumilis19961|Chumilis19961, Chumilis02309|Chumilis02309	6	1593	57	8556	0.1053	0.967426	1	3	3
map00240	Pyrimidine metabolism	Chumilis23294|Chumilis23294, Chumilis17249|Chumilis17249, Chumilis26471|Chumilis26471, Chumilis18165|Chumilis18165, Chumilis11366|Chumilis11366, Chumilis23949|Chumilis23949, Chumilis21328|Chumilis21328, Chumilis15015|Chumilis15015, Chumilis04279|Chumilis04279, Chumilis08326|Chumilis08326, Chumilis20107|Chumilis20107, Chumilis09718|Chumilis09718, Chumilis24974|Chumilis24974, Chumilis10045|Chumilis…	33	1593	232	8556	0.1422	0.969586	1	15	18
map03015	mRNA surveillance pathway	Chumilis14993|Chumilis14993, Chumilis23067|Chumilis23067, Chumilis14128|Chumilis14128, Chumilis05645|Chumilis05645, Chumilis18381|Chumilis18381, Chumilis25783|Chumilis25783, Chumilis14571|Chumilis14571, Chumilis26246|Chumilis26246, Chumilis01270|Chumilis01270, Chumilis01693|Chumilis01693, Chumilis18555|Chumilis18555, Chumilis19949|Chumilis19949, Chumilis05643|Chumilis05643, Chumilis23110|Chumilis…	27	1593	207	8556	0.1304	0.987994	1	11	16
map00195	Photosynthesis	Chumilis06783|Chumilis06783, Chumilis02338|Chumilis02338, Chumilis16554|Chumilis16554, Chumilis16660|Chumilis16660, Chumilis18532|Chumilis18532, Chumilis11172|Chumilis11172, Chumilis16711|Chumilis16711	7	1593	73	8556	0.0959	0.989169	1	1	6
map04136	Autophagy - other	Chumilis06066|Chumilis06066, Chumilis14318|Chumilis14318, Chumilis07092|Chumilis07092, Chumilis25816|Chumilis25816	4	1593	51	8556	0.0784	0.991159	1	3	1
map04120	Ubiquitin mediated proteolysis	Chumilis17445|Chumilis17445, Chumilis23025|Chumilis23025, Chumilis11051|Chumilis11051, Chumilis11289|Chumilis11289, Chumilis09343|Chumilis09343, Chumilis19782|Chumilis19782, Chumilis11755|Chumilis11755, Chumilis25892|Chumilis25892, Chumilis09386|Chumilis09386, Chumilis18008|Chumilis18008, Chumilis11260|Chumilis11260, Chumilis18086|Chumilis18086, Chumilis20064|Chumilis20064, Chumilis18557|Chumilis…	32	1593	244	8556	0.1311	0.992035	1	18	14
map03430	Mismatch repair	Chumilis20861|Chumilis20861, Chumilis14274|Chumilis14274, Chumilis04468|Chumilis04468, Chumilis24497|Chumilis24497, Chumilis24674|Chumilis24674, Chumilis10528|Chumilis10528, Chumilis24375|Chumilis24375, Chumilis16363|Chumilis16363, Chumilis24543|Chumilis24543	9	1593	91	8556	0.0989	0.992763	1	2	7
map03410	Base excision repair	Chumilis16811|Chumilis16811, Chumilis16884|Chumilis16884, Chumilis11370|Chumilis11370, Chumilis14077|Chumilis14077, Chumilis24748|Chumilis24748	5	1593	65	8556	0.0769	0.996273	1	1	4
map00909	Sesquiterpenoid and triterpenoid biosynthesis	Chumilis01616|Chumilis01616, Chumilis17528|Chumilis17528	2	1593	39	8556	0.0513	0.996833	1	1	1
map03420	Nucleotide excision repair	Chumilis20861|Chumilis20861, Chumilis17162|Chumilis17162, Chumilis14274|Chumilis14274, Chumilis04468|Chumilis04468, Chumilis24497|Chumilis24497, Chumilis10528|Chumilis10528, Chumilis03492|Chumilis03492, Chumilis15508|Chumilis15508, Chumilis10469|Chumilis10469, Chumilis10828|Chumilis10828	10	1593	106	8556	0.0943	0.997175	1	2	8
map04141	Protein processing in endoplasmic reticulum	Chumilis17340|Chumilis17340, Chumilis23025|Chumilis23025, Chumilis11625|Chumilis11625, Chumilis16521|Chumilis16521, Chumilis08487|Chumilis08487, Chumilis19412|Chumilis19412, Chumilis19471|Chumilis19471, Chumilis08496|Chumilis08496, Chumilis25892|Chumilis25892, Chumilis17162|Chumilis17162, Chumilis06050|Chumilis06050, Chumilis19606|Chumilis19606, Chumilis08031|Chumilis08031, Chumilis20064|Chumilis…	43	1593	333	8556	0.1291	0.998211	1	19	24
map03050	Proteasome	Chumilis07582|Chumilis07582, Chumilis22795|Chumilis22795, Chumilis14656|Chumilis14656, Chumilis02223|Chumilis02223, Chumilis14364|Chumilis14364, Chumilis01277|Chumilis01277, Chumilis14623|Chumilis14623	7	1593	88	8556	0.0795	0.998588	1	1	6
map03060	Protein export	Chumilis00009|Chumilis00009, Chumilis03196|Chumilis03196, Chumilis15261|Chumilis15261	3	1593	56	8556	0.0536	0.999103	1	0	3
map03008	Ribosome biogenesis in eukaryotes	Chumilis09182|Chumilis09182, Chumilis01555|Chumilis01555, Chumilis19022|Chumilis19022, Chumilis05348|Chumilis05348, Chumilis11996|Chumilis11996, Chumilis03262|Chumilis03262, Chumilis00193|Chumilis00193, Chumilis06441|Chumilis06441, Chumilis25501|Chumilis25501, Chumilis05111|Chumilis05111, Chumilis06597|Chumilis06597, Chumilis09609|Chumilis09609, Chumilis01101|Chumilis01101	13	1593	140	8556	0.0929	0.99933	1	8	5
map03013	Nucleocytoplasmic transport	Chumilis17109|Chumilis17109, Chumilis06449|Chumilis06449, Chumilis15978|Chumilis15978, Chumilis08935|Chumilis08935, Chumilis01891|Chumilis01891, Chumilis14128|Chumilis14128, Chumilis18381|Chumilis18381, Chumilis25783|Chumilis25783, Chumilis14571|Chumilis14571, Chumilis01699|Chumilis01699, Chumilis01483|Chumilis01483, Chumilis01270|Chumilis01270, Chumilis08700|Chumilis08700, Chumilis18555|Chumilis…	40	1593	326	8556	0.1227	0.999357	1	14	26
map03022	Basal transcription factors	Chumilis15768|Chumilis15768, Chumilis05473|Chumilis05473, Chumilis10828|Chumilis10828	3	1593	62	8556	0.0484	0.999688	1	1	2
map03040	Spliceosome	Chumilis21461|Chumilis21461, Chumilis19412|Chumilis19412, Chumilis00658|Chumilis00658, Chumilis10890|Chumilis10890, Chumilis21920|Chumilis21920, Chumilis10098|Chumilis10098, Chumilis06782|Chumilis06782, Chumilis18381|Chumilis18381, Chumilis12001|Chumilis12001, Chumilis14242|Chumilis14242, Chumilis25111|Chumilis25111, Chumilis11092|Chumilis11092, Chumilis19949|Chumilis19949, Chumilis10842|Chumilis…	25	1593	317	8556	0.0789	1	1	12	13
map00190	Oxidative phosphorylation	Chumilis21019|Chumilis21019, Chumilis18785|Chumilis18785, Chumilis03810|Chumilis03810, Chumilis08327|Chumilis08327, Chumilis02074|Chumilis02074, Chumilis02531|Chumilis02531, Chumilis15762|Chumilis15762, Chumilis15441|Chumilis15441, Chumilis08328|Chumilis08328, Chumilis18755|Chumilis18755	10	1593	220	8556	0.0455	1	1	3	7
map03010	Ribosome	Chumilis06218|Chumilis06218, Chumilis07578|Chumilis07578, Chumilis15809|Chumilis15809, Chumilis15605|Chumilis15605, Chumilis21323|Chumilis21323, Chumilis22976|Chumilis22976, Chumilis11598|Chumilis11598, Chumilis11273|Chumilis11273, Chumilis15115|Chumilis15115, Chumilis16137|Chumilis16137, Chumilis08548|Chumilis08548, Chumilis23587|Chumilis23587, Chumilis12348|Chumilis12348, Chumilis05946|Chumilis…	22	1593	459	8556	0.0479	1	1	10	12

## Sheet: Severe VS Moderate
Supplementary Table S3. The information of KEGG analysis of DEGs
Pathway_ID	Pathway_Name	IDs	S	TS	B	TB	Rich.Factor	P.value	Q.value	S_Up_Num	S_Down_Num
map04712	Circadian rhythm - plant	Chumilis10906|Chumilis10906, Chumilis07781|Chumilis07781, Chumilis18560|Chumilis18560, Chumilis20939|Chumilis20939, Chumilis10760|Chumilis10760, Chumilis10897|Chumilis10897, Chumilis02636|Chumilis02636, Chumilis24592|Chumilis24592, Chumilis10692|Chumilis10692, Chumilis07795|Chumilis07795, Chumilis21237|Chumilis21237, Chumilis22243|Chumilis22243, Chumilis06017|Chumilis06017, Chumilis05536|Chumilis…	24	740	93	8556	0.2581	7.28354e-07	8.81309e-05	12	12
map00500	Starch and sucrose metabolism	Chumilis16357|Chumilis16357, Chumilis06145|Chumilis06145, Chumilis16490|Chumilis16490, Chumilis18509|Chumilis18509, Chumilis21913|Chumilis21913, Chumilis03139|Chumilis03139, Chumilis09705|Chumilis09705, Chumilis18551|Chumilis18551, Chumilis13961|Chumilis13961, Chumilis08052|Chumilis08052, Chumilis21479|Chumilis21479, Chumilis07252|Chumilis07252, Chumilis06975|Chumilis06975, Chumilis00722|Chumilis…	59	740	388	8556	0.1521	1.05702e-05	0.000451212	14	45
map00052	Galactose metabolism	Chumilis18895|Chumilis18895, Chumilis21171|Chumilis21171, Chumilis03187|Chumilis03187, Chumilis18509|Chumilis18509, Chumilis15040|Chumilis15040, Chumilis13961|Chumilis13961, Chumilis11668|Chumilis11668, Chumilis02255|Chumilis02255, Chumilis18323|Chumilis18323, Chumilis02257|Chumilis02257, Chumilis16054|Chumilis16054, Chumilis13959|Chumilis13959, Chumilis13960|Chumilis13960, Chumilis01073|Chumilis…	28	740	136	8556	0.2059	1.11871e-05	0.000451212	8	20
map00591	Linoleic acid metabolism	Chumilis03381|Chumilis03381, Chumilis16122|Chumilis16122, Chumilis08593|Chumilis08593, Chumilis08591|Chumilis08591, Chumilis04956|Chumilis04956, Chumilis08592|Chumilis08592, Chumilis16120|Chumilis16120, Chumilis23269|Chumilis23269	8	740	28	8556	0.2857	0.00196033	0.0593	2	6
map00130	Ubiquinone and other terpenoid-quinone biosynthesis	Chumilis24663|Chumilis24663, Chumilis23739|Chumilis23739, Chumilis22064|Chumilis22064, Chumilis12140|Chumilis12140, Chumilis02747|Chumilis02747, Chumilis03190|Chumilis03190, Chumilis22291|Chumilis22291, Chumilis04819|Chumilis04819, Chumilis16557|Chumilis16557, Chumilis04971|Chumilis04971, Chumilis15958|Chumilis15958	11	740	50	8556	0.22	0.00306127	0.0740827	1	10
map00966	Glucosinolate biosynthesis	Chumilis24755|Chumilis24755, Chumilis03104|Chumilis03104, Chumilis14199|Chumilis14199, Chumilis14196|Chumilis14196	4	740	10	8556	0.4	0.00762833	0.153838	2	2
map00460	Cyanoamino acid metabolism	Chumilis09705|Chumilis09705, Chumilis06975|Chumilis06975, Chumilis24891|Chumilis24891, Chumilis06638|Chumilis06638, Chumilis10660|Chumilis10660, Chumilis15896|Chumilis15896, Chumilis14199|Chumilis14199, Chumilis14321|Chumilis14321, Chumilis23031|Chumilis23031, Chumilis14335|Chumilis14335, Chumilis04720|Chumilis04720, Chumilis13982|Chumilis13982, Chumilis04725|Chumilis04725, Chumilis04719|Chumilis…	20	740	133	8556	0.1504	0.0100934	0.174472	9	11
map00943	Isoflavonoid biosynthesis	Chumilis20807|Chumilis20807, Chumilis04108|Chumilis04108, Chumilis09147|Chumilis09147, Chumilis04107|Chumilis04107, Chumilis04106|Chumilis04106, Chumilis09118|Chumilis09118, Chumilis07627|Chumilis07627	7	740	30	8556	0.2333	0.0122731	0.18563	1	6
map00909	Sesquiterpenoid and triterpenoid biosynthesis	Chumilis15951|Chumilis15951, Chumilis17566|Chumilis17566, Chumilis17591|Chumilis17591, Chumilis17565|Chumilis17565, Chumilis17598|Chumilis17598, Chumilis17528|Chumilis17528, Chumilis17594|Chumilis17594, Chumilis15947|Chumilis15947	8	740	39	8556	0.2051	0.016658	0.210889	3	5
map00730	Thiamine metabolism	Chumilis04216|Chumilis04216, Chumilis06124|Chumilis06124, Chumilis23557|Chumilis23557, Chumilis22420|Chumilis22420, Chumilis22421|Chumilis22421, Chumilis22414|Chumilis22414	6	740	25	8556	0.24	0.0174289	0.210889	0	6
map00520	Amino sugar and nucleotide sugar metabolism	Chumilis17272|Chumilis17272, Chumilis13342|Chumilis13342, Chumilis08052|Chumilis08052, Chumilis06195|Chumilis06195, Chumilis01261|Chumilis01261, Chumilis00281|Chumilis00281, Chumilis14700|Chumilis14700, Chumilis00712|Chumilis00712, Chumilis24096|Chumilis24096, Chumilis01682|Chumilis01682, Chumilis22810|Chumilis22810, Chumilis04953|Chumilis04953, Chumilis04833|Chumilis04833, Chumilis24738|Chumilis…	22	740	160	8556	0.1375	0.0194991	0.212468	3	19
map00603	Glycosphingolipid biosynthesis - globo and isoglobo series	Chumilis02255|Chumilis02255, Chumilis02257|Chumilis02257, Chumilis16054|Chumilis16054, Chumilis22951|Chumilis22951	4	740	13	8556	0.3077	0.0210712	0.212468	0	4
map00330	Arginine and proline metabolism	Chumilis02734|Chumilis02734, Chumilis10356|Chumilis10356, Chumilis05954|Chumilis05954, Chumilis26632|Chumilis26632, Chumilis09186|Chumilis09186, Chumilis20692|Chumilis20692, Chumilis14547|Chumilis14547, Chumilis21570|Chumilis21570, Chumilis11294|Chumilis11294, Chumilis07989|Chumilis07989, Chumilis22992|Chumilis22992	11	740	66	8556	0.1667	0.0249689	0.219842	5	6
map00100	Steroid biosynthesis	Chumilis02191|Chumilis02191, Chumilis02325|Chumilis02325, Chumilis20335|Chumilis20335, Chumilis21303|Chumilis21303, Chumilis10385|Chumilis10385, Chumilis06203|Chumilis06203, Chumilis16436|Chumilis16436, Chumilis10390|Chumilis10390	8	740	42	8556	0.1905	0.0254363	0.219842	1	7
map00561	Glycerolipid metabolism	Chumilis20334|Chumilis20334, Chumilis02255|Chumilis02255, Chumilis02257|Chumilis02257, Chumilis16054|Chumilis16054, Chumilis07984|Chumilis07984, Chumilis08881|Chumilis08881, Chumilis20333|Chumilis20333, Chumilis02165|Chumilis02165, Chumilis02624|Chumilis02624, Chumilis02540|Chumilis02540, Chumilis01682|Chumilis01682, Chumilis18946|Chumilis18946, Chumilis14547|Chumilis14547, Chumilis17752|Chumilis…	19	740	141	8556	0.1348	0.0342963	0.252747	2	17
map00380	Tryptophan metabolism	Chumilis24755|Chumilis24755, Chumilis03104|Chumilis03104, Chumilis26330|Chumilis26330, Chumilis23924|Chumilis23924, Chumilis11184|Chumilis11184, Chumilis24843|Chumilis24843, Chumilis21802|Chumilis21802, Chumilis14547|Chumilis14547, Chumilis21570|Chumilis21570, Chumilis24540|Chumilis24540, Chumilis22992|Chumilis22992, Chumilis03221|Chumilis03221	12	740	78	8556	0.1538	0.0347747	0.252747	4	8
map00053	Ascorbate and aldarate metabolism	Chumilis17272|Chumilis17272, Chumilis00623|Chumilis00623, Chumilis23019|Chumilis23019, Chumilis24423|Chumilis24423, Chumilis07229|Chumilis07229, Chumilis02382|Chumilis02382, Chumilis14547|Chumilis14547, Chumilis18940|Chumilis18940, Chumilis01307|Chumilis01307, Chumilis14621|Chumilis14621, Chumilis14620|Chumilis14620, Chumilis00462|Chumilis00462, Chumilis21392|Chumilis21392	13	740	87	8556	0.1494	0.0355099	0.252747	1	12
map00010	Glycolysis / Gluconeogenesis	Chumilis15536|Chumilis15536, Chumilis22244|Chumilis22244, Chumilis23443|Chumilis23443, Chumilis06682|Chumilis06682, Chumilis14561|Chumilis14561, Chumilis11815|Chumilis11815, Chumilis00720|Chumilis00720, Chumilis07984|Chumilis07984, Chumilis02213|Chumilis02213, Chumilis24128|Chumilis24128, Chumilis25410|Chumilis25410, Chumilis10753|Chumilis10753, Chumilis06681|Chumilis06681, Chumilis12165|Chumilis…	21	740	165	8556	0.1273	0.0463619	0.283204	7	14
map00908	Zeatin biosynthesis	Chumilis17323|Chumilis17323, Chumilis04151|Chumilis04151, Chumilis23833|Chumilis23833, Chumilis06185|Chumilis06185, Chumilis02032|Chumilis02032, Chumilis11317|Chumilis11317	6	740	31	8556	0.1935	0.0466741	0.283204	3	3
map00900	Terpenoid backbone biosynthesis	Chumilis22451|Chumilis22451, Chumilis06491|Chumilis06491, Chumilis14730|Chumilis14730, Chumilis17155|Chumilis17155, Chumilis14727|Chumilis14727, Chumilis04216|Chumilis04216, Chumilis22420|Chumilis22420, Chumilis06492|Chumilis06492, Chumilis22421|Chumilis22421, Chumilis22414|Chumilis22414	10	740	64	8556	0.1562	0.0468106	0.283204	5	5
map00563	Glycosylphosphatidylinositol (GPI)-anchor biosynthesis	Chumilis13453|Chumilis13453, Chumilis13424|Chumilis13424, Chumilis18101|Chumilis18101, Chumilis01537|Chumilis01537, Chumilis26155|Chumilis26155, Chumilis23380|Chumilis23380, Chumilis24604|Chumilis24604	7	740	42	8556	0.1667	0.0664593	0.382932	0	7
map00592	alpha-Linolenic acid metabolism	Chumilis08158|Chumilis08158, Chumilis23443|Chumilis23443, Chumilis03381|Chumilis03381, Chumilis16122|Chumilis16122, Chumilis02010|Chumilis02010, Chumilis04956|Chumilis04956, Chumilis00383|Chumilis00383, Chumilis16120|Chumilis16120, Chumilis09833|Chumilis09833, Chumilis23269|Chumilis23269	10	740	69	8556	0.1449	0.0716444	0.394044	6	4
map01053	Biosynthesis of siderophore group nonribosomal peptides	Chumilis24663|Chumilis24663	1	740	1	8556	1	0.086489	0.436049	0	1
map00254	Aflatoxin biosynthesis	Chumilis00725|Chumilis00725	1	740	1	8556	1	0.086489	0.436049	0	1
map00511	Other glycan degradation	Chumilis18895|Chumilis18895, Chumilis15040|Chumilis15040, Chumilis10750|Chumilis10750, Chumilis18323|Chumilis18323, Chumilis03236|Chumilis03236, Chumilis25101|Chumilis25101, Chumilis18330|Chumilis18330, Chumilis03238|Chumilis03238, Chumilis14615|Chumilis14615, Chumilis14538|Chumilis14538	10	740	73	8556	0.137	0.0965546	0.467324	0	10
map00944	Flavone and flavonol biosynthesis	Chumilis20807|Chumilis20807, Chumilis21106|Chumilis21106, Chumilis04752|Chumilis04752, Chumilis09147|Chumilis09147, Chumilis09118|Chumilis09118	5	740	30	8556	0.1667	0.112269	0.505243	2	3
map00531	Glycosaminoglycan degradation	Chumilis18895|Chumilis18895, Chumilis02883|Chumilis02883, Chumilis15040|Chumilis15040, Chumilis18323|Chumilis18323, Chumilis18330|Chumilis18330, Chumilis04299|Chumilis04299, Chumilis14538|Chumilis14538	7	740	48	8556	0.1458	0.116916	0.505243	0	7
map04933	AGE-RAGE signaling pathway in diabetic complications	Chumilis06080|Chumilis06080, Chumilis06081|Chumilis06081, Chumilis23024|Chumilis23024, Chumilis08190|Chumilis08190, Chumilis26460|Chumilis26460, Chumilis11430|Chumilis11430, Chumilis19530|Chumilis19530	7	740	48	8556	0.1458	0.116916	0.505243	2	5
map00051	Fructose and mannose metabolism	Chumilis22244|Chumilis22244, Chumilis06682|Chumilis06682, Chumilis14561|Chumilis14561, Chumilis08052|Chumilis08052, Chumilis11815|Chumilis11815, Chumilis08320|Chumilis08320, Chumilis11757|Chumilis11757, Chumilis06681|Chumilis06681, Chumilis24738|Chumilis24738, Chumilis15109|Chumilis15109, Chumilis13823|Chumilis13823, Chumilis00597|Chumilis00597	12	740	98	8556	0.1224	0.138208	0.576663	6	6
map04146	Peroxisome	Chumilis18244|Chumilis18244, Chumilis17501|Chumilis17501, Chumilis08158|Chumilis08158, Chumilis15814|Chumilis15814, Chumilis11658|Chumilis11658, Chumilis26330|Chumilis26330, Chumilis01234|Chumilis01234, Chumilis01232|Chumilis01232, Chumilis16472|Chumilis16472, Chumilis06750|Chumilis06750, Chumilis06805|Chumilis06805, Chumilis06848|Chumilis06848, Chumilis22505|Chumilis22505, Chumilis15330|Chumilis…	15	740	129	8556	0.1163	0.14605	0.578038	12	3
map00030	Pentose phosphate pathway	Chumilis15536|Chumilis15536, Chumilis22244|Chumilis22244, Chumilis06682|Chumilis06682, Chumilis14561|Chumilis14561, Chumilis11815|Chumilis11815, Chumilis06681|Chumilis06681, Chumilis15109|Chumilis15109, Chumilis13823|Chumilis13823, Chumilis00597|Chumilis00597	9	740	70	8556	0.1286	0.148092	0.578038	6	3
map00920	Sulfur metabolism	Chumilis02114|Chumilis02114, Chumilis17940|Chumilis17940, Chumilis10660|Chumilis10660, Chumilis21343|Chumilis21343, Chumilis07570|Chumilis07570	5	740	34	8556	0.1471	0.166309	0.604047	3	2
map00600	Sphingolipid metabolism	Chumilis18895|Chumilis18895, Chumilis15040|Chumilis15040, Chumilis11626|Chumilis11626, Chumilis02255|Chumilis02255, Chumilis18323|Chumilis18323, Chumilis02257|Chumilis02257, Chumilis16054|Chumilis16054, Chumilis18330|Chumilis18330, Chumilis22951|Chumilis22951, Chumilis14538|Chumilis14538	10	740	82	8556	0.122	0.168775	0.604047	0	10
map00270	Cysteine and methionine metabolism	Chumilis02734|Chumilis02734, Chumilis05365|Chumilis05365, Chumilis22935|Chumilis22935, Chumilis00150|Chumilis00150, Chumilis08407|Chumilis08407, Chumilis17940|Chumilis17940, Chumilis10660|Chumilis10660, Chumilis14189|Chumilis14189, Chumilis25478|Chumilis25478, Chumilis26214|Chumilis26214, Chumilis12305|Chumilis12305, Chumilis07206|Chumilis07206, Chumilis05668|Chumilis05668, Chumilis18464|Chumilis…	17	740	153	8556	0.1111	0.170084	0.604047	4	13
map00073	Cutin, suberine and wax biosynthesis	Chumilis11421|Chumilis11421, Chumilis06750|Chumilis06750, Chumilis25514|Chumilis25514, Chumilis06805|Chumilis06805, Chumilis23700|Chumilis23700, Chumilis06848|Chumilis06848, Chumilis08977|Chumilis08977, Chumilis10650|Chumilis10650	8	740	63	8556	0.127	0.174724	0.604047	2	6
map04144	Endocytosis	Chumilis02838|Chumilis02838, Chumilis11223|Chumilis11223, Chumilis07878|Chumilis07878, Chumilis02432|Chumilis02432, Chumilis11224|Chumilis11224, Chumilis26083|Chumilis26083, Chumilis10410|Chumilis10410, Chumilis09329|Chumilis09329, Chumilis07144|Chumilis07144, Chumilis14665|Chumilis14665, Chumilis06061|Chumilis06061, Chumilis15580|Chumilis15580, Chumilis22712|Chumilis22712, Chumilis13987|Chumilis…	25	740	241	8556	0.1037	0.195189	0.656051	6	19
map00604	Glycosphingolipid biosynthesis - ganglio series	Chumilis18895|Chumilis18895, Chumilis15040|Chumilis15040, Chumilis18323|Chumilis18323, Chumilis18330|Chumilis18330, Chumilis14538|Chumilis14538	5	740	37	8556	0.1351	0.212327	0.694368	0	5
map00480	Glutathione metabolism	Chumilis23964|Chumilis23964, Chumilis03055|Chumilis03055, Chumilis20066|Chumilis20066, Chumilis00623|Chumilis00623, Chumilis05044|Chumilis05044, Chumilis23019|Chumilis23019, Chumilis02199|Chumilis02199, Chumilis03054|Chumilis03054, Chumilis23517|Chumilis23517, Chumilis08608|Chumilis08608, Chumilis10302|Chumilis10302, Chumilis14621|Chumilis14621, Chumilis14620|Chumilis14620, Chumilis21328|Chumilis…	15	740	140	8556	0.1071	0.228247	0.708924	4	11
map01040	Biosynthesis of unsaturated fatty acids	Chumilis09702|Chumilis09702, Chumilis08158|Chumilis08158, Chumilis03308|Chumilis03308, Chumilis13715|Chumilis13715, Chumilis03372|Chumilis03372	5	740	38	8556	0.1316	0.228496	0.708924	2	3
map00410	beta-Alanine metabolism	Chumilis15814|Chumilis15814, Chumilis05954|Chumilis05954, Chumilis10972|Chumilis10972, Chumilis05449|Chumilis05449, Chumilis05447|Chumilis05447, Chumilis09186|Chumilis09186, Chumilis14547|Chumilis14547	7	740	59	8556	0.1186	0.246188	0.744719	3	4
map00300	Lysine biosynthesis	Chumilis15635|Chumilis15635, Chumilis00761|Chumilis00761, Chumilis00762|Chumilis00762	3	740	21	8556	0.1429	0.271163	0.771235	0	3
map00905	Brassinosteroid biosynthesis	Chumilis14926|Chumilis14926, Chumilis20199|Chumilis20199, Chumilis20769|Chumilis20769, Chumilis14929|Chumilis14929, Chumilis14923|Chumilis14923	5	740	41	8556	0.122	0.278885	0.771235	2	3
map02010	ABC transporters	Chumilis10025|Chumilis10025, Chumilis10175|Chumilis10175, Chumilis13827|Chumilis13827, Chumilis24650|Chumilis24650, Chumilis21343|Chumilis21343, Chumilis24225|Chumilis24225, Chumilis15284|Chumilis15284, Chumilis23549|Chumilis23549, Chumilis16371|Chumilis16371, Chumilis21629|Chumilis21629, Chumilis21047|Chumilis21047, Chumilis02156|Chumilis02156, Chumilis19157|Chumilis19157, Chumilis04613|Chumilis…	15	740	146	8556	0.1027	0.279835	0.771235	8	7
map04070	Phosphatidylinositol signaling system	Chumilis14725|Chumilis14725, Chumilis14835|Chumilis14835, Chumilis21811|Chumilis21811, Chumilis09329|Chumilis09329, Chumilis13134|Chumilis13134, Chumilis06080|Chumilis06080, Chumilis21021|Chumilis21021, Chumilis09406|Chumilis09406, Chumilis06081|Chumilis06081, Chumilis01439|Chumilis01439, Chumilis24590|Chumilis24590, Chumilis07656|Chumilis07656	12	740	114	8556	0.1053	0.280449	0.771235	4	8
map00400	Phenylalanine, tyrosine and tryptophan biosynthesis	Chumilis24817|Chumilis24817, Chumilis06108|Chumilis06108, Chumilis02897|Chumilis02897, Chumilis07113|Chumilis07113, Chumilis07325|Chumilis07325, Chumilis00635|Chumilis00635, Chumilis07105|Chumilis07105	7	740	62	8556	0.1129	0.287372	0.772712	1	6
map00280	Valine, leucine and isoleucine degradation	Chumilis18244|Chumilis18244, Chumilis22935|Chumilis22935, Chumilis00150|Chumilis00150, Chumilis10972|Chumilis10972, Chumilis21113|Chumilis21113, Chumilis14547|Chumilis14547, Chumilis07206|Chumilis07206, Chumilis22934|Chumilis22934	8	740	74	8556	0.1081	0.308125	0.810504	2	6
map00906	Carotenoid biosynthesis	Chumilis20069|Chumilis20069, Chumilis25211|Chumilis25211, Chumilis03146|Chumilis03146, Chumilis23735|Chumilis23735, Chumilis14139|Chumilis14139, Chumilis15003|Chumilis15003, Chumilis22637|Chumilis22637, Chumilis24448|Chumilis24448, Chumilis09464|Chumilis09464	9	740	86	8556	0.1047	0.325422	0.819437	6	3
map00902	Monoterpenoid biosynthesis	Chumilis10562|Chumilis10562, Chumilis27395|Chumilis27395, Chumilis10565|Chumilis10565, Chumilis02702|Chumilis02702	4	740	34	8556	0.1176	0.338629	0.819437	1	3
map00450	Selenocompound metabolism	Chumilis02114|Chumilis02114, Chumilis21738|Chumilis21738, Chumilis21741|Chumilis21741, Chumilis21743|Chumilis21743, Chumilis21742|Chumilis21742, Chumilis12305|Chumilis12305	6	740	55	8556	0.1091	0.339187	0.819437	1	5
map00562	Inositol phosphate metabolism	Chumilis14725|Chumilis14725, Chumilis14835|Chumilis14835, Chumilis07238|Chumilis07238, Chumilis21811|Chumilis21811, Chumilis09329|Chumilis09329, Chumilis06080|Chumilis06080, Chumilis09406|Chumilis09406, Chumilis06081|Chumilis06081, Chumilis18940|Chumilis18940, Chumilis07656|Chumilis07656, Chumilis22980|Chumilis22980	11	740	109	8556	0.1009	0.34182	0.819437	6	5
map00071	Fatty acid degradation	Chumilis08158|Chumilis08158, Chumilis23443|Chumilis23443, Chumilis02213|Chumilis02213, Chumilis24128|Chumilis24128, Chumilis12165|Chumilis12165, Chumilis14547|Chumilis14547, Chumilis22505|Chumilis22505	7	740	67	8556	0.1045	0.358945	0.819437	1	6
map00310	Lysine degradation	Chumilis01234|Chumilis01234, Chumilis01232|Chumilis01232, Chumilis11184|Chumilis11184, Chumilis14547|Chumilis14547, Chumilis08856|Chumilis08856, Chumilis05113|Chumilis05113, Chumilis03517|Chumilis03517	7	740	67	8556	0.1045	0.358945	0.819437	3	4
map00405	Phenazine biosynthesis	Chumilis06108|Chumilis06108	1	740	5	8556	0.2	0.363907	0.819437	0	1
map00196	Photosynthesis - antenna proteins	Chumilis18465|Chumilis18465, Chumilis18466|Chumilis18466, Chumilis16404|Chumilis16404	3	740	25	8556	0.12	0.36902	0.819437	0	3
map00261	Monobactam biosynthesis	Chumilis02114|Chumilis02114, Chumilis15635|Chumilis15635	2	740	15	8556	0.1333	0.376978	0.819437	1	1
map00514	Other types of O-glycan biosynthesis	Chumilis09416|Chumilis09416, Chumilis11279|Chumilis11279, Chumilis11817|Chumilis11817, Chumilis25569|Chumilis25569	4	740	36	8556	0.1111	0.379244	0.819437	1	3
map00904	Diterpenoid biosynthesis	Chumilis11738|Chumilis11738, Chumilis15915|Chumilis15915, Chumilis04537|Chumilis04537, Chumilis20602|Chumilis20602, Chumilis10449|Chumilis10449, Chumilis23346|Chumilis23346, Chumilis02337|Chumilis02337	7	740	69	8556	0.1014	0.388084	0.823828	5	2
map00220	Arginine biosynthesis	Chumilis10356|Chumilis10356, Chumilis26632|Chumilis26632, Chumilis25001|Chumilis25001, Chumilis19961|Chumilis19961, Chumilis25952|Chumilis25952	5	740	48	8556	0.1042	0.402002	0.838659	1	4
map00903	Limonene and pinene degradation	Chumilis14547|Chumilis14547	1	740	6	8556	0.1667	0.418954	0.859211	0	1
map00860	Porphyrin metabolism	Chumilis17489|Chumilis17489, Chumilis17488|Chumilis17488, Chumilis02292|Chumilis02292, Chumilis25672|Chumilis25672, Chumilis23756|Chumilis23756, Chumilis10630|Chumilis10630	6	740	61	8556	0.0984	0.434552	0.87176	1	5
map00402	Benzoxazinoid biosynthesis	Chumilis23672|Chumilis23672, Chumilis02446|Chumilis02446	2	740	17	8556	0.1176	0.439482	0.87176	1	1
map00062	Fatty acid elongation	Chumilis09702|Chumilis09702, Chumilis01931|Chumilis01931, Chumilis03308|Chumilis03308, Chumilis06348|Chumilis06348	4	740	40	8556	0.1	0.459291	0.896358	1	3
map00710	Carbon fixation in photosynthetic organisms	Chumilis04193|Chumilis04193, Chumilis22244|Chumilis22244, Chumilis06682|Chumilis06682, Chumilis14561|Chumilis14561, Chumilis11815|Chumilis11815, Chumilis06681|Chumilis06681, Chumilis07467|Chumilis07467	7	740	79	8556	0.0886	0.531376	1	5	2
map00250	Alanine, aspartate and glutamate metabolism	Chumilis00150|Chumilis00150, Chumilis25001|Chumilis25001, Chumilis07206|Chumilis07206, Chumilis19961|Chumilis19961, Chumilis25952|Chumilis25952	5	740	57	8556	0.0877	0.555155	1	1	4
map04016	MAPK signaling pathway - plant	Chumilis25965|Chumilis25965, Chumilis12006|Chumilis12006, Chumilis26330|Chumilis26330, Chumilis13134|Chumilis13134, Chumilis23655|Chumilis23655, Chumilis00629|Chumilis00629, Chumilis16273|Chumilis16273, Chumilis14700|Chumilis14700, Chumilis05204|Chumilis05204, Chumilis17771|Chumilis17771, Chumilis18043|Chumilis18043, Chumilis16281|Chumilis16281, Chumilis16623|Chumilis16623, Chumilis16272|Chumilis…	26	740	306	8556	0.085	0.569154	1	12	14
map04145	Phagosome	Chumilis07144|Chumilis07144, Chumilis13180|Chumilis13180, Chumilis25547|Chumilis25547, Chumilis16236|Chumilis16236, Chumilis11820|Chumilis11820, Chumilis20982|Chumilis20982, Chumilis23024|Chumilis23024, Chumilis07488|Chumilis07488, Chumilis00442|Chumilis00442, Chumilis16234|Chumilis16234	10	740	119	8556	0.084	0.586253	1	2	8
map04130	SNARE interactions in vesicular transport	Chumilis26473|Chumilis26473, Chumilis26613|Chumilis26613, Chumilis12224|Chumilis12224, Chumilis10669|Chumilis10669	4	740	47	8556	0.0851	0.588955	1	1	3
map04075	Plant hormone signal transduction	Chumilis01458|Chumilis01458, Chumilis25965|Chumilis25965, Chumilis25285|Chumilis25285, Chumilis06243|Chumilis06243, Chumilis12006|Chumilis12006, Chumilis06174|Chumilis06174, Chumilis23892|Chumilis23892, Chumilis08776|Chumilis08776, Chumilis22753|Chumilis22753, Chumilis23655|Chumilis23655, Chumilis00629|Chumilis00629, Chumilis15537|Chumilis15537, Chumilis19142|Chumilis19142, Chumilis05204|Chumilis…	40	740	475	8556	0.0842	0.59732	1	10	30
map03030	DNA replication	Chumilis20861|Chumilis20861, Chumilis01250|Chumilis01250, Chumilis14274|Chumilis14274, Chumilis24408|Chumilis24408, Chumilis03558|Chumilis03558, Chumilis15457|Chumilis15457, Chumilis16425|Chumilis16425	7	740	84	8556	0.0833	0.59809	1	1	6
map00941	Flavonoid biosynthesis	Chumilis00086|Chumilis00086, Chumilis05536|Chumilis05536, Chumilis11142|Chumilis11142, Chumilis15945|Chumilis15945, Chumilis25678|Chumilis25678, Chumilis25358|Chumilis25358, Chumilis02003|Chumilis02003, Chumilis00821|Chumilis00821, Chumilis22086|Chumilis22086, Chumilis04971|Chumilis04971, Chumilis22084|Chumilis22084, Chumilis00523|Chumilis00523, Chumilis26764|Chumilis26764, Chumilis11529|Chumilis…	14	740	169	8556	0.0828	0.608227	1	2	12
map00333	Prodigiosin biosynthesis	Chumilis03372|Chumilis03372	1	740	11	8556	0.0909	0.630523	1	0	1
map00760	Nicotinate and nicotinamide metabolism	Chumilis24889|Chumilis24889, Chumilis09736|Chumilis09736, Chumilis15330|Chumilis15330	3	740	37	8556	0.0811	0.631989	1	2	1
map00564	Glycerophospholipid metabolism	Chumilis14665|Chumilis14665, Chumilis01091|Chumilis01091, Chumilis24247|Chumilis24247, Chumilis20816|Chumilis20816, Chumilis04956|Chumilis04956, Chumilis19177|Chumilis19177, Chumilis08091|Chumilis08091, Chumilis21231|Chumilis21231, Chumilis02727|Chumilis02727, Chumilis13497|Chumilis13497	10	740	126	8556	0.0794	0.659374	1	3	7
map00020	Citrate cycle (TCA cycle)	Chumilis20560|Chumilis20560, Chumilis11184|Chumilis11184, Chumilis03202|Chumilis03202, Chumilis14709|Chumilis14709, Chumilis07467|Chumilis07467	5	740	65	8556	0.0769	0.673136	1	1	4
map00360	Phenylalanine metabolism	Chumilis12140|Chumilis12140, Chumilis05449|Chumilis05449, Chumilis05447|Chumilis05447, Chumilis04971|Chumilis04971, Chumilis21570|Chumilis21570, Chumilis22992|Chumilis22992, Chumilis07702|Chumilis07702	7	740	91	8556	0.0769	0.682514	1	0	7
map00061	Fatty acid biosynthesis	Chumilis00725|Chumilis00725, Chumilis02556|Chumilis02556, Chumilis03372|Chumilis03372, Chumilis22505|Chumilis22505	4	740	53	8556	0.0755	0.684217	1	1	3
map00440	Phosphonate and phosphinate metabolism	Chumilis02727|Chumilis02727	1	740	13	8556	0.0769	0.691749	1	1	0
map00565	Ether lipid metabolism	Chumilis03287|Chumilis03287, Chumilis14665|Chumilis14665, Chumilis04956|Chumilis04956, Chumilis02727|Chumilis02727	4	740	54	8556	0.0741	0.698482	1	1	3
map00350	Tyrosine metabolism	Chumilis23443|Chumilis23443, Chumilis02213|Chumilis02213, Chumilis05449|Chumilis05449, Chumilis05447|Chumilis05447, Chumilis24128|Chumilis24128, Chumilis12165|Chumilis12165, Chumilis16064|Chumilis16064	7	740	93	8556	0.0753	0.704445	1	0	7
map00910	Nitrogen metabolism	Chumilis21165|Chumilis21165, Chumilis21131|Chumilis21131, Chumilis19961|Chumilis19961, Chumilis25952|Chumilis25952	4	740	55	8556	0.0727	0.712279	1	3	1
map03020	RNA polymerase	Chumilis08124|Chumilis08124, Chumilis13633|Chumilis13633, Chumilis08412|Chumilis08412, Chumilis09369|Chumilis09369, Chumilis20107|Chumilis20107, Chumilis17249|Chumilis17249, Chumilis08326|Chumilis08326, Chumilis27344|Chumilis27344	8	740	108	8556	0.0741	0.727542	1	4	4
map00780	Biotin metabolism	Chumilis03372|Chumilis03372, Chumilis26278|Chumilis26278	2	740	29	8556	0.069	0.728722	1	1	1
map00960	Tropane, piperidine and pyridine alkaloid biosynthesis	Chumilis05449|Chumilis05449, Chumilis05447|Chumilis05447, Chumilis06207|Chumilis06207	3	740	45	8556	0.0667	0.759538	1	0	3
map00290	Valine, leucine and isoleucine biosynthesis	Chumilis22935|Chumilis22935, Chumilis22934|Chumilis22934	2	740	31	8556	0.0645	0.762273	1	0	2
map00040	Pentose and glucuronate interconversions	Chumilis17272|Chumilis17272, Chumilis14817|Chumilis14817, Chumilis18708|Chumilis18708, Chumilis22769|Chumilis22769, Chumilis10962|Chumilis10962, Chumilis14852|Chumilis14852, Chumilis25836|Chumilis25836, Chumilis11671|Chumilis11671, Chumilis07984|Chumilis07984, Chumilis06552|Chumilis06552, Chumilis24034|Chumilis24034, Chumilis11757|Chumilis11757, Chumilis03191|Chumilis03191, Chumilis08538|Chumilis…	22	740	289	8556	0.0761	0.767883	1	0	22
map00640	Propanoate metabolism	Chumilis15814|Chumilis15814, Chumilis10972|Chumilis10972, Chumilis00725|Chumilis00725	3	740	46	8556	0.0652	0.772654	1	1	2
map00770	Pantothenate and CoA biosynthesis	Chumilis22935|Chumilis22935, Chumilis13889|Chumilis13889, Chumilis22934|Chumilis22934	3	740	49	8556	0.0612	0.808515	1	1	2
map03430	Mismatch repair	Chumilis20861|Chumilis20861, Chumilis14274|Chumilis14274, Chumilis24408|Chumilis24408, Chumilis03494|Chumilis03494, Chumilis24674|Chumilis24674, Chumilis24375|Chumilis24375	6	740	91	8556	0.0659	0.810441	1	3	3
map04626	Plant-pathogen interaction	Chumilis05815|Chumilis05815, Chumilis15744|Chumilis15744, Chumilis20229|Chumilis20229, Chumilis17117|Chumilis17117, Chumilis00799|Chumilis00799, Chumilis13134|Chumilis13134, Chumilis15049|Chumilis15049, Chumilis16273|Chumilis16273, Chumilis05064|Chumilis05064, Chumilis17771|Chumilis17771, Chumilis05148|Chumilis05148, Chumilis18043|Chumilis18043, Chumilis16281|Chumilis16281, Chumilis14259|Chumilis…	43	740	557	8556	0.0772	0.810788	1	18	25
map00260	Glycine, serine and threonine metabolism	Chumilis00150|Chumilis00150, Chumilis01234|Chumilis01234, Chumilis01232|Chumilis01232, Chumilis00720|Chumilis00720, Chumilis05449|Chumilis05449, Chumilis05447|Chumilis05447, Chumilis07206|Chumilis07206	7	740	105	8556	0.0667	0.814448	1	2	5
map00740	Riboflavin metabolism	Chumilis26021|Chumilis26021, Chumilis22073|Chumilis22073	2	740	35	8556	0.0571	0.81869	1	0	2
map03410	Base excision repair	Chumilis02605|Chumilis02605, Chumilis16884|Chumilis16884, Chumilis16811|Chumilis16811, Chumilis02778|Chumilis02778	4	740	65	8556	0.0615	0.825321	1	1	3
map04141	Protein processing in endoplasmic reticulum	Chumilis05815|Chumilis05815, Chumilis11223|Chumilis11223, Chumilis07878|Chumilis07878, Chumilis06181|Chumilis06181, Chumilis11224|Chumilis11224, Chumilis15883|Chumilis15883, Chumilis08496|Chumilis08496, Chumilis08031|Chumilis08031, Chumilis19471|Chumilis19471, Chumilis15580|Chumilis15580, Chumilis19752|Chumilis19752, Chumilis13987|Chumilis13987, Chumilis11316|Chumilis11316, Chumilis16521|Chumilis…	24	740	333	8556	0.0721	0.855024	1	11	13
map00230	Purine metabolism	Chumilis02114|Chumilis02114, Chumilis08124|Chumilis08124, Chumilis10631|Chumilis10631, Chumilis13633|Chumilis13633, Chumilis08412|Chumilis08412, Chumilis18168|Chumilis18168, Chumilis15893|Chumilis15893, Chumilis09369|Chumilis09369, Chumilis20107|Chumilis20107, Chumilis09736|Chumilis09736, Chumilis16096|Chumilis16096, Chumilis11018|Chumilis11018, Chumilis17249|Chumilis17249, Chumilis01028|Chumilis…	18	740	257	8556	0.07	0.857914	1	5	13
map00901	Indole alkaloid biosynthesis	Chumilis16227|Chumilis16227, Chumilis24957|Chumilis24957, Chumilis18724|Chumilis18724	3	740	55	8556	0.0545	0.866029	1	0	3
map00340	Histidine metabolism	Chumilis14547|Chumilis14547	1	740	24	8556	0.0417	0.886289	1	0	1
map00940	Phenylpropanoid biosynthesis	Chumilis20670|Chumilis20670, Chumilis00086|Chumilis00086, Chumilis09705|Chumilis09705, Chumilis22726|Chumilis22726, Chumilis12140|Chumilis12140, Chumilis06975|Chumilis06975, Chumilis00312|Chumilis00312, Chumilis05627|Chumilis05627, Chumilis19522|Chumilis19522, Chumilis05686|Chumilis05686, Chumilis15865|Chumilis15865, Chumilis15896|Chumilis15896, Chumilis21774|Chumilis21774, Chumilis23031|Chumilis…	23	740	336	8556	0.0685	0.906508	1	4	19
map00240	Pyrimidine metabolism	Chumilis23949|Chumilis23949, Chumilis05825|Chumilis05825, Chumilis08124|Chumilis08124, Chumilis23294|Chumilis23294, Chumilis13633|Chumilis13633, Chumilis08412|Chumilis08412, Chumilis01962|Chumilis01962, Chumilis09369|Chumilis09369, Chumilis20107|Chumilis20107, Chumilis09736|Chumilis09736, Chumilis17249|Chumilis17249, Chumilis08326|Chumilis08326, Chumilis27344|Chumilis27344, Chumilis21328|Chumilis…	15	740	232	8556	0.0647	0.910837	1	6	9
map03018	RNA degradation	Chumilis24345|Chumilis24345, Chumilis02742|Chumilis02742, Chumilis07777|Chumilis07777, Chumilis00611|Chumilis00611, Chumilis06148|Chumilis06148, Chumilis06149|Chumilis06149, Chumilis18555|Chumilis18555, Chumilis15109|Chumilis15109, Chumilis25783|Chumilis25783, Chumilis00597|Chumilis00597, Chumilis11518|Chumilis11518, Chumilis23503|Chumilis23503	12	740	193	8556	0.0622	0.916142	1	2	10
map00650	Butanoate metabolism	Chumilis18244|Chumilis18244	1	740	29	8556	0.0345	0.927766	1	1	0
map00950	Isoquinoline alkaloid biosynthesis	Chumilis05449|Chumilis05449, Chumilis05447|Chumilis05447, Chumilis16064|Chumilis16064	3	740	66	8556	0.0455	0.933126	1	0	3
map00620	Pyruvate metabolism	Chumilis04193|Chumilis04193, Chumilis18534|Chumilis18534, Chumilis00725|Chumilis00725, Chumilis14547|Chumilis14547, Chumilis07467|Chumilis07467	5	740	98	8556	0.051	0.934389	1	3	2
map00630	Glyoxylate and dicarboxylate metabolism	Chumilis25563|Chumilis25563, Chumilis26330|Chumilis26330, Chumilis20560|Chumilis20560, Chumilis16472|Chumilis16472, Chumilis19961|Chumilis19961	5	740	99	8556	0.0505	0.937914	1	4	1
map00670	One carbon pool by folate	Chumilis15642|Chumilis15642	1	740	31	8556	0.0323	0.93976	1	0	1
map00590	Arachidonic acid metabolism	Chumilis04956|Chumilis04956	1	740	32	8556	0.0312	0.944989	1	0	1
map03050	Proteasome	Chumilis07582|Chumilis07582, Chumilis02223|Chumilis02223, Chumilis22795|Chumilis22795, Chumilis14656|Chumilis14656	4	740	88	8556	0.0455	0.953066	1	1	3
map03008	Ribosome biogenesis in eukaryotes	Chumilis23900|Chumilis23900, Chumilis10050|Chumilis10050, Chumilis11996|Chumilis11996, Chumilis05348|Chumilis05348, Chumilis01101|Chumilis01101, Chumilis09182|Chumilis09182, Chumilis25501|Chumilis25501	7	740	140	8556	0.05	0.964291	1	1	6
map03440	Homologous recombination	Chumilis24408|Chumilis24408, Chumilis14893|Chumilis14893, Chumilis14151|Chumilis14151, Chumilis16524|Chumilis16524, Chumilis19804|Chumilis19804	5	740	111	8556	0.045	0.968732	1	0	5
map00945	Stilbenoid, diarylheptanoid and gingerol biosynthesis	Chumilis00086|Chumilis00086, Chumilis23083|Chumilis23083, Chumilis04971|Chumilis04971, Chumilis00523|Chumilis00523, Chumilis26548|Chumilis26548	5	740	115	8556	0.0435	0.97534	1	0	5
map00790	Folate biosynthesis	Chumilis22073|Chumilis22073	1	740	41	8556	0.0244	0.975717	1	0	1
map00510	N-Glycan biosynthesis	Chumilis15411|Chumilis15411, Chumilis01676|Chumilis01676	2	740	66	8556	0.0303	0.981797	1	1	1
map00970	Aminoacyl-tRNA biosynthesis	Chumilis15385|Chumilis15385, Chumilis22996|Chumilis22996, Chumilis23296|Chumilis23296, Chumilis02861|Chumilis02861	4	740	110	8556	0.0364	0.988537	1	2	2
map00195	Photosynthesis	Chumilis20077|Chumilis20077, Chumilis16660|Chumilis16660	2	740	73	8556	0.0274	0.9895	1	0	2
map04136	Autophagy - other	Chumilis06066|Chumilis06066	1	740	51	8556	0.0196	0.990222	1	0	1
map04120	Ubiquitin mediated proteolysis	Chumilis11289|Chumilis11289, Chumilis19780|Chumilis19780, Chumilis11803|Chumilis11803, Chumilis09343|Chumilis09343, Chumilis23025|Chumilis23025, Chumilis09386|Chumilis09386, Chumilis18086|Chumilis18086, Chumilis18008|Chumilis18008, Chumilis14164|Chumilis14164, Chumilis03794|Chumilis03794, Chumilis11260|Chumilis11260	11	740	244	8556	0.0451	0.995991	1	4	7
map03013	Nucleocytoplasmic transport	Chumilis20316|Chumilis20316, Chumilis00611|Chumilis00611, Chumilis21192|Chumilis21192, Chumilis17726|Chumilis17726, Chumilis15998|Chumilis15998, Chumilis11996|Chumilis11996, Chumilis18555|Chumilis18555, Chumilis19949|Chumilis19949, Chumilis25783|Chumilis25783, Chumilis25501|Chumilis25501, Chumilis06373|Chumilis06373, Chumilis15978|Chumilis15978, Chumilis15979|Chumilis15979, Chumilis17109|Chumilis…	16	740	326	8556	0.0491	0.996853	1	5	11
map03420	Nucleotide excision repair	Chumilis20861|Chumilis20861, Chumilis14274|Chumilis14274	2	740	106	8556	0.0189	0.999281	1	1	1
map03015	mRNA surveillance pathway	Chumilis00611|Chumilis00611, Chumilis04282|Chumilis04282, Chumilis18555|Chumilis18555, Chumilis19949|Chumilis19949, Chumilis25783|Chumilis25783	5	740	207	8556	0.0242	0.999953	1	1	4
map03040	Spliceosome	Chumilis06147|Chumilis06147, Chumilis11223|Chumilis11223, Chumilis07878|Chumilis07878, Chumilis11224|Chumilis11224, Chumilis15580|Chumilis15580, Chumilis13987|Chumilis13987, Chumilis19949|Chumilis19949, Chumilis27001|Chumilis27001, Chumilis10049|Chumilis10049, Chumilis10890|Chumilis10890	10	740	317	8556	0.0315	0.999981	1	8	2
map03010	Ribosome	Chumilis11273|Chumilis11273, Chumilis11335|Chumilis11335, Chumilis05411|Chumilis05411, Chumilis07578|Chumilis07578, Chumilis15115|Chumilis15115, Chumilis07959|Chumilis07959, Chumilis15809|Chumilis15809, Chumilis11445|Chumilis11445, Chumilis27257|Chumilis27257, Chumilis27054|Chumilis27054, Chumilis26703|Chumilis26703, Chumilis27147|Chumilis27147, Chumilis22976|Chumilis22976, Chumilis27268|Chumilis…	15	740	459	8556	0.0327	0.999999	1	10	5
map00190	Oxidative phosphorylation	Chumilis17442|Chumilis17442, Chumilis02531|Chumilis02531	2	740	220	8556	0.0091	1	1	1	1
