# Supplementary material for: Transcriptomic and Metabolomic Insights into ABA-Related Genes in Cerasus humilis under Drought Stress
Source: Int J Mol Sci. 2024 Jul 11;25(14):7635. doi: 10.3390/ijms25147635 (PMC11276642; doi:10.3390/ijms25147635)
Supplement: Supplementary file 1 [file ijms-25-07635-s001.zip › Supplementary Table S4.xlsx]

## Sheet: Moderate VS Normal
Supplementary Table S4. The information of transcription factor.
t_name	gene_id	Description	FPKM.Moderate_1	FPKM.Moderate_2	FPKM.Moderate_3	FPKM.Normal_1	FPKM.Normal_2	FPKM.Normal_3	fc	pval	qval	regulation
C.humilis14983.1	C.humilis14983	nuclear transcription factor Y subunit A-3 isoform X1 [Prunus persica]	12.8172	8.12273	7.84169	1.19895	1.71577	1.21351	6.97189	2.20421e-15	3.33331e-13	up
C.humilis11028.1	C.humilis11028	GATA transcription factor 8 [Prunus yedoensis var. nudiflora]	0	0	0	0	63.8031	0	4.70196e-06	6.08775e-13	6.16053e-11	down
C.humilis02021.1	C.humilis02021	bZIP transcription factor 11 [Prunus persica]	17.1109	16.3227	14.8233	31.1308	66.8412	58.0047	0.309385	4.06494e-12	3.67182e-10	down
C.humilis25219.1	C.humilis25219	PREDICTED: transcription factor MYC2-like [Prunus mume]	0.081256	0.786938	0.936217	8.40315	24.3184	22.4865	0.0326839	1.83078e-10	1.12771e-08	down
C.humilis03463.1	C.humilis03463	transcription factor TCP20 [Prunus yedoensis var. nudiflora]	20.9325	0	0	0	0	0	69775.1	4.4757e-10	2.57429e-08	up
C.humilis18503.3	C.humilis18503	PREDICTED: probable WRKY transcription factor 23 [Prunus mume]	0	0	7.38524	0	0	0	24617.5	7.44906e-10	4.01028e-08	up
C.humilis13862.1	C.humilis13862	nuclear transcription factor Y subunit A-10 [Prunus persica]	1.88091	0.268419	2.36122	0	0	0	15035.2	9.14587e-10	4.76187e-08	up
C.humilis04365.1	C.humilis04365	PREDICTED: ethylene-responsive transcription factor RAP2-3 [Prunus mume]	19.0179	29.5025	25.1249	45.3818	54.1175	58.1582	0.467122	2.52572e-09	1.17829e-07	down
C.humilis14192.1	C.humilis14192	PREDICTED: transcription factor RAX2 [Prunus mume]	10.0958	2.12413	12.6608	0.262038	0.45294	0.622551	18.602	3.31974e-09	1.50186e-07	up
C.humilis24657.1	C.humilis24657	probable WRKY transcription factor 61 [Prunus persica]	3.47057	0.630419	2.1719	0.093266	0.11979	0.093079	20.4906	3.40914e-09	1.53201e-07	up
C.humilis14224.1	C.humilis14224	bHLH transcription factor [Prunus pseudocerasus]	0	0	0	0.605889	0.3506	0.782636	0.000172501	3.43827e-09	1.54252e-07	down
C.humilis20064.1	C.humilis20064	transcription factor JUNGBRUNNEN 1-like [Prunus avium]	3.81465	1.93508	5.1034	0.349789	0.189063	0.285584	13.1643	4.36747e-09	1.89619e-07	up
C.humilis01858.1	C.humilis01858	probable WRKY transcription factor 40 [Prunus avium]	5.28435	0.932594	3.6938	0	0.048471	0	204.468	5.08266e-09	2.15457e-07	up
C.humilis10866.1	C.humilis10866	transcription factor MYC2 [Prunus persica]	4.25583	4.8371	7.98202	17.0835	18.1054	29.0292	0.26589	5.50725e-09	2.31994e-07	down
C.humilis13536.2	C.humilis13536	AP2-like ethylene-responsive transcription factor At2g41710 [Prunus persica]	3.19458	0	0	0	0	0	10648.6	5.99122e-09	2.49647e-07	up
C.humilis15663.1	C.humilis15663	myb family transcription factor PHL7 isoform X2 [Prunus persica]	0	3.17695	0	0	0	0	10589.9	6.01971e-09	2.50446e-07	up
C.humilis26217.2	C.humilis26217	myb family transcription factor PHL11 [Prunus persica]	0.904041	1.3918	1.24365	3.03749	3.35158	3.19752	0.369213	8.80501e-09	3.53751e-07	down
C.humilis16138.2	C.humilis16138	PREDICTED: B3 domain-containing transcription factor LEC2 [Prunus mume]	0	0	0	0	0.65532	0	0.000457792	1.00259e-08	3.95712e-07	down
C.humilis02683.1	C.humilis02683	bHLH transcription factor [Prunus pseudocerasus]	4.702	6.84377	5.25232	11.4533	16.4081	11.5933	0.425756	2.26754e-08	8.06309e-07	down
C.humilis24053.1	C.humilis24053	probable WRKY transcription factor 69 isoform X1 [Prunus avium]	52.7476	50.9879	40.3261	12.8186	22.4408	14.1083	2.91814	3.65165e-08	1.21352e-06	up
C.humilis00480.1	C.humilis00480	MADS-box transcription factor 23 isoform X4 [Prunus persica]	2.03818	0	0	0	0	0	6793.95	4.52831e-08	1.46155e-06	up
C.humilis09423.1	C.humilis09423	trihelix transcription factor ASIL2 [Prunus persica]	2.7359	0	0	0	0	0	9119.65	5.06847e-08	1.60321e-06	up
C.humilis05204.1	C.humilis05204	ethylene-responsive transcription factor 1B [Prunus avium]	30.3879	7.95819	14.0372	1.55492	0.397139	0.855767	18.6562	7.12346e-08	2.17403e-06	up
C.humilis01743.1	C.humilis01743	PREDICTED: transcription factor MYB114-like [Prunus mume]	2.10007	5.57918	4.36927	11.1589	21.9031	23.5738	0.212736	7.79897e-08	2.36145e-06	down
C.humilis05189.1	C.humilis05189	transcription factor MYB14 [Prunus persica]	26.0071	12.4239	27.2394	3.29728	1.09067	1.72125	10.7494	9.2854e-08	2.74664e-06	up
C.humilis04442.1	C.humilis04442	transcription factor MYB111 [Prunus persica]	0.147064	0.614663	0.526935	2.21848	4.18863	4.84319	0.114545	1.25913e-07	3.59801e-06	down
C.humilis04133.1	C.humilis04133	nuclear transcription factor Y subunit C-3 [Prunus persica]	125.193	136.113	96.4865	43.1711	38.761	34.5732	3.07105	1.4544e-07	4.09942e-06	up
C.humilis03455.1	C.humilis03455	probable WRKY transcription factor 75 [Prunus persica]	50.1057	6.72013	29.3897	1.86471	2.35963	0.961608	16.6248	1.94398e-07	5.34504e-06	up
C.humilis13528.1	C.humilis13528	PREDICTED: heat stress transcription factor B-3 [Prunus mume]	14.8573	3.95409	12.521	0.940936	1.50452	1.54697	7.84796	2.34195e-07	6.2727e-06	up
C.humilis11614.1	C.humilis11614	ethylene-responsive transcription factor 2-like [Prunus avium]	120.596	111.216	130.91	32.7551	14.7158	19.3051	5.43192	3.4719e-07	8.91762e-06	up
C.humilis20080.1	C.humilis20080	PREDICTED: LOW QUALITY PROTEIN: transcription factor PIF4 [Prunus mume]	115.62	100.103	95.3238	36.0655	55.6314	35.4123	2.44709	1.0802e-06	2.46622e-05	up
C.humilis25533.1	C.humilis25533	PREDICTED: transcription factor EGL1 [Prunus mume]	2.16736	3.37666	4.26887	5.92605	11.6474	13.266	0.318193	1.40266e-06	3.11011e-05	down
C.humilis02270.1	C.humilis02270	transcription factor SRM1 [Prunus persica]	14.6488	13.1809	12.5729	4.79334	7.90758	7.26089	2.024	1.4469e-06	3.20031e-05	up
C.humilis11894.1	C.humilis11894	probable WRKY transcription factor 27 [Prunus avium]	0.684653	1.18217	0.921557	3.12354	2.85775	2.46037	0.330311	1.97027e-06	4.20585e-05	down
C.humilis25111.1	C.humilis25111	PREDICTED: ethylene-responsive transcription factor ERF114-like, partial [Prunus mume]	0.572393	0.756455	1.13174	1.83058	3.94544	5.73157	0.213823	2.32153e-06	4.83348e-05	down
C.humilis25151.2	C.humilis25151	trihelix transcription factor GTL1 isoform X2 [Prunus avium]	5.63823	8.12572	7.74261	10.2597	13.1164	12.8801	0.593182	2.36506e-06	4.91983e-05	down
C.humilis05272.2	C.humilis05272	transcription factor bHLH92 isoform X1 [Prunus persica]	0.657212	0.532625	2.29572	178.208	2.17114	13.1164	0.0180136	2.63956e-06	5.40515e-05	down
C.humilis05272.1	C.humilis05272	transcription factor bHLH92 isoform X2 [Prunus persica]	0	0	0	23.3021	0.428883	1.18213	1.20418e-05	5.26739e-06	9.92911e-05	down
C.humilis16306.1	C.humilis16306	PREDICTED: probable WRKY transcription factor 65 [Prunus mume]	39.7768	35.6971	38.3121	15.7538	10.8773	14.6426	2.75687	8.72828e-06	0.000154673	up
C.humilis25877.1	C.humilis25877	PREDICTED: ethylene-responsive transcription factor ERF039 [Prunus mume]	1.26844	1.89901	1.94038	2.82918	5.04212	6.57637	0.353541	9.01175e-06	0.000159172	down
C.humilis24109.1	C.humilis24109	probable WRKY transcription factor 75 [Prunus persica]	25.2323	2.56056	14.607	1.0119	1.08673	0.707489	15.1098	9.91685e-06	0.000173114	up
C.humilis23655.1	C.humilis23655	PREDICTED: ethylene-responsive transcription factor 1B-like [Prunus mume]	21.0155	1.17927	10.1055	0.654946	0.712341	0.299673	19.3767	1.16825e-05	0.0002003	up
C.humilis23360.1	C.humilis23360	PREDICTED: ethylene-responsive transcription factor-like protein At4g13040 [Prunus mume]	14.2917	18.2532	17.8645	22.4729	25.1072	27.5629	0.670846	1.34056e-05	0.00022624	down
C.humilis13334.1	C.humilis13334	PREDICTED: transcription factor ORG2-like [Prunus mume]	4.90946	0.09598	2.03853	0.025086	0	0	280.793	1.45666e-05	0.000243543	up
C.humilis26190.3	C.humilis26190	PREDICTED: bZIP transcription factor 16 [Prunus mume]	2.41353	2.19538	3.39289	0.672994	1.13034	0.618595	3.3039	2.64837e-05	0.000411361	up
C.humilis14959.1	C.humilis14959	transcription factor MYB6 [Prunus persica]	2.58632	2.79472	3.67366	3.78596	30.2479	23.7164	0.156791	2.98048e-05	0.000455844	down
C.humilis25640.1	C.humilis25640	PREDICTED: ethylene-responsive transcription factor ERF027-like [Prunus mume]	0.643077	0.644734	1.85221	43.2719	2.98358	5.44732	0.0607322	3.05596e-05	0.0004658	down
C.humilis16154.1	C.humilis16154	PREDICTED: ethylene-responsive transcription factor 12 [Prunus mume]	10.7691	12.6771	14.1407	5.3831	4.99031	7.14631	2.14541	5.944e-05	0.000818417	up
C.humilis00326.3	C.humilis00326	transcription factor bHLH80 [Prunus persica]	0.575381	0.507213	0.07469	3.09781	3.0731	2.07526	0.140342	7.68972e-05	0.00102726	down
C.humilis07670.2	C.humilis07670	AP2-like ethylene-responsive transcription factor TOE3 [Prunus mume]	73.075	71.4356	56.452	32.8142	39.465	41.8866	1.76027	8.00246e-05	0.00106113	up
C.humilis25668.1	C.humilis25668	PREDICTED: transcription factor MYC2-like [Prunus mume]	0.074765	0.305707	0.294323	0.879176	1.30611	1.14436	0.202663	8.54672e-05	0.00111734	down
C.humilis01739.1	C.humilis01739	PREDICTED: trihelix transcription factor GTL2-like [Prunus mume]	2.5445	2.56809	3.8073	3.9143	8.26192	9.36778	0.414031	0.000104117	0.0013127	down
C.humilis25028.2	C.humilis25028	nuclear transcription factor Y subunit C-1 isoform X1 [Prunus persica]	9.44893	11.5542	10.3234	11.9343	25.5995	21.4195	0.531378	0.000109974	0.00137746	down
C.humilis01737.1	C.humilis01737	transcription factor WER-like [Prunus yedoensis var. nudiflora]	5.40382	10.7052	11.7801	15.5357	22.7337	28.2666	0.41916	0.000152484	0.00180659	down
C.humilis19934.1	C.humilis19934	transcription factor MYB113 [Prunus persica]	0	0.049276	0.052662	0.115912	1.4111	1.81251	0.0305247	0.000164751	0.00192648	down
C.humilis08828.1	C.humilis08828	ethylene-responsive transcription factor 1B [Prunus persica]	12.7684	2.05016	3.1305	0.074297	0.912839	0.317167	13.7614	0.000190321	0.00217448	up
C.humilis19001.1	C.humilis19001	GATA transcription factor 9-like [Prunus avium]	1.33501	2.16142	2.16766	2.46718	8.33749	8.80623	0.288824	0.000205517	0.00232149	down
C.humilis25218.1	C.humilis25218	PREDICTED: transcription factor MYC2-like [Prunus mume]	0.322029	1.57324	2.01727	4.37601	6.09844	9.73107	0.193637	0.000219246	0.00244883	down
C.humilis23044.1	C.humilis23044	transcription factor ABORTED MICROSPORES [Prunus persica]	0.762284	0.825138	0.794666	1.40177	1.47157	1.41958	0.554888	0.000227388	0.0025251	down
C.humilis01736.1	C.humilis01736	transcription factor MYB6 [Prunus persica]	1.93039	9.63348	13.1737	28.2574	33.5003	59.2067	0.204503	0.000279459	0.00300899	down
C.humilis17906.1	C.humilis17906	putative WRKY transcription factor 20 isoform X2 [Prunus yedoensis var. nudiflora]	0.129338	1.6996	3.95964	8.96425	22.6879	28.5589	0.0961381	0.000329364	0.00345511	down
C.humilis04922.1	C.humilis04922	transcription factor TCP7-like [Prunus persica]	32.4388	55.1639	39.7863	80.005	76.7984	73.4639	0.553222	0.000348491	0.0036163	down
C.humilis01484.2	C.humilis01484	ethylene-responsive transcription factor ERF011 [Prunus persica]	15.0318	8.18727	7.19229	2.02066	4.83012	2.40903	3.28423	0.000476815	0.00469112	up
C.humilis25044.1	C.humilis25044	probable WRKY transcription factor 43 [Prunus persica]	23.4201	1.97288	8.38394	0.772675	1.37993	1.85915	8.41948	0.000485583	0.00475652	up
C.humilis17905.3	C.humilis17905	PREDICTED: probable WRKY transcription factor 20 isoform X2 [Prunus mume]	14.1409	15.205	15.3504	9.31289	11.4854	11.4548	1.3858	0.000517458	0.0050068	up
C.humilis01612.2	C.humilis01612	PREDICTED: transcription factor bHLH74 isoform X2 [Prunus mume]	0.617404	1.18136	0.48849	1.31485	4.32883	2.50284	0.280764	0.000531241	0.00511826	down
C.humilis05936.1	C.humilis05936	transcription factor RF2b-like [Prunus avium]	2.74472	9.31032	8.39619	15.0488	18.9793	24.0953	0.351859	0.000629459	0.00588867	down
C.humilis25801.3	C.humilis25801	PREDICTED: probable WRKY transcription factor 15 [Prunus mume]	2.95526	1.93207	2.39236	0.943084	1.10767	1.33569	2.14966	0.00102196	0.00869717	up
C.humilis22317.1	C.humilis22317	PREDICTED: bZIP transcription factor 53-like [Prunus mume]	170.587	148.143	159.441	159.413	234.114	226.052	0.771767	0.00102614	0.00872168	down
C.humilis23280.1	C.humilis23280	transcription factor IBH1 [Prunus persica]	43.7602	31.0955	21.5211	8.77167	16.6795	6.8329	2.98527	0.00109886	0.0092319	up
C.humilis21341.1	C.humilis21341	probable WRKY transcription factor 45 [Prunus avium]	14.9424	0.210483	7.30911	0	0.235813	0.442132	33.1324	0.00116101	0.00961604	up
C.humilis01612.3	C.humilis01612	PREDICTED: transcription factor bHLH74 isoform X1 [Prunus mume]	5.14088	9.35457	9.64703	10.8922	15.6325	16.3045	0.563692	0.00127454	0.0103996	down
C.humilis08626.1	C.humilis08626	PREDICTED: nuclear transcription factor Y subunit C-3 [Prunus mume]	28.1014	38.7744	32.0579	39.8653	44.1912	52.0921	0.72666	0.00137764	0.0110697	down
C.humilis10301.1	C.humilis10301	transcription factor UNE10 [Prunus persica]	44.2726	54.0383	51.6038	47.7556	74.7018	74.1105	0.762661	0.00140884	0.0112496	down
C.humilis00412.1	C.humilis00412	ethylene-responsive transcription factor ERF020 [Prunus yedoensis var. nudiflora]	0.028966	0	0.10711	5.35285	0.098836	0.304301	0.0236408	0.00142488	0.011351	down
C.humilis21392.2	C.humilis21392	transcription factor ICE1 [Prunus avium]	1.85004	4.12221	5.03004	7.50489	8.45141	8.43522	0.451071	0.00156119	0.0121986	down
C.humilis15041.1	C.humilis15041	GATA transcription factor 21 [Prunus avium]	36.1746	33.3536	36.3073	33.5864	79.3832	78.1285	0.553828	0.00182413	0.0137772	down
C.humilis00410.1	C.humilis00410	ethylene-responsive transcription factor ERF020 [Prunus yedoensis var. nudiflora]	0	0	0	0.829121	0.136849	0.095009	0.000282758	0.0018812	0.0141171	down
C.humilis02520.1	C.humilis02520	R2R3-MYB transcription factor [Prunus persica]	7.91209	15.3276	12.6921	12.9084	36.4591	33.1289	0.435556	0.00191608	0.0143071	down
C.humilis24795.1	C.humilis24795	transcription factor WER [Prunus persica]	2.01844	5.25323	6.62	5.64112	23.051	20.5781	0.281949	0.00192779	0.0143785	down
C.humilis07207.2	C.humilis07207	PREDICTED: transcription factor TGA1 isoform X2 [Prunus mume]	3.78907	4.25314	3.29988	0.646615	2.08202	0.581339	3.42664	0.0021313	0.0156152	up
C.humilis07207.1	C.humilis07207	transcription factor TGA1 isoform X1 [Prunus persica]	13.4653	13.5921	8.65045	5.34776	7.247	5.6581	1.95628	0.00221637	0.0161157	up
C.humilis07930.1	C.humilis07930	PREDICTED: probable WRKY transcription factor 49 [Prunus mume]	0.052307	0	0	0.037574	0.82107	1.75413	0.0200197	0.00259023	0.0181336	down
C.humilis18831.1	C.humilis18831	nuclear transcription factor Y subunit A-3 isoform X1 [Prunus yedoensis var. nudiflora]	22.8868	20.3251	18.3066	11.7642	12.9917	12.2194	1.66378	0.00278593	0.019204	up
C.humilis07796.1	C.humilis07796	PREDICTED: WRKY transcription factor 44 isoform X2 [Prunus mume]	27.6531	30.6736	27.0564	31.6304	36.687	53.1538	0.702908	0.00291146	0.0198106	down
C.humilis19932.2	C.humilis19932	transcription factor MYB75 [Prunus persica]	0.380257	0.195409	0.463093	0.453811	2.81362	1.51783	0.217075	0.00307377	0.0206475	down
C.humilis13333.1	C.humilis13333	PREDICTED: transcription factor ORG2-like [Prunus mume]	1.37245	0	1.53916	0	0	0	9705.38	0.00316681	0.0211053	up
C.humilis16052.1	C.humilis16052	NAC transcription factor 25 [Prunus yedoensis var. nudiflora]	8.7733	8.45907	7.01975	3.73743	2.82404	4.78157	2.13806	0.00317573	0.021149	up
C.humilis13176.1	C.humilis13176	transcription factor PCL1 [Prunus persica]	16.1699	19.3615	15.0855	18.5047	21.9576	23.609	0.790009	0.00329326	0.0217226	down
C.humilis10700.1	C.humilis10700	PREDICTED: WRKY transcription factor 22 [Prunus mume]	9.63405	11.6923	15.3374	127.656	15.7143	23.32	0.219951	0.00337583	0.0221798	down
C.humilis04886.1	C.humilis04886	PREDICTED: transcription factor bHLH35 [Prunus mume]	7.82721	21.8983	17.6566	279.707	12.9281	31.2851	0.146277	0.00347207	0.0226468	down
C.humilis16106.1	C.humilis16106	heat stress transcription factor B-2a [Prunus persica]	0.739236	0.239394	1.4105	0.069272	0.105895	0.113157	8.28625	0.00396573	0.0251946	up
C.humilis17500.1	C.humilis17500	NAC transcription factor 56 [Prunus persica]	1.00111	0.312968	0.339173	0.127868	0.093799	0.059023	5.88995	0.00403848	0.0255482	up
C.humilis18722.1	C.humilis18722	ethylene-responsive transcription factor RAP2-12 [Prunus serrulata]	591.25	467.207	433.249	279.641	290.465	228.968	1.86679	0.00441743	0.0274362	up
C.humilis16553.1	C.humilis16553	nuclear transcription factor Y subunit A-7 [Prunus persica]	38.7466	44.4271	42.0313	52.0186	51.8232	54.4268	0.791092	0.0045419	0.0280797	down
C.humilis02685.1	C.humilis02685	PREDICTED: transcription factor TCP18 [Prunus mume]	0.368352	0.799419	0.317249	1.33037	1.99462	0.961988	0.346402	0.00458425	0.028291	down
C.humilis10817.1	C.humilis10817	transcription factor bHLH13 [Prunus persica]	28.5671	29.5896	33.283	125.003	37.1748	64.7568	0.402934	0.00476849	0.0290926	down
C.humilis10901.1	C.humilis10901	transcription factor bHLH67 [Prunus persica]	2.17878	6.03707	8.70155	6.39927	21.5382	25.7697	0.314993	0.00502463	0.0302374	down
C.humilis16138.1	C.humilis16138	PREDICTED: B3 domain-containing transcription factor LEC2 [Prunus mume]	0.815071	0.96542	1.29179	0.254642	0.092506	0.459738	3.80758	0.00518376	0.0309806	up
C.humilis20896.1	C.humilis20896	probable WRKY transcription factor 4 [Prunus persica]	33.3971	28.4049	27.392	17.5388	18.9718	21.321	1.5423	0.00600213	0.0348351	up
C.humilis26469.1	C.humilis26469	PREDICTED: NAC transcription factor 25 [Prunus mume]	4.19505	0.800341	3.84208	0.85751	0.408915	0.618345	4.68889	0.00633041	0.0362249	up
C.humilis24065.1	C.humilis24065	PREDICTED: bZIP transcription factor 53 [Prunus mume]	63.6372	71.8159	74.8095	183.181	80.4006	147.011	0.512095	0.00658579	0.0373998	down
C.humilis23692.1	C.humilis23692	PREDICTED: transcription factor bHLH3 [Prunus mume]	12.7885	13.4754	13.5199	13.2855	18.1655	15.2105	0.852606	0.00688489	0.0385404	down
C.humilis03667.1	C.humilis03667	probable transcription factor PosF21 [Prunus persica]	9.99009	12.2275	12.2594	26.2471	15.7701	17.5593	0.578703	0.00735306	0.040576	down
C.humilis09522.1	C.humilis09522	PREDICTED: transcription factor GAMYB-like [Prunus mume]	3.00784	1.10625	5.63767	0.311152	0.367802	0	14.3629	0.00736272	0.040621	up
C.humilis21039.1	C.humilis21039	PREDICTED: transcription factor MYB35 [Prunus mume]	0	0	0.051671	1.69982	0.043559	0.196382	0.0266378	0.00748816	0.0411444	down
C.humilis01467.1	C.humilis01467	heat stress transcription factor B-4 [Prunus avium]	0.34482	1.55996	1.45919	1.10107	7.40005	5.52214	0.239885	0.0077409	0.0421886	down
C.humilis20036.1	C.humilis20036	probable WRKY transcription factor 71 [Prunus avium]	1.20958	0.726983	0.986179	0.29794	0.261649	0.515181	2.71942	0.00807318	0.0435412	up
C.humilis20393.1	C.humilis20393	PREDICTED: probable WRKY transcription factor 31 [Prunus mume]	20.7468	6.85841	15.1734	6.18832	2.7247	4.22148	3.25697	0.00846549	0.0451414	up
C.humilis14552.1	C.humilis14552	PREDICTED: GATA transcription factor 5-like [Prunus mume]	22.6285	34.1845	31.3046	26.6827	61.9775	57.5167	0.602816	0.00897957	0.0473018	down
C.humilis25103.1	C.humilis25103	PREDICTED: trihelix transcription factor ASR3-like [Prunus mume]	0	0.053792	0	0.291467	0.24335	0.431336	0.0556765	0.00915138	0.0479441	down
C.humilis02866.1	C.humilis02866	NAC transcription factor 29-like [Prunus avium]	3.89819	5.61378	4.62025	2.45814	3.13038	2.60464	1.72488	0.00935084	0.0487991	up
C.humilis01069.1	C.humilis01069	PREDICTED: transcription factor HY5 [Prunus mume]	10.1294	9.14149	9.43782	8.97002	34.4578	17.8164	0.468758	0.0094588	0.0492384	down
C.humilis25096.1	C.humilis25096	transcription factor ICE1-like [Prunus avium]	29.913	23.6828	24.4934	12.6982	19.4406	19.046	1.52563	0.00958973	0.0496607	up
C.humilis14961.1	C.humilis14961	PREDICTED: transcription factor WER-like [Prunus mume]	2.96814	10.8563	13.8106	13.7402	26.0631	35.0163	0.369355	0.00964616	0.0498474	down
C.humilis25938.1	C.humilis25938	GATA transcription factor 26 [Prunus yedoensis var. nudiflora]	16.7142	12.2606	11.3192	7.62706	7.58586	6.99634	1.81429	0.00970592	0.0500697	up
C.humilis13706.1	C.humilis13706	myb family transcription factor PHL5 isoform X2 [Prunus persica]	11.7877	7.61016	7.60799	2.81056	6.46382	3.35071	2.13906	0.0106771	0.0538011	up
C.humilis27199.1	C.humilis27199	PREDICTED: transcription factor DIVARICATA [Prunus mume]	10.9819	11.1931	13.5626	4.72874	8.99238	8.36814	1.61787	0.0107548	0.0540915	up
C.humilis02661.1	C.humilis02661	transcription factor HBP-1b(c38) [Prunus yedoensis var. nudiflora]	3.3138	2.34255	2.68075	1.56465	1.26502	1.11437	2.11385	0.0125658	0.0608029	up
C.humilis16666.1	C.humilis16666	PREDICTED: transcription factor JUNGBRUNNEN 1-like [Prunus mume]	2.68524	0.470971	3.10015	0.310572	0	0.035435	18.0816	0.0127374	0.0614235	up
C.humilis03516.1	C.humilis03516	trihelix transcription factor ASR3 [Prunus persica]	15.7969	11.2355	16.4199	7.34177	9.48836	10.0451	1.61682	0.0133507	0.0636509	up
C.humilis11527.1	C.humilis11527	transcription factor RF2b [Prunus persica]	14.0022	16.9799	20.0092	24.3869	20.727	26.032	0.716716	0.0133843	0.0637322	down
C.humilis17000.1	C.humilis17000	transcription factor JUNGBRUNNEN 1 [Prunus yedoensis var. nudiflora]	0.488659	0.049195	0.563729	0	0	0.033123	33.2573	0.0135064	0.0641663	up
C.humilis07911.2	C.humilis07911	PREDICTED: transcription factor AS1 [Prunus mume]	2.58307	11.3553	9.28288	8.80151	27.3496	25.0921	0.379165	0.0145912	0.0680584	down
C.humilis25151.4	C.humilis25151	trihelix transcription factor GTL1 isoform X1 [Prunus persica]	29.704	40.9453	29.2004	35.6745	44.0345	46.2974	0.792417	0.0148016	0.0688493	down
C.humilis08312.1	C.humilis08312	probable WRKY transcription factor 70 [Prunus persica]	29.5445	86.6729	59.0197	28.5785	8.06193	10.6459	3.70587	0.0152845	0.0705711	up
C.humilis06509.1	C.humilis06509	GATA transcription factor 11 isoform X1 [Prunus persica]	8.09047	7.35593	7.44557	7.13939	10.1114	11.3048	0.801663	0.0160743	0.07325	down
C.humilis17065.1	C.humilis17065	heat stress transcription factor A-1b [Prunus persica]	8.95861	8.73846	6.84844	4.96373	5.57521	5.31172	1.54855	0.0178966	0.0795346	up
C.humilis11765.1	C.humilis11765	PREDICTED: ethylene-responsive transcription factor ERF027 [Prunus mume]	1.94451	2.45509	2.64922	15.5635	2.08938	4.08445	0.324273	0.0183069	0.0808969	down
C.humilis05208.1	C.humilis05208	transcription factor bHLH104-like [Prunus avium]	43.4083	38.2271	36.0674	23.7928	31.1616	28.6605	1.40768	0.0190264	0.0832634	up
C.humilis18810.1	C.humilis18810	AP2-like ethylene-responsive transcription factor AIL1 isoform X2 [Prunus persica]	0.029632	0.068195	0.030123	0.120466	0.380426	0.100575	0.21273	0.0192237	0.0840036	down
C.humilis16942.1	C.humilis16942	PREDICTED: nuclear transcription factor Y subunit C-2 [Prunus mume]	10.8308	17.5007	14.1024	57.0013	21.4472	17.0726	0.444236	0.0192705	0.0841593	down
C.humilis24722.1	C.humilis24722	transcription factor MYB1R1 [Prunus persica]	198.956	185.47	193.062	76.0748	166.819	117.831	1.6009	0.0209521	0.0896642	up
C.humilis01393.1	C.humilis01393	transcription factor MYB44 [Prunus persica]	7.38589	13.3785	25.5019	65.4665	12.8691	47.1957	0.368564	0.021931	0.092826	down
C.humilis02420.1	C.humilis02420	heat stress transcription factor A-8 [Prunus persica]	9.1923	13.5665	12.452	21.4781	14.226	17.6007	0.660555	0.0221975	0.0935953	down
C.humilis19932.1	C.humilis19932	transcription factor MYB75 [Prunus persica]	0.056885	0.074022	0.158303	0	0	0	964.033	0.0236787	0.0983163	up
C.humilis01493.1	C.humilis01493	probable WRKY transcription factor 7 isoform X1 [Prunus persica]	2.32212	5.22403	5.17415	23.8087	4.572	6.24316	0.367385	0.0249341	0.102204	down
C.humilis03169.1	C.humilis03169	PREDICTED: transcription factor WER-like [Prunus mume]	0.302076	3.14301	3.22592	4.67358	7.44019	9.32966	0.311098	0.025898	0.10521	down
C.humilis24468.1	C.humilis24468	truncated transcription factor CAULIFLOWER A isoform X1 [Prunus avium]	1.21109	0.853226	1.1693	0.433067	0.207151	0.445944	2.9771	0.0264807	0.106948	up
C.humilis25389.1	C.humilis25389	PREDICTED: ethylene-responsive transcription factor CRF2 [Prunus mume]	3.09378	2.90917	4.18062	2.24008	10.0923	9.94329	0.457162	0.0270437	0.108522	down
C.humilis25217.1	C.humilis25217	transcription factor bHLH14 [Prunus persica]	0.334215	0	0.282443	0	0	0	2055.53	0.0275072	0.109874	up
C.humilis01484.1	C.humilis01484	ethylene-responsive transcription factor ERF011 [Prunus persica]	2.73517	1.86452	1.46233	0	0.365384	0	16.5908	0.0276295	0.110281	up
C.humilis24628.1	C.humilis24628	transcription factor TCP15 [Prunus persica]	11.3235	12.4691	12.5936	9.9126	23.5655	19.1015	0.69202	0.0284907	0.112814	down
C.humilis20799.1	C.humilis20799	PREDICTED: transcription factor TCP13 [Prunus mume]	16.662	15.3412	16.576	14.0521	20.9212	22.1168	0.850921	0.0303743	0.11839	down
C.humilis17642.1	C.humilis17642	transcription factor TT2 isoform X1 [Prunus persica]	0	0.333296	0.602287	0.364192	3.00757	4.35753	0.121044	0.0312808	0.121016	down
C.humilis00355.1	C.humilis00355	PREDICTED: transcription factor IIIA [Prunus mume]	52.5187	63.7922	66.2806	24.1107	42.5199	50.8622	1.55406	0.0312876	0.121023	up
C.humilis15539.1	C.humilis15539	AP2/ERF and B3 domain-containing transcription factor At1g50680-like isoform X1 [Prunus avium]	0.488137	0.054918	0.271321	0.064431	0.062704	0.022085	5.45755	0.033052	0.126198	up
C.humilis24452.1	C.humilis24452	PREDICTED: transcription factor BIM1 isoform X2 [Prunus mume]	16.4267	14.3161	17.2832	15.8704	18.6887	24.2324	0.816887	0.0344725	0.129871	down
C.humilis14513.1	C.humilis14513	bZIP transcription factor 44 [Prunus persica]	22.6169	16.7915	19.3634	15.6335	49.7268	33.7501	0.592993	0.0345305	0.130017	down
C.humilis07504.1	C.humilis07504	transcription factor RAX3 [Prunus yedoensis var. nudiflora]	1.31298	0.448193	1.99447	0.422191	0.415745	0.421897	2.98106	0.0345369	0.130023	up
C.humilis10818.1	C.humilis10818	PREDICTED: ethylene-responsive transcription factor ERF023 [Prunus mume]	22.4143	21.8955	40.354	25.7445	48.6951	73.7615	0.571276	0.0354859	0.132541	down
C.humilis11096.1	C.humilis11096	AP2-like ethylene-responsive transcription factor TOE3 isoform X1 [Prunus avium]	12.3775	8.70752	12.3556	31.7134	12.5936	16.3253	0.551531	0.0360508	0.134147	down
C.humilis11028.2	C.humilis11028	GATA transcription factor 8 [Prunus persica]	16.0603	30.7497	30.8403	66.1448	25.7198	47.9712	0.555296	0.0376922	0.138553	down
C.humilis15019.1	C.humilis15019	putative transcription factor bHLH041 [Prunus persica]	1.67403	0.960125	1.50533	0.674272	0.124006	0.301685	3.7633	0.0385622	0.140997	up
C.humilis20272.3	C.humilis20272	scarecrow-like transcription factor PAT1 [Prunus persica]	3.70435	3.17952	3.7085	2.36255	2.4202	2.00778	1.55987	0.039716	0.144236	up
C.humilis07079.1	C.humilis07079	trihelix transcription factor GT-2 [Prunus persica]	47.281	47.2073	54.6015	34.0552	15.4367	21.0075	2.11477	0.0414338	0.148947	up
C.humilis10235.1	C.humilis10235	PREDICTED: ethylene-responsive transcription factor 13-like [Prunus mume]	0.710252	0.871921	1.54768	11.4526	0.166733	2.65677	0.219238	0.0435437	0.15453	down
C.humilis07778.2	C.humilis07778	PREDICTED: AP2-like ethylene-responsive transcription factor TOE3 isoform X2 [Prunus mume]	0.632711	1.61704	1.53203	2.0375	1.89013	2.56652	0.582337	0.0440466	0.155801	down
C.humilis10773.1	C.humilis10773	transcription factor CPC-like [Prunus avium]	1.91138	3.12057	2.72381	1.32247	9.89174	8.16826	0.400143	0.0459423	0.160274	down
C.humilis23710.1	C.humilis23710	PREDICTED: ethylene-responsive transcription factor 8-like [Prunus mume]	0.259164	0.662165	0.883468	0.478792	1.95538	2.52237	0.364124	0.0467562	0.162231	down
C.humilis09584.1	C.humilis09584	ethylene-responsive transcription factor WRI1 [Prunus persica]	2.2522	2.90947	2.52631	3.16446	2.90724	4.75134	0.710335	0.0467928	0.162336	down
C.humilis03524.1	C.humilis03524	PREDICTED: ethylene-responsive transcription factor ERF113 [Prunus mume]	3.74591	1.89445	2.54571	1.59533	0.942308	0.866497	2.40474	0.0468043	0.162355	up
C.humilis26217.1	C.humilis26217	myb family transcription factor PHL11 [Prunus persica]	0	0.399178	0.094871	1.04914	0.972012	0.832079	0.173154	0.047469	0.164196	down
C.humilis07145.1	C.humilis07145	probable WRKY transcription factor 51 [Prunus persica]	35.4765	36.2841	41.4236	23.7497	4.85924	10.9706	2.85966	0.0478531	0.165121	up
C.humilis19025.1	C.humilis19025	ethylene-responsive transcription factor TINY [Prunus persica]	0.853794	1.79312	1.61635	0.81182	6.43576	3.86152	0.383763	0.0490978	0.168316	down
C.humilis16258.2	C.humilis16258	trihelix transcription factor ASIL2 isoform X1 [Prunus persica]	1.86657	1.55473	2.52788	0.037243	0.931381	0.696721	3.57234	0.049448	0.169245	up
C.humilis12135.1	C.humilis12135	transcription factor-like protein DPB isoform X1 [Prunus persica]	11.7095	13.1704	11.8299	11.4102	13.6554	14.9914	0.916437	0.0502776	0.171189	down
C.humilis00462.1	C.humilis00462	transcription factor bHLH93 [Prunus persica]	2.58393	1.7924	2.68956	0.250875	1.5476	1.05668	2.47478	0.0507093	0.172174	up
C.humilis01611.1	C.humilis01611	PREDICTED: AP2-like ethylene-responsive transcription factor ANT [Prunus mume]	0.728497	2.63757	1.8885	2.24345	4.67557	3.12639	0.523082	0.0518896	0.175421	down
C.humilis02877.1	C.humilis02877	PREDICTED: probable WRKY transcription factor 57 [Prunus mume]	7.27411	5.0119	5.2132	3.93856	2.40462	2.25019	2.03636	0.0532551	0.179033	up
C.humilis08076.1	C.humilis08076	transcription factor DIVARICATA-like [Prunus avium]	20.3684	31.377	25.6358	22.5282	36.2637	40.4484	0.779737	0.0550975	0.183236	down
C.humilis07199.1	C.humilis07199	transcription factor MYB113-like [Prunus yedoensis var. nudiflora]	0	0	0	0.164849	0.434272	0.223095	0.000364868	0.055123	0.183294	down
C.humilis25659.1	C.humilis25659	transcription factor TCP9 [Prunus persica]	12.376	12.1343	13.4786	9.98078	21.3963	18.5852	0.760353	0.0551597	0.18333	down
C.humilis20337.1	C.humilis20337	ethylene-responsive transcription factor 3 [Prunus persica]	14.2689	19.6545	18.1979	24.9161	20.2645	21.5545	0.781017	0.0555117	0.184023	down
C.humilis02785.1	C.humilis02785	PREDICTED: transcription factor BIM2 [Prunus mume]	29.2116	24.8315	26.396	18.6981	19.0964	18.2252	1.43591	0.0555861	0.184165	up
C.humilis25875.1	C.humilis25875	transcription factor WER [Prunus persica]	8.54382	7.21545	8.6403	6.1643	13.9677	16.311	0.669528	0.0584209	0.190592	down
C.humilis17740.1	C.humilis17740	transcription factor MYB28 [Prunus persica]	0.124954	0.126351	0.189643	0.294668	0.204717	0.347173	0.520872	0.0588456	0.191652	down
C.humilis07778.1	C.humilis07778	PREDICTED: AP2-like ethylene-responsive transcription factor TOE3 isoform X1 [Prunus mume]	1.3475	1.71921	1.67773	1.17054	3.76282	2.93941	0.602639	0.0603035	0.195219	down
C.humilis07911.1	C.humilis07911	PREDICTED: transcription factor AS1 [Prunus mume]	1.4903	2.07779	0.755548	2.25795	5.35066	1.51483	0.473904	0.0627866	0.200939	down
C.humilis21392.1	C.humilis21392	transcription factor ICE1 [Prunus avium]	0	0	0	0.432287	0	0	0.000693983	0.0655081	0.207121	down
C.humilis17811.1	C.humilis17811	ethylene-responsive transcription factor 3 [Prunus avium]	54.407	69.1127	69.6039	130.583	60.576	94.8873	0.675147	0.066776	0.20988	down
C.humilis21786.1	C.humilis21786	putative transcription factor/ chromatin remodeling BED-type(Zn) family [Rosa chinensis]	1.88927	3.46831	3.34512	2.67282	4.78733	4.94569	0.701501	0.0687925	0.21373	down
C.humilis17966.1	C.humilis17966	nuclear transcription factor Y subunit B-3 [Prunus persica]	34.073	31.8892	29.4322	15.544	29.8199	20.9258	1.43905	0.0698286	0.215913	up
C.humilis07407.1	C.humilis07407	AP2-like ethylene-responsive transcription factor AIL6 [Prunus persica]	0.070404	0.714364	0.536032	0.683599	1.35676	1.39266	0.384734	0.0700366	0.216322	down
C.humilis08750.1	C.humilis08750	PREDICTED: trihelix transcription factor GTL2 [Prunus mume]	8.68708	15.6254	11.7807	10.1015	21.3861	18.8999	0.71631	0.0706741	0.217816	down
C.humilis00841.1	C.humilis00841	PREDICTED: ethylene-responsive transcription factor ERF012 [Prunus mume]	0.170769	0.167111	0.503618	0.074734	0.132586	0.053701	3.22387	0.0714725	0.219323	up
C.humilis05363.1	C.humilis05363	heat stress transcription factor A-6b [Prunus persica]	0.636803	0.391116	0.596961	0.605705	0.988835	0.91672	0.647038	0.0719715	0.220226	down
C.humilis18811.1	C.humilis18811	transcription factor WER-like [Prunus avium]	10.1573	13.6717	13.8041	9.38578	25.669	19.8251	0.685736	0.0720525	0.220374	down
C.humilis25112.1	C.humilis25112	ethylene-responsive transcription factor ERF114-like [Prunus yedoensis var. nudiflora]	1.05475	0.073163	0.674456	0.205251	0.03504	0.085444	5.53324	0.0737014	0.224169	up
C.humilis00231.1	C.humilis00231	PREDICTED: probable WRKY transcription factor 9 [Prunus mume]	0.252305	0.045704	0.179496	0.128063	0.767001	0.642828	0.310493	0.077296	0.231656	down
C.humilis24737.2	C.humilis24737	PREDICTED: E2F transcription factor-like E2FE isoform X2 [Prunus mume]	0.45672	1.03983	0	0.564287	5.81277	2.50593	0.168474	0.081046	0.239657	down
C.humilis24089.1	C.humilis24089	transcription factor MYB29 [Prunus persica]	3.00529	5.47268	5.16021	3.96789	6.68278	9.45801	0.678224	0.081203	0.239884	down
C.humilis18503.2	C.humilis18503	PREDICTED: probable WRKY transcription factor 23 [Prunus mume]	5.85879	5.27501	1.80909	2.21313	2.28277	1.28011	2.2408	0.082584	0.242447	up
C.humilis24489.1	C.humilis24489	PREDICTED: transcription factor TCP5 [Prunus mume]	9.6876	8.34224	7.38983	5.10557	6.79105	6.38675	1.39032	0.0832543	0.24375	up
C.humilis08468.1	C.humilis08468	transcription factor bHLH149 [Prunus persica]	44.9371	35.6443	39.3899	35.8603	50.9081	50.3901	0.874691	0.0837124	0.244639	down
C.humilis09423.2	C.humilis09423	trihelix transcription factor ASIL2 [Prunus persica]	7.70164	11.4065	11.3655	8.09714	18.9887	14.5816	0.731356	0.0842627	0.2459	down
C.humilis25259.1	C.humilis25259	transcription factor MYB6 [Prunus persica]	0	0	0	0	0.270114	0.241821	0.000586012	0.0855032	0.248148	down
C.humilis04514.1	C.humilis04514	PREDICTED: transcription factor bHLH147 [Prunus mume]	10.5625	15.4288	13.2607	10.3995	21.4114	18.5414	0.779548	0.0907405	0.258635	down
C.humilis07299.1	C.humilis07299	transcription factor MYB80 [Prunus persica]	0.535143	0.791238	1.17165	0.448435	0.340488	0.303724	2.28622	0.0914134	0.259756	up
C.humilis20745.3	C.humilis20745	PREDICTED: transcription factor BIM2 isoform X1 [Prunus mume]	2.89162	6.15547	3.71489	4.91974	7.46866	5.57816	0.710318	0.0919682	0.260665	down
C.humilis19428.1	C.humilis19428	AP2-like ethylene-responsive transcription factor At1g16060 [Prunus persica]	0.831778	7.80162	5.99049	7.39878	9.49633	15.0105	0.458348	0.0927643	0.262265	down
C.humilis24341.1	C.humilis24341	transcription factor BEE 1 [Prunus avium]	0.042918	1.0705	0.627326	0	0.20421	0.04713	6.92584	0.094674	0.265517	up
C.humilis06887.1	C.humilis06887	transcription factor E2FB isoform X2 [Prunus persica]	2.83851	4.27631	3.37242	3.15365	6.72638	4.26718	0.741294	0.0954999	0.267193	down
C.humilis14066.1	C.humilis14066	trihelix transcription factor PTL [Prunus persica]	3.16153	8.96651	5.7407	16.0004	7.15371	7.02916	0.592009	0.0965871	0.269316	down
C.humilis08388.1	C.humilis08388	transcription factor MYB86 [Prunus persica]	1.74959	5.07635	3.39902	0.854542	2.42416	2.01098	1.933	0.09941	0.274099	up
C.humilis02982.1	C.humilis02982	PREDICTED: transcription factor TCP15 [Prunus mume]	15.8283	28.8197	21.2247	18.9321	39.468	29.681	0.747864	0.0997313	0.274805	down
C.humilis06574.1	C.humilis06574	transcription factor RAX2-like [Prunus avium]	0.232144	0.334377	0.160355	0	0	0.082778	8.78103	0.0999918	0.275296	up
C.humilis00511.1	C.humilis00511	GATA transcription factor 25, partial [Prunus persica]	21.1942	21.9359	23.7186	20.8222	23.5966	27.197	0.933434	0.10086	0.276639	down
C.humilis16326.1	C.humilis16326	heat stress transcription factor A-4c-like [Prunus avium]	4.12417	7.69374	6.91229	24.3924	3.27682	9.50914	0.503793	0.10244	0.279607	down
C.humilis19546.1	C.humilis19546	trihelix transcription factor ASIL2 isoform X3 [Prunus persica]	0.914913	1.23232	1.31121	0.577537	0.675065	0.912395	1.59744	0.103903	0.282256	up
C.humilis04802.1	C.humilis04802	AP2-like ethylene-responsive transcription factor AIL5 [Prunus avium]	0.851496	4.16888	2.305	2.64115	5.4388	5.23576	0.550131	0.104578	0.28351	down
C.humilis11058.1	C.humilis11058	PREDICTED: general transcription factor IIF subunit 2 [Prunus mume]	2.46199	4.18073	4.12816	3.51679	5.76485	4.78784	0.76555	0.104689	0.283759	down
C.humilis07528.1	C.humilis07528	AP2-like ethylene-responsive transcription factor ANT isoform X1 [Prunus persica]	2.17712	4.61262	4.27189	3.11334	7.72525	5.73832	0.667291	0.106633	0.287148	down
C.humilis20468.1	C.humilis20468	transcription factor ILR3-like [Prunus avium]	0.544277	0.330214	0.368865	0	0	0.125289	9.9239	0.107368	0.288293	up
C.humilis11616.1	C.humilis11616	PREDICTED: ethylene-responsive transcription factor ERF106 [Prunus mume]	80.7558	131.531	96.4127	27.343	95.2751	61.763	1.67425	0.109477	0.292234	up
C.humilis11196.1	C.humilis11196	PREDICTED: probable WRKY transcription factor 24 isoform X1 [Prunus mume]	0.077339	0.04444	0.176815	0	0	0	995.313	0.115234	0.302012	up
C.humilis21666.1	C.humilis21666	transcription factor VIP1 [Prunus persica]	25.1676	22.2732	21.3455	17.3107	14.635	14.7452	1.47323	0.116444	0.304167	up
C.humilis04435.1	C.humilis04435	GATA transcription factor 15 [Prunus persica]	22.0928	33.0144	29.7495	18.6609	53.0627	48.6336	0.70504	0.118083	0.307197	down
C.humilis15375.1	C.humilis15375	PREDICTED: ethylene-responsive transcription factor WIN1-like [Prunus mume]	1.42937	26.0678	23.3916	23.2938	42.4696	55.1822	0.420757	0.118765	0.308499	down
C.humilis25221.1	C.humilis25221	PREDICTED: transcription factor MYC2-like [Prunus mume]	0	0.186178	0.167841	0.02153	1.27603	0.838802	0.165711	0.119024	0.308899	down
C.humilis18447.1	C.humilis18447	probable WRKY transcription factor 47 isoform X1 [Prunus avium]	5.01635	1.00849	2.38636	0.838582	1.15313	1.87708	2.17411	0.11914	0.309061	up
C.humilis09001.1	C.humilis09001	AP2-like ethylene-responsive transcription factor ANT isoform X1 [Prunus persica]	0.807671	3.29417	1.90662	1.7044	5.15287	4.05355	0.550688	0.119913	0.310368	down
C.humilis25645.1	C.humilis25645	ethylene-responsive transcription factor ERF027-like [Prunus avium]	0.258058	0.130616	0.122744	0	0	0	1704.73	0.120745	0.31163	up
C.humilis17541.1	C.humilis17541	PREDICTED: transcription factor MYB34 [Prunus mume]	0.213723	0	0.145095	0	0	0	1196.06	0.121018	0.312146	up
C.humilis08232.1	C.humilis08232	probable WRKY transcription factor 33 [Prunus avium]	97.1555	87.3	150.431	881.67	16.9207	56.6923	0.350563	0.121673	0.313356	down
C.humilis08509.1	C.humilis08509	PREDICTED: GATA transcription factor 17-like [Prunus mume]	0.11122	0.103692	0.318973	0.452545	0.749289	0.274901	0.361531	0.126191	0.321	down
C.humilis00917.1	C.humilis00917	NAC transcription factor [Prunus humilis]	239.674	130.02	184.871	1002.94	65.0079	168.085	0.448666	0.126258	0.321109	down
C.humilis16481.2	C.humilis16481	transcription factor TCP2 [Prunus persica]	9.82476	11.0535	8.63839	7.18156	16.7903	13.8121	0.781195	0.127797	0.323646	down
C.humilis07885.1	C.humilis07885	transcription factor-like protein DPA [Prunus persica]	0.210699	0.421233	0.26943	0.277621	0.682189	0.722857	0.535675	0.130153	0.327547	down
C.humilis23505.1	C.humilis23505	PREDICTED: transcription factor PIF1-like [Prunus mume]	7.27374	7.57531	6.98268	5.07995	6.37035	5.40688	1.2951	0.139892	0.344142	up
C.humilis24399.1	C.humilis24399	PREDICTED: general transcription factor IIE subunit 1 [Prunus mume]	28.579	28.7449	29.1942	19.1677	25.536	27.018	1.2063	0.140166	0.344564	up
C.humilis18813.1	C.humilis18813	PREDICTED: transcription factor TT2-like [Prunus mume]	12.226	10.9744	13.5486	4.17665	7.3834	12.2173	1.54555	0.145166	0.352614	up
C.humilis20273.2	C.humilis20273	scarecrow-like transcription factor PAT1 [Prunus persica]	0.364751	0	0.547569	1.23311	0.424	1.9906	0.250108	0.148248	0.357703	down
C.humilis02759.2	C.humilis02759	transcription factor bHLH49 isoform X2 [Prunus persica]	20.1118	30.2749	25.4903	16.3841	18.9862	21.5167	1.33382	0.152755	0.364434	up
C.humilis22629.1	C.humilis22629	ethylene-responsive transcription factor ERF109 [Prunus persica]	188.293	324.844	310.776	1871.79	25.9066	204.644	0.391902	0.153078	0.364941	down
C.humilis03012.1	C.humilis03012	probable WRKY transcription factor 36 isoform X1 [Prunus persica]	0.052771	0	0.1271	0	0	0	599.57	0.154296	0.366691	up
C.humilis13912.1	C.humilis13912	transcription factor E2FA [Prunus avium]	9.893	9.58939	10.6095	6.5183	9.49744	7.80785	1.26311	0.155394	0.36847	up
C.humilis15651.1	C.humilis15651	PREDICTED: transcription factor HY5 [Prunus mume]	16.4956	14.876	16.28	13.7041	17.6526	25.804	0.833641	0.157805	0.372482	down
C.humilis00608.1	C.humilis00608	transcription factor bHLH94 [Prunus persica]	0.042001	1.31694	1.19236	0.896775	2.62603	3.26296	0.375979	0.16364	0.381152	down
C.humilis22257.1	C.humilis22257	GATA transcription factor 5 [Prunus persica]	45.2807	49.3772	57.7261	121.065	37.3098	60.9443	0.694804	0.166184	0.384804	down
C.humilis22956.1	C.humilis22956	transcription factor bHLH25 [Prunus persica]	1.14735	1.6977	1.50328	0.274524	0.913742	1.23431	1.79492	0.167438	0.386615	up
C.humilis07661.1	C.humilis07661	PREDICTED: probable WRKY transcription factor 7 [Prunus mume]	24.1344	22.9528	26.1139	66.2392	21.6159	21.3665	0.670207	0.168592	0.38823	down
C.humilis15234.1	C.humilis15234	transcription factor IIIA [Prunus persica]	9.12379	8.65015	7.96299	6.47646	12.5197	11.5545	0.842434	0.175245	0.398127	down
C.humilis17905.1	C.humilis17905	PREDICTED: probable WRKY transcription factor 20 isoform X2 [Prunus mume]	1.18931	0.780071	0.029366	0.205525	0.040652	0.27829	3.81101	0.175652	0.398634	up
C.humilis05205.1	C.humilis05205	ethylene-responsive transcription factor ERF098-like [Prunus avium]	0.33784	0	0.259812	0	0	0	1992.17	0.177844	0.401646	up
C.humilis03075.1	C.humilis03075	transcription factor MYB1R1 [Prunus yedoensis var. nudiflora]	58.749	58.4396	64.8047	117.092	51.5972	69.9324	0.762686	0.178347	0.402545	down
C.humilis16623.2	C.humilis16623	probable WRKY transcription factor 14 [Prunus avium]	0.100655	0.170868	0.080002	0	0.056779	0	6.19111	0.178703	0.403112	up
C.humilis01612.1	C.humilis01612	PREDICTED: transcription factor bHLH74 isoform X1 [Prunus mume]	0.300536	0.457166	0	0.402261	1.97921	0.475526	0.265209	0.179064	0.403566	down
C.humilis11751.1	C.humilis11751	PREDICTED: transcription factor TCP19 [Prunus mume]	1.76807	1.81837	1.37853	0.407593	1.56262	0.967569	1.69004	0.179199	0.40369	up
C.humilis01475.1	C.humilis01475	PREDICTED: transcription factor SPATULA-like isoform X1 [Prunus mume]	2.56411	6.96102	7.17122	5.6659	8.26831	9.29271	0.718837	0.180818	0.405807	down
C.humilis11928.1	C.humilis11928	ethylene-responsive transcription factor CRF3 [Prunus avium]	1.21572	0	0	3.71523	1.31407	2.4596	0.162336	0.181514	0.406794	down
C.humilis19362.1	C.humilis19362	ethylene-responsive transcription factor ERF003 [Prunus persica]	0.131401	0	0.201042	0	0	0	1108.14	0.184283	0.41064	up
C.humilis19699.1	C.humilis19699	PREDICTED: transcription factor bHLH36-like [Prunus mume]	0.871458	1.14871	2.01416	7.87986	0.310804	0.951255	0.4413	0.187613	0.415891	down
C.humilis02675.1	C.humilis02675	AP2/ERF and B3 domain-containing transcription factor RAV1 [Prunus avium]	163.892	146.227	161.095	139.199	51.3287	61.0557	1.87299	0.187738	0.415964	up
C.humilis11028.3	C.humilis11028	GATA transcription factor 8 [Prunus yedoensis var. nudiflora]	12.675	40.5703	45.2269	113.135	3.99037	93.7822	0.466898	0.187841	0.416082	down
C.humilis21348.1	C.humilis21348	transcription factor TCP20 [Prunus yedoensis var. nudiflora]	44.6291	37.3453	32.2712	21.3442	35.5701	29.3787	1.32393	0.188613	0.417179	up
C.humilis26507.1	C.humilis26507	PREDICTED: transcription factor bHLH36-like [Prunus mume]	2.37982	3.52034	5.59057	22.1803	0.864518	2.71794	0.446021	0.189557	0.418787	down
C.humilis15014.1	C.humilis15014	heat stress transcription factor A-2 [Prunus persica]	0.066365	0.220096	0	0.245661	0.195402	0.540974	0.291701	0.190153	0.419487	down
C.humilis17771.1	C.humilis17771	probable WRKY transcription factor 31 isoform X1 [Prunus persica]	0.61276	0.377874	0.924188	1.00563	0.684196	1.16846	0.66992	0.192014	0.421963	down
C.humilis18009.1	C.humilis18009	transcription factor MYB46 [Prunus avium]	0.069233	1.14584	0.495732	0.653715	2.57298	0.789759	0.425949	0.196127	0.427421	down
C.humilis14073.1	C.humilis14073	PREDICTED: heat stress transcription factor A-3 isoform X1 [Prunus mume]	0.581687	1.64461	0.817887	0	0.510404	0.347601	3.54798	0.198692	0.430635	up
C.humilis11424.1	C.humilis11424	PREDICTED: trihelix transcription factor ASIL1 [Prunus mume]	29.022	23.0576	20.1552	13.0295	19.9567	21.0685	1.33633	0.201912	0.434496	up
C.humilis23045.1	C.humilis23045	PREDICTED: transcription factor ABORTED MICROSPORES-like [Prunus mume]	0	0	0	0	0	0.132329	0.00226708	0.208212	0.44351	down
C.humilis04144.1	C.humilis04144	transcription factor MUTE [Prunus avium]	0	0	0.19039	0.172652	0.128715	0.902981	0.158086	0.208549	0.443889	down
C.humilis04910.2	C.humilis04910	probable WRKY transcription factor 11 [Prunus avium]	36.3412	41.6924	51.5915	134.472	28.4423	35.382	0.653693	0.208974	0.444407	down
C.humilis07736.2	C.humilis07736	NAC transcription factor 29 [Prunus persica]	0	0	0	0.110728	0	0	0.00270934	0.209983	0.445676	down
C.humilis23318.1	C.humilis23318	PREDICTED: transcription factor bHLH62 [Prunus mume]	0.497017	3.79481	3.35429	3.59532	4.12009	4.99905	0.601371	0.211111	0.446927	down
C.humilis11324.1	C.humilis11324	transcription factor MYB25 [Prunus persica]	1.36689	1.69963	1.82147	0.759162	1.2876	1.43471	1.404	0.212819	0.449265	up
C.humilis03914.1	C.humilis03914	transcription factor bHLH62 [Prunus persica]	40.7617	55.6142	51.0809	36.036	36.1641	41.1763	1.30059	0.215333	0.452097	up
C.humilis09805.1	C.humilis09805	trihelix transcription factor PTL [Prunus persica]	0	0	0	0	0	0.103416	0.00290091	0.216009	0.452848	down
C.humilis24706.1	C.humilis24706	transcription factor MYB35 [Prunus persica]	0.799535	0.93389	0.718344	0.215482	0.675779	0.632477	1.60905	0.216088	0.452877	up
C.humilis09155.1	C.humilis09155	nuclear transcription factor Y subunit A-1-like [Prunus avium]	7.90247	7.69662	5.45837	4.1552	4.36434	6.57369	1.39516	0.21941	0.457499	up
C.humilis07770.1	C.humilis07770	nuclear transcription factor Y subunit B-10 [Prunus yedoensis var. nudiflora]	15.6493	13.7911	13.9073	15.5609	17.4211	14.2919	0.916949	0.222358	0.461093	down
C.humilis11540.1	C.humilis11540	WRKY transcription factor 55 [Prunus persica]	0.736706	0.518266	0.624152	0.288992	0.198542	0	3.85434	0.223501	0.462519	up
C.humilis03545.1	C.humilis03545	PREDICTED: ethylene-responsive transcription factor LEP-like [Prunus mume]	0	0.18095	0	0	0	0	603.167	0.225594	0.465262	up
C.humilis24079.1	C.humilis24079	PREDICTED: GATA transcription factor 23-like [Prunus mume]	0.819639	2.1478	1.76954	1.02052	3.03123	3.30991	0.643465	0.23106	0.472105	down
C.humilis09189.1	C.humilis09189	bZIP transcription factor 17 [Prunus persica]	20.4572	23.0506	19.0879	27.8353	20.6843	22.1823	0.885347	0.236397	0.47841	down
C.humilis26111.1	C.humilis26111	PREDICTED: transcription factor MYC2 [Prunus mume]	143.049	95.2183	150.22	383.371	61.4112	140.546	0.663709	0.238592	0.480937	down
C.humilis00480.2	C.humilis00480	MADS-box transcription factor 23 isoform X3 [Prunus persica]	0.879389	3.6856	3.34722	1.25523	1.65959	1.45595	1.81025	0.242886	0.486192	up
C.humilis18757.1	C.humilis18757	trihelix transcription factor ASIL2 [Prunus avium]	19.9954	22.308	23.524	17.3659	25.8742	24.8688	0.966501	0.247819	0.492382	down
C.humilis22133.1	C.humilis22133	PREDICTED: GATA transcription factor 19-like isoform X1 [Prunus mume]	3.40053	3.14579	3.73798	2.43925	2.9889	2.38951	1.31552	0.251329	0.496643	up
C.humilis15954.1	C.humilis15954	transcription factor DYT1 [Prunus persica]	0	0	0	0	0	0.290436	0.00103293	0.25544	0.501016	down
C.humilis23504.1	C.humilis23504	PREDICTED: transcription factor PIF1-like [Prunus mume]	4.88605	5.07649	4.7912	3.33393	4.32521	4.40246	1.2232	0.25732	0.502615	up
C.humilis11938.1	C.humilis11938	probable WRKY transcription factor 53 [Prunus avium]	2.50046	3.20249	3.43793	13.0524	1.39639	1.29963	0.580432	0.258263	0.503581	down
C.humilis08390.1	C.humilis08390	bHLH transcription factor [Prunus pseudocerasus]	2.93894	3.74184	3.00442	2.25103	2.90417	2.53013	1.26022	0.259533	0.504921	up
C.humilis01622.1	C.humilis01622	PREDICTED: transcription factor RAX2-like [Prunus mume]	0.52508	1.28532	1.36791	0.585164	0.449636	0.79468	1.73728	0.262166	0.507859	up
C.humilis23711.1	C.humilis23711	PREDICTED: probable WRKY transcription factor 21 [Prunus mume]	24.4748	24.226	20.7381	28.1221	23.8179	23.9833	0.914593	0.264708	0.511497	down
C.humilis25670.1	C.humilis25670	PREDICTED: transcription factor bHLH14-like isoform X2 [Prunus mume]	0	0.084617	0	0	0	0	282.057	0.269367	0.516264	up
C.humilis01463.1	C.humilis01463	bHLH transcription factor [Prunus yedoensis var. nudiflora]	0.083352	0	0.138758	0	0	0	740.367	0.269498	0.516264	up
C.humilis01670.1	C.humilis01670	GATA transcription factor 21 [Prunus persica]	15.9995	12.9898	13.0293	5.29748	13.7461	11.7289	1.36546	0.270623	0.517227	up
C.humilis19382.1	C.humilis19382	probable WRKY transcription factor 40 [Prunus avium]	192.108	135.186	271.793	982.121	24.7056	106.293	0.538206	0.275112	0.522329	down
C.humilis06509.2	C.humilis06509	GATA transcription factor 11 isoform X1 [Prunus persica]	0.739919	3.414	3.05735	1.5863	4.28556	5.52817	0.632566	0.277052	0.524561	down
C.humilis04674.1	C.humilis04674	transcription factor bHLH148 [Prunus yedoensis var. nudiflora]	10.7857	20.0333	14.7214	4.86877	15.9924	10.0316	1.47414	0.280167	0.528415	up
C.humilis01629.1	C.humilis01629	knotted-like transcription factor [Prunus persica]	0.056413	0.134242	0	0	0.017566	0	10.8536	0.285086	0.533905	up
C.humilis10467.1	C.humilis10467	PREDICTED: transcription factor TCP9 [Prunus mume]	14.0147	14.7689	17.7476	25.003	11.0681	21.1722	0.812867	0.286368	0.535198	down
C.humilis26190.1	C.humilis26190	PREDICTED: bZIP transcription factor 16 [Prunus mume]	1.94867	2.45126	0	0	0	0.571365	7.70073	0.294383	0.544503	up
C.humilis17622.1	C.humilis17622	transcription factor ILR3 [Prunus persica]	133.059	130.886	130.464	128.906	144.652	128.585	0.980767	0.295941	0.5461	down
C.humilis25222.1	C.humilis25222	PREDICTED: transcription factor bHLH14-like isoform X2 [Prunus mume]	15.7791	18.4221	20.8865	10.0145	16.9103	17.1143	1.25088	0.298892	0.549148	up
C.humilis11806.1	C.humilis11806	transcription factor LAF1 [Prunus persica]	0.126177	0.858266	0.359197	0.827415	0.951278	0.414834	0.612548	0.301874	0.552141	down
C.humilis02938.1	C.humilis02938	NAC transcription factor 29 [Prunus persica]	22.7584	14.944	17.667	18.5357	1.97578	3.6933	2.28754	0.304606	0.555419	up
C.humilis25614.1	C.humilis25614	transcription factor MYB3R-5 isoform X1 [Prunus persica]	0.167956	0.516445	0.239535	0.268017	0.777345	0.438216	0.622775	0.30528	0.55584	down
C.humilis16241.1	C.humilis16241	transcription factor bHLH30 [Prunus persica]	19.8195	17.0491	16.356	9.19927	19.2477	11.8781	1.31989	0.307806	0.558699	up
C.humilis07460.1	C.humilis07460	PREDICTED: transcription factor bHLH93-like [Prunus mume]	0.033749	0.857865	0.375248	0.124243	0.211309	0.179368	2.46031	0.309272	0.560304	up
C.humilis22133.2	C.humilis22133	PREDICTED: GATA transcription factor 19-like isoform X1 [Prunus mume]	3.9376	4.1126	4.30396	2.89283	3.4117	3.80291	1.22228	0.312371	0.563913	up
C.humilis14859.1	C.humilis14859	ethylene-responsive transcription factor ERF017 [Prunus persica]	176.074	134.448	246.15	814.689	18.6199	121.987	0.582722	0.31681	0.569095	down
C.humilis26563.1	C.humilis26563	MADS-box transcription factor 50 [Prunus persica]	0	0	0	0.068065	0	0	0.00440755	0.320476	0.5727	down
C.humilis10912.2	C.humilis10912	PREDICTED: B3 domain-containing transcription factor NGA1-like [Prunus mume]	3.45647	2.80069	2.08128	0.051168	2.52046	0	3.24248	0.321176	0.573341	up
C.humilis27199.2	C.humilis27199	PREDICTED: transcription factor DIVARICATA [Prunus mume]	14.4072	6.68767	3.04239	2.42979	0	0	9.93387	0.321373	0.573428	up
C.humilis24643.1	C.humilis24643	transcription factor PRE3 [Prunus persica]	0.156338	0	0	0	0	0	521.127	0.321826	0.573475	up
C.humilis07670.1	C.humilis07670	AP2-like ethylene-responsive transcription factor TOE3 [Prunus mume]	27.6365	24.6941	22.6971	12.4182	21.4578	25.4332	1.26503	0.322197	0.573972	up
C.humilis19472.1	C.humilis19472	heat stress transcription factor A-4c isoform X1 [Prunus persica]	45.8106	35.2433	40.3603	152.467	15.1495	17.4167	0.656175	0.322285	0.573989	down
C.humilis13221.1	C.humilis13221	PREDICTED: transcription factor bHLH106-like [Prunus mume]	2.7693	5.68599	3.81808	4.5175	6.02691	3.92149	0.848435	0.324428	0.576128	down
C.humilis06395.2	C.humilis06395	ethylene-responsive transcription factor RAP2-7 isoform X2 [Prunus persica]	16.9654	15.7447	17.4758	15.0625	16.5879	19.3411	0.9842	0.325578	0.577291	down
C.humilis05503.3	C.humilis05503	PREDICTED: transcription factor FAMA isoform X2 [Prunus mume]	0.62639	0.585661	2.35819	0.185955	1.24465	0.4342	1.91454	0.32588	0.577291	up
C.humilis00418.1	C.humilis00418	ethylene-responsive transcription factor ERF022 [Prunus persica]	0	0	0.09495	0	0	0	316.5	0.326225	0.577291	up
C.humilis05878.2	C.humilis05878	probable WRKY transcription factor 2 [Prunus persica]	11.4549	10.9672	10.5376	8.0536	8.97943	10.3146	1.20521	0.32787	0.579184	up
C.humilis14224.2	C.humilis14224	bHLH transcription factor [Prunus pseudocerasus]	0.513452	1.70241	1.1782	0.056173	1.2306	0.367779	2.05134	0.328922	0.580205	up
C.humilis19257.1	C.humilis19257	PREDICTED: ethylene-responsive transcription factor WIN1, partial [Prunus mume]	0	0	0	0	0	0.097175	0.00308721	0.339052	0.590125	down
C.humilis10704.1	C.humilis10704	PREDICTED: probable WRKY transcription factor 56 [Prunus mume]	0	0.451255	0.387956	0	0.045806	0.126332	4.87522	0.345617	0.595907	up
C.humilis17523.2	C.humilis17523	B3 domain-containing transcription factor VAL3-like [Prunus persica]	0.2668	0.420139	1.7966	1.63598	1.03807	1.07813	0.661893	0.346512	0.596915	down
C.humilis20070.2	C.humilis20070	putative Myb family transcription factor At1g14600 isoform X1 [Prunus persica]	0.398425	0.280535	0.493713	0.439351	0.2495	1.14258	0.640306	0.349139	0.59941	down
C.humilis14593.1	C.humilis14593	transcription factor bHLH121-like [Prunus avium]	14.1646	12.5875	11.032	4.1992	12.2503	11.6829	1.34308	0.349987	0.599822	up
C.humilis08390.2	C.humilis08390	bHLH transcription factor [Prunus pseudocerasus]	8.90612	11.3646	11.8408	8.09995	12.5873	12.9696	0.954089	0.350108	0.599963	down
C.humilis04017.1	C.humilis04017	heat stress transcription factor A-5 [Prunus persica]	12.7104	11.2486	12.0304	24.246	8.94418	10.3694	0.826212	0.352425	0.601788	down
C.humilis07480.1	C.humilis07480	PREDICTED: transcription factor bHLH18 [Prunus mume]	0.713165	1.24209	0.951733	0.468215	1.65999	1.84041	0.732493	0.354971	0.604256	down
C.humilis02641.1	C.humilis02641	PREDICTED: ethylene-responsive transcription factor ERF118-like [Prunus mume]	20.0983	23.1199	24.5131	14.7753	28.0986	32.6037	0.897371	0.359849	0.609847	down
C.humilis11457.1	C.humilis11457	AP2/EREBP family transcription factor-like protein 8 [Prunus yedoensis var. nudiflora]	106.735	61.1902	66.9637	77.128	0.917014	4.65949	2.8401	0.360136	0.609894	up
C.humilis26145.1	C.humilis26145	transcription factor MYB39-like [Prunus avium]	0.057849	0.210709	0.438864	0.152648	0	0.039079	3.68974	0.361632	0.611296	up
C.humilis16326.2	C.humilis16326	heat stress transcription factor A-4c-like [Prunus avium]	16.4341	14.626	15.0692	27.3344	11.7043	14.6117	0.859811	0.365304	0.614848	down
C.humilis25801.1	C.humilis25801	PREDICTED: probable WRKY transcription factor 15 [Prunus mume]	0.589809	1.19184	0.41386	0.50946	0.530416	0.175727	1.80611	0.36763	0.617219	up
C.humilis05487.1	C.humilis05487	ethylene-responsive transcription factor ERF062 [Prunus persica]	2.1134	1.75385	1.30406	1.37413	2.29597	2.27755	0.869471	0.370416	0.62072	down
C.humilis11417.1	C.humilis11417	PREDICTED: transcription factor bHLH51 [Prunus mume]	20.3334	16.3886	19.0877	11.7818	19.8022	12.328	1.27094	0.371008	0.621185	up
C.humilis14175.1	C.humilis14175	transcription factor MYB27 [Prunus persica]	0	0.051349	0.417128	0.357209	0.227836	0.595321	0.396891	0.374901	0.625385	down
C.humilis26514.1	C.humilis26514	trihelix transcription factor ASIL2 isoform X2 [Prunus persica]	2.0582	2.15804	2.62881	1.80198	1.68398	1.53168	1.3642	0.378196	0.62884	up
C.humilis20540.1	C.humilis20540	transcription factor MYB14 [Prunus yedoensis var. nudiflora]	17.5293	16.7089	33.5776	80.9396	3.45192	16.859	0.669783	0.381235	0.631785	down
C.humilis15290.1	C.humilis15290	myb family transcription factor EFM [Prunus persica]	7.52553	9.07988	7.18081	6.90449	7.35	11.1132	0.937659	0.385752	0.636801	down
C.humilis25028.1	C.humilis25028	nuclear transcription factor Y subunit C-1 isoform X2 [Prunus persica]	3.35973	2.66467	3.65167	3.2517	3.33753	3.75493	0.935413	0.386656	0.637629	down
C.humilis10293.1	C.humilis10293	GATA transcription factor 4-like [Prunus avium]	1.64602	5.42098	5.69961	3.68759	5.01968	7.58694	0.783506	0.387072	0.638158	down
C.humilis23224.1	C.humilis23224	PREDICTED: transcription factor RF2a-like [Prunus mume]	0.034839	0	0	0	0	0.373164	0.0933611	0.388302	0.639246	down
C.humilis13536.1	C.humilis13536	AP2-like ethylene-responsive transcription factor At2g41710 [Prunus persica]	0.024797	7.02116	3.81689	6.83275	6.31601	6.8622	0.542845	0.390956	0.642392	down
C.humilis24134.3	C.humilis24134	PREDICTED: basic transcription factor 3 isoform X1 [Prunus mume]	6.64062	0.835469	1.68733	0.127752	0.196073	3.84133	2.20002	0.39516	0.646779	up
C.humilis07107.1	C.humilis07107	PREDICTED: ethylene-responsive transcription factor ERF110-like isoform X2 [Prunus mume]	0.114936	0	0.126271	0.02425	0.025074	0.023712	3.30258	0.401749	0.652642	up
C.humilis05878.1	C.humilis05878	probable WRKY transcription factor 2 [Prunus persica]	0.015019	1.86112	2.25855	2.57312	1.85935	2.89929	0.563942	0.405913	0.656975	down
C.humilis14293.1	C.humilis14293	myb family transcription factor EFM isoform X1 [Prunus persica]	19.295	8.9462	14.4615	10.3517	21.6439	18.4284	0.846871	0.409105	0.660367	down
C.humilis11937.1	C.humilis11937	transcription factor SPEECHLESS [Prunus avium]	0	0.095671	0	0	0.416067	0.128511	0.175679	0.410827	0.662075	down
C.humilis01504.1	C.humilis01504	transcription factor MYB44 [Prunus persica]	349.977	483.897	564.132	798.051	280.403	531.211	0.868507	0.412145	0.663596	down
C.humilis19601.1	C.humilis19601	transcription factor TCP4 [Prunus persica]	27.3725	29.1767	29.0196	20.7553	33.4357	32.1075	0.991545	0.41762	0.668182	down
C.humilis02099.1	C.humilis02099	transcription factor RF2a [Prunus persica]	15.2194	16.869	17.3524	19.9998	15.248	16.2223	0.960576	0.420892	0.671461	down
C.humilis10583.1	C.humilis10583	transcription factor MYB3 [Prunus persica]	0.661133	0.217951	0.19166	0.164699	0.201303	0.294895	1.62014	0.429755	0.679959	up
C.humilis22160.1	C.humilis22160	PREDICTED: MADS-box transcription factor 23 isoform X2 [Prunus mume]	0.025591	0.59152	2.88966	0.325734	0.048576	1.04185	2.47626	0.432192	0.682069	up
C.humilis16580.1	C.humilis16580	PREDICTED: probable WRKY transcription factor 71 [Prunus mume]	0.660278	0.421883	0.982966	0.418085	0.201745	0.632936	1.64845	0.432895	0.682447	up
C.humilis20908.1	C.humilis20908	PREDICTED: ethylene-responsive transcription factor RAP2-2-like [Prunus mume]	0	0	0	0.035846	0	0	0.00836913	0.434167	0.682447	down
C.humilis16394.1	C.humilis16394	PREDICTED: probable WRKY transcription factor 71 [Prunus mume]	0.427429	0.270513	0.576427	0.268113	0.143589	0.37871	1.61228	0.434568	0.682708	up
C.humilis09522.2	C.humilis09522	PREDICTED: transcription factor GAMYB-like [Prunus mume]	5.24411	6.5839	1.98269	3.64856	5.37069	8.01259	0.810875	0.437588	0.685104	down
C.humilis04274.1	C.humilis04274	PREDICTED: nuclear transcription factor Y subunit B-5-like [Prunus mume]	0.029952	0	0.034544	0	0.136418	0.104986	0.26717	0.442989	0.688952	down
C.humilis00546.1	C.humilis00546	transcription factor bHLH30-like [Prunus avium]	0.260112	0.702646	0.83109	0.392147	1.10354	0.919684	0.74268	0.44389	0.689676	down
C.humilis11615.1	C.humilis11615	ethylene-responsive transcription factor ERF105-like [Prunus avium]	834.447	755.771	1005.11	833.709	318.155	623.864	1.46156	0.445694	0.690764	up
C.humilis16326.3	C.humilis16326	heat stress transcription factor A-4c-like [Prunus avium]	6.59161	6.50777	7.49155	6.44562	1.18145	4.92511	1.64043	0.446289	0.691129	up
C.humilis01229.1	C.humilis01229	PREDICTED: probable WRKY transcription factor 17 [Prunus mume]	53.3387	52.3673	58.4877	107.622	37.3403	42.2053	0.877253	0.446826	0.691563	down
C.humilis20438.1	C.humilis20438	transcription factor CPC [Prunus persica]	74.0774	43.5628	44.7145	30.1248	86.1095	79.3755	0.829993	0.447009	0.691711	down
C.humilis02867.1	C.humilis02867	NAC transcription factor 29 [Prunus persica]	0	0.221254	0	0.174473	0.322043	0.122654	0.35734	0.448048	0.692546	down
C.humilis15222.1	C.humilis15222	PREDICTED: trihelix transcription factor ASIL2 [Prunus mume]	11.8948	12.3873	11.7839	8.39761	15.8643	13.2013	0.962702	0.448053	0.692546	down
C.humilis21760.1	C.humilis21760	ethylene-responsive transcription factor ABR1-like [Prunus avium]	0.212906	0.023626	0.20502	0.111419	0.030768	0	3.10543	0.454407	0.698836	up
C.humilis15938.1	C.humilis15938	bHLH transcription factor [Prunus pseudocerasus]	50.9113	36.2706	40.8611	41.8324	46.9624	42.8682	0.972506	0.454977	0.699273	down
C.humilis00416.1	C.humilis00416	PREDICTED: ethylene-responsive transcription factor ERF021-like [Prunus mume]	0	0.131119	0.049831	0	0	0.027453	6.59127	0.463	0.70538	up
C.humilis08531.1	C.humilis08531	PREDICTED: LOW QUALITY PROTEIN: AP2-like ethylene-responsive transcription factor At1g79700 [Prunus mume]	0.076121	0	0	0	0	0	253.737	0.465125	0.70587	up
C.humilis03355.2	C.humilis03355	PREDICTED: trihelix transcription factor GT-1-like isoform X2 [Prunus mume]	14.6858	11.3997	11.9436	9.51493	11.5419	10.4738	1.2061	0.471412	0.709345	up
C.humilis05988.1	C.humilis05988	WRKY transcription factor WRKY24 [Prunus persica]	58.0041	42.8532	62.2215	176.869	10.5959	25.446	0.765949	0.471714	0.709681	down
C.humilis25670.2	C.humilis25670	PREDICTED: transcription factor bHLH14-like isoform X1 [Prunus mume]	0.031356	0.168942	0	0.093356	0.331622	0.028754	0.441446	0.472157	0.710029	down
C.humilis25473.2	C.humilis25473	probable WRKY transcription factor 29 isoform X2 [Prunus persica]	5.24874	2.50936	6.18342	15.4039	0.746382	2.7203	0.738795	0.473568	0.711158	down
C.humilis02995.2	C.humilis02995	transcription factor MYB124 isoform X2 [Prunus avium]	3.9745	6.09272	6.94089	5.68367	3.25165	2.79885	1.44945	0.483712	0.719845	up
C.humilis17971.1	C.humilis17971	nuclear transcription factor Y subunit B-9 [Prunus persica]	0	0	0	0	0	0.071731	0.00418229	0.485687	0.719846	down
C.humilis05547.1	C.humilis05547	ethylene-responsive transcription factor ERF015 [Prunus persica]	5.75284	6.93684	7.74751	3.40645	5.75075	7.22926	1.2472	0.490131	0.720358	up
C.humilis18503.4	C.humilis18503	PREDICTED: probable WRKY transcription factor 23 [Prunus mume]	7.59033	4.40907	0.607433	2.97403	2.26806	2.42671	1.64391	0.49105	0.720886	up
C.humilis06395.1	C.humilis06395	ethylene-responsive transcription factor RAP2-7 isoform X1 [Prunus persica]	17.61	17.104	20.9817	15.7305	17.2674	23.3753	0.987981	0.494	0.723949	down
C.humilis14463.1	C.humilis14463	GATA transcription factor 19 [Prunus persica]	0.230762	0.959063	0.686634	0.218545	1.12966	1.38185	0.687335	0.494301	0.72407	down
C.humilis17401.1	C.humilis17401	ethylene-responsive transcription factor 4 [Prunus persica]	471.608	618.734	781.079	1645.37	144.785	489.638	0.820874	0.495733	0.725264	down
C.humilis10123.1	C.humilis10123	PREDICTED: ethylene-responsive transcription factor ERF034 [Prunus mume]	2.14809	8.15995	4.30777	2.86138	8.71715	6.61897	0.803177	0.504557	0.731968	down
C.humilis21267.1	C.humilis21267	trihelix transcription factor GT-4-like [Prunus avium]	16.83	14.4996	15.9575	10.0864	14.5156	15.8513	1.16893	0.506601	0.733656	up
C.humilis16904.1	C.humilis16904	myb family transcription factor APL [Prunus persica]	23.6858	19.3876	20.699	13.7412	22.4316	32.9758	0.922251	0.5073	0.734128	down
C.humilis17905.2	C.humilis17905	PREDICTED: probable WRKY transcription factor 20 isoform X2 [Prunus mume]	4.12736	1.93784	3.14749	2.78618	3.6145	3.69119	0.912882	0.510374	0.736201	down
C.humilis00326.2	C.humilis00326	transcription factor bHLH80 [Prunus persica]	1.79719	2.89616	0	2.19867	3.50895	2.76105	0.554202	0.511192	0.736676	down
C.humilis26909.1	C.humilis26909	ethylene-responsive transcription factor SHINE 2 [Prunus persica]	7.37004	17.9873	12.4032	8.80957	15.6102	17.6746	0.897047	0.52298	0.745437	down
C.humilis19506.1	C.humilis19506	probable WRKY transcription factor 69 [Prunus persica]	7.34373	6.02231	6.85588	6.73133	4.1277	4.11505	1.35046	0.535156	0.754087	up
C.humilis15245.1	C.humilis15245	heat stress transcription factor C-1 [Prunus avium]	16.913	20.5973	17.9867	19.3813	9.50555	11.45	1.37584	0.543174	0.760292	up
C.humilis09868.2	C.humilis09868	transcription factor bHLH10-like [Prunus avium]	0.128649	0.272846	0	0	0.406993	0.596657	0.400035	0.545864	0.762391	down
C.humilis02877.2	C.humilis02877	PREDICTED: probable WRKY transcription factor 57 [Prunus mume]	2.01296	2.83002	1.83315	3.12675	1.93038	1.9542	0.952191	0.553636	0.767987	down
C.humilis15910.1	C.humilis15910	MYB-like transcription factor ETC1 [Prunus persica]	15.1293	10.0762	11.2184	8.25296	13.77	16.7701	0.938929	0.558469	0.769411	down
C.humilis21008.1	C.humilis21008	ethylene-responsive transcription factor ERF057-like [Prunus avium]	0	0	0	0	0.055344	0	0.00542064	0.55915	0.769411	down
C.humilis16212.1	C.humilis16212	PREDICTED: transcription factor TCP4-like [Prunus mume]	0	0.179235	0	0	0.402319	0.248152	0.275546	0.56169	0.77137	down
C.humilis05618.1	C.humilis05618	ethylene-responsive transcription factor RAP2-11 [Prunus persica]	0.0508	0	0	0.050216	0	0.121578	0.295703	0.564354	0.773494	down
C.humilis23488.1	C.humilis23488	transcription factor PIF1 isoform X1 [Prunus persica]	0	0.095933	0	0	0.011895	0.357684	0.259574	0.571376	0.778553	down
C.humilis02759.1	C.humilis02759	transcription factor bHLH49 isoform X2 [Prunus persica]	3.94318	2.9574	4.27599	3.09314	5.068	3.39171	0.967429	0.575681	0.781978	down
C.humilis22983.1	C.humilis22983	transcription factor bHLH121 [Prunus persica]	15.4849	15.6252	14.8731	11.8152	17.5119	15.3862	1.0284	0.576316	0.782471	up
C.humilis03355.1	C.humilis03355	trihelix transcription factor GT-1 isoform X1 [Prunus persica]	2.28646	4.16429	3.72886	4.28727	2.26279	4.19488	0.947387	0.576866	0.782877	down
C.humilis07100.1	C.humilis07100	PREDICTED: ethylene-responsive transcription factor ERF110-like isoform X2 [Prunus mume]	0.061817	0.032909	0.12649	0.040479	0	0.065201	2.09326	0.579489	0.784564	up
C.humilis00125.1	C.humilis00125	transcription factor TCP8 [Prunus persica]	4.83518	5.39989	5.67007	3.28891	6.55325	6.58914	0.967978	0.583802	0.787945	down
C.humilis07646.1	C.humilis07646	transcription factor MYB44 [Prunus persica]	102.283	78.0561	73.6519	134.698	68.7563	60.9234	0.960714	0.587807	0.790774	down
C.humilis11928.2	C.humilis11928	ethylene-responsive transcription factor CRF3 [Prunus persica]	0.206992	0.460601	1.11936	0.575427	0.108956	0.381094	1.67714	0.589305	0.792077	up
C.humilis20273.3	C.humilis20273	scarecrow-like transcription factor PAT1 [Prunus persica]	0.35353	0.386192	0.804037	0.841817	0.593028	0.291397	0.894289	0.59025	0.792397	down
C.humilis09714.1	C.humilis09714	transcription factor DIVARICATA [Prunus avium]	7.64625	4.49688	4.82634	5.42372	3.28563	4.13825	1.32083	0.594652	0.79541	up
C.humilis05503.2	C.humilis05503	PREDICTED: transcription factor FAMA isoform X2 [Prunus mume]	2.05832	1.61793	1.51724	1.62071	0.114373	5.45811	0.722002	0.597632	0.797218	down
C.humilis20272.4	C.humilis20272	scarecrow-like transcription factor PAT1 [Prunus persica]	2.37729	2.80402	3.22896	2.84161	3.36589	2.21982	0.997978	0.598572	0.797979	down
C.humilis19106.1	C.humilis19106	PREDICTED: trihelix transcription factor ASIL1-like [Prunus mume]	30.3718	32.0342	27.3453	20.0094	35.6675	34.5762	0.994438	0.599442	0.798497	down
C.humilis07796.2	C.humilis07796	PREDICTED: WRKY transcription factor 44 isoform X2 [Prunus mume]	1.04741	5.62244	7.64192	7.66296	2.83359	5.83728	0.876205	0.60004	0.798874	down
C.humilis25151.3	C.humilis25151	trihelix transcription factor GTL1 isoform X1 [Prunus avium]	2.51106	3.48992	6.52133	2.72164	2.35703	4.58236	1.29617	0.600375	0.799055	up
C.humilis07131.1	C.humilis07131	probable WRKY transcription factor 13 [Prunus persica]	2.81782	3.10813	2.91341	1.41222	3.74469	2.10645	1.21698	0.615937	0.808258	up
C.humilis09633.1	C.humilis09633	transcription factor DIVARICATA [Prunus avium]	14.497	9.88489	10.2624	10.7218	6.66189	9.86785	1.27128	0.619923	0.811117	up
C.humilis23460.1	C.humilis23460	PREDICTED: transcription factor PIF1-like [Prunus mume]	9.26262	10.8737	9.24497	6.49241	9.4859	9.84714	1.13769	0.620005	0.811144	up
C.humilis00326.4	C.humilis00326	transcription factor bHLH80 [Prunus persica]	9.88559	9.31257	9.82186	8.33184	9.73077	9.70538	1.04509	0.62129	0.812194	up
C.humilis06773.2	C.humilis06773	transcription factor TGA9 isoform X1 [Prunus persica]	0.29104	0.058844	0.094119	0.126088	0	0.087643	2.07739	0.622697	0.813164	up
C.humilis02995.1	C.humilis02995	transcription factor MYB124 isoform X2 [Prunus avium]	2.23505	0	0	0	4.22455	3.87182	0.276056	0.62564	0.814912	down
C.humilis24390.1	C.humilis24390	transcription factor MYBS1 [Prunus avium]	41.1067	44.7066	39.0468	15.2944	50.4674	39.0143	1.19169	0.626548	0.815661	up
C.humilis12372.1	C.humilis12372	myb family transcription factor PHL7 isoform X1 [Prunus yedoensis var. nudiflora]	30.3626	27.2781	27.6848	22.0627	26.8823	25.8166	1.1413	0.634439	0.821065	up
C.humilis18504.1	C.humilis18504	transcription factor UPBEAT1 [Prunus persica]	0	0	0.055829	0.141883	0	0	0.393486	0.634481	0.821065	down
C.humilis16258.3	C.humilis16258	trihelix transcription factor ASIL2 isoform X1 [Prunus persica]	7.43354	7.28648	6.31263	4.00488	7.14772	7.09982	1.15232	0.637463	0.82328	up
C.humilis25641.1	C.humilis25641	PREDICTED: ethylene-responsive transcription factor ERF027-like [Prunus mume]	0.355631	0.743091	0.714252	0.95174	0.337168	0.68252	0.919625	0.638794	0.823739	down
C.humilis24043.1	C.humilis24043	ethylene-responsive transcription factor ERF071 [Prunus persica]	49.1365	47.0235	61.6253	78.0106	28.8311	53.3033	0.985266	0.644662	0.826452	down
C.humilis18933.1	C.humilis18933	transcription factor bHLH87 [Prunus yedoensis var. nudiflora]	0	0.140813	0.147122	0.022248	0.02248	0.113125	1.82407	0.649947	0.829339	up
C.humilis15413.1	C.humilis15413	PREDICTED: transcription factor WER-like [Prunus mume]	5.18741	9.55797	6.97908	4.43052	10.6562	7.77854	0.950109	0.651568	0.830284	down
C.humilis25907.1	C.humilis25907	ethylene-responsive transcription factor 1A [Prunus avium]	79.6838	60.4202	84.5971	127.077	37.3586	65.0383	0.979201	0.653476	0.831023	down
C.humilis11730.2	C.humilis11730	transcription factor bHLH120-like isoform X1 [Prunus avium]	0	0	0.027484	0.000594	0.090751	0	0.300881	0.658697	0.834863	down
C.humilis00326.1	C.humilis00326	transcription factor bHLH80 [Prunus persica]	0.028388	0.043398	1.11468	0.571352	0.117992	0.985753	0.708299	0.66093	0.835042	down
C.humilis21884.1	C.humilis21884	B3 domain-containing transcription factor NGA1-like [Prunus avium]	0	0	0	0	0.066757	0	0.00449391	0.664056	0.835166	down
C.humilis13862.2	C.humilis13862	nuclear transcription factor Y subunit A-10 [Prunus persica]	4.44346	4.97147	1.32115	2.81927	2.5979	2.82029	1.30332	0.668572	0.838221	up
C.humilis18605.1	C.humilis18605	PREDICTED: GATA transcription factor 24 [Prunus mume]	2.4388	3.966	2.68453	2.25124	3.42231	3.48693	0.992233	0.671913	0.840492	down
C.humilis13294.1	C.humilis13294	PREDICTED: transcription factor bHLH106-like [Prunus mume]	2.64191	4.60388	2.37402	2.89655	4.49327	2.55655	0.967168	0.673716	0.841756	down
C.humilis22160.2	C.humilis22160	PREDICTED: MADS-box transcription factor 23 isoform X2 [Prunus mume]	3.26833	2.85239	0	1.64166	1.07466	0	2.25331	0.674033	0.84201	up
C.humilis26266.1	C.humilis26266	trihelix transcription factor GT-3b [Prunus persica]	5.64903	4.87257	5.63787	3.43842	5.95094	6.97793	0.987303	0.675539	0.843226	down
C.humilis24180.1	C.humilis24180	transcription factor MYB52 [Prunus persica]	0.182454	0.155595	0.233874	0.188629	0.380559	0.095807	0.860041	0.68256	0.847665	down
C.humilis10277.1	C.humilis10277	probable WRKY transcription factor 12 [Prunus persica]	0.65494	1.15526	0.389728	0.610305	0.538391	0.503929	1.33117	0.684336	0.848821	up
C.humilis08583.1	C.humilis08583	PREDICTED: nuclear transcription factor Y subunit B-4 [Prunus mume]	0.393333	0.261853	0.508901	0.365651	0.187	0.28186	1.39493	0.68509	0.849405	up
C.humilis04272.1	C.humilis04272	PREDICTED: nuclear transcription factor Y subunit B-5-like [Prunus mume]	0.039158	0	0.045162	0	0.057456	0.104444	0.520815	0.685884	0.849911	down
C.humilis19546.2	C.humilis19546	trihelix transcription factor ASIL2 isoform X2 [Prunus persica]	0.526654	0.001497	0.300473	0.609613	0.552965	0.001743	0.71168	0.690259	0.852425	down
C.humilis20745.1	C.humilis20745	PREDICTED: transcription factor BIM2 isoform X1 [Prunus mume]	0.325885	1.72436	0.695235	0.675051	1.46216	0.978131	0.881276	0.691688	0.853443	down
C.humilis20926.1	C.humilis20926	NAC transcription factor NAC4 [Prunus yedoensis var. nudiflora]	0.587803	0.90819	0.491799	0.677783	0.428477	0.995492	0.945779	0.691746	0.853443	down
C.humilis19786.1	C.humilis19786	PREDICTED: ethylene-responsive transcription factor ERF053-like [Prunus mume]	12.7656	13.9824	16.2091	15.6228	3.55882	12.4658	1.35737	0.693286	0.854405	up
C.humilis16094.1	C.humilis16094	RNA polymerase II transcription factor B subunit 2 isoform X1 [Prunus avium]	12.3304	14.244	14.8354	11.2302	12.7057	12.274	1.1436	0.694897	0.855253	up
C.humilis11541.1	C.humilis11541	probable WRKY transcription factor 70 [Prunus persica]	124.713	260.487	248.37	280.242	42.8176	112.811	1.45357	0.709834	0.864275	up
C.humilis21001.1	C.humilis21001	probable WRKY transcription factor 72 [Prunus avium]	0.050053	0	0.050989	0.010003	0	0.041398	1.96576	0.710834	0.865001	up
C.humilis00510.1	C.humilis00510	GATA transcription factor 24 [Prunus persica]	46.0509	47.0394	46.9019	38.7912	42.5896	41.8674	1.13586	0.711669	0.865366	up
C.humilis22132.1	C.humilis22132	GATA transcription factor 28 [Prunus persica]	1.72464	2.21791	0	0	3.19347	3.65225	0.575915	0.716535	0.868261	down
C.humilis11629.1	C.humilis11629	transcription factor MYB6 [Prunus persica]	0	0.061811	0.131231	0.172413	0.118415	0	0.663767	0.716974	0.868538	down
C.humilis18487.1	C.humilis18487	transcription factor MYB108 [Prunus persica]	5.47488	4.2846	9.5351	19.7574	0.298659	0.873426	0.921886	0.719172	0.869434	down
C.humilis04516.1	C.humilis04516	PREDICTED: probable WRKY transcription factor 23 [Prunus mume]	5.70897	2.93126	6.41621	6.89152	0.933869	2.46992	1.46246	0.725036	0.872793	up
C.humilis25644.1	C.humilis25644	PREDICTED: ethylene-responsive transcription factor ERF027-like [Prunus mume]	0	0.089881	0	0.198834	0	0	0.45204	0.727938	0.873922	down
C.humilis08152.1	C.humilis08152	PREDICTED: trihelix transcription factor GT-3b [Prunus mume]	0.477393	0.283095	0.935392	0.735784	0.115158	0.282344	1.49643	0.730854	0.87545	up
C.humilis01050.1	C.humilis01050	ethylene-responsive transcription factor SHINE 2 [Prunus persica]	5.5087	5.3385	9.38842	3.4184	5.81218	12.3977	0.93561	0.737192	0.878936	down
C.humilis11732.1	C.humilis11732	transcription factor bHLH36 [Prunus persica]	0	0.076638	0	0.02308	0	0	3.32054	0.743673	0.882364	up
C.humilis02904.1	C.humilis02904	PREDICTED: probable WRKY transcription factor 3 [Prunus mume]	8.22069	8.66906	9.29987	5.48802	7.99845	9.85846	1.12185	0.759468	0.891984	up
C.humilis01633.1	C.humilis01633	PREDICTED: transcription factor MYB36-like [Prunus mume]	0.279798	0.213562	0.719387	0.049255	0.708702	0.725141	0.817712	0.759615	0.892	down
C.humilis26190.2	C.humilis26190	PREDICTED: bZIP transcription factor 16 [Prunus mume]	27.7014	22.3762	29.3289	20.6706	26.0067	23.3782	1.13348	0.761144	0.893017	up
C.humilis09868.1	C.humilis09868	transcription factor bHLH10-like [Prunus avium]	0	0	0.65958	0.77381	0	0.231668	0.655987	0.766027	0.895895	down
C.humilis24737.1	C.humilis24737	PREDICTED: E2F transcription factor-like E2FE isoform X1 [Prunus mume]	0	0	0.975495	0	0.978891	0.783191	0.553604	0.766244	0.896033	down
C.humilis25906.1	C.humilis25906	ethylene-responsive transcription factor 5 [Prunus persica]	275.356	257.536	343.813	314.283	82.5757	287.477	1.28111	0.766681	0.896388	up
C.humilis25682.1	C.humilis25682	transcription factor bHLH120-like [Prunus avium]	0	0.121643	0.22233	0.208967	0	0.28791	0.69227	0.766838	0.896414	down
C.humilis02613.1	C.humilis02613	transcription factor MYB21 [Prunus yedoensis var. nudiflora]	0.130595	0.195561	0.242537	0	0.310904	0.100568	1.38209	0.767021	0.896417	up
C.humilis00773.2	C.humilis00773	PREDICTED: transcription factor TGA3 isoform X3 [Prunus mume]	0	0.75886	0.629129	0.815086	0	1.07258	0.735295	0.769946	0.897865	down
C.humilis25679.1	C.humilis25679	transcription factor bHLH120 [Prunus yedoensis var. nudiflora]	4.86539	7.21722	6.86686	1.8925	5.71922	8.56087	1.1717	0.770627	0.898425	up
C.humilis09135.1	C.humilis09135	transcription factor MYB6 [Prunus persica]	1.3592	3.33295	2.22867	0.986575	3.97158	2.41186	0.939051	0.776736	0.90242	down
C.humilis22352.1	C.humilis22352	PREDICTED: transcription factor bHLH63 [Prunus mume]	37.4163	70.497	53.0129	39.0514	74.6251	44.8318	1.01525	0.781078	0.904537	up
C.humilis01338.1	C.humilis01338	GATA transcription factor 12 [Prunus persica]	0.622699	3.27884	3.41078	0.317869	2.50033	3.1971	1.21562	0.798519	0.913845	up
C.humilis13665.1	C.humilis13665	transcription factor bHLH48-like [Prunus avium]	34.2124	63.586	53.0247	39.1394	47.0091	44.8348	1.15147	0.798939	0.914053	up
C.humilis20541.1	C.humilis20541	transcription factor MYB15-like isoform X1 [Prunus avium]	0	0.065789	0.063685	0.057065	0	0	2.26889	0.80171	0.915651	up
C.humilis02123.2	C.humilis02123	transcription factor E2FC [Prunus avium]	0	0.589978	0	0.253127	0.618563	0	0.676821	0.810628	0.917576	down
C.humilis20273.1	C.humilis20273	scarecrow-like transcription factor PAT1 [Prunus persica]	0	0	5.9e-05	0	0	0	0.196667	0.81662	0.918845	down
C.humilis26408.1	C.humilis26408	PREDICTED: bZIP transcription factor 60 [Prunus mume]	168.658	144.676	140.577	220.68	54.2053	68.5881	1.32153	0.81738	0.919153	up
C.humilis20272.1	C.humilis20272	scarecrow-like transcription factor PAT1 [Prunus persica]	7.03462	4.79435	5.80048	3.86296	4.43048	7.30896	1.12992	0.817434	0.919153	up
C.humilis10234.1	C.humilis10234	PREDICTED: ethylene-responsive transcription factor 2-like [Prunus mume]	0.083943	0.139331	0.028445	0.050976	0	0.120717	1.4661	0.821951	0.921543	up
C.humilis06329.2	C.humilis06329	transcription factor MYB59-like isoform X1 [Prunus avium]	5.84816	11.0627	11.6171	5.78997	9.84473	9.45751	1.13692	0.823515	0.922184	up
C.humilis15694.1	C.humilis15694	PREDICTED: nuclear transcription factor Y subunit B-3 [Prunus mume]	0	0	0.162606	0.035448	0	0.220021	0.6365	0.830215	0.925159	down
C.humilis00773.1	C.humilis00773	PREDICTED: transcription factor TGA7 isoform X1 [Prunus mume]	0.093683	2.66929	0.728984	0.775779	1.8115	1.15423	0.933303	0.832194	0.925714	down
C.humilis06329.1	C.humilis06329	transcription factor MYB59-like isoform X1 [Prunus avium]	1.00513	0.639422	0.459382	0	1.39737	1.24216	0.797087	0.832225	0.925714	down
C.humilis21684.1	C.humilis21684	trihelix transcription factor GT-2 [Prunus persica]	28.9467	34.5851	32.0598	25.9264	29.9039	33.3748	1.07159	0.83234	0.925714	up
C.humilis25473.1	C.humilis25473	probable WRKY transcription factor 29 isoform X1 [Prunus persica]	4.86806	1.42897	8.39106	12.5592	0.551372	0.770665	1.05812	0.834401	0.926574	up
C.humilis21009.1	C.humilis21009	PREDICTED: LOW QUALITY PROTEIN: AP2-like ethylene-responsive transcription factor At1g79700 [Prunus mume]	0	0	0.262508	0.078407	0	0.056948	1.9394	0.835139	0.926783	up
C.humilis20272.2	C.humilis20272	scarecrow-like transcription factor PAT1 [Prunus persica]	1.37188	2.07755	1.39373	1.45537	1.57341	1.14135	1.16139	0.835957	0.927356	up
C.humilis07251.1	C.humilis07251	AP2/EREBP family transcription factor-like protein 21 [Prunus pseudocerasus]	80.3435	69.786	47.9319	63.3343	63.5864	42.8614	1.16656	0.838652	0.92873	up
C.humilis15832.1	C.humilis15832	probable WRKY transcription factor 31 [Prunus persica]	63.6375	33.5952	57.609	90.9781	5.55165	11.9883	1.42688	0.843276	0.930146	up
C.humilis01296.1	C.humilis01296	transcription factor MYB3R-1 [Prunus persica]	5.74103	7.19433	6.52251	2.87299	9.47612	7.19001	0.995842	0.84543	0.931302	down
C.humilis17741.1	C.humilis17741	PREDICTED: transcription factor MYB76-like [Prunus mume]	0	0.01969	0	0.033447	0	0	0.588693	0.849328	0.93258	down
C.humilis15695.1	C.humilis15695	PREDICTED: trihelix transcription factor GTL1 [Prunus mume]	1.66574	0.858526	2.01694	0.572066	1.78683	1.68811	1.12212	0.850652	0.932893	up
C.humilis18022.1	C.humilis18022	PREDICTED: nuclear transcription factor Y subunit A-1 [Prunus mume]	26.7881	26.9095	24.0988	23.7207	21.259	23.4784	1.13641	0.854036	0.934916	up
C.humilis03463.2	C.humilis03463	transcription factor TCP20 [Prunus yedoensis var. nudiflora]	0.507921	0	9.54109	0	6.2334	0	1.61212	0.855505	0.935563	up
C.humilis16481.1	C.humilis16481	transcription factor TCP2 [Prunus persica]	31.8896	32.0661	26.292	26.7562	27.8376	29.5324	1.07277	0.856157	0.935804	up
C.humilis08944.1	C.humilis08944	PREDICTED: probable WRKY transcription factor 2 [Prunus mume]	8.2679	7.74255	6.37143	5.76258	6.82203	7.52972	1.11273	0.861179	0.938201	up
C.humilis24356.1	C.humilis24356	ethylene-responsive transcription factor ERF118 isoform X1 [Prunus persica]	4.99393	5.22974	4.44999	2.74643	4.827	5.75883	1.10061	0.863014	0.939311	up
C.humilis02123.1	C.humilis02123	transcription factor E2FC [Prunus avium]	0.378267	0	0.575357	0	0	0.664426	1.43526	0.86303	0.939311	up
C.humilis01859.1	C.humilis01859	WRKY transcription factor 18 [Prunus yedoensis var. nudiflora]	137.325	127.745	144.161	247.74	8.35476	31.6177	1.42236	0.866143	0.941063	up
C.humilis16481.3	C.humilis16481	transcription factor TCP2 [Prunus persica]	12.985	14.7242	17.3076	13.2457	14.0114	12.5263	1.13155	0.866543	0.941083	up
C.humilis14073.2	C.humilis14073	PREDICTED: heat stress transcription factor A-3 isoform X1 [Prunus mume]	0.653433	0.05331	0.056865	0.681568	0.012124	0.033248	1.05044	0.875792	0.946305	up
C.humilis10912.1	C.humilis10912	PREDICTED: B3 domain-containing transcription factor NGA1-like [Prunus mume]	4.93528	3.99448	6.33284	3.41502	4.26774	6.0249	1.11344	0.877145	0.946881	up
C.humilis15663.2	C.humilis15663	myb family transcription factor PHL7 isoform X2 [Prunus persica]	5.98036	2.24345	6.79324	3.50475	6.20195	5.08721	1.01508	0.877216	0.946881	up
C.humilis22556.1	C.humilis22556	myb family transcription factor EFM [Prunus persica]	50.8829	39.8795	48.4389	20.5937	50.0533	57.0529	1.09007	0.879593	0.947719	up
C.humilis03843.1	C.humilis03843	PREDICTED: transcription factor IIIB 70 kDa subunit-like [Prunus mume]	8.24322	8.05311	7.28189	8.34497	6.59661	6.78599	1.08518	0.883524	0.949811	up
C.humilis00773.3	C.humilis00773	PREDICTED: transcription factor TGA3 isoform X3 [Prunus mume]	3.09118	7.65719	4.33845	2.88176	6.36958	4.17663	1.12354	0.884645	0.950007	up
C.humilis24860.1	C.humilis24860	transcription factor MYB86 [Prunus persica]	8.60362	17.218	12.7753	9.4955	13.4923	11.3576	1.12379	0.890863	0.953337	up
C.humilis04637.1	C.humilis04637	PREDICTED: AP2-like ethylene-responsive transcription factor At1g16060 [Prunus mume]	0	0	0.070945	0	0	0.09727	0.729362	0.901188	0.957762	down
C.humilis25801.2	C.humilis25801	PREDICTED: probable WRKY transcription factor 15 [Prunus mume]	0.405506	0	0.192355	0	0.480337	0	1.24467	0.904655	0.959162	up
C.humilis23279.1	C.humilis23279	PREDICTED: transcription factor IBH1-like [Prunus mume]	1.02357	0.859906	1.29226	0.479225	2.16216	0.540949	0.997927	0.915798	0.965399	down
C.humilis21685.1	C.humilis21685	PREDICTED: trihelix transcription factor GT-2-like [Prunus mume]	15.9733	21.3884	15.8037	13.0468	19.2072	15.9977	1.10184	0.916658	0.965964	up
C.humilis20233.1	C.humilis20233	PREDICTED: nuclear transcription factor Y subunit B-3-like [Prunus mume]	6.58084	6.11165	7.25251	2.97326	8.66577	7.83211	1.02434	0.923545	0.969124	up
C.humilis01257.1	C.humilis01257	trihelix transcription factor ASR3 [Prunus persica]	5.25958	6.47952	7.54211	3.73489	7.94596	5.96294	1.0928	0.924177	0.969297	up
C.humilis05503.1	C.humilis05503	PREDICTED: transcription factor FAMA isoform X2 [Prunus mume]	1.5014	1.0369	0	0	1.35383	1.58187	0.864632	0.925286	0.969717	down
C.humilis10928.1	C.humilis10928	PREDICTED: NAC transcription factor 29-like isoform X1 [Prunus mume]	0.366629	0.271557	0.065005	0.1887	0.208549	0.223371	1.13305	0.927249	0.970477	up
C.humilis11730.1	C.humilis11730	transcription factor bHLH120-like isoform X2 [Prunus avium]	0.199094	0.148511	0.055061	0.359981	0	0	1.11858	0.935316	0.974071	up
C.humilis15554.1	C.humilis15554	probable WRKY transcription factor 32 [Prunus persica]	29.0606	26.7743	24.2089	23.1124	27.392	21.6814	1.10886	0.939095	0.976006	up
C.humilis08311.1	C.humilis08311	PREDICTED: probable WRKY transcription factor 70 [Prunus mume]	0	0.402262	0.16413	0.212944	0.102703	0.124125	1.28792	0.939686	0.976198	up
C.humilis03463.3	C.humilis03463	transcription factor TCP20 [Prunus yedoensis var. nudiflora]	5.05018	19.9646	10.266	11.0052	7.78311	13.5068	1.09245	0.950915	0.981997	up
C.humilis20410.1	C.humilis20410	PREDICTED: transcription factor MYB108-like [Prunus mume]	0.078495	0.108239	0.131386	0.112451	0.04768	0.136554	1.07225	0.955313	0.983821	up
C.humilis07481.1	C.humilis07481	transcription factor bHLH18 [Prunus persica]	0.029016	0	0.213211	0.17198	0	0	1.40846	0.958733	0.985245	up
C.humilis17523.1	C.humilis17523	B3 domain-containing transcription factor VAL3-like [Prunus persica]	0.996745	1.98272	1.1364	0.681023	1.48568	1.77597	1.04393	0.961326	0.986391	up
C.humilis10630.1	C.humilis10630	transcription factor EGL1 [Prunus persica]	9.07603	16.3091	18.8804	4.59183	20.6461	17.9927	1.02394	0.962153	0.986676	up
C.humilis21571.1	C.humilis21571	transcription factor MYB44-like [Prunus yedoensis var. nudiflora]	0.141796	0	0	0.085282	0	0.057236	0.994934	0.966397	0.98832	down
C.humilis23958.1	C.humilis23958	nuclear transcription factor Y subunit B-5 [Prunus persica]	0.072805	0.337667	0.245133	0	0.427063	0.196145	1.05198	0.979805	0.993419	up
C.humilis03828.1	C.humilis03828	PREDICTED: transcription factor IIIB 70 kDa subunit-like [Prunus mume]	6.39352	6.88835	7.68874	5.69795	7.01436	6.51351	1.09075	0.983277	0.994285	up
C.humilis22722.1	C.humilis22722	PREDICTED: transcription factor MYB44-like [Prunus mume]	36.5932	65.9689	73.6135	75.079	20.7439	57.6067	1.14825	0.986407	0.995916	up
C.humilis25085.1	C.humilis25085	transcription factor bHLH137 [Prunus persica]	8.59812	9.10328	8.56724	7.7895	9.24661	6.796	1.10224	0.992609	0.997705	up
C.humilis04539.1	C.humilis04539	transcription factor MYB108 [Prunus persica]	6.56207	1.98845	5.26591	6.86142	1.87238	3.17478	1.16021	0.994313	0.998337	up
C.humilis08790.1	C.humilis08790	PREDICTED: probable WRKY transcription factor 74 [Prunus mume]	0.258148	0.086451	0.079328	0.079862	0.213586	0.107481	1.05736	0.996712	0.998617	up
C.humilis22132.2	C.humilis22132	GATA transcription factor 28 [Prunus persica]	29.6032	30.4281	31.3626	27.5047	29.8081	25.6612	1.10148	0.996749	0.998617	up
C.humilis02671.1	C.humilis02671	myb family transcription factor EFM [Prunus persica]	31.6958	11.1793	12.58	22.576	11.8487	14.7342	1.12808	0.997407	0.998791	up

## Sheet: Severe VS Normal
Supplementary Table S4. The information of transcription factor.
t_name	gene_id	Description	FPKM.Severe_1	FPKM.Severe_2	FPKM.Severe_3	FPKM.Normal_1	FPKM.Normal_2	FPKM.Normal_3	fc	pval	qval	regulation
C.humilis20020.1	C.humilis20020	transcription factor PAR1-like [Prunus avium]	0.528419	0.814205	0.833817	14.5035	21.3052	32.5422	0.0318422	1.71874e-44	6.01961e-42	down
C.humilis14983.1	C.humilis14983	nuclear transcription factor Y subunit A-3 isoform X1 [Prunus persica]	10.9158	10.1071	12.9429	1.19895	1.71577	1.21351	8.22769	5.48053e-40	1.36851e-37	up
C.humilis01903.1	C.humilis01903	probable transcription factor KAN4 [Prunus persica]	88.8	83.8481	102.298	24.5034	33.4454	31.4818	3.07441	1.78753e-37	3.98397e-35	up
C.humilis05936.1	C.humilis05936	transcription factor RF2b-like [Prunus avium]	2.44194	2.54455	1.81475	15.0488	18.9793	24.0953	0.117014	6.68951e-36	1.32649e-33	down
C.humilis17906.1	C.humilis17906	putative WRKY transcription factor 20 isoform X2 [Prunus yedoensis var. nudiflora]	0.243274	0.528846	0.206049	8.96425	22.6879	28.5589	0.0162457	3.04142e-27	3.30729e-25	down
C.humilis14192.1	C.humilis14192	PREDICTED: transcription factor RAX2 [Prunus mume]	4.32013	4.15267	4.41155	0.262038	0.45294	0.622551	9.63296	4.15528e-24	3.54619e-22	up
C.humilis25219.1	C.humilis25219	PREDICTED: transcription factor MYC2-like [Prunus mume]	0.274121	0.386079	0.073628	8.40315	24.3184	22.4865	0.0132921	9.15116e-23	6.81736e-21	down
C.humilis25668.1	C.humilis25668	PREDICTED: transcription factor MYC2-like [Prunus mume]	0.057222	0.041909	0.076085	0.879176	1.30611	1.14436	0.0526231	2.03287e-21	1.36714e-19	down
C.humilis17905.3	C.humilis17905	PREDICTED: probable WRKY transcription factor 20 isoform X2 [Prunus mume]	25.0715	22.4503	23.084	9.31289	11.4854	11.4548	2.18911	8.52722e-21	5.42364e-19	up
C.humilis08468.1	C.humilis08468	transcription factor bHLH149 [Prunus persica]	95.4007	88.4631	97.1147	35.8603	50.9081	50.3901	2.04857	2.79504e-20	1.68252e-18	up
C.humilis14961.1	C.humilis14961	PREDICTED: transcription factor WER-like [Prunus mume]	1.83384	1.01865	0.707748	13.7402	26.0631	35.0163	0.0475843	7.73962e-20	4.48865e-18	down
C.humilis03455.1	C.humilis03455	probable WRKY transcription factor 75 [Prunus persica]	28.389	25.1646	51.1781	1.86471	2.35963	0.961608	20.1953	9.21045e-20	5.26245e-18	up
C.humilis01475.1	C.humilis01475	PREDICTED: transcription factor SPATULA-like isoform X1 [Prunus mume]	1.14155	1.71962	1.28554	5.6659	8.26831	9.29271	0.17853	2.05158e-19	1.12453e-17	down
C.humilis03064.1	C.humilis03064	transcription factor bHLH79 [Prunus persica]	1.92263	1.90705	1.22876	8.82672	9.47387	12.214	0.165771	6.48497e-19	3.37619e-17	down
C.humilis04802.1	C.humilis04802	AP2-like ethylene-responsive transcription factor AIL5 [Prunus avium]	0.444175	0.522309	0.300569	2.64115	5.4388	5.23576	0.0951548	7.25123e-19	3.7606e-17	down
C.humilis24109.1	C.humilis24109	probable WRKY transcription factor 75 [Prunus persica]	11.1218	11.9733	20.4041	1.0119	1.08673	0.707489	15.5016	3.57463e-18	1.72761e-16	up
C.humilis07670.2	C.humilis07670	AP2-like ethylene-responsive transcription factor TOE3 [Prunus mume]	121.804	100.179	93.7889	32.8142	39.465	41.8866	2.76591	3.87553e-17	1.71618e-15	up
C.humilis10583.1	C.humilis10583	transcription factor MYB3 [Prunus persica]	3.84954	2.44502	7.37939	0.164699	0.201303	0.294895	20.69	4.5091e-17	1.98465e-15	up
C.humilis01736.1	C.humilis01736	transcription factor MYB6 [Prunus persica]	1.14254	3.57339	1.60258	28.2574	33.5003	59.2067	0.0522345	7.45238e-17	3.21561e-15	down
C.humilis21392.2	C.humilis21392	transcription factor ICE1 [Prunus avium]	1.37942	1.93473	1.05685	7.50489	8.45141	8.43522	0.179201	8.84409e-16	3.41212e-14	down
C.humilis01484.2	C.humilis01484	ethylene-responsive transcription factor ERF011 [Prunus persica]	19.0421	17.8518	23.1582	2.02066	4.83012	2.40903	6.48524	4.02875e-15	1.46228e-13	up
C.humilis13528.1	C.humilis13528	PREDICTED: heat stress transcription factor B-3 [Prunus mume]	10.0178	6.70754	16.0785	0.940936	1.50452	1.54697	8.21652	2.02285e-14	6.77667e-13	up
C.humilis03064.2	C.humilis03064	transcription factor bHLH79 [Prunus persica]	0.637476	0.62356	0.64381	3.93348	2.81715	4.58304	0.16807	2.05431e-14	6.87352e-13	down
C.humilis04442.1	C.humilis04442	transcription factor MYB111 [Prunus persica]	0	0	0	2.21848	4.18863	4.84319	2.6666e-05	3.71405e-14	1.20821e-12	down
C.humilis10901.1	C.humilis10901	transcription factor bHLH67 [Prunus persica]	0.697512	1.0216	0.253618	6.39927	21.5382	25.7697	0.0367311	7.95889e-14	2.49286e-12	down
C.humilis01737.1	C.humilis01737	transcription factor WER-like [Prunus yedoensis var. nudiflora]	2.73536	4.50457	5.26916	15.5357	22.7337	28.2666	0.188005	1.02057e-13	3.17083e-12	down
C.humilis24397.2	C.humilis24397	transcription factor TB1 [Prunus avium]	0.549447	1.73853	2.44262	0.032979	0.045781	0.046232	37.8472	9.05613e-13	2.48449e-11	up
C.humilis11028.1	C.humilis11028	GATA transcription factor 8 [Prunus yedoensis var. nudiflora]	0	0	0	0	63.8031	0	4.70196e-06	9.71399e-13	2.65417e-11	down
C.humilis10937.2	C.humilis10937	transcription factor 25 [Prunus persica]	9.64046	9.33781	11.1728	3.2145	5.17036	4.61263	2.31976	1.1248e-12	3.04555e-11	up
C.humilis01743.1	C.humilis01743	PREDICTED: transcription factor MYB114-like [Prunus mume]	1.31579	2.59911	0.837817	11.1589	21.9031	23.5738	0.0839169	1.51789e-12	4.04092e-11	down
C.humilis15375.1	C.humilis15375	PREDICTED: ethylene-responsive transcription factor WIN1-like [Prunus mume]	1.23145	2.38155	5.2113	23.2938	42.4696	55.1822	0.0729609	9.89673e-12	2.39798e-10	down
C.humilis26469.1	C.humilis26469	PREDICTED: NAC transcription factor 25 [Prunus mume]	4.94313	10.188	22.1398	0.85751	0.408915	0.618345	19.7748	2.96767e-11	6.65825e-10	up
C.humilis17500.1	C.humilis17500	NAC transcription factor 56 [Prunus persica]	2.48914	1.44993	10.9575	0.127868	0.093799	0.059023	53.0713	3.7135e-11	8.22222e-10	up
C.humilis24053.1	C.humilis24053	probable WRKY transcription factor 69 isoform X1 [Prunus avium]	52.4752	46.3213	46.2156	12.8186	22.4408	14.1083	2.93739	5.94413e-11	1.2662e-09	up
C.humilis10293.1	C.humilis10293	GATA transcription factor 4-like [Prunus avium]	0.639264	0.484438	0.176783	3.68759	5.01968	7.58694	0.0798127	8.44431e-11	1.74905e-09	down
C.humilis05878.2	C.humilis05878	probable WRKY transcription factor 2 [Prunus persica]	17.6459	17.2126	21.8375	8.0536	8.97943	10.3146	2.07316	1.51129e-10	2.99901e-09	up
C.humilis17905.1	C.humilis17905	PREDICTED: probable WRKY transcription factor 20 isoform X2 [Prunus mume]	6.61829	2.82639	3.66613	0.205525	0.040652	0.27829	24.9983	2.49019e-10	4.78316e-09	up
C.humilis11490.1	C.humilis11490	PREDICTED: transcription factor ICE1-like isoform X1 [Prunus mume]	0	0	0	0	0	4.9001	6.12233e-05	3.19392e-10	6.02056e-09	down
C.humilis25533.1	C.humilis25533	PREDICTED: transcription factor EGL1 [Prunus mume]	2.73338	3.20965	2.98936	5.92605	11.6474	13.266	0.289641	3.3247e-10	6.25684e-09	down
C.humilis02015.2	C.humilis02015	transcription factor bHLH110 isoform X1 [Prunus yedoensis var. nudiflora]	39.9845	50.1993	54.6915	15.2882	18.8176	12.3577	3.11804	4.51856e-10	8.36353e-09	up
C.humilis13862.1	C.humilis13862	nuclear transcription factor Y subunit A-10 [Prunus persica]	0.506335	1.33822	0.570114	0	0	0	8048.9	5.17092e-10	9.50575e-09	up
C.humilis17771.1	C.humilis17771	probable WRKY transcription factor 31 isoform X1 [Prunus persica]	0.068385	0.065986	0.097608	1.00563	0.684196	1.16846	0.0811602	5.65124e-10	1.03324e-08	down
C.humilis07528.1	C.humilis07528	AP2-like ethylene-responsive transcription factor ANT isoform X1 [Prunus persica]	1.21841	1.12776	0.773643	3.11334	7.72525	5.73832	0.188202	6.92083e-10	1.25094e-08	down
C.humilis25254.1	C.humilis25254	transcription factor bHLH157 [Prunus persica]	0.378973	0.304609	0.460245	1.21538	1.69599	1.27338	0.273332	7.47331e-10	1.34003e-08	down
C.humilis09423.1	C.humilis09423	trihelix transcription factor ASIL2 [Prunus persica]	0	5.39878	0	0	0	0	17995.9	7.77416e-10	1.38935e-08	up
C.humilis02015.1	C.humilis02015	transcription factor bHLH110 isoform X1 [Prunus yedoensis var. nudiflora]	88.5618	61.3623	71.385	16.47	28.6739	15.4246	3.65387	1.10084e-09	1.91532e-08	up
C.humilis13333.1	C.humilis13333	PREDICTED: transcription factor ORG2-like [Prunus mume]	15.8834	7.85968	0.108712	0	0	0	79506.1	1.60531e-09	2.71764e-08	up
C.humilis17065.1	C.humilis17065	heat stress transcription factor A-1b [Prunus persica]	12.0711	9.77987	11.4686	4.96373	5.57521	5.31172	2.10209	1.93681e-09	3.22818e-08	up
C.humilis01393.1	C.humilis01393	transcription factor MYB44 [Prunus persica]	3.32238	2.57819	4.04341	65.4665	12.8691	47.1957	0.0792151	2.31459e-09	3.81539e-08	down
C.humilis07407.1	C.humilis07407	AP2-like ethylene-responsive transcription factor AIL6 [Prunus persica]	0.246046	0.180908	0.219051	0.683599	1.35676	1.39266	0.188174	2.42935e-09	3.9942e-08	down
C.humilis20984.2	C.humilis20984	transcription factor PRE6 [Prunus persica]	0.776023	0.626458	0.870611	2.4867	9.31637	11.6524	0.0969109	3.02526e-09	4.89707e-08	down
C.humilis25938.1	C.humilis25938	GATA transcription factor 26 [Prunus yedoensis var. nudiflora]	18.733	15.6484	20.6425	7.62706	7.58586	6.99634	2.47752	3.83599e-09	6.08524e-08	up
C.humilis19428.1	C.humilis19428	AP2-like ethylene-responsive transcription factor At1g16060 [Prunus persica]	3.10682	3.53134	2.78815	7.39878	9.49633	15.0105	0.295443	6.27306e-09	9.58481e-08	down
C.humilis02123.1	C.humilis02123	transcription factor E2FC [Prunus avium]	0	0	0	0	0	0.664426	0.000451518	1.75282e-08	2.48006e-07	down
C.humilis23318.1	C.humilis23318	PREDICTED: transcription factor bHLH62 [Prunus mume]	0.089252	0.306942	0.617283	3.59532	4.12009	4.99905	0.0797106	1.8475e-08	2.60311e-07	down
C.humilis23280.1	C.humilis23280	transcription factor IBH1 [Prunus persica]	49.4135	36.5484	52.9421	8.77167	16.6795	6.8329	4.30255	3.24092e-08	4.36569e-07	up
C.humilis24657.1	C.humilis24657	probable WRKY transcription factor 61 [Prunus persica]	1.42327	0.700756	8.98473	0.093266	0.11979	0.093079	36.2871	3.48649e-08	4.65694e-07	up
C.humilis01739.1	C.humilis01739	PREDICTED: trihelix transcription factor GTL2-like [Prunus mume]	1.79262	2.28013	1.60215	3.9143	8.26192	9.36778	0.26341	3.67312e-08	4.89169e-07	down
C.humilis01467.1	C.humilis01467	heat stress transcription factor B-4 [Prunus avium]	0.404262	0.352948	0.25479	1.10107	7.40005	5.52214	0.0721658	4.02476e-08	5.31017e-07	down
C.humilis18503.3	C.humilis18503	PREDICTED: probable WRKY transcription factor 23 [Prunus mume]	0	0	1.06405	0	0	0	3546.83	4.15872e-08	5.46552e-07	up
C.humilis03169.1	C.humilis03169	PREDICTED: transcription factor WER-like [Prunus mume]	0.966672	2.01711	1.24763	4.67358	7.44019	9.32966	0.197329	4.31209e-08	5.65056e-07	down
C.humilis13862.2	C.humilis13862	nuclear transcription factor Y subunit A-10 [Prunus persica]	7.51996	6.08845	9.25006	2.81927	2.5979	2.82029	2.77494	6.23823e-08	7.9505e-07	up
C.humilis09001.1	C.humilis09001	AP2-like ethylene-responsive transcription factor ANT isoform X1 [Prunus persica]	0.797243	0.720713	0.739128	1.7044	5.15287	4.05355	0.206866	8.1672e-08	1.01546e-06	down
C.humilis07670.1	C.humilis07670	AP2-like ethylene-responsive transcription factor TOE3 [Prunus mume]	44.6601	46.7433	45.3264	12.4182	21.4578	25.4332	2.30537	1.11968e-07	1.34681e-06	up
C.humilis11894.1	C.humilis11894	probable WRKY transcription factor 27 [Prunus avium]	0.862931	0.871692	0.628982	3.12354	2.85775	2.46037	0.279993	1.3878e-07	1.64473e-06	down
C.humilis26133.1	C.humilis26133	PREDICTED: transcription factor bHLH71 [Prunus mume]	0.029676	0.124809	0.034766	0.393954	5.82378	3.0909	0.0203307	1.45521e-07	1.71897e-06	down
C.humilis01612.3	C.humilis01612	PREDICTED: transcription factor bHLH74 isoform X1 [Prunus mume]	7.35847	6.64463	5.14857	10.8922	15.6325	16.3045	0.447164	1.82058e-07	2.12083e-06	down
C.humilis15539.1	C.humilis15539	AP2/ERF and B3 domain-containing transcription factor At1g50680-like isoform X1 [Prunus avium]	0.447166	0.723728	5.89102	0.064431	0.062704	0.022085	47.3255	2.79969e-07	3.14927e-06	up
C.humilis08828.1	C.humilis08828	ethylene-responsive transcription factor 1B [Prunus persica]	5.85056	6.88919	5.6656	0.074297	0.912839	0.317167	14.1112	3.71343e-07	4.07751e-06	up
C.humilis04441.1	C.humilis04441	transcription factor MYB111 [Prunus avium]	0	0	0	0.791032	3.33735	4.92059	3.3153e-05	4.09114e-07	4.44878e-06	down
C.humilis25645.1	C.humilis25645	ethylene-responsive transcription factor ERF027-like [Prunus avium]	1.74912	1.35816	2.23645	0	0	0	17812.4	5.96499e-07	6.29604e-06	up
C.humilis13706.1	C.humilis13706	myb family transcription factor PHL5 isoform X2 [Prunus persica]	14.6581	11.1659	15.8551	2.81056	6.46382	3.35071	3.3013	6.03418e-07	6.35664e-06	up
C.humilis25111.1	C.humilis25111	PREDICTED: ethylene-responsive transcription factor ERF114-like, partial [Prunus mume]	0.492914	0.38357	0.914714	1.83058	3.94544	5.73157	0.155654	6.27982e-07	6.59736e-06	down
C.humilis03134.1	C.humilis03134	transcription factor PAR1 [Prunus avium]	2.34436	1.68878	1.41649	3.999	17.8187	19.2282	0.132769	6.35147e-07	6.65966e-06	down
C.humilis18503.4	C.humilis18503	PREDICTED: probable WRKY transcription factor 23 [Prunus mume]	8.52229	7.42726	16.0451	2.97403	2.26806	2.42671	4.17205	8.17368e-07	8.38448e-06	up
C.humilis13665.1	C.humilis13665	transcription factor bHLH48-like [Prunus avium]	22.4869	21.3282	14.7831	39.1394	47.0091	44.8348	0.447371	9.42164e-07	9.55198e-06	down
C.humilis16241.1	C.humilis16241	transcription factor bHLH30 [Prunus persica]	33.4119	39.3678	32.4966	9.19927	19.2477	11.8781	2.61069	1.24582e-06	1.23248e-05	up
C.humilis16154.1	C.humilis16154	PREDICTED: ethylene-responsive transcription factor 12 [Prunus mume]	2.0873	2.21829	1.3193	5.3831	4.99031	7.14631	0.32106	1.43649e-06	1.4036e-05	down
C.humilis19934.1	C.humilis19934	transcription factor MYB113 [Prunus persica]	0	0	0	0.115912	1.4111	1.81251	8.98333e-05	1.671e-06	1.60998e-05	down
C.humilis13334.1	C.humilis13334	PREDICTED: transcription factor ORG2-like [Prunus mume]	36.5328	15.8755	0.506761	0.025086	0	0	2109.34	1.67174e-06	1.61013e-05	up
C.humilis20064.1	C.humilis20064	transcription factor JUNGBRUNNEN 1-like [Prunus avium]	2.10536	1.66872	25.0788	0.349789	0.189063	0.285584	34.9971	1.73652e-06	1.66597e-05	up
C.humilis02982.1	C.humilis02982	PREDICTED: transcription factor TCP15 [Prunus mume]	12.4387	13.4463	13.7758	18.9321	39.468	29.681	0.450276	2.13784e-06	2.01867e-05	down
C.humilis01611.1	C.humilis01611	PREDICTED: AP2-like ethylene-responsive transcription factor ANT [Prunus mume]	0.841199	1.13387	0.589549	2.24345	4.67557	3.12639	0.255303	2.24106e-06	2.1019e-05	down
C.humilis01612.2	C.humilis01612	PREDICTED: transcription factor bHLH74 isoform X2 [Prunus mume]	0.660242	0.451496	0.584923	1.31485	4.32883	2.50284	0.208268	2.71163e-06	2.50093e-05	down
C.humilis18722.1	C.humilis18722	ethylene-responsive transcription factor RAP2-12 [Prunus serrulata]	566.771	519.442	557.447	279.641	290.465	228.968	2.05696	3.0441e-06	2.77342e-05	up
C.humilis04922.1	C.humilis04922	transcription factor TCP7-like [Prunus persica]	42.4579	38.2778	33.3806	80.005	76.7984	73.4639	0.495582	4.17943e-06	3.69786e-05	down
C.humilis18503.2	C.humilis18503	PREDICTED: probable WRKY transcription factor 23 [Prunus mume]	7.03038	6.23423	14.7649	2.21313	2.28277	1.28011	4.85275	4.27113e-06	3.77068e-05	up
C.humilis24468.1	C.humilis24468	truncated transcription factor CAULIFLOWER A isoform X1 [Prunus avium]	1.79735	2.92064	6.66519	0.433067	0.207151	0.445944	10.4802	4.31799e-06	3.80672e-05	up
C.humilis25877.1	C.humilis25877	PREDICTED: ethylene-responsive transcription factor ERF039 [Prunus mume]	1.28864	1.81476	1.27529	2.82918	5.04212	6.57637	0.303072	4.51476e-06	3.97111e-05	down
C.humilis07351.1	C.humilis07351	PREDICTED: transcription factor bHLH94 [Prunus mume]	0.212189	2.04768	0.132265	0	0	0	7973.77	4.57558e-06	4.02197e-05	up
C.humilis11028.2	C.humilis11028	GATA transcription factor 8 [Prunus persica]	4.95924	13.1408	8.03124	66.1448	25.7198	47.9712	0.186871	4.67627e-06	4.0958e-05	down
C.humilis01858.1	C.humilis01858	probable WRKY transcription factor 40 [Prunus avium]	0.302332	1.66636	4.21806	0	0.048471	0	127.638	5.58498e-06	4.80433e-05	up
C.humilis05272.1	C.humilis05272	transcription factor bHLH92 isoform X2 [Prunus persica]	0	0	0	23.3021	0.428883	1.18213	1.20418e-05	5.8275e-06	4.99383e-05	down
C.humilis07207.1	C.humilis07207	transcription factor TGA1 isoform X1 [Prunus persica]	12.1181	10.8239	16.9867	5.34776	7.247	5.6581	2.18753	5.9106e-06	5.05862e-05	up
C.humilis26217.2	C.humilis26217	myb family transcription factor PHL11 [Prunus persica]	0.933792	1.53957	1.26182	3.03749	3.35158	3.19752	0.389626	6.00628e-06	5.13888e-05	down
C.humilis02520.1	C.humilis02520	R2R3-MYB transcription factor [Prunus persica]	7.64771	9.58995	5.61212	12.9084	36.4591	33.1289	0.276979	8.20005e-06	6.81686e-05	down
C.humilis02866.1	C.humilis02866	NAC transcription factor 29-like [Prunus avium]	7.04286	4.90349	7.21763	2.45814	3.13038	2.60464	2.33902	8.39175e-06	6.95906e-05	up
C.humilis19001.1	C.humilis19001	GATA transcription factor 9-like [Prunus avium]	0.876983	1.60026	0.658093	2.46718	8.33749	8.80623	0.159877	8.94196e-06	7.37452e-05	down
C.humilis11765.1	C.humilis11765	PREDICTED: ethylene-responsive transcription factor ERF027 [Prunus mume]	0.516952	0.271111	0.907353	15.5635	2.08938	4.08445	0.0779955	9.65881e-06	7.90288e-05	down
C.humilis02172.1	C.humilis02172	bZIP transcription factor 27 [Prunus persica]	7.02546	5.07785	9.6949	0.196958	0.55454	0	29.0063	1.03095e-05	8.39455e-05	up
C.humilis20393.1	C.humilis20393	PREDICTED: probable WRKY transcription factor 31 [Prunus mume]	20.6166	12.8179	29.0338	6.18832	2.7247	4.22148	4.75605	1.18217e-05	9.48266e-05	up
C.humilis02661.1	C.humilis02661	transcription factor HBP-1b(c38) [Prunus yedoensis var. nudiflora]	4.4011	3.73696	3.33088	1.56465	1.26502	1.11437	2.90792	1.2782e-05	0.000101623	up
C.humilis07967.1	C.humilis07967	PREDICTED: transcription factor EMB1444-like [Prunus mume]	27.9784	25.3102	30.1007	7.37971	17.308	12.5308	2.24053	1.71668e-05	0.000132348	up
C.humilis14224.1	C.humilis14224	bHLH transcription factor [Prunus pseudocerasus]	0	0	0.02994	0.605889	0.3506	0.782636	0.0172156	2.16754e-05	0.000162923	down
C.humilis25640.1	C.humilis25640	PREDICTED: ethylene-responsive transcription factor ERF027-like [Prunus mume]	1.20283	1.11305	1.16114	43.2719	2.98358	5.44732	0.0672502	2.49355e-05	0.000184539	down
C.humilis25221.1	C.humilis25221	PREDICTED: transcription factor MYC2-like [Prunus mume]	0	0	0	0.02153	1.27603	0.838802	0.000140426	2.71362e-05	0.00019924	down
C.humilis07911.2	C.humilis07911	PREDICTED: transcription factor AS1 [Prunus mume]	2.05179	6.60494	3.34038	8.80151	27.3496	25.0921	0.195893	2.91519e-05	0.000212708	down
C.humilis11182.1	C.humilis11182	PREDICTED: transcription factor bHLH111-like isoform X2 [Prunus mume]	0.278608	1.01782	0.161007	0	0	0	4858.11	3.02065e-05	0.000219335	up
C.humilis14513.1	C.humilis14513	bZIP transcription factor 44 [Prunus persica]	12.1755	9.27922	10.8725	15.6335	49.7268	33.7501	0.326173	3.26678e-05	0.000235117	down
C.humilis17642.1	C.humilis17642	transcription factor TT2 isoform X1 [Prunus persica]	0	0	0.089747	0.364192	3.00757	4.35753	0.0116113	3.53992e-05	0.000253155	down
C.humilis04133.1	C.humilis04133	nuclear transcription factor Y subunit C-3 [Prunus persica]	82.5191	73.0473	80.417	43.1711	38.761	34.5732	2.02552	4.27015e-05	0.000300202	up
C.humilis10818.1	C.humilis10818	PREDICTED: ethylene-responsive transcription factor ERF023 [Prunus mume]	19.2994	14.5997	9.61991	25.7445	48.6951	73.7615	0.293648	5.2623e-05	0.000363229	down
C.humilis18447.1	C.humilis18447	probable WRKY transcription factor 47 isoform X1 [Prunus avium]	5.91794	2.54463	47.5221	0.838582	1.15313	1.87708	14.4708	5.43801e-05	0.000374208	up
C.humilis16306.1	C.humilis16306	PREDICTED: probable WRKY transcription factor 65 [Prunus mume]	28.6028	28.2533	43.2262	15.7538	10.8773	14.6426	2.42484	0.00016646	0.00101494	up
C.humilis25112.1	C.humilis25112	ethylene-responsive transcription factor ERF114-like [Prunus yedoensis var. nudiflora]	2.23242	0.306119	3.62358	0.205251	0.03504	0.085444	18.9176	0.000167115	0.00101779	up
C.humilis16623.2	C.humilis16623	probable WRKY transcription factor 14 [Prunus avium]	0.145389	2.04834	1.73596	0	0.056779	0	69.2104	0.000195699	0.00117228	up
C.humilis23750.3	C.humilis23750	heat stress transcription factor A-7a [Prunus persica]	0.639239	0.79978	1.13571	2.1127	1.82307	1.95738	0.436901	0.000217807	0.00128982	down
C.humilis15663.1	C.humilis15663	myb family transcription factor PHL7 isoform X2 [Prunus persica]	3.17674	0	0.94027	0	0	0	13723.4	0.000230048	0.00135724	up
C.humilis24737.2	C.humilis24737	PREDICTED: E2F transcription factor-like E2FE isoform X2 [Prunus mume]	0.351249	0.503826	0.269481	0.564287	5.81277	2.50593	0.126597	0.0002552	0.00148901	down
C.humilis17325.4	C.humilis17325	PREDICTED: transcription factor GTE4 isoform X3 [Prunus mume]	7.28707	4.89463	7.34478	1.54145	2.38738	3.88749	2.49817	0.000271932	0.00157419	up
C.humilis01493.1	C.humilis01493	probable WRKY transcription factor 7 isoform X1 [Prunus persica]	1.31157	2.45727	2.29781	23.8087	4.572	6.24316	0.175216	0.000329029	0.00186148	down
C.humilis09584.1	C.humilis09584	ethylene-responsive transcription factor WRI1 [Prunus persica]	1.45575	1.8115	1.42365	3.16446	2.90724	4.75134	0.433418	0.000347754	0.00195625	down
C.humilis25218.1	C.humilis25218	PREDICTED: transcription factor MYC2-like [Prunus mume]	1.2586	1.98197	0.282253	4.37601	6.09844	9.73107	0.174349	0.000395775	0.00219208	down
C.humilis10866.1	C.humilis10866	transcription factor MYC2 [Prunus persica]	12.0212	5.82804	9.01095	17.0835	18.1054	29.0292	0.418265	0.000404552	0.00223473	down
C.humilis11340.1	C.humilis11340	transcription factor DIVARICATA [Prunus persica]	2.46114	2.46535	3.7156	1.12224	1.5426	0.922189	2.40926	0.000452129	0.00246124	up
C.humilis05189.1	C.humilis05189	transcription factor MYB14 [Prunus persica]	12.1304	5.27284	10.7742	3.29728	1.09067	1.72125	4.6123	0.00051251	0.00274943	up
C.humilis17000.1	C.humilis17000	transcription factor JUNGBRUNNEN 1 [Prunus yedoensis var. nudiflora]	0.559181	0.056339	3.8482	0	0	0.033123	134.762	0.000527786	0.00281569	up
C.humilis04886.1	C.humilis04886	PREDICTED: transcription factor bHLH35 [Prunus mume]	5.16584	7.7021	18.4177	279.707	12.9281	31.2851	0.0965846	0.000750037	0.00383159	down
C.humilis07207.2	C.humilis07207	PREDICTED: transcription factor TGA1 isoform X2 [Prunus mume]	3.40773	4.00075	4.25636	0.646615	2.08202	0.581339	3.52415	0.00075985	0.00387732	up
C.humilis11614.1	C.humilis11614	ethylene-responsive transcription factor 2-like [Prunus avium]	53.0907	66.8709	80.1782	32.7551	14.7158	19.3051	2.99718	0.00077025	0.00392445	up
C.humilis01629.1	C.humilis01629	knotted-like transcription factor [Prunus persica]	0.048378	0.908719	0.224419	0	0.017566	0	67.2615	0.000924772	0.00459964	up
C.humilis14552.1	C.humilis14552	PREDICTED: GATA transcription factor 5-like [Prunus mume]	24.7645	25.9324	18.1862	26.6827	61.9775	57.5167	0.471232	0.00102053	0.00502559	down
C.humilis07930.1	C.humilis07930	PREDICTED: probable WRKY transcription factor 49 [Prunus mume]	0	0.035734	0	0.037574	0.82107	1.75413	0.0136766	0.0010421	0.00511969	down
C.humilis00326.3	C.humilis00326	transcription factor bHLH80 [Prunus persica]	0.118049	0.984019	0.355783	3.09781	3.0731	2.07526	0.176791	0.00109653	0.00535321	down
C.humilis17325.3	C.humilis17325	transcription factor GTE4 isoform X2 [Prunus persica]	0.734308	1.16083	1.13651	3.62147	4.54023	1.51317	0.313353	0.00112728	0.0054785	down
C.humilis07911.1	C.humilis07911	PREDICTED: transcription factor AS1 [Prunus mume]	0.953762	0.419215	0.883647	2.25795	5.35066	1.51483	0.247343	0.00126027	0.00604644	down
C.humilis05363.1	C.humilis05363	heat stress transcription factor A-6b [Prunus persica]	0.364726	0.179888	0.140501	0.605705	0.988835	0.91672	0.272817	0.00139089	0.00660029	down
C.humilis19025.1	C.humilis19025	ethylene-responsive transcription factor TINY [Prunus persica]	0.73903	0.593538	0.132579	0.81182	6.43576	3.86152	0.131887	0.00147098	0.00692793	down
C.humilis24390.1	C.humilis24390	transcription factor MYBS1 [Prunus avium]	94.6509	73.683	67.9331	15.2944	50.4674	39.0143	2.25497	0.00216108	0.00968591	up
C.humilis26507.1	C.humilis26507	PREDICTED: transcription factor bHLH36-like [Prunus mume]	0.442716	0.734277	1.28985	22.1803	0.864518	2.71794	0.0957524	0.00216749	0.00970818	down
C.humilis19699.1	C.humilis19699	PREDICTED: transcription factor bHLH36-like [Prunus mume]	0.120308	0.322074	0.401978	7.87986	0.310804	0.951255	0.0923614	0.00223383	0.00996394	down
C.humilis14066.1	C.humilis14066	trihelix transcription factor PTL [Prunus persica]	3.02291	4.67819	2.13027	16.0004	7.15371	7.02916	0.325723	0.00232165	0.0103062	down
C.humilis00410.1	C.humilis00410	ethylene-responsive transcription factor ERF020 [Prunus yedoensis var. nudiflora]	0	0	0	0.829121	0.136849	0.095009	0.000282758	0.00239067	0.0105691	down
C.humilis04435.1	C.humilis04435	GATA transcription factor 15 [Prunus persica]	19.219	19.2104	17.62	18.6609	53.0627	48.6336	0.465692	0.00258173	0.0112678	down
C.humilis24065.1	C.humilis24065	PREDICTED: bZIP transcription factor 53 [Prunus mume]	55.4601	69.5774	57.7729	183.181	80.4006	147.011	0.445235	0.00335771	0.0140913	down
C.humilis13288.2	C.humilis13288	transcription factor HBP-1b(c38) [Prunus persica]	6.16331	5.22725	9.88501	3.58971	3.71695	2.65522	2.1357	0.00374785	0.0154497	up
C.humilis18009.1	C.humilis18009	transcription factor MYB46 [Prunus avium]	0.029531	0.257245	0.29258	0.653715	2.57298	0.789759	0.144246	0.00422855	0.017084	down
C.humilis00412.1	C.humilis00412	ethylene-responsive transcription factor ERF020 [Prunus yedoensis var. nudiflora]	0	0	0.117908	5.35285	0.098836	0.304301	0.0204844	0.00433739	0.0174508	down
C.humilis14959.1	C.humilis14959	transcription factor MYB6 [Prunus persica]	6.21737	5.08541	2.56121	3.78596	30.2479	23.7164	0.240068	0.00445549	0.017867	down
C.humilis00480.1	C.humilis00480	MADS-box transcription factor 23 isoform X4 [Prunus persica]	0.658424	0	1.81637	0	0	0	8249.32	0.00454906	0.0182195	up
C.humilis21338.1	C.humilis21338	truncated transcription factor CAULIFLOWER A isoform X1 [Prunus persica]	6.19416	8.66151	28.033	3.5843	0.995527	4.68486	4.62926	0.00477055	0.0189613	up
C.humilis05972.1	C.humilis05972	transcription factor SCREAM2 isoform X1 [Prunus persica]	0	0	0	0	1.75731	1.38235	9.55517e-05	0.00489319	0.0193716	down
C.humilis10700.1	C.humilis10700	PREDICTED: WRKY transcription factor 22 [Prunus mume]	9.00629	12.3191	16.0935	127.656	15.7143	23.32	0.224482	0.00510155	0.0200757	down
C.humilis05272.2	C.humilis05272	transcription factor bHLH92 isoform X1 [Prunus persica]	1.17325	0.469638	6.6608	178.208	2.17114	13.1164	0.0429141	0.00531506	0.0207915	down
C.humilis24795.1	C.humilis24795	transcription factor WER [Prunus persica]	5.2478	7.38002	2.61785	5.64112	23.051	20.5781	0.30943	0.00586669	0.0226569	down
C.humilis20036.1	C.humilis20036	probable WRKY transcription factor 71 [Prunus avium]	1.7607	1.30663	0.553187	0.29794	0.261649	0.515181	3.36865	0.00637755	0.0242444	up
C.humilis00608.1	C.humilis00608	transcription factor bHLH94 [Prunus persica]	0.270263	0.750572	0.046759	0.896775	2.62603	3.26296	0.157329	0.00754074	0.0279071	down
C.humilis16481.2	C.humilis16481	transcription factor TCP2 [Prunus persica]	7.0399	2.90604	6.90129	7.18156	16.7903	13.8121	0.445883	0.0082668	0.0301799	down
C.humilis02614.1	C.humilis02614	PREDICTED: transcription factor bHLH75-like isoform X4 [Prunus mume]	0.107811	0.099797	0.260818	0	0	0	1561.42	0.0092623	0.0331457	up
C.humilis04539.1	C.humilis04539	transcription factor MYB108 [Prunus persica]	1.61286	1.20582	1.30342	6.86142	1.87238	3.17478	0.346145	0.00991083	0.0351308	down
C.humilis00546.1	C.humilis00546	transcription factor bHLH30-like [Prunus avium]	0.261692	0.282377	0.315469	0.392147	1.10354	0.919684	0.355862	0.0107575	0.0375738	down
C.humilis19932.1	C.humilis19932	transcription factor MYB75 [Prunus persica]	0	0.546599	0.807464	0	0	0	4513.54	0.0108982	0.0379767	up
C.humilis03524.1	C.humilis03524	PREDICTED: ethylene-responsive transcription factor ERF113 [Prunus mume]	2.19707	3.17459	3.05849	1.59533	0.942308	0.866497	2.47645	0.0110648	0.0385028	up
C.humilis01338.1	C.humilis01338	GATA transcription factor 12 [Prunus persica]	0.43139	0.614569	0.186787	0.317869	2.50033	3.1971	0.204935	0.0131324	0.0444135	down
C.humilis14255.1	C.humilis14255	ethylene-responsive transcription factor ERF109-like [Prunus yedoensis var. nudiflora]	1.18501	1.05985	1.84317	9.90709	1.93893	4.89196	0.244237	0.0149913	0.0496543	down

## Sheet: Severe VS Moderate
Supplementary Table S4. The information of transcription factor.
t_name	gene_id	Description	FPKM.Severe_1	FPKM.Severe_2	FPKM.Severe_3	FPKM.Moderate_1	FPKM.Moderate_2	FPKM.Moderate_3	fc	pval	qval	regulation
C.humilis02021.1	C.humilis02021	bZIP transcription factor 11 [Prunus persica]	55.6218	62.9695	66.005	17.1109	16.3227	14.8233	3.82529	8.27808e-72	1.38554e-68	up
C.humilis08468.1	C.humilis08468	transcription factor bHLH149 [Prunus persica]	95.4007	88.4631	97.1147	44.9371	35.6443	39.3899	2.34205	8.64569e-26	1.91348e-23	up
C.humilis16154.1	C.humilis16154	PREDICTED: ethylene-responsive transcription factor 12 [Prunus mume]	2.0873	2.21829	1.3193	10.7691	12.6771	14.1407	0.14965	1.4974e-24	2.92704e-22	down
C.humilis25880.1	C.humilis25880	PREDICTED: transcription factor MYB1R1 isoform X1 [Prunus mume]	38.3407	36.9568	36.7117	95.5457	78.7854	82.8036	0.435605	2.23149e-17	2.26361e-15	down
C.humilis03914.1	C.humilis03914	transcription factor bHLH62 [Prunus persica]	22.6119	20.7834	18.055	40.7617	55.6142	51.0809	0.416735	3.97207e-13	2.46232e-11	down
C.humilis03463.1	C.humilis03463	transcription factor TCP20 [Prunus yedoensis var. nudiflora]	0	0	0	20.9325	0	0	1.43318e-05	3.23908e-11	1.50074e-09	down
C.humilis02172.1	C.humilis02172	bZIP transcription factor 27 [Prunus persica]	7.02546	5.07785	9.6949	1.71643	1.66189	1.95744	4.08531	2.48324e-10	9.76523e-09	up
C.humilis10583.1	C.humilis10583	transcription factor MYB3 [Prunus persica]	3.84954	2.44502	7.37939	0.661133	0.217951	0.19166	12.7705	1.43083e-09	4.8442e-08	up
C.humilis25345.1	C.humilis25345	PREDICTED: ethylene-responsive transcription factor ERF061 [Prunus mume]	2.83364	4.70314	4.87703	10.7603	18.6178	17.0899	0.267147	3.98606e-08	9.80227e-07	down
C.humilis25645.1	C.humilis25645	ethylene-responsive transcription factor ERF027-like [Prunus avium]	1.74912	1.35816	2.23645	0.258058	0.130616	0.122744	10.4489	9.96201e-08	2.26087e-06	up
C.humilis23655.1	C.humilis23655	PREDICTED: ethylene-responsive transcription factor 1B-like [Prunus mume]	0.277782	0.518749	0.544636	21.0155	1.17927	10.1055	0.0415219	1.40404e-07	3.08705e-06	down
C.humilis05204.1	C.humilis05204	ethylene-responsive transcription factor 1B [Prunus avium]	1.72459	3.09071	2.97101	30.3879	7.95819	14.0372	0.148641	4.02179e-07	8.08585e-06	down
C.humilis21039.1	C.humilis21039	PREDICTED: transcription factor MYB35 [Prunus mume]	0.607002	0.592973	1.59392	0	0	0.051671	54.0709	5.31345e-07	1.04321e-05	up
C.humilis17771.1	C.humilis17771	probable WRKY transcription factor 31 isoform X1 [Prunus persica]	0.068385	0.065986	0.097608	0.61276	0.377874	0.924188	0.121149	8.93051e-07	1.66083e-05	down
C.humilis10293.1	C.humilis10293	GATA transcription factor 4-like [Prunus avium]	0.639264	0.484438	0.176783	1.64602	5.42098	5.69961	0.101866	1.28699e-06	2.29008e-05	down
C.humilis01393.1	C.humilis01393	transcription factor MYB44 [Prunus persica]	3.32238	2.57819	4.04341	7.38589	13.3785	25.5019	0.214929	1.29682e-06	2.30604e-05	down
C.humilis11616.1	C.humilis11616	PREDICTED: ethylene-responsive transcription factor ERF106 [Prunus mume]	46.0655	49.8904	35.3565	80.7558	131.531	96.4127	0.425372	1.61477e-06	2.80801e-05	down
C.humilis10901.1	C.humilis10901	transcription factor bHLH67 [Prunus persica]	0.697512	1.0216	0.253618	2.17878	6.03707	8.70155	0.116609	2.47159e-06	4.12394e-05	down
C.humilis13665.1	C.humilis13665	transcription factor bHLH48-like [Prunus avium]	22.4869	21.3282	14.7831	34.2124	63.586	53.0247	0.388522	5.25196e-06	7.99134e-05	down
C.humilis17740.1	C.humilis17740	transcription factor MYB28 [Prunus persica]	0.529384	0.3535	0.54813	0.124954	0.126351	0.189643	3.24531	6.66646e-06	9.80922e-05	up
C.humilis14961.1	C.humilis14961	PREDICTED: transcription factor WER-like [Prunus mume]	1.83384	1.01865	0.707748	2.96814	10.8563	13.8106	0.128831	7.02873e-06	0.00010297	down
C.humilis22722.1	C.humilis22722	PREDICTED: transcription factor MYB44-like [Prunus mume]	22.3183	26.8309	23.9146	36.5932	65.9689	73.6135	0.414722	7.75095e-06	0.000112443	down
C.humilis07528.1	C.humilis07528	AP2-like ethylene-responsive transcription factor ANT isoform X1 [Prunus persica]	1.21841	1.12776	0.773643	2.17712	4.61262	4.27189	0.282039	8.12949e-06	0.00011711	down
C.humilis04442.1	C.humilis04442	transcription factor MYB111 [Prunus persica]	0	0	0	0.147064	0.614663	0.526935	0.0002328	1.95886e-05	0.000254404	down
C.humilis01475.1	C.humilis01475	PREDICTED: transcription factor SPATULA-like isoform X1 [Prunus mume]	1.14155	1.71962	1.28554	2.56411	6.96102	7.17122	0.24836	2.67248e-05	0.000331952	down
C.humilis11765.1	C.humilis11765	PREDICTED: ethylene-responsive transcription factor ERF027 [Prunus mume]	0.516952	0.271111	0.907353	1.94451	2.45509	2.64922	0.240524	2.89903e-05	0.000357605	down
C.humilis17966.1	C.humilis17966	nuclear transcription factor Y subunit B-3 [Prunus persica]	17.2469	15.9819	9.93276	34.073	31.8892	29.4322	0.452454	3.76845e-05	0.000448331	down
C.humilis15245.1	C.humilis15245	heat stress transcription factor C-1 [Prunus avium]	5.95809	5.67894	11.1719	16.913	20.5973	17.9867	0.410995	3.80983e-05	0.000452851	down
C.humilis17500.1	C.humilis17500	NAC transcription factor 56 [Prunus persica]	2.48914	1.44993	10.9575	1.00111	0.312968	0.339173	9.01048	5.26881e-05	0.00059737	up
C.humilis16623.2	C.humilis16623	probable WRKY transcription factor 14 [Prunus avium]	0.145389	2.04834	1.73596	0.100655	0.170868	0.080002	11.179	5.27156e-05	0.000597428	up
C.humilis20468.1	C.humilis20468	transcription factor ILR3-like [Prunus avium]	0	0	0	0.544277	0.330214	0.368865	0.000241282	6.17284e-05	0.000683941	down
C.humilis04802.1	C.humilis04802	AP2-like ethylene-responsive transcription factor AIL5 [Prunus avium]	0.444175	0.522309	0.300569	0.851496	4.16888	2.305	0.172968	9.20793e-05	0.000966255	down
C.humilis20540.1	C.humilis20540	transcription factor MYB14 [Prunus yedoensis var. nudiflora]	35.4413	52.0961	100.997	17.5293	16.7089	33.5776	2.78009	9.44899e-05	0.000987681	up
C.humilis11751.1	C.humilis11751	PREDICTED: transcription factor TCP19 [Prunus mume]	0.764259	0.673947	0.831682	1.76807	1.81837	1.37853	0.457181	0.000135311	0.0013406	down
C.humilis26507.1	C.humilis26507	PREDICTED: transcription factor bHLH36-like [Prunus mume]	0.442716	0.734277	1.28985	2.37982	3.52034	5.59057	0.214681	0.000136946	0.00135529	down
C.humilis02614.1	C.humilis02614	PREDICTED: transcription factor bHLH75-like isoform X4 [Prunus mume]	0.107811	0.099797	0.260818	0	0	0	1561.42	0.000194999	0.00182654	up
C.humilis26176.1	C.humilis26176	probable transcription factor KAN2 isoform X3 [Prunus persica]	1.19088	1.02279	1.3003	0.31328	0.06016	0.364321	4.76302	0.00025364	0.00228089	up
C.humilis11028.2	C.humilis11028	GATA transcription factor 8 [Prunus persica]	4.95924	13.1408	8.03124	16.0603	30.7497	30.8403	0.336526	0.00027809	0.00247253	down
C.humilis19699.1	C.humilis19699	PREDICTED: transcription factor bHLH36-like [Prunus mume]	0.120308	0.322074	0.401978	0.871458	1.14871	2.01416	0.209294	0.000314014	0.00273206	down
C.humilis24468.1	C.humilis24468	truncated transcription factor CAULIFLOWER A isoform X1 [Prunus avium]	1.79735	2.92064	6.66519	1.21109	0.853226	1.1693	3.52026	0.000581948	0.00460526	up
C.humilis02123.1	C.humilis02123	transcription factor E2FC [Prunus avium]	0	0	0	0.378267	0	0.575357	0.000314589	0.000648946	0.00503879	down
C.humilis04539.1	C.humilis04539	transcription factor MYB108 [Prunus persica]	1.61286	1.20582	1.30342	6.56207	1.98845	5.26591	0.298347	0.000886464	0.00651421	down
C.humilis02613.1	C.humilis02613	transcription factor MYB21 [Prunus yedoensis var. nudiflora]	0.301117	4.0714	0.550568	0.130595	0.195561	0.242537	8.65684	0.00110539	0.00782304	up
C.humilis26469.1	C.humilis26469	PREDICTED: NAC transcription factor 25 [Prunus mume]	4.94313	10.188	22.1398	4.19505	0.800341	3.84208	4.21737	0.00121474	0.00846491	up
C.humilis23318.1	C.humilis23318	PREDICTED: transcription factor bHLH62 [Prunus mume]	0.089252	0.306942	0.617283	0.497017	3.79481	3.35429	0.132548	0.00136719	0.00935157	down
C.humilis01338.1	C.humilis01338	GATA transcription factor 12 [Prunus persica]	0.43139	0.614569	0.186787	0.622699	3.27884	3.41078	0.168585	0.00138981	0.0094657	down
C.humilis07736.2	C.humilis07736	NAC transcription factor 29 [Prunus persica]	0.047427	0.050411	0.054743	0	0	0	508.603	0.00143606	0.00971402	up
C.humilis14224.2	C.humilis14224	bHLH transcription factor [Prunus pseudocerasus]	0	0.175924	0.068494	0.513452	1.70241	1.1782	0.0720134	0.00144938	0.00978079	down
C.humilis21151.1	C.humilis21151	transcription factor MYB98 [Prunus persica]	0.069532	0.018877	0.163062	0	0	0	838.237	0.00151699	0.0101335	up
C.humilis14346.1	C.humilis14346	B3 domain-containing transcription factor VRN1-like isoform X1 [Prunus avium]	0.803674	0.733658	1.48532	0.41492	0.411418	0.536753	2.2175	0.00155019	0.0102962	up
C.humilis08183.1	C.humilis08183	PREDICTED: transcription factor LAX PANICLE-like [Prunus mume]	0	0	0	0.089929	0.299396	0.182839	0.000524325	0.0017189	0.0112301	down
C.humilis05936.1	C.humilis05936	transcription factor RF2b-like [Prunus avium]	2.44194	2.54455	1.81475	2.74472	9.31032	8.39619	0.332559	0.0019048	0.0121889	down
C.humilis25254.1	C.humilis25254	transcription factor bHLH157 [Prunus persica]	0.378973	0.304609	0.460245	0.662174	1.03955	0.766067	0.463503	0.00204088	0.0128896	down
C.humilis15539.1	C.humilis15539	AP2/ERF and B3 domain-containing transcription factor At1g50680-like isoform X1 [Prunus avium]	0.447166	0.723728	5.89102	0.488137	0.054918	0.271321	8.67157	0.00240124	0.0147185	up
C.humilis07778.1	C.humilis07778	PREDICTED: AP2-like ethylene-responsive transcription factor TOE3 isoform X1 [Prunus mume]	3.67068	6.22522	1.75879	1.3475	1.71921	1.67773	2.4565	0.00242346	0.0148343	up
C.humilis25222.1	C.humilis25222	PREDICTED: transcription factor bHLH14-like isoform X2 [Prunus mume]	9.3518	10.4412	4.0985	15.7791	18.4221	20.8865	0.4337	0.00348207	0.0198657	down
C.humilis17905.1	C.humilis17905	PREDICTED: probable WRKY transcription factor 20 isoform X2 [Prunus mume]	6.61829	2.82639	3.66613	1.18931	0.780071	0.029366	6.5595	0.00352946	0.0200848	up
C.humilis00462.1	C.humilis00462	transcription factor bHLH93 [Prunus persica]	1.37231	0.648942	0.565935	2.58393	1.7924	2.68956	0.366151	0.0052022	0.0274837	down
C.humilis10630.1	C.humilis10630	transcription factor EGL1 [Prunus persica]	9.39922	6.32763	4.56445	9.07603	16.3091	18.8804	0.4584	0.00565381	0.0293145	down
C.humilis02990.1	C.humilis02990	transcription factor PRE6 [Prunus persica]	4.73926	7.83635	5.29282	15.2032	9.13127	11.6681	0.496311	0.00638408	0.0322881	down
C.humilis05189.1	C.humilis05189	transcription factor MYB14 [Prunus persica]	12.1304	5.27284	10.7742	26.0071	12.4239	27.2394	0.429074	0.00639456	0.0323272	down
C.humilis01737.1	C.humilis01737	transcription factor WER-like [Prunus yedoensis var. nudiflora]	2.73536	4.50457	5.26916	5.40382	10.7052	11.7801	0.448528	0.00715059	0.0352462	down
C.humilis02877.2	C.humilis02877	PREDICTED: probable WRKY transcription factor 57 [Prunus mume]	4.42152	2.14139	8.64759	2.01296	2.83002	1.83315	2.27834	0.00725421	0.035652	up
C.humilis23224.1	C.humilis23224	PREDICTED: transcription factor RF2a-like [Prunus mume]	0.214925	0.242924	0.140338	0.034839	0	0	17.17	0.00753145	0.0367207	up
C.humilis15375.1	C.humilis15375	PREDICTED: ethylene-responsive transcription factor WIN1-like [Prunus mume]	1.23145	2.38155	5.2113	1.42937	26.0678	23.3916	0.173404	0.00773952	0.0375615	down
C.humilis21392.2	C.humilis21392	transcription factor ICE1 [Prunus avium]	1.37942	1.93473	1.05685	1.85004	4.12221	5.03004	0.39728	0.00806073	0.0387761	down
C.humilis20410.1	C.humilis20410	PREDICTED: transcription factor MYB108-like [Prunus mume]	0	0	0.026627	0.078495	0.108239	0.131386	0.0837011	0.00847234	0.0403502	down
C.humilis06602.1	C.humilis06602	transcription factor FER-LIKE IRON DEFICIENCY-INDUCED TRANSCRIPTION FACTOR [Prunus avium]	0.038264	0.054483	0.118359	0	0	0	703.687	0.0089545	0.0421471	up
C.humilis04674.1	C.humilis04674	transcription factor bHLH148 [Prunus yedoensis var. nudiflora]	7.70701	9.28953	4.62962	10.7857	20.0333	14.7214	0.474879	0.00972572	0.0448982	down
