# Supplementary material for: Transcriptomic and Metabolomic Insights into ABA-Related Genes in Cerasus humilis under Drought Stress
Source: Int J Mol Sci. 2024 Jul 11;25(14):7635. doi: 10.3390/ijms25147635 (PMC11276642; doi:10.3390/ijms25147635)
Supplement: Supplementary file 1 [file ijms-25-07635-s001.zip › Supplementary Table S5.xlsx]

## Sheet: Moderate VS Normal
Supplementary Table S5. The information of DEMs.
ID	Moderate_1	Moderate_2	Moderate_3	Moderate_4	Moderate_5	Moderate_6	Normal_1	Normal_2	Normal_3	Normal_4	Normal_5	Normal_6	ratio	t.test_p.value	VIP	regulated
neg-M1000T347	4771.06	5370.59	3124.19	2601.81	6820.45	4052.83	939.121	1225.26	643.126	1156.6	2473.1	1357.73	3.43055	0.000329967	1.66732	up
neg-M1000T389	6570.39	5712.69	3739.23	4310.42	6058.52	5284.99	1750.79	2197.32	2542.14	3035.17	3139.43	3047.82	2.01597	0.000285638	1.20295	up
neg-M1001T204	4988.56	2959.31	1655.87	11073.7	4935.65	2020.94	576.335	1314.01	1852.73	889.021	2104.81	1112.48	3.52053	0.00952981	1.56605	up
neg-M1001T347	1629.92	2446.21	1226.55	1129.44	2291.44	1579.12	393.816	523.321	326.083	506.868	1056.1	572.007	3.04977	0.000317981	1.62708	up
neg-M1002T275	4402.62	4417.09	1442.63	4189.23	5107.27	3634.91	582.925	947.436	1021.63	754.752	1000.27	1050.83	4.32893	0.000217351	1.94958	up
neg-M1002T332	4278.4	7927.48	990.515	3112.56	3593.76	1096.68	626.768	751.509	700.938	713.141	596.633	696.19	5.14038	0.00827278	1.48498	up
neg-M1003T275	2372.05	2521.61	706.232	2362.41	3155.81	1774.33	300.252	643.01	622.372	682.367	597.088	645.824	3.69315	0.00108763	1.78298	up
neg-M1003T333	3202.14	4740.29	829.447	2015.23	2314.23	842.095	493.165	602.013	495.97	612.243	453.227	522.835	4.38548	0.00610447	1.44684	up
neg-M1003T387	7940.01	7292.31	4118.37	5606.66	6584.6	5760.68	1652.31	2328.15	2673.11	3440.17	2698.95	3290.36	2.31937	0.000168653	1.32793	up
neg-M1004T275	1383.76	1305.46	969.073	1514.37	1765.53	1314.79	461.899	673.567	744.707	904.892	569.98	668.375	2.05123	0.000176968	1.33205	up
neg-M1004T347	23849.5	87613.8	4269.78	53426.7	7676.4	8297.6	1238.16	1254.05	1038.77	777.35	921.591	695.321	31.2449	0.00160416	2.75342	up
neg-M1005T250	10468.8	10808.4	6201.38	7384.39	12134.4	5683.78	2432.63	4184.71	3023.81	5156.72	4910.64	3224.35	2.29719	0.000928638	1.31104	up
neg-M1005T324	2593.48	3676.88	868.891	2979.55	4100.17	849.001	336.326	351.998	997.315	402.194	332.737	376.689	5.38669	0.00141806	1.58328	up
neg-M1005T347	21240.8	42012	13356.9	31969.5	10757	15476.5	9771.32	8475.13	3770.78	6890.58	4306.1	4502.27	3.5744	0.00130054	1.69774	up
neg-M1006T210	972.289	915.989	2664.5	1191.3	769.632	1024.03	3065.01	2889.64	1848.6	2989.91	3952.91	3302.51	0.417637	0.0018456	1.39327	down
neg-M1006T250	5549.62	5606.25	3396.58	4584.5	6246.97	3541.12	1732.28	2452.69	2037.68	2802.59	2697.82	2085.64	2.0947	0.000299969	1.2855	up
neg-M1006T324	35070.5	71180.1	4561.74	40484.1	16894.3	9207.51	805.866	1309.05	1804.26	1488.04	583.545	1286.2	24.3781	0.000457649	2.70643	up
neg-M1006T348	4225.8	16194.4	7069.85	13028.1	10009.1	6185.57	3862.73	4387.25	2312.37	4130.42	3066.71	3091.38	2.71992	0.00443036	1.44909	up
neg-M1007T260	6347.47	3020.52	2353.91	1812.43	1777.26	1982.33	634.801	948.745	953.351	1870.28	1421.05	1145.73	2.47979	0.00733287	1.52384	up
neg-M1007T324	19820.2	38216.9	2812.34	20981.4	9219.47	5333.07	734.074	1033.92	2296.43	913.008	430.123	782.33	15.5711	0.000554059	2.51141	up
neg-M1010T242	1726.82	3015.81	3231.87	2774.3	3066.82	4494.27	6994.38	5559.32	6442.19	5992.48	4969.74	6717.36	0.499241	0.00129746	1.08701	down
neg-M1011T191	2419.37	3948.31	3131.6	2678.77	3276.01	1876.75	900.204	1418.93	1191.21	1251.86	1376.93	1373.32	2.30694	0.000142316	1.62916	up
neg-M1011T382	38732.5	32788.9	24797.1	45721.5	36309.3	26621.5	8060.43	13536.4	10441.9	18643.7	20849.1	15859.9	2.34544	0.000815943	1.38233	up
neg-M1012T191	1484.79	2242.59	1581.86	1885.55	1780.55	1068.58	712.809	749.752	813.81	811.804	871.853	754.454	2.13044	0.00054679	1.35821	up
neg-M1012T358	6739.64	8955.88	3237.42	7807.01	6432.94	4958.8	4712.51	1606.48	2477.22	2154.91	3681.43	1772.57	2.32438	0.00347649	1.40522	up
neg-M1012T382	18262	16689.7	12854.6	21687.6	16774.5	15296.3	4239.61	7720.51	6444.99	11606.3	10938.5	8703.59	2.04547	0.00267604	1.25208	up
neg-M1012T459	6031.54	5142.94	4900.88	3945.33	5585.23	4101.24	1326.17	2247.22	1340.77	2866.43	4530.26	2456.32	2.0117	0.00799388	1.31219	up
neg-M1013T199	2496.7	2575.11	1004.28	2636.91	6015.14	941.374	228.511	909.831	530.495	809.807	316.949	569.324	4.65673	0.00265891	1.67495	up
neg-M1013T303	343.907	746.243	2312.5	694.9	6637.25	5437.21	7896.52	4411.92	20119.2	12032.2	9767.2	10934.2	0.248185	0.0117191	2.24748	down
neg-M1014T199	931.174	1768.93	636.628	1772.69	3331.02	499.742	186.975	237.081	797.904	225.913	370.193	147.662	4.54803	0.00334098	1.67275	up
neg-M1014T451	16893.1	16812.5	14154	13879.2	12812.4	10522.3	3954.62	7358.91	3247.85	5838.05	10016.6	4336.65	2.44797	0.00152165	1.50058	up
neg-M1015T391	4331.97	4505.11	2271.01	3289.21	4344.57	4354.6	1233.56	1435.91	1753.95	2528.34	1769.27	2263.88	2.10256	0.000742683	1.16302	up
neg-M1015T451	7967.81	9041.49	7515.48	4978.58	9321.65	5702.85	1582.01	2977.29	1678.28	3393.86	5448.23	2623.08	2.51531	0.00192828	1.51468	up
neg-M1017T176	2157.55	1302.35	902.167	931.64	1972.78	690.425	664.292	619.009	224.169	534.436	985.833	398.908	2.32207	0.0121846	1.09226	up
neg-M1019T190	7233.48	3228.11	2632.02	1812.3	3684.41	2991.66	1405.35	1239.11	1381.49	1035.39	1661.39	1320.99	2.68308	0.00358702	1.29923	up
neg-M101T52	10075.5	9868.9	31482.9	37697.1	13412.5	15961.3	36679.1	98408.4	110510	69242.1	122959	49683.9	0.243082	0.000780817	1.80515	down
neg-M101T74	3576.9	4659.22	9200.96	13067	5562.37	5519.14	16435.2	41484.4	41184.3	21254.5	43090.2	19364.3	0.227476	0.000212148	1.84109	down
neg-M1020T156	4044.32	2039.39	4149.81	2771.19	3020.38	3136.18	3041.15	6401.7	6318.96	5998.15	7867.23	10452.6	0.478078	0.00694243	1.07863	down
neg-M1020T190	2903.63	2042.1	1807.99	1233.21	2630.38	1445.62	580.968	1003.71	957.925	852.286	570.321	1029.05	2.41536	0.000663818	1.30385	up
neg-M1020T324	2795.04	6507.28	873.228	5494.18	1720.94	1575.26	628.881	562.262	837.713	774.059	556.699	644.044	4.73715	0.00776507	1.63732	up
neg-M1020T358	3294.65	2294.82	972.059	2584.49	2144.59	1035.13	491.101	622.686	1036.97	393.953	841.108	718.19	3.00334	0.00231786	1.41203	up
neg-M1020T391	1647.49	1747.78	856.21	1301.29	1464.32	1517.63	253.002	657.406	594.963	897.936	813.616	934.804	2.0557	0.00933686	1.27013	up
neg-M1022T301	3151.48	5094.96	1929.61	2488.75	8049.47	4253.46	957.294	827.952	2054.54	1118.58	1074.01	1151.69	3.47543	0.00128449	1.43998	up
neg-M1023T301	2231.37	3250.32	1310.04	1696.86	4819.64	2643.87	706.569	619.816	1450.74	875.323	769.75	892.224	3.00166	0.00138359	1.31488	up
neg-M1023T320	995.622	1946.24	600.869	2660.75	1602.47	1346.75	403.672	406.718	620.627	724.412	417.86	446.863	3.03054	0.00315846	1.30053	up
neg-M1024T275	1171.4	1194.88	1429.13	1379.39	2138.52	1288.49	451.841	677.634	710.298	723.85	626.484	760.967	2.17708	7.86615e-05	1.57039	up
neg-M1024T302	4434.58	8097.38	3884.07	6485.26	18486.2	10953.4	1994.52	1640.57	1523.62	2362.42	1183.63	1082.42	5.34791	0.000487353	1.65172	up
neg-M1025T203	801.477	1791.33	3618.77	2489.89	2795.78	3455.66	7435.22	5375.23	6008.47	7511.91	5366.28	4757.01	0.410184	0.00639505	1.64304	down
neg-M1025T275	1083.75	1587.41	651.109	1114.61	1388.85	1143.05	419.217	429.736	759.975	642.76	540.781	573.446	2.0704	0.00121306	1.34756	up
neg-M1025T302	2674.25	4425.76	2280.85	3359.91	9723.01	5703.56	824.15	1061.34	2204.91	1514.42	1395.85	976.215	3.53112	0.0015215	1.38102	up
neg-M1026T302	2745.2	4378.74	2887.99	3953.42	10366	7248.51	1790.66	1507.29	3089.05	2527.68	1790.71	1934.1	2.49851	0.00993096	1.06908	up
neg-M1026T347	5234.62	8983.78	1641.22	7158.87	2685.85	2226.53	734.07	960.283	787.701	762.768	641.569	682.72	6.11298	0.0017755	2.04903	up
neg-M1027T342	8436.44	4122	3189.78	3655.02	1598.46	3981.84	806.671	1078.75	1297.25	1190.37	1446.93	1573.87	3.37897	0.00225925	1.73269	up
neg-M1027T347	3518.78	5551.62	1248.59	4751.73	1517.85	1666.78	657.553	725.084	682.472	573.83	529.111	496.89	4.98107	0.00214834	1.9112	up
neg-M1028T324	2258.79	4314.46	1029.92	3178.55	2070.95	1552.68	767.475	778.432	1838.81	860.448	566.818	698.662	2.61409	0.00586277	1.35579	up
neg-M1028T347	1868.5	2549.44	1208.54	2512.25	1267.54	1269.93	663.958	737.154	778.319	798.575	645.361	698.097	2.47051	0.00144716	1.42644	up
neg-M1028T393	17914	9006.49	5442.34	6557.3	5572.04	7678.38	2102.18	841.652	2264.36	2390.79	3202.25	4821.56	3.33939	0.00227817	1.92685	up
neg-M1029T324	2139.57	2877.82	1236.65	2206.43	1661.22	1173.16	524.406	570.578	709.967	685.204	444.245	504.107	3.28481	0.000139198	1.75691	up
neg-M1029T393	9373.44	3426.42	3487.18	3975.23	3568.41	4512.98	1458.11	1725.05	2226.63	1594.03	2241.01	2211.59	2.47404	0.00167981	1.46083	up
neg-M102T53	920.416	1285.52	1658.65	1213.26	1445.03	1123.99	1528.01	4348.6	3871.88	3558.48	5784.88	3046.04	0.34542	0.00161603	1.65556	down
neg-M1030T300	1851.44	3399.8	428.316	2398.09	1274.06	769.566	208.328	274.756	835.281	640.353	293.886	534.729	3.63117	0.012251	1.66695	up
neg-M1030T387	14388.3	8162.33	4508.05	4519.25	3137.93	4171.03	1522.72	1864.28	2174.59	2337.29	2287.32	2546.39	3.05412	0.00598107	1.67478	up
neg-M1030T446	6891.73	6468.7	3571.37	4982.79	8204.82	7350.11	1073.2	1593.88	1868.42	2775.38	3385.15	3548.43	2.63046	0.00184656	1.50345	up
neg-M1031T287	930.641	984.166	322.622	613.212	1417.27	327.802	188.188	163.212	284.944	248.796	209.647	314.547	3.26091	0.00624948	1.44409	up
neg-M1031T299	4487.35	4638.82	2647.04	2929.15	4839.88	2660.39	1187.26	1377.23	2710.21	1710.87	1683.79	1573.28	2.16767	0.000875972	1.46474	up
neg-M1031T446	4799.23	4655.63	3077.04	4061.76	6107.24	5861.16	889.603	1532.81	1606.1	1842.5	2872.47	2036.86	2.64946	0.000539125	1.5556	up
neg-M1032T287	10172.4	19382.5	825.813	2440.1	17727	905.703	228.097	236.653	387.289	316.995	260.935	344.964	28.989	0.00569281	2.1579	up
neg-M1032T367	1901.76	3087.53	1194.76	1605.17	3416.54	3018.63	915.895	393.067	1167.84	1101.62	1206.86	1393.58	2.30211	0.00847034	1.35846	up
neg-M1032T447	2332.69	2471.98	1671.98	2120.97	2986.09	2743.61	668.167	927.098	1108.09	1537.42	1573.46	1091.39	2.07473	0.00108676	1.30108	up
neg-M1033T266	4447.52	3645.01	2942.93	2420.64	3852.62	3242.59	1115.72	1854.01	1312.08	1751.38	2119.56	1367.47	2.1587	0.000171854	1.30812	up
neg-M1033T287	5582.17	9120.78	591.299	1580.21	9427.44	583.949	193.992	170.815	216.006	237.757	211.931	257.156	20.8797	0.00536359	2.04902	up
neg-M1033T347	2681.24	7583.68	1188.16	8993.9	1000.64	1427.33	436.766	500.3	492.355	610.44	584.145	555.219	7.19513	0.00909086	2.00347	up
neg-M1034T301	2430.36	3248.65	1807.32	2161.95	2017.81	1729.94	495.289	527.027	653.266	493.785	473.966	540.393	4.20766	1.89421e-06	2.02083	up
neg-M1034T303	179.621	323.152	1034.37	401.909	2293.02	2148.33	3482.14	2316.59	8240.84	4724.34	4736.28	5676.02	0.218685	0.00582068	2.35973	down
neg-M1035T221	14976.1	8297.02	1982.78	4940.68	1892.95	1734.09	912.389	644.048	788.576	959.763	996.205	775.242	6.66314	0.00762945	2.0768	up
neg-M1035T259	71707.1	60311.4	27508.8	37290	66084.4	33657.3	5425.4	17986.6	6864.17	20167.1	21019.3	11009.8	3.59586	0.00124946	1.79376	up
neg-M1035T287	2428.24	5831.25	468.744	764.123	2317.09	471.743	245.332	191.926	265.652	296.962	228.421	158.552	8.85549	0.00764756	1.73348	up
neg-M1035T303	149.282	310.633	755.29	282.298	1466.84	1413.12	2345.29	1421.82	5020.64	2761.53	2754.94	3559.73	0.245045	0.0055103	2.22502	down
neg-M1036T147_1	4380.36	4095.19	2543.76	2753.11	1908.8	5233.12	1386.27	1198.97	1551.67	1273.23	1389.09	1996.41	2.37781	0.00204109	1.3881	up
neg-M1036T221	6415.48	3349.06	975.903	3026.52	1415.3	975.119	383.948	606.175	475.278	586.608	409.813	233.954	5.99359	0.00238868	2.06233	up
neg-M1036T259	32509	26928.8	13772.3	17816.6	30995.6	15670.3	3207.72	9050.76	4191.31	10250.8	10356.4	6493.42	3.16168	0.00102625	1.6778	up
neg-M1036T301	88205.6	157468	8766.73	100005	25635.1	24516.1	450.916	723.436	627.164	584.878	436.373	372.404	126.628	0.000112916	3.50105	up
neg-M1037T258	10083.1	8826.09	4888.55	5932.32	9396.02	5596.92	1762.19	3519.74	1979.88	3801.78	3843.73	2417.97	2.58137	0.000516882	1.3974	up
neg-M1037T301	45847.1	81389.9	4789.15	51511.1	16300.8	13436.2	622.922	509.827	1002	724.451	663.84	804.285	49.2855	0.000317403	3.05958	up
neg-M1038T301	70004.7	85837.7	6003.7	64157.2	17708.6	18186.3	539.678	720.507	686.35	606.345	534.573	578.185	71.4468	0.000239608	3.20362	up
neg-M1038T58	1388.28	1292.73	2385.61	4949.35	1716.4	1442.8	2344.4	6148.55	6531.32	4729.48	7931.61	4747.74	0.406227	0.0055751	1.41441	down
neg-M1039T301	30397.4	35100.5	3058.39	27453.2	8114.49	7891.04	524.158	699.265	825.213	592.398	502.256	547.79	30.3475	0.000458548	2.8581	up
neg-M1040T301	11969	12643.5	1610.84	9517.75	4693.97	4627.86	647.115	596.48	1574.36	1081.44	414.731	716.897	8.95701	0.000506119	2.28634	up
neg-M1041T236	6303.08	6625.65	3045.94	4296.22	7286.33	3697.77	1334.75	2346.26	1896.8	1943.89	3367.28	1500.32	2.52274	0.000921748	1.47119	up
neg-M1041T301	3760.27	3760.73	803.325	3243.14	1639.58	1607.88	647.115	395.941	1197.57	702.57	445.203	515.995	3.79442	0.00259639	1.68247	up
neg-M1042T347	1997.43	2010.31	948.771	1248.94	1387.91	1735.25	747.46	749.882	881.967	969.849	728.855	581.392	2.0021	0.00132584	1.28795	up
neg-M1043T299	4978.63	4036.87	2538.26	4051.89	4474.83	2645.82	788.995	871.363	1285.37	1184.33	1073.04	2349.26	3.00917	0.000231344	1.83608	up
neg-M1045T429	1714.81	2243.6	1114.83	1587.59	2070.39	1709.14	438.207	662.582	736.673	891.158	913.607	968.992	2.26412	0.000404405	1.48677	up
neg-M1046T302	919.071	1817.71	916.717	1120.19	2397.08	1870.26	646.032	661.32	939.052	777.889	677.116	732.739	2.03895	0.0100732	1.02362	up
neg-M1046T361	11822.9	9794.44	5523.35	6815.81	8136.62	7318.49	5331.52	3356.21	3490.56	4033.47	4246.78	3006.58	2.10575	0.0004434	1.48612	up
neg-M1046T387	6876.43	4474.17	4009.77	3494.5	3083.95	3995.17	1337.77	1316.29	1768.9	1363.24	1211.04	2359	2.77184	5.95497e-05	1.81577	up
neg-M1047T203	1160.9	1346.08	3570.51	2453.61	2448.55	4690.38	7426.72	4794.11	8977.84	5802.97	5316.39	9137.94	0.377992	0.00322356	1.44416	down
neg-M1047T306	1781.86	2933.49	855.389	1741.27	2437.5	1150.75	572.608	618.956	900.746	714.19	689.088	1024.53	2.4115	0.00531627	1.38182	up
neg-M1048T203	989.183	968.675	2565.67	1792.56	1658.46	2730.45	3761.31	2748.59	5049.96	3103.83	2954.78	4632.05	0.481112	0.00580956	1.32989	down
neg-M1048T275	44130.7	23831.8	6845.24	13654.6	9894.21	20283.1	1264.62	2581.83	2685.06	2448.74	2689.92	4485.82	7.34339	0.00032547	2.40495	up
neg-M1049T275	19887.7	10580.7	4556.74	7628.87	5439.94	9870.87	667.454	1710.63	1409.77	1883.36	1553.25	2345.36	6.05704	0.000108594	2.35374	up
neg-M1050T275	6164.05	4092.44	2209.3	2920.8	1960.33	4309.37	866.705	1225.14	1322.18	2076.84	1077.31	1046.42	2.84405	0.00125087	1.7309	up
neg-M1053T148	11181.8	9657.23	1688.36	3749.26	2009.12	2045.6	757.06	1448.69	1551.65	943.752	863.978	774.891	4.78411	0.0101724	1.9066	up
neg-M1053T242	4512.38	3278.59	3280.13	4140.07	4468.8	3341.33	1032.06	742.902	1434.98	1522.77	2553.54	1644.7	2.5777	0.00125584	1.70174	up
neg-M1054T320	1398.25	2890.36	338.477	1337.8	759.391	985.322	123.821	209.48	167.717	150.396	103.276	126.036	8.7537	0.000566719	2.09626	up
neg-M1055T320	972.821	1700.23	248.158	1387.38	517.98	669.659	114.566	92.5863	162.386	192.909	130.369	114.966	6.80409	0.000981115	1.97115	up
neg-M1058T301	5186.96	8343.69	1124.97	6056.98	2518.57	2312.28	363.312	492.096	506.505	517.085	428.197	429.178	9.33478	0.000952595	2.29644	up
neg-M1059T199	6909.61	6488.58	3130.94	4905.35	5171.75	6429.74	1454.1	3865.7	2502.78	1899.5	3293.83	2353.94	2.1494	0.00210506	1.28817	up
neg-M1059T235	4868.41	2977.52	7953.17	4702.57	3613.11	8223.36	17010	15396.2	19914.5	16707.5	13703.3	16109	0.327174	0.000553945	1.44799	down
neg-M1059T301	3407	5117.99	787.16	3900.98	1803.9	1861.62	306.17	427.025	388.32	385.488	257.861	321.714	8.08915	0.000633454	2.25176	up
neg-M1059T305	2401.65	2900.12	1060.38	2232.38	1910.94	1362.72	633.377	626.451	1064.47	838.874	719.396	1092.42	2.38557	0.00150747	1.49606	up
neg-M1060T199	4741.18	4726.05	2432.08	4159.96	3845.03	3560.55	617.992	2672.27	2413.05	2185.78	1234.89	1268.26	2.25792	0.00850622	1.43333	up
neg-M1060T231	816.533	718.169	181.092	786.153	841.584	167.077	86.6994	71.5905	295.002	89.1888	217.853	64.6844	4.25519	0.00649274	1.52055	up
neg-M1060T235	1870.46	2663	5322	2933.48	3220	6811.53	10842	10027.8	13303.3	10644	9636.88	10770.1	0.349878	0.00159045	1.3969	down
neg-M1060T236	1675.56	2482.08	6322.47	3497.56	2493.32	5819.35	14982.2	14549	17947.6	14995.5	12949.8	12725.5	0.252869	0.000704382	1.39941	down
neg-M1060T379	3303.78	3152.12	1406.24	2340.42	3619.28	1597.73	818.509	878.724	1281.53	1240.8	854.047	1528.81	2.33544	0.00260702	1.43112	up
neg-M1061T203	2550.46	1618.31	3991.06	2117.01	3221.49	4083.58	5712.34	6937.07	6000.68	5793.65	5289.67	5473.25	0.499392	0.00349114	1.486	down
neg-M1061T236	902.674	1023.1	2050.82	1277.93	940.412	1881.07	5074.27	4646.06	5092.18	4735.81	3929.33	4301.17	0.290725	0.000177225	1.43893	down
neg-M1061T301	1309.78	1510.79	585.624	1121.95	1166.66	951.887	370.485	360.686	493.421	354.276	308.269	348.737	2.97275	0.000178515	1.66414	up
neg-M1061T379	2405.73	2160.51	1599.31	1847.12	5158.25	1647.47	802.268	967.81	1033.71	1139.08	1236.27	1098.66	2.36045	0.00578893	1.37527	up
neg-M1063T226	1429.59	1554.86	847.323	762.629	2174.08	1061.73	530.072	1106.3	452.442	505.134	419.713	533.3	2.20758	0.00472785	1.23176	up
neg-M1063T242	2945	4807.79	2540.25	3216.99	4761.1	2955.4	1426.95	1659.51	1512.63	1243.64	1826.47	1756.27	2.25204	0.000269941	1.27019	up
neg-M1063T265	7106.59	5499.35	3460.58	3351.06	6012.97	3189.03	1050.76	2225.64	1203.47	1949.31	2557.29	2012.75	2.60197	0.000847644	1.4821	up
neg-M1064T242_1	1569.64	2433.33	624.395	1767.67	2070.05	775.863	26.7027	61.3554	84.1672	23.3265	25.8457	15.5192	39.0051	9.41399e-07	3.2873	up
neg-M1064T242_2	2594.3	3079.42	1522.34	3099.79	3948.96	2287.53	581.73	861.108	659.969	1103.55	1096.56	821.478	3.2262	6.19209e-05	1.57333	up
neg-M1064T265	4159.74	3372.77	2030.38	2032.56	3591.34	2250.95	869.831	1440.66	1010.27	2054.92	1641.98	1090.47	2.15065	0.00203905	1.30752	up
neg-M1065T242	1043.6	1739	417.322	1297.27	1764.05	163.902	16.0109	504.062	59.0218	23.9665	58.8453	11.0202	9.54805	0.00212875	2.6278	up
neg-M1066T257	8719.88	6663.48	3159.95	4994.41	11408.2	4109.61	1044.67	2428.82	1956.06	2297.45	2634.79	1595.74	3.26619	0.00109511	1.49768	up
neg-M1066T347	2714.5	1866.52	2545.98	2529.04	4645.52	2621	973.405	1245.42	1016.41	1594.49	2024.63	942.253	2.1705	0.00124576	1.37103	up
neg-M1067T347	2271.57	2256.77	1703.09	1537.59	2473.57	2201.14	608.132	967.208	851.705	969.564	1532.84	1276.48	2.00513	0.00139626	1.27262	up
neg-M1068T232	1616.86	1693.48	524.494	1116.84	5642.65	470.359	221.664	282.416	217.164	250.359	389.144	293.245	6.68968	0.00783136	1.419	up
neg-M1069T232	651.271	1455.83	294.176	795.644	3323.78	404.09	156.732	163.403	76.9798	246.515	352.536	202.754	5.77587	0.00671143	1.42993	up
neg-M1069T236	2487.03	3021.51	8142.05	6629.82	3338.78	6584.98	20521.8	16901.9	15979.2	15193.3	14561.1	16447	0.303241	0.00112041	1.59224	down
neg-M1070T232	952.083	896.832	470.011	675.078	1883.38	353.09	161.709	221.015	230.019	273.785	324.599	237.826	3.60983	0.00341936	1.24515	up
neg-M1070T236_1	1826.89	3219.46	7591.9	6025.63	3324.39	6107.58	20805.7	17707.1	17059.4	16502.8	16673.4	18241.8	0.262602	0.00105791	1.37359	down
neg-M1070T236_2	1706.81	2587.19	5384.69	4878.84	2586.97	4660.49	14126.4	12978.5	11549.9	10914.9	10780.9	12529.2	0.299191	0.000780312	1.61233	down
neg-M1070T275	6857.29	4245.83	1977.03	3157.21	2743.32	4812.12	869.354	1233.18	2019.31	1117.01	961.414	1438.16	3.11488	0.000764604	1.8379	up
neg-M1071T234	2458.04	3721.04	1547	2228.45	4180.61	1319.13	659.997	1276.29	1280.89	1147.79	1049.12	1060.84	2.38679	0.00578027	1.16776	up
neg-M1071T275	3702.62	2742.25	1397.08	2114.47	1782.32	2565.49	471.766	943.816	929.725	983.79	921.207	931.257	2.7606	0.000305455	1.76709	up
neg-M1072T275	1886.94	1493.49	1665.37	1942.13	1183.64	1589.74	449.747	1274.99	726.872	840.68	759.23	803.264	2.01066	0.0016696	1.42415	up
neg-M1076T325	3417.36	3778.65	1314.25	3155.09	1004.34	1871.16	642.825	730.312	941.784	856.213	643.648	737.669	3.19407	0.00446111	1.73983	up
neg-M1078T218	2223.55	2818.21	2585.17	3223.9	1853.83	919.063	6116.93	4375.06	6351.88	3955.45	3924.3	6045.24	0.442776	0.00357812	1.49391	down
neg-M1079T236	1189.12	2760	5807.83	5854.57	2958.87	4903.59	19818.7	16539.4	11567.1	12478.6	13334.4	13815.7	0.268109	0.00157347	1.71681	down
neg-M1079T419	1069.22	746.849	1735.41	1702.4	2266.28	1173.49	3309.15	2752.02	3486.14	5207.87	2321.23	4826.6	0.396916	0.0012225	1.49231	down
neg-M1080T236_1	1242.02	2388.12	6047.65	6884.19	2767.77	4617.66	19802.6	17936	12596.7	14936.9	13985	16814.7	0.249265	0.00165912	1.48255	down
neg-M1080T236_2	1270.3	1851.63	4924.8	5563.57	2563.73	3919.36	15282.7	14575.5	9202.02	10607.4	10554.3	12100.1	0.277832	0.00132609	1.77181	down
neg-M1081T236_1	653.106	1331.68	2542.2	2844.84	1126.7	2319.39	8339.03	7555.94	4586.18	5485.85	5492.94	7112.81	0.280455	0.00118823	1.41132	down
neg-M1081T236_2	960.358	822.216	2036.23	2499.96	1070.87	2180.84	4723.83	4547.27	2894.54	2991.68	3147.97	4038.84	0.428321	0.0037566	1.42904	down
neg-M1081T244	10176.2	5428.09	3303.07	8851.23	12423.6	5396.87	1229.93	2973.21	2080.92	2819.91	2272.25	1621.18	3.50679	0.000858644	1.68229	up
neg-M1082T243_2	3902.23	3661.14	1907.52	3633.51	8489.02	2708.41	794.232	1361.07	1389.67	1176.99	1960.8	1164.32	3.09692	0.00194675	1.47121	up
neg-M1083T147	9510.84	4703.11	1948.87	3471.41	4168.31	1614.58	1030.03	699.669	547.362	1103.46	1083.03	1020.86	4.63443	0.0019016	1.80068	up
neg-M1090T414	3820.15	1552.89	999.106	1719.43	1129.24	1698.92	420.992	605.824	697.354	783.285	1251.09	609.694	2.4998	0.0054346	1.48053	up
neg-M1091T414	2608.23	1543.78	666.608	1296.02	854.456	1368.22	301.694	404.48	323.035	485.098	822.545	408.58	3.03679	0.0015636	1.68377	up
neg-M1092T234	996.866	891.267	596.484	626.5	2130.28	397.88	259.805	188.836	215.28	225.822	243.752	268.864	4.02128	0.0026159	1.49895	up
neg-M1093T263	2291.73	1718.14	1020.14	1609.4	2752.32	1251.39	721.324	852.613	836.775	978.18	1068.79	842.177	2.00819	0.00598124	1.03741	up
neg-M1095T255	3790.31	2907.3	1275.71	2599.39	10401.4	1883.06	717.258	827.345	1099.79	1405.32	893.541	960.513	3.87162	0.0100679	1.28181	up
neg-M1096T255	2365.35	2135.98	1333.1	1894	5594.59	1167.27	631.469	902.557	932.31	1021.55	919.201	855.116	2.75366	0.0101773	1.1108	up
neg-M1103T259	3635.45	3248.25	2274.41	2697.8	6103.3	2284.72	1081.1	1832.74	1323.81	1983.8	2118.18	1545.36	2.04795	0.00516267	1.19768	up
neg-M1104T236	1744.38	3058.35	940.987	1973.8	2310.58	1380.46	385.256	850.575	1110.23	1074.82	674.804	905.779	2.28105	0.00569232	1.38164	up
neg-M1105T236	1443.03	1932.93	796.576	2594.23	2053.79	1420.36	382.013	547.844	874.134	813.641	741.883	626.117	2.56946	0.00165982	1.42304	up
neg-M1106T235	1237.97	1034.48	675.303	1474.49	1220.42	1054.39	220.417	355.562	510.378	506.912	405.334	448.163	2.73711	0.000139946	1.41289	up
neg-M1106T301	2131.2	2285.77	563.551	1888.38	955.937	1268.75	422.706	427.025	650.552	564.98	458.494	535.199	2.97277	0.00536491	1.51152	up
neg-M1106T395	2303.55	2404.51	2290.51	1867.97	1619.78	2190.12	590.078	719.896	646.307	601.94	665.129	705.661	3.22637	3.22454e-07	1.89921	up
neg-M1107T217	81751.7	34400.3	10287.4	28343.3	15678.2	9682.27	983.819	2935.72	3525.26	4359.14	2258.47	1756.05	11.3882	0.000381448	2.52135	up
neg-M1107T235	1897.77	4517.03	1032.54	3271.7	2867.03	1506.67	595.173	892.62	841.072	945.597	958.641	1037.25	2.8637	0.00633604	1.36204	up
neg-M1107T395	1694.21	1742.26	1263.21	1467.97	1314.33	1624.83	687.984	664.052	574.893	610.729	642.955	602.09	2.40749	1.36493e-06	1.539	up
neg-M1108T217	43300.4	19497.6	6402.76	16624.6	9505.37	5627.29	927.779	2129.64	1647.47	2979.82	2002.33	1553.27	8.98179	0.000629968	2.4115	up
neg-M1108T242	493.836	775.946	982.957	1142.83	818.557	1763.87	2073.84	1867.1	2010.46	2822.61	2404.92	2181.39	0.447444	0.00295643	1.09987	down
neg-M1109T239	3975.61	3324.64	1031.95	4025.8	3982.33	2338.95	238.066	260.885	831.591	353.76	436.63	541.115	7.01689	5.86719e-05	2.12826	up
neg-M1110T238	2482.74	2449.97	728.624	2747.9	2396.61	2252.09	205.24	207.564	637.021	301.993	299.258	229.244	6.94452	3.1864e-05	2.20744	up
neg-M1114T420	5925.94	6926.89	3502.75	6692.15	6662.08	4801.98	1801.18	3115.52	1074.23	1901.07	3870.71	1874	2.5308	0.00171348	1.32212	up
neg-M1115T420	4463.82	5332.85	2822.15	4661.88	5181.49	3851.92	1616.51	2485.13	736.174	2823.8	3118.3	1399.57	2.16053	0.00990519	1.18851	up
neg-M1122T342	803.333	1157.05	1361.09	973.439	867.46	2008.43	3510.32	2366.55	2163.24	4128.95	1482.01	2589.96	0.441523	0.00248696	1.47242	down
neg-M1125T240	1668.91	3982.88	1122.05	2145.52	1896.24	886.136	261.196	422.666	680.302	479.272	391.098	603.247	4.12355	0.000623661	1.69775	up
neg-M1130T348	27175.9	11533.5	7858.94	4353.19	14289.7	18662.3	1988.39	2400.26	1859.32	4894.06	5789.78	3946.2	4.01732	0.00286791	1.78078	up
neg-M1131T348	16751.2	7504.87	5288.39	3069.78	9581.34	11519.6	1023.55	1642.66	1160.57	3482.72	3859.93	2562.48	3.91171	0.00243	1.80781	up
neg-M1132T348	6389.52	3678.17	2515.05	1574.08	4090.59	4372.22	554.116	1667.11	860.239	1401.1	1767.98	1253.15	3.01446	0.0024163	1.61773	up
neg-M1132T419	3429.68	5068.22	1910.81	4018.07	2437.82	2893.94	808.981	1819.87	1203.15	1179.96	1379.82	1195.33	2.60423	0.000495595	1.41045	up
neg-M1133T348	2160.22	1365.49	1149.76	875.621	1685.51	2025.05	357.58	435.211	437.797	695.47	797.188	659.426	2.73797	0.00041931	1.57145	up
neg-M1133T419	2370.46	3540.96	1070.36	2674.42	1419.59	1427.74	621.009	442.713	598.659	667.605	751.57	991.873	3.06954	0.00114712	1.65941	up
neg-M1140T216	24864.5	9146.75	4136.91	10519.3	6425	5959.98	2126.27	2646.02	949.686	2419.15	2331.09	1721.3	5.00696	0.000958716	2.07391	up
neg-M1142T353	52879.1	19601.8	5957.74	6220.9	8260.36	15891.6	516.565	717.753	681.743	1000.83	1081.72	1326.49	20.4337	0.000192812	2.95815	up
neg-M1143T353	29689.9	11986.5	3651.2	4306.43	5661.63	9499.74	364.267	622.726	651.816	888.762	862.831	1009.31	14.7272	0.000191875	2.8012	up
neg-M1147T323	3848.97	2234.92	1334.52	1644.45	2069.8	1320.77	972.924	796.298	1270.24	1507.31	545.461	1035.6	2.03227	0.0109758	1.23198	up
neg-M1148T378	3064.38	1854.99	884.146	2512.79	2825.6	1381.09	547.815	627.346	569.455	698.578	922.028	576.37	3.17714	0.0016004	1.35608	up
neg-M1149T347	2544.61	2398.56	1330.18	927.2	1609.81	1929.3	797.223	841.627	730.575	1034.66	616.239	879.752	2.19174	0.00345381	1.28955	up
neg-M1149T378	2192.58	2135.66	705.477	2156.42	1929.99	812.914	520.163	697.335	502.907	674.096	856.359	580.04	2.59287	0.00845674	1.21285	up
neg-M114T56	937.861	1099.28	1206.33	1677.28	1046.1	1028.85	3276.72	3788.06	1267.86	2267.83	1802.25	2592.86	0.466518	0.00513363	1.36768	down
neg-M1152T388	16587.7	15110.7	6156.26	14991.8	10320.2	7531.22	1628.66	3342.99	3495.18	4019.38	4572.9	4784.33	3.23657	0.00054118	1.87893	up
neg-M1153T388	9117.74	8010.43	3810.35	8049.56	5731.56	4183.12	1384.34	2329.1	2690.42	2671.02	4159	2478.8	2.47588	0.00149508	1.63539	up
neg-M1154T358	14682.8	7239.86	2028.8	3190.02	2131.71	2970.57	726.74	923.04	725.026	974.479	1217.09	1099.39	5.69097	0.00475524	2.0545	up
neg-M1154T388	3627.82	3125.52	1964.42	3327.02	2617.53	3560.46	1029.7	1478.37	1297.92	1699.21	1516.48	2017.33	2.01601	0.000384877	1.35701	up
neg-M1159T174	24300.5	23605.3	50409	42741.2	35758.9	31237.6	184279	118386	157801	122184	62318.4	79550.1	0.287159	0.000216592	1.52471	down
neg-M1159T355	3515.6	4733.18	5270.77	6472.53	3272.27	2742.17	1944.15	1353.88	3754.8	1457.99	1231.55	2231.59	2.17192	0.00406497	1.19528	up
neg-M115T143	681.489	1284.08	1457.4	1731.3	1331.08	1657.64	4458.64	2060.65	5046.68	2774.15	1736.26	2774.26	0.431974	0.00459046	1.44307	down
neg-M1160T174	10767	19566.1	21982.9	31285	10150.3	27615.6	50548.1	51416.5	65037.4	50612.9	26327.4	35478.5	0.434352	0.00465684	1.18985	down
neg-M1162T347	5959.74	7968.2	3228.86	4324.17	5317.43	3731.89	961.655	1226.38	1504.21	2020.82	1938.3	2155.34	3.1132	0.000129129	1.56975	up
neg-M1164T343	26907	25598.2	11033.8	17507.4	11706.1	20842.1	2614	952.292	1749.94	3252.66	3935.91	3598.16	7.05427	4.1333e-05	2.25894	up
neg-M1165T343	14848.9	14043.9	7252.13	11722.2	7451.79	11918	2006.22	9223.42	810.852	2325.9	1941.51	3006.89	3.48111	0.00418295	1.96351	up
neg-M1166T343	4925.34	6767.45	3001.91	3655.05	3389.97	3608.79	759.673	3797.09	651.132	1496.03	2203.98	678.096	2.64433	0.00923157	1.64488	up
neg-M1167T343	2630.13	2083.72	1624.89	1824.42	3907.55	1916.94	741.769	1758.16	626.553	1465.56	930.721	824.206	2.20383	0.00338263	1.3841	up
neg-M1170T358	132527	63983.7	15311.6	29007.4	6431.41	31047.7	1292.83	895.271	2441.49	1836.44	1998.99	5518.79	19.9022	0.000589874	2.86784	up
neg-M1171T358	75819.7	35111.6	10187	17356.5	5075.13	18833.7	669.382	778.322	1900.42	1917.92	1753.36	3260.25	15.7966	0.000427151	2.7879	up
neg-M1172T358	24023.5	11178.8	4334.99	6553.27	2913.6	7764.48	668.994	1184.12	1627.41	995.152	1282.4	2330.66	7.01822	0.000898703	2.37645	up
neg-M1173T358	6000.39	3716.12	2262.6	2270.39	1729.17	2694.49	514.575	639.468	1324.54	829.331	739.978	894.836	3.77791	0.000263672	1.96309	up
neg-M1174T217	18423	10297.5	3737.25	9771.86	5147.18	3936.99	381.208	1639.5	430.854	1104.83	1277.91	972.605	8.83668	0.000131156	2.42372	up
neg-M1174T353	20580.7	19429.5	14137.1	22142.6	18461.3	16073.4	2635.54	7471.3	6718.95	5149.84	3500.91	6158.93	3.50317	0.000218722	2.03528	up
neg-M1175T353	7046.17	11729.1	9125.66	13385.7	8946.06	4829.7	5025.8	4727.74	4446.35	2872	2715.26	5024.07	2.21925	0.00240501	1.39372	up
neg-M1176T353	6744.44	2950.26	3309.55	6922.4	3126.79	7450.81	3208.78	2072.41	1869.04	2740.91	2043.76	1747.39	2.22947	0.00751995	1.21976	up
neg-M1177T301	20110	1756.87	1159.87	6406.43	3984.71	6681.19	517.323	488.397	831.953	684.214	701.92	691.231	10.2423	0.00534347	2.17735	up
neg-M1178T301	16032.6	6932.49	1607.37	4549.91	3286.19	5997.19	491.158	561.233	1626.61	1421.49	603.919	982.557	6.75329	0.00122707	2.25764	up
neg-M1179T301	6416.74	3298.94	1400.66	2158.87	2080.37	3893.52	342.964	471.875	962.612	652.719	475.558	661.208	5.39654	0.000205649	2.21274	up
neg-M117T57	15318.4	14695.9	20556.2	20912.7	16996.9	17945.9	35095	41780.7	22036.1	34738.2	62861.3	30544.3	0.468723	0.00260706	1.25949	down
neg-M1181T343	2251.73	3251.97	1458.97	1512.84	3082.02	2479.95	1198.48	770.543	809.926	1564.59	1418.62	1143.13	2.03286	0.00366947	1.13846	up
neg-M1188T178_1	6185.19	10889.7	20228.7	13018.9	8947.96	15523.1	28877	24898.3	31043	31179.4	28922.1	28882.7	0.430336	0.00271068	1.3082	down
neg-M1189T178_1	2504.39	4936.82	6469.86	4663.74	3497.51	5513.17	9384.62	7845.57	9332.5	10136.5	9562.85	9181.03	0.497546	0.00259299	1.18709	down
neg-M1196T422	4223.06	4854.16	2052.09	2738	5294.65	4670.67	810.857	797.467	1373.93	1372.14	1471.28	1566.07	3.22423	0.000197649	1.38424	up
neg-M1197T422	2839.3	3240.16	1599.75	1979.69	3453.11	2909.66	604.217	858.863	976.43	1483.36	1106.13	1504.74	2.45214	0.000722733	1.15374	up
neg-M1198T401	3594.86	2943.98	2586.27	1673.7	1696.9	2959.99	891.18	1253.87	1381.71	1429.12	1406.65	1011.32	2.09602	0.00134319	1.38283	up
neg-M1198T422	1035.89	958.526	913.373	1125.6	1562.24	1396.86	210.498	438.808	623.886	395.195	788.751	799.531	2.14713	0.00796209	1.09598	up
neg-M121T213	28658.5	6048.06	20410.2	7655.07	18966.9	51347.9	3366.95	7085.99	6491.97	3232.06	4652.37	2913.27	4.79719	0.00659945	1.67311	up
neg-M122T102	2353.66	23185.1	2343.35	4295.2	1380.11	4312.03	478.535	539.481	610.663	593.579	611.868	537.528	11.2317	0.0046256	2.41869	up
neg-M139T51	1944.36	741.893	2048.24	2374.15	1955.83	1875.87	591.713	1005.66	1253.31	950.108	542.778	974.417	2.05724	0.00956901	1.27643	up
neg-M142T144	1466.19	1238.35	1720.75	1812.77	2022.03	882.884	7853.56	3069.74	3577.7	4636.74	2388.29	4626.97	0.349596	0.00084452	1.71595	down
neg-M143T55	2547.03	2765.53	1195.66	1378.22	2284.1	1565.45	4752.64	6072.84	4176.88	6469.43	6254.49	7003.33	0.337924	0.000142381	1.63691	down
neg-M145T146	1685.7	1727.8	4460.62	3911.42	3159.18	4748.83	8456.7	5315.09	14218.2	8162.76	7225.19	8443.34	0.380029	0.00185611	1.5992	down
neg-M145T161	18156.4	15172.8	12530.4	18262.9	8552.65	14479.3	5814.21	5594.94	6853.76	6860.15	7966.64	6605.18	2.19561	0.000548868	1.06143	up
neg-M145T351	1995.55	887.937	1522.37	1415.94	880.798	1672.88	563.561	553.017	913.773	627.116	679.919	676.976	2.08638	0.00225139	1.20468	up
neg-M145T53	30180.3	27797.5	100386	179769	78030.5	42626.2	156651	334840	358730	292161	410356	222430	0.258449	0.00232773	1.90786	down
neg-M145T73	17241.7	16769	39669.3	48272.1	22796.5	22909.9	76445.4	156009	155450	85507.4	159066	75165.9	0.236925	0.00011013	1.92197	down
neg-M146T53	2577.25	2044.86	6401.51	10130.4	3466.25	3071.86	8297.51	18199.5	17382.9	14231.6	18207.8	9256.9	0.323596	0.00236912	1.72167	down
neg-M146T73	1174.76	993.979	2479.57	3067.89	1629.33	1351.96	4367.44	7087.38	7838.62	4663.76	7267.59	4438.42	0.299959	0.000285947	1.83182	down
neg-M147T296	3483.89	3276.11	6416.64	4148.56	4857.1	5756.5	13413.6	8178.34	9321.8	6745.24	9241.11	10337.8	0.488117	0.00057635	1.1331	down
neg-M149T236	3668.15	3764.77	5112.69	3614.41	3063.19	5715.11	9330.33	7500.63	11511	9431.56	9601.96	7483.75	0.454588	8.07464e-05	1.01224	down
neg-M151T247	515.336	504.74	852.161	747.653	418.123	833.8	1610.62	1147.79	2561.31	1594.93	1418.11	1350.54	0.399844	0.000255527	1.49524	down
neg-M152T133	984.143	572.543	929.078	855.042	479.036	1027.88	1655.58	1275.06	2910.41	923.573	2059.17	2001.54	0.447812	0.00435745	1.40871	down
neg-M152T246	333.438	410.169	422.715	441.257	375.663	499.486	792.158	880.468	1571.5	1140.65	1125.35	883.615	0.388306	5.36782e-05	1.63501	down
neg-M152T295	487.511	455.625	1263.16	1332.87	816.864	1082.46	1435.66	3130.04	1508.48	1487.48	2582.74	2657.75	0.42481	0.00467746	1.32688	down
neg-M153T246	518.9	745.044	1347.72	1044.29	549.656	1212.8	2526.68	1909.86	4312.24	2121.6	2495.3	2048.43	0.351523	0.000530673	1.6608	down
neg-M157T183	5008.71	10475.3	16198.1	9426.06	10886.6	8776.7	26568.7	19248.1	21478.6	27290.8	26297.8	29962.9	0.402869	0.000870567	1.21418	down
neg-M159T147	303.538	862.057	1157.94	1105.37	529.783	1154.4	1965.2	1300.54	1859.54	1965.26	1666.97	2559.08	0.451823	0.00887868	1.44836	down
neg-M161T146	17783.7	13201	8310.14	10612.2	6087.3	9839.32	3369.83	3577.31	2726.47	2939.95	3745.19	3039.97	3.39371	0.000302812	1.78555	up
neg-M161T149	20397.6	15085.3	3322.41	12610.8	10721.1	12314.6	3036.04	3815.13	8684.8	3499.67	3121.47	4410.94	2.80231	0.0109503	1.57472	up
neg-M161T310	1491.94	1184.34	1629.14	1094.42	1098.35	1126.31	643.68	639.639	519.008	507.807	838.86	367.932	2.16794	0.000306513	1.51169	up
neg-M161T327	4834.72	1854.51	1771.78	1434.92	1256.36	2221.7	757.912	591.375	685.068	679.398	533.851	720.278	3.37056	0.0017216	1.72542	up
neg-M162T209	824.053	792.521	1511.99	1285	1245.38	2115.51	2790.84	2491.19	2882.97	2785.83	2389.28	2681.34	0.485253	0.00324152	1.19151	down
neg-M163T235_1	1143.43	948.919	1634.72	1169.33	1387.44	1742.3	2458.07	3082.48	3537.89	2807.14	2789.47	2560.87	0.465664	0.000101407	1.14799	down
neg-M164T194	2304.04	2876.03	4983.5	3965.53	2861.04	5284.22	8563.34	4985.26	13811.5	6864.31	6493.02	8945.73	0.448508	0.00238146	1.14113	down
neg-M164T235	30549.2	32452.1	45337.4	31851.3	27437.2	43725.5	73112.7	82063.2	114713	88984	92157.1	65236	0.409387	1.57969e-05	1.00118	down
neg-M165T235	2310.37	2678.4	2857.79	2613.2	2214.2	3741.45	5252.84	5629.1	7639.31	5857.95	5648.54	4959.64	0.469181	1.92432e-05	1.11222	down
neg-M171T186	18319.4	26195	23864	43089.4	25084.6	22891.7	68515.1	34259	84159.2	40430.5	72156.8	47086.6	0.460014	0.00251319	1.49522	down
neg-M172T52	7353.63	10880.8	51497.1	92170.1	18157	12435.6	98725.4	266105	241079	161826	305777	94405.5	0.164818	0.00181431	2.23131	down
neg-M172T74	7185.53	7709.49	26666.6	35201.4	11767.7	10738.6	63661.7	148667	142305	72209.3	136123	60547.8	0.159209	0.000218543	2.13861	down
neg-M173T71	5274.31	4298.98	7656.29	3567.89	5528.37	10781.6	12925.2	14893.4	14499.7	18277.2	13662.3	12289	0.428756	0.00172785	1.29122	down
neg-M174T180	3210.13	2590.98	2642.09	2189.56	2156.05	1356.2	1450.45	1196.75	820.495	963.184	692.001	1353	2.18426	0.00093617	1.2464	up
neg-M175T164	10743.2	31250.7	60046.9	37990.5	48384.3	16399.3	142222	88261.3	66707.9	98222.9	103188	85425.2	0.350694	0.00556349	1.58304	down
neg-M175T169	9204.65	8419.46	3344.93	8446.56	2266.65	4224.53	2596.29	1869.14	3060.98	1688.76	3145.82	1126.36	2.66226	0.0121872	1.32246	up
neg-M176T164	1472.27	2309.74	4642.02	2987.46	4309.66	1660.17	8468.58	5697.19	5221.33	6324.69	7062.38	6023.46	0.448	0.00486862	1.40326	down
neg-M177T157	8832.99	9932.07	6322.17	6536.33	11677.4	4235.32	1971.15	3724.66	2923.03	3477.49	5165.95	2302.73	2.42966	0.00161914	1.22665	up
neg-M177T209	3610.64	3255.25	9360.59	6606.26	6652.95	13117.7	15655.9	13399.1	20803.9	15457.5	14381	15993.7	0.445218	0.00751859	1.09826	down
neg-M178T234	591.944	1003.73	1880.37	849.075	546.711	1736.84	1915.21	1424.84	4229.91	2569.62	2002.6	2175.42	0.461577	0.0113073	1.38007	down
neg-M178T310	2260.66	1835.77	2839.15	1780.5	2080.9	1934.87	510.896	967.793	758.891	945.45	1456.17	546.538	2.45517	0.001049	1.47111	up
neg-M179T173	239927	44440.6	48026	41926.9	41339.6	34888	16971.6	16445.5	13051.4	15670.2	16140.2	11323.5	5.02831	0.00549816	1.80248	up
neg-M179T241	1898.47	3398.33	4609.55	6752.62	3049.05	3169.83	11816.4	8948.24	5971.15	8592.03	7166.15	5301.45	0.478662	0.00521929	1.26262	down
neg-M180T173_1	17907.3	5500.12	5111.01	4411.54	4396.37	3918.4	1939.41	2480.51	2124.32	2192.89	2326.11	1849.92	3.19401	0.00691614	1.50675	up
neg-M185T210	2167.36	1779.17	1242.76	2124.34	2558.21	1296.91	592.275	634.791	649.157	1018.52	532.572	790.85	2.64778	0.00011156	1.23948	up
neg-M187T52	2087.81	1755.18	1537.73	1027.45	1350.27	1502.62	7804.44	7789.72	9741.72	8813.87	10369.1	10578.1	0.168087	2.65793e-07	2.29104	down
neg-M190T199	1990.34	2273.8	8872.83	10258.5	5386.57	6876.26	32437.1	25815.4	73696.1	30769.6	14239.1	32403.3	0.17032	0.000560973	2.03207	down
neg-M191T104	1714.65	2335.6	7665.32	6684.46	6460.29	9259.33	28897.6	19397	39278.2	23889	18233.6	30643.5	0.212797	0.00110447	1.7746	down
neg-M191T199	1666.44	2482.91	2185.45	1778.99	2687.48	1608.34	3760.41	3552.21	8196.08	3409.48	3738.06	4366.07	0.459236	0.00138493	1.16713	down
neg-M192T105	350.892	512.43	989.028	798.555	822.532	1158.56	2731.26	1974.67	3593.04	2363.31	2092.62	2725.18	0.299223	0.000368107	1.46261	down
neg-M193T168	14706.6	14534.1	6925.94	15112	15390.2	8729.31	4098.02	6321.3	5306.48	4789.64	5096.3	3346.73	2.60367	0.000427756	1.6751	up
neg-M193T233	4626.05	11808.4	22292.5	14584.7	7421.76	28949.9	33987.5	24643.9	85941.9	47127.2	32727.5	45150.3	0.33268	0.00606413	1.43623	down
neg-M193T50	8552.53	9897.75	16011.6	11205.2	8533.28	23746.8	24763.2	25152.9	31986.3	21127.6	32736.5	30058.8	0.470056	0.00290981	1.34149	down
neg-M194T205	2069.58	1465.61	872.49	1193.1	888.703	1183	960.605	412.742	481.436	571.085	812.144	370.683	2.12611	0.0037447	1.45555	up
neg-M194T233	640.166	1638.08	2896.7	1919.36	1242.01	3327.03	3583.41	2601.94	8439.08	4774.31	3761.03	4672.7	0.419055	0.0115965	1.30294	down
neg-M195T212	1167.51	1075.03	1868.25	1602.78	1795.76	962.735	5540.02	3503.56	2003.05	3556.56	4191.55	2649.92	0.395067	0.000697251	1.374	down
neg-M199T233	14696.6	11797.3	22023.2	24737.7	13577.6	23147.8	40019.7	30007.3	59104.6	20270.9	36773.9	35165.2	0.496879	0.00516077	1.15107	down
neg-M203T147	7625.85	20177.5	44221.5	39857.1	18472.6	29655.1	108348	66877.2	106587	112605	89602.1	135756	0.258174	0.00157404	1.83532	down
neg-M204T147	1427.39	3049.14	5287.3	4889.11	2401.26	3844.33	10663.6	6808.25	10501.3	9445.15	9398.59	12950.7	0.349663	0.00144165	1.53416	down
neg-M205T313	4898.59	2592.56	1659.93	2705.31	1170.69	2071.53	685.481	908.045	1452.99	1375.7	1002.06	1006.04	2.34803	0.0091057	1.31856	up
neg-M206T194	13191	18144.7	32942.6	32470.9	20275.4	36491.8	57165.2	34149.1	110878	55375.5	40551.9	66256.3	0.421314	0.0046794	1.11615	down
neg-M207T193	3168.26	3244.91	1686.83	1754.34	1959.38	2150.45	1527.49	414.3	566.006	835.451	937.403	1188.37	2.55332	0.00230423	1.46905	up
neg-M207T194	1813.29	2360.66	3419.41	3404.07	2457.05	3948.12	7318.73	4369.1	11047.8	5457.52	4447.34	6715.66	0.442183	0.00177522	1.21331	down
neg-M209T152	1574.25	1822.98	2076.02	1987.05	1712.36	2592.27	5860.42	4554.43	8575.59	5595.26	4242.68	5115.58	0.346599	1.50855e-05	1.70446	down
neg-M209T236	16503.8	21188.7	7480.59	19647.4	14809.7	8608.08	4067.64	5207.87	10363.2	7283.15	5792.6	6664.12	2.24077	0.00616043	1.26852	up
neg-M209T52	27164.7	29693.5	10112.6	15634.9	31308.5	15928.4	7983.12	8992.62	8943.97	10010.2	9687	11449.8	2.27528	0.00872502	1.24508	up
neg-M211T220	796.685	1033.32	1968.09	1342.51	1238.89	1544.9	4576.98	2564.26	5703.03	4005.59	2919.27	3452.82	0.341246	0.000112066	1.59076	down
neg-M211T290	102880	46968.8	107284	181529	72187.8	119621	266897	293433	379579	370618	228302	223995	0.357648	0.00110305	1.48136	down
neg-M212T290	9958.07	5050.04	9702.02	16775.4	7829.51	11278.1	24699.7	25322.7	34611.3	34552.5	20812.9	19960.8	0.378802	0.00064812	1.43507	down
neg-M216T149	10771.8	13886.6	12842.9	15361.5	12638.6	6333.94	5636.98	3469.69	4152.82	3270.28	2881.18	3307.73	3.16195	5.10542e-05	1.56393	up
neg-M217T168	4452.94	4754.6	2364.54	4672.22	2403.16	2453.3	1757.51	1759.67	409.197	1154.18	1986.71	1692.43	2.40884	0.0104319	1.47727	up
neg-M217T177	1584.9	1324.42	3011.96	3530.22	2850.23	3556.4	4821.05	4632.67	7854.55	5230.93	6088.18	6635.49	0.449712	0.00292859	1.23879	down
neg-M217T60	1332.25	1129.07	596.085	823.335	794.414	696.754	4700.63	2232.95	5450.81	3701.43	961.209	5204.06	0.241422	0.00343514	1.85792	down
neg-M219T247	409.443	647.731	1053.1	843.968	436.707	1106.59	1994.53	1688.68	3524.56	2174.9	2033.02	1781.41	0.340797	0.000556867	1.66929	down
neg-M219T96	885.638	695.843	1348.22	1294.63	782.719	1013.39	2453.57	1688.28	1813.63	2424.26	2198.92	2068.38	0.476036	0.000311119	1.47798	down
neg-M221T134	1178.95	2367.87	4738.77	3825.39	3852.1	4995.46	8540.87	6457.39	8362.64	6107.72	8433.05	7361.37	0.463039	0.0106368	1.26472	down
neg-M221T209	2081.49	2355.58	6808.81	4602.14	4828.63	9851.62	11729.8	9552.79	13695.6	11649	8986.24	11091.8	0.457659	0.0122991	1.21237	down
neg-M223T313	247955	104472	66432.4	115930	40705.1	82397	18016.9	30227.2	59219.8	44063.8	26112.6	31122.1	3.15139	0.00649412	1.45954	up
neg-M224T313	26374.6	11397.8	7359.49	12965.8	5022.66	9202.07	2150.94	3713.7	6546.46	5317.98	3242.84	3596.07	2.94377	0.00601602	1.45535	up
neg-M225T170	2888.31	2402.59	5548.9	3885.68	2686.98	3903.9	11770.8	9489.29	13275.9	9412.3	8068.32	11456.3	0.335834	5.75935e-05	1.67413	down
neg-M225T58	1078.83	1015.29	1111.58	1259.26	1193.91	1055.13	4275.39	1857.63	3848.41	2825.57	1892.18	3298.18	0.373054	0.00100527	1.63358	down
neg-M231T201	1270.92	2250.02	2271.01	2062.54	1102.32	1676	3996.83	3506.47	4825.29	3743.14	3402.19	3593.74	0.46094	0.00069804	1.27285	down
neg-M233T156	3844.31	4014.03	8749.51	4521.5	4590.33	8690.18	11187.3	8596.04	11544	15619	10635.3	17404.2	0.458885	0.00198418	1.18362	down
neg-M233T290	2660.52	1181.18	3037.22	4171.67	1760.88	3248.38	7474.75	7618.53	9185.42	7905.83	5545.76	6009.93	0.367164	0.00139659	1.48108	down
neg-M236T51_2	1695.78	1716.32	2874.9	2194.67	2211.12	5454.37	5852.39	4680.43	6511.4	6399.2	5115.99	5514.86	0.473881	0.00447437	1.15807	down
neg-M237T213	101578	22064.6	100293	23293.6	86709.1	229259	3839.9	22356.3	7713.89	5648.41	8816.89	2986.48	10.9653	0.000796411	2.26032	up
neg-M238T213	10732.5	3139.03	10559.6	2792.02	9006.3	22022.8	1424.39	3553.16	1296.78	1063.53	1701.57	1198.94	5.68959	0.00286757	1.81248	up
neg-M238T290	6089.42	3517.42	6147.08	15280.4	5679.17	8617.02	15688	22467.3	33501.6	32974.8	17007	15652	0.330179	0.00109548	1.5986	down
neg-M238T95	788.938	461.773	827.855	328.734	752.123	1229.73	1673.15	1518.03	1196.29	1765.66	1883.27	1418.92	0.464199	0.0055627	1.29924	down
neg-M242T51	2136.92	940.436	1962.92	846.535	1765.5	1019.89	3693.54	1831.21	1941.72	4929.87	6476.87	4589.09	0.369623	0.00560031	1.58849	down
neg-M243T74	4523.11	6292.4	7479.91	8374.95	6475.14	8475.06	22992.4	13860.5	17487.7	16136.7	7376.99	13058.8	0.457807	0.00323421	1.15036	down
neg-M244T126	309.173	287.707	540.358	968.821	541.013	499.712	2139.26	852.232	1806.48	1078.36	622.14	1747.43	0.381618	0.00536562	1.3865	down
neg-M245T363	1800.17	3031.13	2876.24	2269.65	849.007	1881.47	1206.24	508.574	419.959	446.842	712.655	506.953	3.34304	0.000724389	1.70732	up
neg-M247T165	939.274	983.383	603.035	807.215	809.689	704.481	2057.25	1889.44	3177.14	967.204	1423.32	1214.63	0.451774	0.00638727	1.40406	down
neg-M247T235	1515.15	1402.06	2202.11	1606.65	1132.77	2149.7	2836.36	3072.65	4345.68	3143.23	3492.7	3587.35	0.488742	0.000293338	1.10762	down
neg-M251T110	1787.16	2989.54	2109.57	1595.28	2994.86	2061.59	738.096	741.997	920.717	843.403	926.568	611.313	2.83098	3.06789e-05	1.76058	up
neg-M257T80	16543.3	12459.5	21057.3	23346.3	16497.1	17026.3	43084.9	38848.2	26020.9	29376.8	58251.4	38937.8	0.455952	0.000468755	1.32521	down
neg-M259T105	664.098	757.477	1575.4	1127.32	1026.66	1657.63	4492.14	3426.23	5682.84	3646.21	3048.56	4664.27	0.272777	5.77101e-05	1.73757	down
neg-M259T165	687.557	867.655	604.233	874.437	1890.43	1679.97	3519.44	1439.38	1463.65	2175.28	2031.81	2675.55	0.496372	0.0119215	1.28008	down
neg-M261T335	12045.7	22722.8	10999	7186.4	2768.18	8084.19	1320.89	678.425	1112.61	1124.31	1038.04	951.858	10.2481	0.000345256	2.47223	up
neg-M263T246	2281.38	2613.15	8557.72	6503.97	3563.41	8692.88	17294.3	15191.6	38334.3	19336.1	19729.7	15805.9	0.256282	0.000892924	1.7831	down
neg-M264T246	455.175	386.754	1360.73	1032.61	656.816	1348.95	2937.98	2235.52	4937.13	2826.18	2951.82	2295.19	0.288225	0.000936701	1.83282	down
neg-M265T110	795.149	783.067	1051.35	776.648	1135.69	1362.84	2438.35	2295.49	2620.52	2018.99	1332.43	1693.91	0.476201	0.000399571	1.22518	down
neg-M265T98	5467.95	4339.21	2380.5	4050.14	7416.39	1997.35	1561.99	1622.77	1369.83	1630.84	1599.78	1173.81	2.86321	0.00427705	1.13192	up
neg-M266T203	1409.56	1953.15	3184.45	3488.69	2322.86	2956.24	7132.15	5477.55	7526.91	6200.17	7657.7	6377.62	0.379345	0.000396839	1.5287	down
neg-M268T113	23927.8	43477.7	1938.88	419692	1482.97	10342.6	354.141	1029.92	317.115	357.837	210.245	362.748	190.297	0.00678715	3.03617	up
neg-M269T170_1	3796.16	2267.75	4125.15	4153.11	5950.4	3755.71	9104.82	7162.38	11046.5	8012.29	6924.21	8357.48	0.47519	0.000775439	1.44694	down
neg-M269T223	999.162	2148.71	567.55	1378.58	4521.39	603.94	358.77	516.254	212.986	327.701	451.661	563.695	4.20364	0.0116738	1.50432	up
neg-M269T295	634.42	938.646	2943.44	3408.3	1992.4	2620.2	3407.09	8023.69	3645.49	3787.47	7208.3	7142.62	0.377466	0.0102142	1.39171	down
neg-M269T73	1268.54	1901.9	1051.02	1000.67	2035.83	1300.19	472.44	381.246	369.179	366.226	354.043	322.805	3.77687	3.00286e-05	1.81553	up
neg-M270T351	57212.2	20647	36737.2	34215.8	18931.7	44797.3	6449.86	8674.07	13620	10000.2	13418.9	12600.1	3.28182	0.000486439	1.47816	up
neg-M270T53	896.47	1103.68	4545.46	7013.9	2304.51	1488.72	13032.9	21008.7	24882.4	14536.1	26160.3	6548.39	0.163445	0.000812017	2.22142	down
neg-M271T351	7559.25	3011.39	5420.31	4964.98	2775.41	5880.67	1170.86	1462.01	2219.23	1738.47	2121.6	2207.95	2.7117	0.000826638	1.3644	up
neg-M272T395	1805.52	995.1	2284.25	1502.61	2274.64	1269.65	4526.54	2297.99	8250.66	4567.65	2447.84	4824.24	0.376437	0.00363889	1.44457	down
neg-M273T222	629.526	976.581	785.108	509.398	404.896	1194.5	1508.34	860.34	3301.45	1702.89	1791.02	1928.72	0.405671	0.0042275	1.28143	down
neg-M273T80	1389.51	1318.43	1955.66	2254.63	1536.46	1786.44	4015.9	3541.41	2471.86	2638.82	4860.44	3182.6	0.494477	0.000478387	1.22467	down
neg-M277T175	5633.76	1434.45	818.566	760.412	829.849	1118.28	6114.91	5072.51	4648.46	5229.02	5415.96	5683.33	0.329413	0.00573126	2.32022	down
neg-M278T162	1234.68	1088.59	1336.47	1454.83	1219.01	1926.68	3866.74	2260.32	3532.38	3008.22	2371.16	2991.91	0.458121	6.42095e-05	1.36363	down
neg-M279T214	1198.71	1655.08	3677.68	2584.51	1909.75	3131.62	6745	5271.65	5600.99	5131.75	5160.39	4304.27	0.439477	0.0025819	1.30059	down
neg-M279T290	1286.75	947.146	1434.9	1752.49	879.459	1304.11	2939.77	3272.43	3583.45	3232.44	2833.32	2531.57	0.413464	0.000101866	1.49131	down
neg-M284T102	7629.19	108167	8466.07	15981.1	4035.39	14348.2	1437.96	1256.19	1280.18	1348.11	1236.7	1343.17	20.0735	0.00380255	2.7007	up
neg-M285T242	3822.88	4574.14	11073.5	10614.1	7654.57	15183.1	20129.2	16984.3	26510.9	14934.3	14754.7	25078.5	0.447009	0.00783822	1.03732	down
neg-M285T267	87155.6	73204.8	116509	67601.2	56042.3	63775.1	186682	293705	95929.1	197428	239178	126331	0.407537	0.00224382	1.21938	down
neg-M285T292	877.631	896.686	3062.49	5740.63	2185.74	2578.62	8298.99	7011.38	8167.59	5799.87	4164.78	6005.63	0.38891	0.0111156	1.48731	down
neg-M286T242	1078.67	1037.39	2482.76	2428.4	2087.85	2793.2	4241.13	3997.72	5224.26	3081.14	3376.68	4709.95	0.483469	0.0054449	1.03257	down
neg-M286T267	10436.2	9338.11	13699.3	8356.93	6610.88	7586.01	23384.9	36179.4	11975	23787	28520.6	14969	0.40361	0.00203714	1.26179	down
neg-M286T327	497806	140006	128087	84991.6	97286	197819	4178.54	14908.9	12047.2	14959	23453	9542.17	14.49	2.58973e-05	2.79979	up
neg-M287T159	17141.2	13147.4	10319.9	5845.79	13930	5797.93	35299.4	18710.8	20817.4	34706.8	16367.5	32147.5	0.418744	0.00363888	1.40951	down
neg-M287T327	62387.2	18804.4	17205.7	11117.3	12581.7	23946.9	1018.78	2436.6	2896.52	2526.12	3458.61	1650.7	10.4411	4.98856e-05	2.57551	up
neg-M288T219	1582.17	2186.66	3351.76	3348.62	1627.27	2837.98	3980.09	3103.97	8621.44	5536.45	4352.19	4664.45	0.493561	0.00547178	1.12016	down
neg-M288T327	6121.81	2101.82	1851.13	1606.53	1445.67	2699.82	335.641	415.075	728.035	575.787	514.818	534.225	5.09952	0.000310191	2.06324	up
neg-M288T344	8251.47	3464.38	5625.9	4362.95	3214.46	7456.11	697.629	852.618	2031.11	945.368	1511.67	1239.7	4.44832	6.30678e-05	1.94211	up
neg-M291T51	3026.73	4090.31	3112.06	2198.05	1297.25	3767.26	4074.87	8520.93	6398.32	9996.88	4694.89	5814.78	0.442819	0.00415002	1.34542	down
neg-M292T304	15834.9	2389.45	4114.71	5226.1	6843.24	11654.2	266.541	152.529	184.514	132.654	148.025	212.119	42.0132	1.37725e-05	3.61304	up
neg-M292T332	172655	90011.8	120146	140841	56220.3	87911.3	328.033	292.619	195.293	331.997	383.428	233.246	378.431	6.27052e-10	4.59096	up
neg-M293T332	19905.4	11047.6	12302.4	15470.6	7032.04	10482.4	602.059	563.489	501.84	457.769	554.026	583.649	23.3663	1.15503e-06	3.16798	up
neg-M294T200	1521.67	1032.83	1503.66	1394.22	3178.87	1397.62	5735.4	4108.71	4892.63	5286.09	5074.11	6393.87	0.318469	0.000225199	1.74713	down
neg-M294T310	206806	136765	230714	135122	140299	132242	18768.1	53254	35516.5	43065.4	82952.3	20080.8	3.87147	0.000788213	1.67191	up
neg-M294T332	44058	19521	27176	35313.9	15321.1	22939.2	908.791	847.593	820.439	891.747	898.672	1088.93	30.118	1.62471e-06	3.25602	up
neg-M295T113	37560.1	30868.8	14490.3	18716.1	27137	10637.8	6231.44	5841.92	7747.35	6630.43	5611.92	7163.81	3.55394	0.00140447	1.42203	up
neg-M295T310	27504.3	18377.5	29704.7	17567	17302.3	21177.1	3218.37	7629.85	5202.22	6259.2	11339.7	3466.76	3.54652	0.000403097	1.6786	up
neg-M295T365	860.023	1957.35	1445.08	1897.87	1256.48	1431.03	3595.98	3216.55	3691.18	3667.82	1856.53	2930.89	0.466684	0.000854108	1.50446	down
neg-M296T113	4519.9	3952.61	2117.05	3103.38	3360.39	1776.85	840.398	1090.64	1646.54	1480.75	866.594	1358.14	2.58548	0.00066638	1.26778	up
neg-M296T290	759.888	598.67	805.13	1162.63	690.685	830.568	1656.02	1650.99	1902.55	2000.03	1484.16	1339.67	0.483142	9.61361e-05	1.23596	down
neg-M296T310	2476.72	1941.7	2898.72	1894.94	2172.93	2089.87	518.713	902.803	823.071	904.045	1434.3	666.626	2.56686	0.000352432	1.54598	up
neg-M297T100	35347.2	13203.3	11112.4	11275	93660.7	13549	3645.92	4630.4	5782.79	5492.69	6495.92	5393.81	5.66599	0.0101031	1.67916	up
neg-M297T536	10735.4	8291.67	5624.02	4108.04	5015.99	4823.8	14152.1	15234.9	14050.7	7832.12	11309.4	17206.4	0.483783	0.00282012	1.54882	down
neg-M298T298	621.015	456.521	848.064	741.557	891.491	850.898	1902.09	1969.09	1527.56	1739.06	1505.64	1415.44	0.438373	0.000132767	1.42209	down
neg-M299T181	19511.9	39614	16525.8	29307.9	40637.5	20643.1	9090.24	9157.95	13991.2	11111.8	12493.4	12133	2.44551	0.00170502	1.06932	up
neg-M300T94	3350.39	28595.3	3122.59	5290.87	1754.27	5443.69	711.925	805.389	850.71	811.61	904.716	730.427	9.87733	0.00518416	2.37109	up
neg-M301T290_1	707.344	646.672	859.896	934.336	573.251	1123.57	1397.54	1754.92	1985.72	1898.7	1321.37	1559.93	0.488503	0.000246813	1.23154	down
neg-M303T204	9162.27	16310.3	31411.5	36128.1	25353.8	45580.6	93383.8	35384.9	254805	60439.7	42858.3	114804	0.272484	0.0112856	1.21389	down
neg-M303T50	3619.19	3059.13	4592.63	2976.45	2103.2	5506.21	12331.3	9815.13	18889.2	10676.6	11040.8	17489.5	0.272384	3.10843e-05	1.66994	down
neg-M304T204	2831.91	3065.3	5629.99	5891.38	4266.37	7096.57	13270.4	5859	30630.4	9475.43	6760.16	14434.5	0.357846	0.012048	1.06349	down
neg-M305T215	6681.72	6165.84	905.099	15296.9	1402.91	2400.63	457.103	2172.63	150.591	454.077	826.59	306.03	7.523	0.00720928	2.194	up
neg-M306T290	726.685	539.961	941.475	1138.1	588.567	910.868	1599.14	1759.69	2148.34	1862.66	1743.68	1433.6	0.45943	0.000443028	1.28327	down
neg-M307T169	16057.6	15059.9	15691.8	24696.1	20095.9	14527.1	8832.14	5348.37	4904.92	10417	7443.29	3154.43	2.64658	0.00118293	1.49525	up
neg-M307T211	11338.6	11654	5627.71	15186.7	27565.6	7779.63	3557.56	4613.3	4287.93	4057.1	8708.82	4065.75	2.70232	0.00774341	1.00513	up
neg-M308T210	2241.5	2037.75	1420.17	2355.97	4423.47	1642.72	958.104	1003	804.816	972.083	1077.84	875.504	2.48124	0.00268586	1.024	up
neg-M309T61	2292.13	3483.12	2418.31	1567.44	5934.55	2625.48	1511.64	1464.21	1136.41	1924.79	1197.04	1240.83	2.16179	0.0107234	1.04633	up
neg-M310T170	1474.4	2441.89	4187.31	2487.11	1951.43	3411.07	1179.19	1508.17	1235.47	846.408	1398.97	1601.94	2.05314	0.00491251	1.59596	up
neg-M311T59	2422.8	2734.05	4111.04	2452.33	2601.04	1615.69	7173.57	4784.15	5843.66	5318.31	4691.23	5794.04	0.474244	0.000613245	1.35174	down
neg-M312T292	1070.85	940.424	846.971	2261.08	848.573	921.868	2819.44	2191.89	2950.47	2227.38	1811.79	1911.49	0.495223	0.0027585	1.37714	down
neg-M313T392	3852.42	2340.29	5848.78	3708.49	4857.27	5545.67	11165.8	6644.48	21573.5	8710.13	5619.96	7843.65	0.424853	0.00894595	1.38887	down
neg-M315T375	3418.67	2935.46	3306.49	3106.6	6352.31	2926.5	7048.51	10483.5	11562.9	10950.4	30727.2	6718.87	0.284497	0.00211456	1.45295	down
neg-M315T380	7378.19	21790.9	39887.9	38194.6	18330.1	69083	104707	49728.2	227330	114290	66910.1	118475	0.285666	0.00651842	1.76545	down
neg-M316T375	925.607	758.572	914.442	771.804	1345.93	759.018	1728.93	2304.23	2586.2	2217	5819.59	1512.2	0.338651	0.00219124	1.38727	down
neg-M316T380	1543.33	4105.6	6865.66	6874.28	3516.19	11411.7	16390	8411.26	36567.7	18779.7	10962.7	18170.6	0.314021	0.00662271	1.41482	down
neg-M317T304	548.587	487.783	576.993	1011.17	728.866	614.637	1248.63	1259.35	1768.71	2160	1235.03	1455.57	0.434744	0.00015068	1.4088	down
neg-M317T379	552.89	762.598	886.892	775.988	646.661	1483.51	2191.06	1101.61	4698.9	2503.08	1699.53	2569.93	0.34601	0.00223289	1.5893	down
neg-M317T386	1909.87	1210.07	2562.76	1271.14	1831.04	1366.16	3933.24	2096.7	2676.36	6448.66	10657.1	10269.8	0.281333	0.00844136	1.66355	down
neg-M318T386	546.302	331.099	484.766	433.125	381.305	423.704	944.39	572.91	786.213	1576.23	2220	2350.73	0.30771	0.00542883	1.75675	down
neg-M320T102	1755.74	9012.56	1097.7	1812.73	1367.66	1547.47	540.618	477.695	520.379	481.454	513.477	471.359	5.52212	0.0062598	2.0325	up
neg-M321T220	1046.11	1144.93	6085.55	4238.79	2573.08	5885.52	16158.7	7681.26	19349.5	14311.4	9290.01	13989.8	0.259641	0.00351529	1.69289	down
neg-M322T220	414.307	435.738	1133.56	1102.67	828.936	1738.93	3058.48	2237.63	4018.5	3397.08	2148.02	3149.48	0.313959	0.00174637	1.51306	down
neg-M323T127	35206.2	41572.8	14104.6	36781.8	16712.5	15687.8	8245.81	10648.4	10250.1	10398.4	9681.32	9794.24	2.71214	0.0060676	1.46703	up
neg-M323T136	777.062	669.493	414.669	586.249	1438.22	507.819	319.505	309.389	319.379	282.637	295.043	204.826	2.53846	0.00324325	1.20124	up
neg-M323T161	37500.6	37157.5	1002.97	24455.7	4472.31	8000.96	917.293	721.801	1434.96	641.54	906.301	662.376	21.3066	0.00711493	2.68847	up
neg-M323T289	379.762	410.065	551.815	565.247	406.076	675.988	829.49	1063.49	1389.4	1285.92	1028.33	920.953	0.458598	9.55173e-05	1.36858	down
neg-M323T52_2	3060.15	2669.39	1239.31	1898.25	2561.45	2861.98	1256.47	588.129	1371.46	607.839	610.007	1260.12	2.50974	0.0017437	1.65077	up
neg-M323T78	4279.62	4530.33	2068.7	2712.55	2546.87	2617.8	1311.1	1488.82	1500.72	1497.8	1613.27	1564.58	2.08949	0.00233585	1.3374	up
neg-M324T127	5365.15	5598.27	2136.79	4772.76	2423.42	2290.57	1609.09	1721.6	1685.1	1662.85	1526.21	1704.1	2.27945	0.01079	1.27776	up
neg-M324T49_2	1846.07	1811.17	2624.99	2380.2	1493.37	2632.38	5019.77	4626.23	3614.09	5672.66	3107.27	4025.87	0.49061	0.000286629	1.14601	down
neg-M325T161	1.0674e+06	869259	863027	1.25508e+06	435199	847100	336389	319198	411646	396176	427562	349917	2.38167	0.00173714	1.14374	up
neg-M325T190	6635.31	5291.46	2375.02	6086.9	6289.65	3749.28	1793.52	1368.8	603.177	471.906	584.259	949.376	5.27247	0.000113288	1.97865	up
neg-M325T205	476.837	385.512	533.123	445.133	286.325	582.14	1491.45	583.542	1629.48	752.795	692.353	1081.11	0.434792	0.00451008	1.32742	down
neg-M325T222	2805.33	4091.56	6074.41	4185.49	2963.94	6533.31	9293.51	7936.21	11070.5	7546.55	7391.46	11373.9	0.48806	0.00188687	1.09067	down
neg-M326T161	128917	111694	106233	147696	58236.7	101239	44100.8	43698.4	55329.9	49528.3	55368.8	47938.2	2.20978	0.00143423	1.11663	up
neg-M328T50	1568.37	1178.34	2268.16	2972.2	2355.35	2824.05	3851.14	6374.29	3841.61	7307.43	3812.96	4009.08	0.450961	0.00183639	1.26206	down
neg-M329T277	32172.4	58164.8	124715	194637	29912.7	65203	449226	196325	557414	422834	108704	142091	0.269001	0.00771356	1.57481	down
neg-M330T102	8481.34	121054	7333.37	15885.3	4067.33	13759.1	1446.74	3007.93	2426.15	1386.86	1104.45	3364.65	13.3928	0.00769056	2.34732	up
neg-M330T124	2906.14	2857.02	5616.63	3425.93	4719.81	3951.78	11838.2	9380.97	8599.37	9607.18	8499.32	6458.05	0.431702	0.000138164	1.61821	down
neg-M330T277	5809.54	9428.34	19089.2	29762.9	6312.81	11995.4	63210.8	28683.9	79858.9	58519.8	17060.6	21427.4	0.306585	0.00875094	1.48117	down
neg-M330T333	1002.79	5046.08	5259.15	2478.64	4438.73	5242.03	1059.27	741.281	930.851	1078.9	927.223	971.133	4.11085	0.00462769	2.13514	up
neg-M330T344	1000.13	950.527	1463.62	1935.19	832.032	997.688	1998.26	1860.03	5224.89	3953.23	1886.57	1499.2	0.437164	0.0121858	1.11438	down
neg-M331T119	130922	156362	49222	96189	76656.6	83422.1	27562.6	44961.1	31001.4	39635.4	39733.2	31697.3	2.76234	0.00121341	1.64136	up
neg-M331T246	529.91	689.766	1902.22	1369.55	872.7	1737.3	3775.2	3089.69	6805.52	3752.59	3853.11	3390.83	0.287893	0.000701583	1.74432	down
neg-M332T119	14393.9	16607.5	5963.92	10652	8897.44	9738.13	3889.35	6070.14	4520.43	5236.44	5036.76	4279.66	2.282	0.00204505	1.45326	up
neg-M332T333	773.203	3015.93	3549.77	2241.79	2704.85	3614.08	640.988	467.389	512.3	497.798	582.241	431.766	5.07572	0.000984926	2.39387	up
neg-M334T219	13944.6	25477.7	45313	48119.5	24908.1	24950.5	63710.3	45518	141027	80191.6	76159.2	81416.9	0.374395	0.00202299	1.48158	down
neg-M335T173	21980.4	20225.8	15089.3	16097.5	11332	14506.5	61904.2	24200.4	61472.3	30890.6	27391.5	23483.1	0.432679	0.00648466	1.11216	down
neg-M335T219	3293.35	5176.63	7755.42	7784.2	3964.81	4997.71	10286.3	9047.57	21047.2	13751.6	12038	14015.8	0.411193	0.000734402	1.41728	down
neg-M335T242	3274.18	2072.96	1215.45	2706.6	930.426	1839.42	787.046	714.948	1076	741.777	1216.24	782.909	2.26344	0.00991091	1.35842	up
neg-M336T201	12234.4	22217.7	22277.4	21627.4	19260.8	16656.5	40388.8	31219.2	60729.4	46285	37152.9	38322.7	0.449725	0.000134945	1.15173	down
neg-M337T157	42652.6	28487.7	64369.2	43982.5	33183.7	90733.6	177442	87033.1	283298	117016	64974.7	113919	0.359625	0.00543218	1.14926	down
neg-M337T198	914.644	1371.4	1390.52	1931.61	1546.17	4888.88	8836.29	6536.62	10667.7	9524.02	6875.57	7491.08	0.241196	0.00062979	2.01099	down
neg-M337T201	2384.09	4704.98	4999.14	4187.98	4588.36	2956.91	8400.26	6316.56	11859.1	9237.11	7806.52	7401.97	0.46689	0.000569369	1.30251	down
neg-M337T52	45518.9	38877.5	15321.5	25968.8	48624.6	15902.1	11611.1	13334.6	12099.3	13202.2	13453	11051.7	2.54459	0.0103688	1.12749	up
neg-M337T74	19714.5	18661.2	5091.12	9124.13	16832.2	6168.91	3574.73	4070.3	4252.74	4133.56	4198.31	3774.75	3.14909	0.00839884	1.37019	up
neg-M338T157	9138.76	6383.84	10945.2	7358.72	6609.98	15523.1	27244.2	14636.3	43695.4	18178.6	11124.8	18162.4	0.420618	0.00824037	1.06372	down
neg-M338T312	5008.62	1929.21	1991.09	2212.43	1545.8	2427.13	689.424	579.294	708.972	592.442	599.514	714.104	3.89167	0.000390755	2.03555	up
neg-M338T332	19539.8	9117.95	13214.4	17053.4	6973.47	10921.6	439.798	419.073	432.276	390.039	417.975	466.437	29.9426	3.02211e-06	3.36519	up
neg-M338T74	2881.06	2782.54	1168.65	1420.61	2506.61	1349.11	987.94	1076.36	1165.27	1078.72	948.38	718.972	2.02632	0.00945246	1.05403	up
neg-M339T332	2903.65	1467.39	1883.59	2342.87	1230.44	1825.97	497.458	423.083	550.39	526.724	496.992	427.264	3.98845	4.48638e-05	2.0108	up
neg-M340T147_1	5296.61	4670.71	2878.73	3337.99	2097.57	5094.86	947.748	1210.35	682.623	1277.62	1241.2	663.458	3.8812	5.19811e-05	2.07458	up
neg-M340T333	43637	179195	156415	90864.8	121480	166422	3877.04	2482.63	3652.81	5101.49	4632.88	4125.17	31.7532	1.9372e-06	3.48886	up
neg-M341T126	839975	515702	200124	190169	174811	357352	21931.9	25715.4	26827.8	32515.8	36287.9	22166.3	13.7697	0.000103092	2.80435	up
neg-M341T133	561352	317083	147800	209467	119520	266715	31208.5	26418.6	21286.7	31652.2	33937.3	23158.7	9.67385	9.54933e-05	1.8694	up
neg-M341T146	3.7557e+06	2.08313e+06	1.29113e+06	1.5514e+06	906433	1.35493e+06	107296	211914	212555	241124	266632	121062	9.42865	8.49391e-06	2.72072	up
neg-M341T167	107567	73900	66908.5	162975	22037.3	28294.9	4366.46	18496.6	35176	4663.58	20177.8	4562.34	5.27983	0.0049836	2.25625	up
neg-M341T173	194051	164731	115663	83828.7	73385.7	58064.7	28912	48042.3	21285.1	48497.2	55989.2	27213.3	2.9996	0.00181162	1.72581	up
neg-M341T300	2638.9	3201.4	3988.08	5662.23	3103.8	2741.58	9020.18	5023.06	15566.3	9977.49	4490.86	5538.03	0.430023	0.00905335	1.26137	down
neg-M341T333	5938.72	21953.7	17782.4	11438.5	15372	21244.3	1201.12	1178.5	1281.48	1269.68	1648.86	1388.68	11.7628	4.052e-05	2.93252	up
neg-M341T396	794.738	764.204	1497.81	2120.88	843.01	1991.47	2919.3	1739.79	5801.51	2789.76	1890.83	2860.45	0.445077	0.0105376	1.32914	down
neg-M341T81	103988	40078.3	30463.5	67926.3	27329.5	16455.3	3992.63	5196.04	4356.7	5852.57	6252.14	3660.74	9.76572	0.000298208	2.51993	up
neg-M341T99_1	587965	170642	162968	130845	115705	94773	11561.9	18365	30509.6	20527.4	24131.1	11457.2	10.8355	7.92169e-05	2.54185	up
neg-M342T146	411377	232465	140671	169477	100939	154979	14270.6	28263.2	29092.7	30169.5	32230.8	16459.9	8.03997	1.51091e-05	2.57266	up
neg-M342T173	26637.3	22783.8	14959.9	12994.2	12383.3	8683.13	5212.73	2066.31	3890.96	7303.6	9150.1	5129.67	3.00554	0.00215552	1.78476	up
neg-M342T333	12515.7	48327.4	39830.6	23525.5	32165	44220.7	508.749	494.195	506.005	536.057	614.437	518.038	63.1271	4.43278e-06	3.78884	up
neg-M342T376	1439.31	1401.79	1524.16	1476.25	2002.77	1206.6	2615.97	4010.11	4734.2	4339.83	9739.05	2723.95	0.321374	0.00210582	1.4679	down
neg-M343T134	736.647	1190.1	3419.1	3563.67	2873.92	2579.52	7679.13	5682.26	7224.85	6087.97	6328.51	5587.94	0.372188	0.00721406	1.33273	down
neg-M343T151	53140.3	43865.6	43219.1	35969.8	39531.3	40605.3	16565.6	25493.6	22423.4	22615.7	27765.6	12275.2	2.01615	0.00113749	1.49372	up
neg-M343T333	2073.05	6481.01	5650.5	3717.52	4837.23	6470.12	409.981	366.569	457.031	389.313	381.034	399.699	12.1606	2.71701e-05	2.98708	up
neg-M344T305	1363.23	825.926	1160.12	1544.67	799.639	736.368	2040.73	1918.43	3024.17	3242.31	1876.7	2054.63	0.45419	0.000640245	1.29392	down
neg-M344T333	663.795	923.131	1015.81	649.405	808.672	951.196	247.862	254.2	196.829	177.876	228.209	167.682	3.93822	1.50968e-07	2.30882	up
neg-M345T131	12761.8	10869.6	6243.18	5935.6	5905.79	8445.07	2421.41	3554.13	3838.69	4264.27	3657.82	3732.7	2.33643	0.000840661	1.51204	up
neg-M346T211	536.195	735.321	1064.12	920.403	983.564	861.157	477.645	226.263	481.676	242.752	90.3625	477.167	2.55567	0.00925202	1.68258	up
neg-M347T209	1242.53	787.289	2285.93	2032.36	1388.33	2543.02	3421.28	2773.57	5249.59	3545.01	3347.66	3698.98	0.466483	0.00448495	1.22172	down
neg-M347T64	58020.4	45253.6	19549.5	15736.8	21465.6	21465.6	10344.1	12941.6	7835.89	12506.1	11571	13085.4	2.65789	0.0075467	1.54563	up
neg-M348T267	981.603	941.047	2136.24	1142.69	883.398	1170.13	2429.38	3295.75	1916.85	2936	3824.92	2646.72	0.425529	0.000418193	1.20533	down
neg-M348T64	6808	5204.5	3098.48	2227.79	2905.25	2960.82	1505.31	2401.8	1421.74	1844	1540.63	1937.85	2.17859	0.00654684	1.33992	up
neg-M349T187	5101.4	5248.94	4133.45	1860.53	4731.58	2382.78	1824.07	1293.94	959.468	4102.57	1132.04	876.938	2.30234	0.0114827	1.42412	up
neg-M349T327	2445.65	908.566	736.406	634.758	570.148	1410.04	197.269	394.921	459.137	548.085	370.57	273.047	2.98952	0.00519201	1.57711	up
neg-M349T331	670.963	602.57	866.659	962.524	716.717	918.787	1561.97	1705.13	2961.58	1413.14	997.309	1402.95	0.471836	0.00298287	1.26405	down
neg-M350T213	819.458	1961.49	1761.42	2180.42	1385.13	570.611	2454.13	2325.75	5283.94	3031.77	2976.5	3172.33	0.450964	0.00882231	1.41097	down
neg-M351T219	1272.44	1667.6	2384.95	1848.78	1520.33	1613.46	3144.45	2393.44	4757.28	3488.53	3843.27	3264.68	0.493382	0.000245056	1.27927	down
neg-M352T165	1236.27	1403.35	1852.68	1148.39	1470.11	1876.7	3880.4	3173.44	2287.4	5155.38	2404.22	2372.58	0.466315	0.00145771	1.23419	down
neg-M353T177	7899.06	10630.5	2925.87	12742.5	4952.37	3061.66	1399.93	1850.06	1919.28	1880.31	2417.77	1250.38	3.93851	0.00344618	1.84842	up
neg-M353T267	1720.37	1337.05	1722.63	1351.57	877.696	1181.06	3100.34	4595.18	1592.84	2846.02	3598.85	2213.63	0.456368	0.00275845	1.1911	down
neg-M353T320	6547.24	10911.3	7500.6	9974.17	8636.55	7612.77	26778.3	21464.5	25005.3	24933.4	20194.1	24652.4	0.35785	3.25224e-06	1.83477	down
neg-M353T445	236.891	250.744	802.44	548.026	298.08	888.313	1229.74	1281.31	2384.02	1403.43	698.512	1440.3	0.358466	0.00439584	1.59252	down
neg-M354T321	1877.75	3006.58	1636.02	2599.57	2389.74	1564.18	5164.46	4312.29	5709.75	4263.27	3594.41	3689.21	0.489045	0.000374104	1.46282	down
neg-M355T128	3425.98	4080.86	1557.5	1489.84	4806.01	1729.49	726.203	813.153	799.261	1051.12	831.986	968.444	3.2927	0.00324888	1.52324	up
neg-M355T168	729364	769981	284679	733023	124483	216464	71824.3	113818	62462.5	116251	131154	54696.7	5.1944	0.00364843	1.9681	up
neg-M355T207	47637.8	41310.9	34883.8	42302.5	17240.4	69311.5	12844.3	11834.3	33977.8	17332.5	12525.7	22378.9	2.27865	0.00885122	1.13576	up
neg-M355T332	13231.2	6492.81	9854.18	11819.6	5996.79	9263.91	405.658	383.153	298.226	386.628	417.273	394.147	24.7949	2.09081e-07	3.29564	up
neg-M356T128	813.623	705.027	469.017	496.85	1065.19	514.98	181.075	253.12	242.39	322.937	269.558	323.47	2.55231	0.000343172	1.38455	up
neg-M356T168	92180.8	94387.8	35069.4	89750.7	18914.8	28569.8	9933.47	15306.3	9263.25	15273	17347.3	9274.79	4.69741	0.00334147	2.04571	up
neg-M356T207	7114.67	6413.35	5587.45	6385.19	3099.19	8921.89	2435.11	2269.28	4974.42	2740.78	2365.97	3284.16	2.0765	0.00358602	1.17851	up
neg-M356T227	1240.4	1047.25	1738.86	1704.81	1338.93	1383.33	4850.36	3699.61	7934.99	6686.32	7102.18	4599.1	0.242414	6.67433e-06	1.99022	down
neg-M356T285	461.158	587.053	1344.06	1126.69	777.61	896.094	2586.99	1664.02	2312.93	1534.31	1370.15	1903.71	0.456614	0.00240014	1.20093	down
neg-M356T332	2277.63	1323.96	1857.48	1974.22	1229.84	1697.7	288.054	205.678	269.643	247.723	285.5	225.592	6.80653	1.56779e-07	2.64399	up
neg-M357T123	6456.26	6081.77	2960.73	3441.28	7657.41	3138.53	2040.43	1805.28	1650.77	2424.85	1925.27	2153.74	2.47793	0.00330991	1.26364	up
neg-M357T249	5025.68	4539.95	4098.98	2457.95	8700.2	2701.63	1279.99	1360.09	1647.39	3912.94	1657.95	1427.33	2.43888	0.0056839	1.41933	up
neg-M357T254	1686.26	1753.2	476.317	2444.15	3749.06	695.543	315.744	371.306	347.87	405.315	609.258	298.61	4.60139	0.00696882	1.52958	up
neg-M357T332	8343.63	4071.24	6267.4	7402.93	3873.66	5689.59	1203.87	735.791	937.104	1002.82	860.024	1000.58	6.21033	2.41394e-06	2.52889	up
neg-M357T433	1421.83	2860.62	7475.9	7314.63	2613.07	8542.65	30640.9	10243.4	98705.5	29237.2	13129.1	28480.3	0.143648	0.0018527	1.98374	down
neg-M358T254	628.117	459.756	222.929	790.122	1032.76	329.296	303.789	214.586	171.235	153.787	190.308	127.446	2.98237	0.00558729	1.29915	up
neg-M358T332	1481.98	937.809	1300.44	1364.61	861.213	652.475	365.404	258.351	257.415	317.921	320.515	266.145	3.6951	4.7171e-05	2.10285	up
neg-M358T433	422.156	761.542	1726.51	1750.49	714.56	2071.81	6208.21	2422.77	16524.2	5788.39	2885.86	5427.23	0.189702	0.00177701	1.82526	down
neg-M359T121	16369.3	26109.3	7445.09	11433.6	27327.7	25470.5	5766.95	5225.35	6613.21	7850.48	8339.91	13517.3	2.41276	0.0113933	1.30696	up
neg-M359T249	1092.66	1023.27	449.99	999.861	1437.71	540.836	245.201	384.609	302.624	308.128	389.685	246.162	2.95476	0.00144548	1.44834	up
neg-M359T275	2157.28	1110.16	2677.58	906.239	2441.59	2436.55	3298.52	7663.51	3779.29	4050.32	4858.61	2581.1	0.447152	0.00731158	1.27792	down
neg-M359T77	31770.4	15273	13147.2	10379.4	18506.8	18355.5	5672.91	6968.94	7703.67	5816.24	6067.23	15202.6	2.26499	0.00361622	1.28976	up
neg-M361T222	2081.67	2657.3	5287.8	2651.92	1861.47	6132.29	6959.57	6987.01	8842.45	6540.28	7139.17	9787.2	0.446917	0.00528893	1.15511	down
neg-M362T318	677.701	1049.81	1628.3	1409.8	1105.18	1091.7	2833.58	2095.49	3628.15	2644.17	2105.44	2832.4	0.431401	0.00028507	1.11137	down
neg-M363T361	618.398	651.118	2616.86	1487	1217.69	1612.42	3008	4065.6	4745.78	2591.34	1984.71	3202.48	0.418589	0.00654675	1.28702	down
neg-M364T53_1	2080.12	2516.62	5998.33	7874.98	2776.63	2385.86	6483.83	11133.5	7479.25	8054.85	12188.6	5440.26	0.465388	0.0106056	1.21932	down
neg-M364T74	1095.13	1434.58	3634.55	4162.41	1676.63	1573.77	4783.37	6313.43	5065.76	3690.12	9470.9	4265.15	0.404215	0.00489738	1.3816	down
neg-M365T220	689.422	909.378	4577.29	2773.64	2031.18	3393.74	10988.5	5695.65	13823.8	11001.7	7794.91	10158.7	0.24174	0.00229061	2.04545	down
neg-M365T277	615.936	519.949	1196.72	1492.74	657.068	870.287	2456.22	1708.35	2204.17	2145.02	1148.53	1129.53	0.495996	0.00779971	1.22516	down
neg-M366T205	918.878	851.564	1727.55	1921.87	1434.21	2145.38	3494.54	2081.13	4602.59	2400.37	2120.22	3735.85	0.48818	0.00596463	1.03686	down
neg-M366T220	1002.36	1062.15	1580.83	1687.25	1325.86	1191.47	2590.96	2132.93	3084.57	3330.08	2075.38	2996.3	0.484258	0.000109335	1.20835	down
neg-M366T52	3443.24	3013.51	7359.54	3533.87	4009.98	5240.33	8039.82	13647.8	8523.07	7464.7	10213.4	8048.61	0.47554	0.00115276	1.36949	down
neg-M367T342	679.635	663.82	786.138	606.142	1142.52	859.016	1620.37	1422.47	2261.41	1154.67	1896.65	2046.06	0.455436	0.000212117	1.34875	down
neg-M368T134	6592.21	13381.9	31308.6	28581.5	24679.4	41407	69866.6	45539.3	74997.4	51985.6	66886.2	61266.1	0.393885	0.0102121	1.11247	down
neg-M369T134	1619.31	2183.47	5227.26	5373.4	3705.67	6362.13	11139.3	7433.49	11063.9	7625.68	9759.43	9228.44	0.435043	0.0074616	1.31045	down
neg-M369T136	2263.48	1987.14	908.289	1635.33	4289.52	859.486	558.791	462.171	275.133	579.135	599.858	474.682	4.04887	0.00214855	1.39053	up
neg-M369T235	10342	11636.2	15281.3	10567.5	9841.46	17137.8	23586.3	27470.4	40506.9	30696.9	28729.7	20907.7	0.435178	8.86041e-05	1.00102	down
neg-M370T136	673.683	690.26	400.392	509.809	875.678	458.913	221.757	282.623	157.336	323.112	326.459	286.479	2.25861	0.000646595	1.07334	up
neg-M370T235	1963.66	1882.09	2232.84	1177.98	1193.16	2409.2	2934.43	3719.19	4948.93	3846.07	3766.68	3174.53	0.484994	0.000924991	1.16834	down
neg-M370T267	647.608	621.178	710.879	468.178	470.508	524.207	1226.76	1849.34	846.017	1380.24	1546.09	1128.87	0.431543	0.000181211	1.4595	down
neg-M371T205	638.902	726.03	1460.6	946.769	652.99	1341.91	1916.13	1363.05	3737.08	1713.82	1091.06	2439.18	0.470396	0.0108185	1.08355	down
neg-M371T531	1338.89	1073.96	465.401	387.889	3214.51	339.83	65.5035	276.354	282.405	126.072	316.774	177.246	5.48114	0.00759326	1.61813	up
neg-M372T246	639.302	649.664	685.466	693.103	687.95	596.037	1189.67	1973.74	1754.94	1438.16	1682.75	815.043	0.446282	0.00183299	1.4349	down
neg-M373T134	5274.89	11592.1	25443.9	20580.7	20819.5	26279.4	53428.1	36095.2	52990.6	37544.3	49992.4	43877.3	0.401531	0.00852696	1.37673	down
neg-M373T167	49977.1	32187.6	14451	16076.5	24826.2	10501.5	3672.31	12259.4	5577.84	5080.95	9180.14	4429.16	3.6821	0.00208314	1.82194	up
neg-M373T250	911.616	728.513	2363.82	581.215	850.22	2343.25	2978.67	2994.32	4082.23	3335.9	2829.02	3745.07	0.389609	0.00603467	1.75492	down
neg-M373T313	2590.13	1196.14	843.707	1162.39	807.612	1006.6	655.132	526.384	637.629	545.777	562.809	430.021	2.26538	0.00631384	1.27672	up
neg-M374T134	2217.07	2101.14	4495.15	3872.26	3752.03	5169.27	8786.68	6373.26	8519.07	6419.82	7947.86	7250.84	0.477	0.00243668	1.50084	down
neg-M374T176	2019.19	2327.04	3239.78	3649.41	1810.97	1295.85	7977.53	3249.35	5261.83	6378.84	3077.3	3267.28	0.490969	0.0117605	1.21332	down
neg-M375T119	7160.22	6993.77	3733.91	3953.83	9667.71	3938.58	1283.71	1449.46	1682.78	1121.74	1964.88	1463.63	3.95352	0.000148962	1.77758	up
neg-M375T146	7150.92	8064.78	3447.25	3794.93	6733.56	4814.28	2820.96	2320.48	2109.26	1264.14	2725.4	2761.17	2.42874	0.00110002	1.22464	up
neg-M375T192	9472.26	6881.83	3733.29	4097.46	9680.92	4354.46	3361.76	2550.55	2470.46	3039.48	2835	2455.37	2.28691	0.00646909	1.2251	up
neg-M375T336	899.739	1934.24	4421.76	1915.42	2047.49	3040.23	7556.17	4562.72	7657.75	6094.42	4429.91	7195.74	0.38027	0.00313083	1.3517	down
neg-M375T362	2964.14	3528.62	5986.35	4900.38	5006.71	3586.49	6435.51	6864.17	13648.5	10581.8	5816.75	9720.99	0.489425	0.00279475	1.06137	down
neg-M376T192	3117.75	2197.27	1471.17	1175.7	2193.57	1579.64	522.892	712.474	858.342	996.606	1201.26	674.663	2.36298	0.00121431	1.37357	up
neg-M376T336	548.722	680.481	1285.77	671.688	631.919	1010.2	1830.57	1275.61	2195.18	1718.09	1238.86	1895.35	0.475571	0.00105059	1.1157	down
neg-M377T146	5212.14	4571.93	4074.8	4886.8	2900.97	5347.79	2022.82	927.613	1219.31	1338.85	956.949	1506.7	3.38606	1.41604e-05	2.10475	up
neg-M378T174	3394.03	1664.85	3857.71	1431.46	2163.06	1614.04	1191.14	1179.08	1053.64	456.821	1693.17	976.776	2.15631	0.0111735	1.22661	up
neg-M378T446	2652.64	2097.97	920.681	1154.71	914.761	965.761	81.4233	165.111	39.9325	52.2955	103.749	138.574	14.9832	3.95347e-06	3.10364	up
neg-M380T126	9245.56	8025.58	6281.34	7512.59	6036.14	3156.27	1468.86	2235.7	1922.45	4017.69	1716.78	2776.85	2.8474	0.000612619	1.45655	up
neg-M380T201	3726.25	6697.07	7075.3	8293.06	5942.72	4831.74	11458.4	9612.41	17663.7	14002.8	11337.2	10590.6	0.489735	0.000759905	1.19865	down
neg-M381T125	1328.47	1298.95	591.77	1220.56	915.057	581.931	315.566	434.5	87.1543	396.324	235.665	341.355	3.27894	0.00216359	1.6988	up
neg-M381T214	9050	10705.7	2454.33	12266.4	3561.56	3437	1138.6	2142.82	1185.53	1328.4	745.833	708.57	5.72088	0.00104376	2.16174	up
neg-M381T401	1738.85	2665.86	5686.72	4484.02	3657.25	2111.51	17873.4	20964.8	9977.7	10772.2	8210.45	5943.21	0.275884	0.000764594	1.65771	down
neg-M382T123	1031.87	779.24	542.865	574.025	830.898	258.423	259.213	314.888	102.278	311.979	221.751	218.886	2.81129	0.00330437	1.26209	up
neg-M382T332	9295.41	5077.83	6702.5	7617.75	4506.94	6456.45	295.164	243.427	281.286	240.434	291.056	230.435	25.0707	4.22081e-08	3.32958	up
neg-M382T401	673.808	1106.78	1654.14	1354.32	1098.19	955.532	3976.34	4780.27	2713.33	2787.72	2973.06	1686.05	0.361731	0.000430147	1.44849	down
neg-M383T332	1700.39	1062.86	1368.56	1416.28	957.521	1334.04	399.902	416.485	454.746	380.678	362.061	367.766	3.2917	6.12562e-06	1.81907	up
neg-M383T380	1544.02	2327.24	4800.61	3559.17	2271.19	6165.99	8479.56	5645.35	14293.6	8971.05	7249.52	11092.1	0.370856	0.00256147	1.59449	down
neg-M384T332	3321.66	1853.26	2150.34	2567.27	1640.57	2135.7	375.011	233.009	267.388	337.005	301.39	275.677	7.63842	6.37802e-08	2.67864	up
neg-M384T380	570.057	902.559	1162.99	829.042	712.759	1505.68	1663.93	1479.49	3659.3	1986.39	1646.32	2513.73	0.438877	0.00197097	1.36248	down
neg-M384T51	14318.1	8105.37	23549.9	13354.6	14331.5	51297.5	50812.4	61840	78521.8	35250.8	83478	66359.3	0.332101	0.00303045	1.2667	down
neg-M385T152	4050.14	3767.66	6191.49	4664.81	4271.66	3280.17	13138.8	9261.07	13992.2	8297.18	7644.52	8185.76	0.433346	0.000152136	1.55508	down
neg-M385T191	46227.8	41579.5	7567.85	20933.6	22994.4	12964.4	5835.01	10272.9	5735.69	7528.76	7493.41	8853.63	3.33048	0.0121032	1.5884	up
neg-M385T255	14287.7	59011.2	6201.32	41937.1	15139.8	8077.81	3548.94	5086.17	9080.13	2269.46	2186.56	4501.32	5.42336	0.00788225	1.65132	up
neg-M385T50_2	3463.47	5088.77	6140.15	4050.47	3590.15	10752.4	11154.7	13086.1	18626.5	8549.91	14767	15366.8	0.405701	0.00146933	1.19084	down
neg-M386T191	8652.84	6362.35	2144.75	4214.25	4376.63	2467.93	1206.14	2293.3	1381.16	1921.2	2049.96	2137.27	2.5679	0.00930141	1.41881	up
neg-M386T255	3745.87	10429.9	4186.35	5568.03	3067.9	2815.45	1961.04	2012.72	2336.29	1538.07	1814.33	2365.09	2.47877	0.00759188	1.2453	up
neg-M386T50	1036.66	1148.2	1669.03	1008.16	977.483	2402.15	2958.72	2576.1	3197.74	2183.19	3297.44	2793.92	0.484602	0.00209827	1.17524	down
neg-M386T54	919.408	989.044	910.977	966.195	1084.61	1107.15	3189.27	4733.01	4548.55	3300.75	2130.05	1691.18	0.30508	0.000890596	1.89121	down
neg-M386T74	752.936	1057.08	3239.8	4894.92	1666.75	1473.95	7485.96	14043.9	14764.1	7781.4	14635.1	7288.85	0.198266	0.000697096	2.13059	down
neg-M387T123	6881.4	4626.68	2865.04	3459.1	6381.33	2924.49	2004.77	1936.24	1414.49	1531.42	2001.44	2025.35	2.4866	0.00172822	1.33809	up
neg-M387T150	66524.7	44636.1	52817	23700	27001.5	36671.1	14106.9	28186.9	17361	25005.4	19215.4	11720.3	2.17439	0.00514018	1.3536	up
neg-M387T176	7209.81	4672.04	2977.58	4448.36	7663.24	2455.95	1288.69	1838.57	1259.63	1181.37	3401.87	1221.15	2.88747	0.00184626	1.25683	up
neg-M387T228	69046.2	68708.3	52532.1	66033.6	26179.7	64000.4	25399	19918.8	32516.5	29213.5	28443.3	35787.2	2.02302	0.00532889	1.07242	up
neg-M387T488	1038.14	718.228	317.511	202.431	1085.64	168.81	9.93646	98.7496	179.61	32.6402	156.924	84.4471	6.27905	0.00686972	1.98153	up
neg-M389T122	4083.57	4022.21	2155.01	2882.28	2537.2	1683.94	1047.74	809.818	1209.26	1200.58	1044.7	834.241	2.82513	0.000339505	1.62846	up
neg-M389T134	691.892	1172.92	2526.29	2700.03	2084.4	2831.76	5214.2	4178.94	4884.15	3692.6	5071.41	4288.5	0.439348	0.00922639	1.27803	down
neg-M389T364	554.394	673.778	1864.04	1137.59	527.388	1012.34	3261.71	2964.83	16968.1	4358.41	2726.02	2750.06	0.17468	0.00156831	1.97249	down
neg-M389T415	911.07	670.597	2767.56	2759.45	935.699	3129.39	4075.51	3799.54	6660.91	5839.72	3577.83	6364.18	0.368556	0.00775956	1.65776	down
neg-M390T134	1030.74	1343.89	2535.44	1055.06	864.652	2413.63	5838.52	4275.94	4492.29	3322.86	4298.68	4058.35	0.351639	0.00108017	1.45645	down
neg-M390T365	489.467	511.46	1154.61	548.166	790.692	1281.19	1438.88	1416.65	4111.95	4036.94	1449.96	1476.9	0.342796	0.00483284	1.21092	down
neg-M390T385	248.888	245.898	163.277	190.899	2106.31	235.194	11.5318	21.6983	11.9936	48.2788	126.399	59.8217	11.4058	0.002024	2.19376	up
neg-M391T126	6446.03	6133.06	3433.4	4907.17	5446.54	3040.29	1899.08	2400.63	2432.28	2761.75	2431.84	2558.27	2.03029	0.00198031	1.20291	up
neg-M391T52	2168.69	1483.34	3488.47	3449.17	2299.85	1755.38	5092.02	9674.38	7407.54	4735.4	6814.31	4353.02	0.384616	0.000493344	1.65895	down
neg-M391T74	1708.05	615.672	1800.82	1526.11	1126.44	721.214	2633.35	4673.55	4299.66	2736.59	3775.27	2327.99	0.366729	0.00124546	1.59861	down
neg-M391T80	670.118	499.32	959.286	927.78	936.606	683.572	1965.11	1936.23	1496.71	1393.13	3047.29	1889.43	0.398766	0.000152889	1.48616	down
neg-M391T99	2253.02	2692.1	1275	1508.64	2391.43	1741.44	845.961	812.168	828.546	1113.71	886.727	1085.37	2.12861	0.000791432	1.30674	up
neg-M392T277	764.959	905.958	1616.46	2384.22	873.171	1403.8	4340.91	2208.27	4450.03	4175.81	1583.38	1776.58	0.428842	0.0103685	1.25734	down
neg-M392T53	796.937	936.324	2047.79	1297.81	1444.75	1129.21	3186.53	3616.44	4026.57	2873.16	2599.9	3164.94	0.393107	0.000331743	1.68181	down
neg-M393T144_1	4518.44	3947.09	5329.4	6373.38	4091.92	3175.62	12308.1	8671.7	15361.1	9432.07	7176.08	9840.45	0.436949	0.000250889	1.22551	down
neg-M393T144_2	26642.4	7660.64	9571.75	8229.36	13939.1	14781.4	3047.9	2600.54	1734.59	2771.94	2842.67	2738.08	5.13638	0.000163444	2.02902	up
neg-M393T203	775.942	709.893	616.815	632.204	789.916	831.948	1691.49	1014.47	2865.34	982.632	1135.74	1751.14	0.461477	0.00761138	1.37376	down
neg-M393T229	3793.77	5270.58	1937.52	4945.66	2619.09	2255.44	1413.27	1613.44	1392.53	1330.36	1969.4	1727.25	2.20427	0.00653604	1.25844	up
neg-M393T269	5510	4317.06	4497.9	7141.18	2248.36	7340.18	1116.12	5212.89	1120.36	1418.01	2347.85	1237.06	2.49389	0.00827609	1.48372	up
neg-M395T229	3164.4	2552.83	1366.31	1882.83	2456.31	1644.09	1216.16	1040.74	426.987	1182.37	1317.32	957.448	2.12778	0.0050437	1.2723	up
neg-M395T395	3734.86	2297.28	1762.68	2756.08	1353.26	1661.35	1181.97	620.351	976.831	780.22	753.142	657.532	2.72945	0.000532981	1.43344	up
neg-M396T124	4434.79	5076.65	1454.11	3465.68	2885.18	1062.94	1066.89	639.267	917.155	889.251	1083.47	648.35	3.50458	0.00530228	1.41111	up
neg-M396T397	1455.03	1382.85	809.228	1821.98	770.233	1802.69	850.17	525.862	717.069	611.696	425.056	784.702	2.05439	0.0054951	1.07376	up
neg-M397T234	7119.22	10796.3	21336.9	15075.2	6812.98	27462.3	31047.5	21195.3	79730.4	40497.1	29817.2	45757.1	0.357206	0.00527602	1.43346	down
neg-M397T277	2770.59	3166.38	5318.5	7282.9	2291.54	3370.94	13768	8016.5	21173.8	16307.7	6287.7	6706.61	0.334912	0.00297953	1.42915	down
neg-M397T354	2622.67	8314.63	3883.9	4924.2	4948.29	6381.51	15068.6	11533.1	17984.8	12522.3	9911.51	15157.2	0.378147	0.000656042	1.72331	down
neg-M397T80	1120.22	1180.73	1468.44	1562.57	1159.34	1086.45	2763.07	2672.76	1885.36	1867.7	3592.86	2409.55	0.498822	0.000403912	1.2789	down
neg-M398T277	942.257	1395.05	1315.43	1659.51	977.382	1134.8	2826.31	1945.56	4149.29	3323.91	1238.34	1938.34	0.481425	0.0110357	1.13096	down
neg-M398T278	1814.11	1883.72	3396.58	2816.51	960.451	2562.56	504.595	1574.34	405.152	454.664	364.407	513.246	3.52005	0.000927877	2.20328	up
neg-M398T354	1609.27	2238.62	1385.78	1153.97	730.207	1401.7	3687.68	3233.12	3463.32	2140.34	3561	1655.65	0.480215	0.00436247	1.26692	down
neg-M398T74	529.094	483.555	628.647	729.803	517.668	490.513	1122.19	1775.84	1546.23	946.352	1339.01	938.911	0.440668	0.000180788	1.30718	down
neg-M399T229	1915.89	6754.57	5519.6	2628.82	11059.6	9531.48	1441.94	1470.01	2521.78	1060.26	1569.82	1493.99	3.91408	0.00639316	1.58897	up
neg-M399T247	363.711	856.693	1569.64	1063.42	1073.9	1890.12	3782.36	3712.75	3800.73	2731.85	2993.36	1218.89	0.373767	0.00628813	1.67769	down
neg-M399T369	348.387	281.11	790.291	466.344	421.24	517.43	1247.51	949.284	1881.39	1368.03	696.906	1525.1	0.368378	0.00061975	1.51867	down
neg-M400T168_1	456.643	474.467	331.516	337.995	963.665	476.508	212.065	245.759	144.698	216.769	216.989	269.739	2.32829	0.00244182	1.14881	up
neg-M400T240	1231.43	1101.53	1620.4	2402.65	1624.68	1234.81	3374.46	3473.27	2431.12	4449.92	2788.98	2708.48	0.479319	0.00055016	1.46194	down
neg-M400T380	592.339	829.37	1073.75	1087.46	725.121	1553.32	2376.14	1003.86	3269.65	2350.74	1868.95	2823	0.428077	0.00377391	1.34264	down
neg-M400T78	699.692	1010.8	1501.3	1958.43	979.657	1167.08	4314.65	3502.68	2475.98	3190.14	3358.78	2973.72	0.369245	0.000313386	1.51678	down
neg-M401T132	14339.5	6758.53	2631.33	5196.81	17034.9	3397.34	1287.72	2275.26	2672.48	1721.72	2219.48	1248.82	4.32003	0.00721276	1.26399	up
neg-M401T175	13114.3	16249.3	5186.31	14144.5	66055.1	5128.74	2580.66	3047.04	2130.72	2890.14	3950.74	1773.09	7.32198	0.00721125	1.53285	up
neg-M402T389	1854.49	926.035	1841.28	1509.57	1051.88	1210.94	116.091	62.8916	108.4	91.4321	240.009	204.5	10.1955	7.7731e-06	2.54595	up
neg-M402T74	542.345	549.202	958.918	1084.29	604.463	420.003	1576.63	2527.82	2756.18	1571.72	2694.52	1529.43	0.328629	0.000176088	1.71265	down
neg-M403T371	613.133	586.938	2217.36	2154.28	1471.84	1644.71	4826.51	3622.57	6781.39	4745.64	2788.22	4929.03	0.313731	0.00224713	1.57818	down
neg-M403T41	4946.73	2820.5	2641.46	5129.08	2890.55	3248.63	9755.77	6431.78	11397.6	8611.47	6035.09	3874.98	0.470147	0.0048871	1.1235	down
neg-M403T56	4701.38	5357.02	13778.5	19535.5	13179.3	19962.7	112441	38913.5	69787.1	44912.8	35559.5	55180.4	0.21445	0.000666026	1.54704	down
neg-M404T126	27193.9	16946.2	8743.55	7371.27	7838.49	12613.3	2149.06	2490.98	2161.56	2492.79	2888.04	1804.52	5.77014	0.000288829	2.36983	up
neg-M404T134	334.206	529.566	737.75	784.961	474.594	823.83	1849.98	1315.34	1163.9	1166.22	1318.52	1403.22	0.448438	0.00110534	1.1425	down
neg-M404T147	57101.4	40571.4	41335.2	29692.1	21139.1	42807.1	5124.85	8226.07	7852.89	13442.5	10672.9	5725.34	4.55772	2.20388e-05	2.21664	up
neg-M404T389	472.872	438.926	686.004	403.709	426.488	422.082	374.909	43.7468	24.3046	70.5031	32.9126	43.876	4.82859	0.00299417	2.38898	up
neg-M404T56	1201.02	1629.05	3836.28	4464.24	2591.61	3594.89	15990.9	6625.9	10206.4	7190.56	6457.36	8334.48	0.315973	0.00124736	1.61973	down
neg-M405T258	6027.53	11952.6	4567.2	5922.62	11468.3	10716.8	2942.34	2282.35	3682.64	3982.38	2830.23	2800.87	2.73504	0.00130539	1.40284	up
neg-M405T264	854.995	795.803	1381.48	826.641	916.699	914.562	2362.55	2044.46	6259.47	1723.72	1863.4	2345.16	0.342808	0.00253893	1.53864	down
neg-M406T225	3480.61	2577.67	1154.1	2320.15	5346.3	3843.5	835.632	975.033	1200.76	1234.82	1964.44	1114.4	2.55593	0.00794769	1.01998	up
neg-M406T258	1341.78	2584.12	1693.93	1268.43	2573.98	2963.39	958.195	957.336	1092.23	694.099	1055.88	1051.79	2.13884	0.00339729	1.21965	up
neg-M406T393	923.548	1005.59	2689.53	2818.15	1774.92	1882.21	5047.48	4384.93	9119.74	4131.82	3097.44	6379.28	0.344954	0.00146258	1.34122	down
neg-M407T126	5765.99	5315.25	2644.63	2740.68	5416.53	2447.83	1139.52	1548.46	1549.81	1581.86	1862.64	1540.28	2.63819	0.00183466	1.34864	up
neg-M407T178	4858.38	7860.37	5518.64	5704.71	10641.8	4357.93	3460.83	2611.08	3555.84	1094.76	4521.39	1952.17	2.26458	0.00764005	1.30816	up
neg-M408T126_2	1150.18	1139.61	890.27	600.056	1422.33	709.949	401.125	541.66	283.309	588.619	531.976	485.292	2.08772	0.00207287	1.11495	up
neg-M408T196	2891.52	3721.9	2835.33	2073.46	1712.52	1594.49	762.58	1064.75	1113.01	943.923	959.334	1397.76	2.37596	0.000701092	1.32923	up
neg-M409T225	3620.23	4982.04	2146.59	4914.88	2767.25	2572.91	1194.69	1307.01	804.773	1249.78	1078.71	1444.47	2.96689	0.000214515	1.71764	up
neg-M409T250	12963	20980.7	3497.99	30057.5	2430.68	6278.1	1316	2729.69	1259.09	1685.4	1137.5	1099.87	8.25875	0.00581313	2.29061	up
neg-M411T194	11904	12107.3	7842.27	4973.63	7127.28	9082.46	3510.76	4787.02	3237.46	4458.81	5635.45	3573.64	2.10438	0.00196918	1.32678	up
neg-M411T397	3307.48	2900.8	1193.24	3500.31	1505.38	3262.99	571.636	565.067	1229.68	937.254	675.876	875.922	3.22735	0.000854758	1.7258	up
neg-M411T422	912.935	811.058	2309.26	2402.14	800.219	2028.24	4573.01	2665.68	7512.83	4181.79	3068.38	3488.94	0.363422	0.00324401	1.6029	down
neg-M411T500	130.534	137.609	106.611	359.286	344.522	134.689	34.5237	36.8339	91.7631	54.104	57.135	32.3057	3.95627	0.000853979	1.37898	up
neg-M412T235_2	10749	14507.5	16848.7	13350.5	11458.3	19355.6	25094.7	28427	40641.3	28232.4	27689.9	24809	0.493267	0.000146141	1.00718	down
neg-M413T214	11160.2	6293.93	12532.3	8201.42	13058.4	12288.3	28091.1	13746.1	51058.6	31454.3	27999.9	24140.7	0.359989	0.00121404	1.61155	down
neg-M413T80_1	592.519	518.669	791.588	843.553	433.966	605.145	1485.97	1528.77	973.363	1043.79	2028.39	1352.65	0.449955	0.000363388	1.43312	down
neg-M414T150	1523.58	1080.33	1989.53	1178.43	720.999	1373.66	3158.02	2924.3	3490.29	3198.38	2704.65	3053.59	0.424547	0.00101377	1.65275	down
neg-M414T208	1118.56	813.309	737.742	621.171	1133.65	523.522	376.899	431.018	194.28	459.254	619.971	296.459	2.08083	0.0049235	1.11184	up
neg-M414T214	3814.53	2127.51	3674.68	2816.21	4788.65	3284.51	8392.4	5415.85	11393.4	7694.24	6676.59	5772.47	0.452225	0.000558309	1.49852	down
neg-M414T277	1330.94	823.006	1524.35	2207.75	1200.42	1349.13	3558.54	2608.12	4590.23	3923.67	1919.02	1946.57	0.454843	0.00319861	1.26761	down
neg-M415T184	25284.4	16115	8051.93	7636.59	11158.4	7734.3	3673.73	6308.96	5507.37	4725.38	5769.83	5422.76	2.41915	0.00874494	1.32896	up
neg-M415T208	331740	252600	122910	206956	327865	117048	48604.1	62200.1	10443.8	67973.2	80828.3	52763.6	4.21024	0.00260292	1.84209	up
neg-M415T255	657.057	958.949	1149.41	1626.95	1009.13	1256.38	3576.61	2312.02	6313.55	2545.13	1485.31	5007.85	0.313452	0.00258767	1.56206	down
neg-M415T427	924.391	1013.21	4044.05	2220.76	1552.1	3362.91	4286.54	2736.59	7021.8	8839.75	5525.44	10862.6	0.334009	0.00551829	1.55868	down
neg-M415T529	2849.68	1898.66	669.161	730.191	4036.32	467.688	185.044	416.261	526.661	184.047	525.864	260.06	5.07723	0.00903676	1.6115	up
neg-M416T208	54539.3	41208.6	20296.9	32719.8	52815.9	19315.4	9019.44	12267.9	2849.78	13417.3	15583.2	10109.7	3.49257	0.0024318	1.69601	up
neg-M416T529	880.191	672.178	192.549	242.879	1168.59	175.609	25.9268	159.486	139.588	14.416	114.651	94.6843	6.07194	0.00628856	1.91164	up
neg-M417T216	45625.4	50800.7	21031.7	29990	58669.5	19649.4	15322.3	21024.5	8795.4	17906.6	20710.6	14170.6	2.30539	0.0080556	1.12733	up
neg-M417T401	648.599	627.97	2122.63	1389.63	1409.51	1945.09	2940.11	2714.49	3229.2	2512.9	1964.9	3154.97	0.493046	0.012228	1.21663	down
neg-M418T396	937.424	930.75	786.46	697.751	886.614	741.978	40.0554	126.569	72.5282	83.1155	147.016	104.793	8.6765	3.91912e-05	2.81391	up
neg-M418T447	11681.6	22989.7	74237.2	64276.4	43537.9	67237.2	97974.7	88439.5	252201	117308	98178.8	252999	0.313042	0.00778624	1.47625	down
neg-M419T133	1713.56	1718.85	5082.51	5246.58	3884.15	3681.64	10608.1	7415.28	7223.51	7541.15	7540.79	8419.41	0.437499	0.00584869	1.58144	down
neg-M419T203	34003.4	28195.5	8075.23	19520.7	66943.4	6784.57	4386.57	5001.8	2955.21	3751.37	6691.54	3997.83	6.10517	0.00631806	1.4552	up
neg-M419T251	12316.8	11428.4	8679.64	11691.4	17885.7	5071.02	4547.53	4210.13	2122.59	4042.78	5184.29	3688.48	2.81869	0.00108314	1.21365	up
neg-M419T446	2162.46	3617.09	9307.93	4985.79	5740.45	8535.39	12795.6	10888.7	29003.1	20824.4	8402.91	29524.2	0.308233	0.00355365	1.54186	down
neg-M420T203	7928.92	5966.29	2435.31	5149.95	13468.5	2650.79	1189.29	1663.5	1260.27	1071.56	1903.29	1295.6	4.48496	0.00290215	1.38055	up
neg-M420T251	3220.9	2759.88	2040.14	2805.43	4113.55	1578.27	1028.51	1472.89	1271.01	1453.23	1235.51	865.403	2.25457	0.00116754	1.04196	up
neg-M421T119	19073.9	19451.3	9438.08	11480.5	26970.9	9243.32	3203.38	4305.17	2981.41	3058.9	5149.04	3453.48	4.31838	0.000187955	1.81625	up
neg-M421T235	8868.39	17181.5	6444.81	14691.8	9330.79	10021.3	4127.64	5289.06	3146.65	4659.48	6034.8	4669.5	2.38258	0.00110711	1.22832	up
neg-M421T92	8092.03	8084.33	1843.26	5256.4	3998.32	3202.2	1299.46	2141.22	2256.98	881.067	1282.34	1582.51	3.22722	0.00366397	1.35127	up
neg-M422T119	3591.79	3461.3	2464.3	2208.87	4807	1824.18	963.136	1114.33	805.783	819.408	1251.34	956.265	3.10603	0.000249753	1.5994	up
neg-M422T214	2269.01	5426.11	5073.6	3602.46	2750.71	2249.92	1669.64	1609.44	1222.33	1605.58	1071.28	1302.04	2.52017	0.00155488	1.61778	up
neg-M423T162	3326.51	2834.65	1839.17	2246.56	3593.11	1615.11	808.91	1500.66	769.106	983.385	2106.23	603.006	2.28244	0.00436031	1.30072	up
neg-M423T168	5108.57	6302.92	5560.53	6880.71	4661.27	2645.29	2441.28	3358.87	1305.29	3046.28	3293.91	1759.95	2.0492	0.00593243	1.26287	up
neg-M423T239	12420.2	17624.8	6432.08	19930.1	11070.6	6022.41	1703.08	1779.48	763.627	1245.42	2037.32	1182.41	8.43731	1.52742e-05	2.377	up
neg-M423T286	664.01	744.124	1586.56	1066.54	895.36	1113.49	2530.17	1719.96	2393.14	1803.54	1624.65	2223.13	0.49372	0.00109256	1.19215	down
neg-M424T239	5136.26	5006.82	1551.75	5528.57	2364.15	1077.47	669.054	771.384	500.639	591.352	470.334	566.828	5.78919	0.00202703	2.04467	up
neg-M425T146_2	4170.47	5834.04	3490.66	4133.08	4008.1	3165.62	1523.6	1487.22	2121.89	2031.82	1112.41	2146.89	2.37935	9.89087e-05	1.56776	up
neg-M425T434	378.988	482.401	853.809	841.182	532.898	1006.1	2296.75	1108.18	5131.83	1743.41	1189.79	1843.79	0.307605	0.00335483	1.62275	down
neg-M425T537	2548.97	1603.19	1387.15	1158.6	1465.41	1730.23	3789.45	3876.2	4974.6	2616.32	3106.69	5682.18	0.411452	0.0002548	1.70535	down
neg-M426T125	4629.21	4291.81	2229.44	3505.99	2511.06	1711.79	909.013	990.656	1091.07	1421.71	788.95	1070.86	3.00997	0.000504136	1.63024	up
neg-M426T364	405.681	557.313	1642.83	1161.31	836.25	1246.93	3199.53	1914.47	7868.98	2412.39	1303.54	1895.25	0.314632	0.00940587	1.44425	down
neg-M427T157	1561.39	1424.86	1300.42	1203.77	3394.56	691.89	862.514	696.817	301.546	683.671	490.759	639.335	2.60621	0.00718364	1.01282	up
neg-M427T177	5137.2	4131.71	2212.24	3834.23	17107.8	1786.24	762.753	707.824	1364.78	1276.27	1296.33	1150.1	5.21639	0.00651203	1.38574	up
neg-M427T407	1235.92	1946.84	6007.81	3995.18	2670.54	8512.48	10940.9	6299.16	11091.2	13735.8	6262.53	17608.9	0.369569	0.0102924	1.61432	down
neg-M428T407	559.213	678.08	2081.16	1405.63	1060.25	2990.13	3771.76	2216.21	3488.62	4745.03	2027.04	4604.74	0.420769	0.0118301	1.52462	down
neg-M429T164	21587.7	18931.1	17072.8	18119.6	20299.8	11342.7	3569.54	9868.58	3278.5	4844.82	6651.36	7771.97	2.98331	0.000573352	1.6599	up
neg-M429T207	1778.52	2664	2211.62	5259.29	2395.35	1755.8	1851.84	685.126	1661.23	814.14	485.004	1308.99	2.36024	0.009164	1.58235	up
neg-M429T252	3771.23	5685.14	3836.45	4991.77	23614.4	5702.12	1067.22	993.176	957.522	1098.12	776.271	1402.62	7.56182	0.000942258	1.81892	up
neg-M429T406	3164.86	4781.74	12668.4	10867.1	7403.19	19925.6	29688	13998.4	26357	32883.8	16917.3	40132.8	0.367621	0.00810437	1.65622	down
neg-M430T164	4694.79	3736.85	3669.18	4222.81	5423.2	2915.99	2152.43	2619.44	1154.95	1333.81	3509.42	1107.83	2.07637	0.00701389	1.31481	up
neg-M430T252	1191.47	1246.32	1030.1	1377.14	4810.9	2169.77	591.885	635.366	452.277	704.323	729.955	566.691	3.21307	0.00632469	1.22929	up
neg-M430T406	1096.04	1561.64	3204.09	3410.05	2231.76	5623.97	7885.37	4082.52	7660	8676.38	4747.75	10700	0.391469	0.00636055	1.59799	down
neg-M430T50	669.813	983.622	2184.27	1056.15	1206.7	3321.38	3326.37	3170.29	3794.34	2841.85	2893.23	4127.89	0.467498	0.011757	1.28576	down
neg-M431T147	27006.5	20616	16143.6	13285.6	11647.9	20707	1855.58	2909.66	4153.82	3301.42	3640.02	2844.95	5.84892	1.4059e-06	2.41813	up
neg-M431T192_2	1.01078e+06	711136	207372	751772	1.45106e+06	139742	50157.6	103243	41429.4	111561	112542	39036.6	9.32783	0.00158315	1.99443	up
neg-M431T257	7656.5	3232.21	2110.37	3664.41	2975.46	1499.55	1257.67	803.103	1558.73	1737.4	1500.93	1278.88	2.59792	0.0111	1.22856	up
neg-M431T335	573.07	316.638	583.208	497.763	901.901	964.467	1580.96	1609.53	2491.03	2418.19	1466.57	2343.06	0.322188	0.00028632	1.51526	down
neg-M431T398	4371.66	4261.4	10499	12997.3	5848.48	18574.3	30629.1	21520.3	65636.1	59018.4	16342.5	45142.8	0.237325	0.00149159	1.6368	down
neg-M432T192	159890	110609	31759.7	117095	228187	22763.2	9504.48	18368.6	8333.5	18037.2	19666.2	8116.47	8.17181	0.0026057	1.89059	up
neg-M432T398	1267.62	1053.15	4707.89	5350.53	1952.15	5399.39	9055.9	4068.62	15367.8	12945.4	5001.57	10971.5	0.343676	0.0123145	1.46305	down
neg-M432T423	258.319	392.809	1901.83	1785.29	1167.45	2184.05	3566.62	3523	7554.31	5608.88	2652.8	7581.31	0.252231	0.00612969	1.43165	down
neg-M433T192	38555.1	32198.9	11700	27963.6	60765.3	8748.62	5969.97	8579.32	3694.8	7623.07	9533.11	4863.48	4.46882	0.00474573	1.47951	up
neg-M433T225	11642.9	14037.1	4995.71	11900	13986.6	6963.34	1327.07	1973.78	2700.95	2605.15	4061.19	2191.18	4.27514	9.79445e-05	1.72129	up
neg-M433T337	401.291	484.276	1153.77	1490.67	797.243	1305.38	5250.42	2041.89	20135.5	6102.74	2227.61	4562.27	0.139697	0.00206038	2.1612	down
neg-M433T371	531.025	782.177	2655.72	2540.49	1084.56	2072.51	11710.1	3408.11	31795.8	12455.9	4028.56	9463.48	0.132668	0.00142084	2.05383	down
neg-M434T193	6971.54	5128.17	6429.37	5397.18	11570.1	1999.04	2315.47	2309.99	1577.15	1959	3405.44	1782.14	2.80881	0.00825472	1.16746	up
neg-M434T371	384.599	527.475	759.71	967.348	618.178	676.894	2574.34	1354.33	6888.91	2822.56	1554.02	2420.39	0.22335	0.000917128	1.75502	down
neg-M435T133	1109.06	1503.73	1953.86	1905.34	1725.12	1954.47	4573.53	3051.27	3802.18	2865.2	3257.59	3427.8	0.483926	0.000101726	1.19251	down
neg-M435T172	10394.8	17263.8	18023.2	22328.7	15735.7	18934.7	55232.5	32132.6	70954	44930.2	26327	51890.9	0.364806	0.000456799	1.60805	down
neg-M435T365	5533.66	8610.56	42611.9	49776.8	10357.1	41441.3	218628	65990	810182	258273	75744	208551	0.0966988	0.00168062	2.09867	down
neg-M436T172	3213.26	3986.29	3759.25	4738.27	4260.24	4307.5	10190.6	6050.83	12708.3	8414.49	5133.34	10008.5	0.462135	0.002254	1.45866	down
neg-M436T365	1727.7	2527.47	9784.31	10885.9	2962.63	10586.7	25744.5	14130.5	141952	29258.4	15954.1	39695.4	0.144243	0.0032739	1.83404	down
neg-M436T423	914.016	779.094	3116.04	2786.66	2243.5	3182.32	7981.04	4285.13	14687.5	8461.48	4273.72	9180.42	0.266458	0.00204629	1.62415	down
neg-M437T183	2313.96	7286.48	2570.95	2320.84	3720.05	949.002	525.201	407.539	498.405	684.296	1556.95	333.301	4.78351	0.00161002	1.93974	up
neg-M437T243	2027.63	3283.31	871.024	2003.52	6131.14	1158.75	557.896	760.482	658.719	636.496	703.504	479.942	4.07565	0.00766995	1.60595	up
neg-M437T365	693.766	741.172	1927.16	1858.63	680.979	2126.9	4547.39	3843.67	20973.2	12911.5	2260.02	4104.06	0.165062	0.00372303	1.90251	down
neg-M438T119	2112.06	2133.86	1049.6	1308.58	3219.64	1139.04	783.861	554.593	575.451	991.114	587.178	439.916	2.78801	0.00152679	1.40044	up
neg-M438T222	772.854	901.796	501.904	579.021	2652.18	687.452	244.94	292.921	336.475	194.954	343.148	435.228	3.29887	0.0058594	1.12378	up
neg-M439T185	40737.4	20819	7512.37	12626.5	66831.9	6229.24	1119.3	1993.93	1584.01	1484.31	2825.73	1243.78	15.0966	0.000912666	1.97646	up
neg-M439T206	1967.48	2650.2	1525.96	2071.66	4494.45	1610.91	852.066	1088.4	1032.31	1152.61	824.238	764.421	2.50622	0.0020424	1.04396	up
neg-M440T185	9384	4689.88	1849.53	2276.7	16480.3	1744.41	739.581	744.945	1055.48	790.957	1006.7	631.613	7.33001	0.00702227	1.51148	up
neg-M440T213	602.292	1384.62	1972.22	2256.89	1086.76	874.979	4223.29	2639.5	5585.69	2782.91	3571.7	3322.63	0.369604	0.00198413	1.44916	down
neg-M440T380	2893.73	8191.52	2917.54	2515.11	2277.56	4354.66	148.387	204.649	141.128	183.64	215.839	184.132	21.4795	4.92155e-06	2.43681	up
neg-M441T134	1389.81	1221.02	2462.32	1614.98	1586.88	2090.06	6659.37	3089.4	6075.46	3688.39	4218.31	5384.25	0.356002	9.53464e-05	1.41948	down
neg-M441T155	1784.02	1328.55	1012.47	769.777	3171.64	799.496	500.324	656.041	404.067	569.705	925.205	368.427	2.58953	0.00977715	1.04117	up
neg-M441T199	18892.5	16766.7	6415.86	14877.6	19313.9	6347.7	1742.39	2943.12	2515.13	3293.98	2243.96	2376.98	5.4655	0.000265897	1.90095	up
neg-M441T380	873.283	1967.51	927.762	762.172	736.372	1184.19	214.535	173.647	203.763	266.216	225.586	283.505	4.71843	3.4858e-05	1.51177	up
neg-M442T190	2323.13	1676	1436.93	1339.99	2544.86	1419.67	458.598	787.904	493.339	841.025	837.481	517.356	2.72901	0.000102635	1.43327	up
neg-M442T199	5849.68	4661.22	2199.12	4229.85	4461.98	2281.57	660.2	1247.97	1262.48	1400.43	1238.92	1016.69	3.46924	0.000209972	1.61225	up
neg-M442T380	859.324	2611.28	1151.93	903.666	867.994	1535.85	155.734	75.2886	37.0571	148.517	95.4568	122.826	12.4906	5.73659e-06	2.24908	up
neg-M443T125	3780.74	3822.2	2517.85	4570.93	2951.65	1345.06	1138.38	1439.46	1193.1	1482.22	1109.47	1017.17	2.57303	0.00319942	1.34383	up
neg-M443T231	5791.97	5341.21	4474.2	3525.99	14875.2	2734.03	1382.7	1493.2	2317.57	2034.9	2028.51	1554.52	3.3985	0.00482917	1.51847	up
neg-M443T254	34396.4	35862	20089.3	27255	38801.6	23182.2	9242.83	13500.3	13050.2	9700.62	19723.4	11733.4	2.33378	0.000266477	1.45632	up
neg-M443T272	12090.2	14914.3	7085.49	10912.4	12031.2	8550.86	2903.71	5176.53	3790.58	5061.07	4952.9	4339.66	2.50089	9.43464e-05	1.66101	up
neg-M443T288	19895.5	19525.6	5709.3	15762.5	5516.19	3380.21	2682.4	3050.35	2495.68	2792.08	2491.09	2830.22	4.2706	0.0108105	1.78381	up
neg-M443T361_2	1432.95	927.923	3596.21	2719.33	2443.86	5408.5	6880.78	4141.25	6549.7	7208.65	4842.06	8387.86	0.43485	0.0118349	1.54813	down
neg-M443T380	398.985	777.201	425.213	310.63	248.466	556.085	78.6812	124.699	36.8464	43.5946	109.49	150.076	4.99934	0.000266329	1.69819	up
neg-M444T231	2373.32	1424.71	826.423	1287.29	3405.56	826.855	532.6	315.897	705.994	612.947	709.276	535.454	2.97294	0.00620546	1.41685	up
neg-M444T278	68741.9	76675.6	143065	133205	28874.6	125441	3797.86	53363.1	3563.23	8876.3	6321.43	12574.1	6.50881	0.00142029	2.76443	up
neg-M444T361	446.708	711.66	1565.22	695.197	606.004	1002.78	2568.72	1649.75	2345.55	2486.21	1599.11	2758.27	0.374978	0.000965143	1.61653	down
neg-M444T455	476.021	633.055	1946.14	1582.7	1079.86	2221.45	2153.23	1694.13	4659.68	3621.99	2651.41	4439.07	0.413082	0.0121064	1.40809	down
neg-M445T223	4559.86	11853.1	3195.9	6724.94	17871.8	1465.24	1993.81	1820.14	658.852	1749.25	916.161	604.934	5.89824	0.00607993	1.53401	up
neg-M445T278	12895.9	13468.6	26219.4	23350.8	5458.44	21638.1	1490.77	9511.41	1308.93	2187.23	1624.5	2631.4	5.49375	0.000721575	2.57874	up
neg-M445T334	46402.7	68021.7	145862	76381.7	164243	263568	343427	190190	315285	368346	243901	470229	0.39582	0.00838766	1.76913	down
neg-M446T278	2221.72	2190.52	3968.7	3438.95	1117.94	3533.86	583.056	1657.71	662.614	488.39	708.442	570.321	3.52672	0.000679611	2.15447	up
neg-M446T334	11634.1	15049.3	32113.5	17702.2	35358.5	56827.1	78786.8	42382.5	62841.4	82122.9	52779.6	104730	0.398176	0.00668485	1.74405	down
neg-M446T399	251.515	361.362	478.146	560.22	489.019	445.72	1166.78	670.497	1659.74	1003.32	705.493	1297.25	0.397654	0.000749972	1.50412	down
neg-M446T426	649.718	700.373	3518.46	1750.86	1679.25	2865.39	2862.57	4267.87	8163.35	5874.41	4408.86	5496.09	0.359283	0.00778089	1.33441	down
neg-M447T209	6687.19	9173.31	2711.5	5488.5	8004.51	3789.51	1188.2	1943.93	651.513	1908.45	2101.06	769.927	4.18711	0.000446462	1.71221	up
neg-M447T267	16954.2	17748.5	8147.93	11293.5	25605.5	11100.2	5359.1	6894.92	8158.58	9512.33	8455.5	6971.34	2.00323	0.0105838	1.15971	up
neg-M447T305	7588.26	7106.53	10551.5	6257.57	9500.39	14425.5	13855.4	11406.4	31087	30546.9	21335.7	24061.5	0.418993	0.00289864	1.51985	down
neg-M447T334	2368.61	3024.65	5109.71	3048.72	5201.28	8397.42	10215.1	6442.75	8686.98	10796.6	7797.95	12876.2	0.477869	0.00637502	1.53485	down
neg-M447T342	994.064	483.229	3044.49	1888.73	1272.76	1853.62	6908.62	3022.57	16212.4	8312.06	4461.37	5314.08	0.215615	0.00139368	1.82257	down
neg-M447T375	824.317	844.262	3923.65	5977.79	2078.25	2987.89	16367	7782.12	46174.7	20042.3	5389.74	17243.4	0.147224	0.00167821	2.0361	down
neg-M448T134	594.6	740.887	1296.45	857.298	734.171	1341.65	2425.73	1768.16	2151.63	1605.77	1699.66	1730.04	0.488978	0.00140026	1.06977	down
neg-M448T305	2149.8	2126.79	2961.86	1774.95	3022.77	3760.17	3771.9	2993.43	7177.72	7109.12	5151.9	6412.53	0.484304	0.00398434	1.3557	down
neg-M448T375	442.09	388.948	1353.82	1907.43	832.174	1199.02	4603.17	2397.34	11559.4	5365.18	1766.3	4848.51	0.200507	0.00175798	1.87532	down
neg-M449T167	87445.2	119130	213704	111917	54353.2	120754	404167	302271	337881	319527	281117	310497	0.361707	0.00137701	1.26774	down
neg-M449T325	1657.9	2035.66	7775.68	6407.2	5693.13	8206.23	42746	18886.3	89762	27820	9436.96	34965.6	0.142099	0.00121935	1.85281	down
neg-M450T162	3326.81	2807.95	3281.28	2151.06	11908.5	1364.14	640.683	1166.21	716.515	1562.58	1731.69	939.396	3.67611	0.0115597	1.22341	up
neg-M450T170	15291.4	19753.6	37084.8	19499.2	31237.7	20077.7	81431.8	48878.8	52558.2	52338.8	45625.2	50670.8	0.4312	0.000540212	1.34033	down
neg-M450T325	626.468	690.264	2094.03	1658.68	1730.51	2304.89	9266.75	2992.1	15874.4	6210.89	2380.4	9637.31	0.196386	0.00253876	1.80007	down
neg-M450T359	1693.79	1205.46	3470.08	3880.18	1140.87	3194.67	8165.41	5812.94	9839.44	6701.46	3476.74	6847.4	0.357097	0.00296734	1.39571	down
neg-M451T184	4853.89	2187.11	4905.8	5377.68	2987.56	2154.37	11837.9	8662.22	5876.5	9272.99	4821.98	11132.9	0.435358	0.00377757	1.4989	down
neg-M451T205	38596.9	16854.3	6538.61	14707	17112.3	4113.45	1465.73	1930.54	1277.55	1661.64	2084.64	1509.41	9.86177	0.00109815	2.04429	up
neg-M451T250	48810	19909.8	9305.72	9830	4002.34	9554.78	719.19	2323.16	2659.07	2874.11	3569.26	3332.14	6.5525	0.00335385	1.94747	up
neg-M451T302	1431.62	2344.83	3659.99	1810.55	1543.17	3496.91	8445.71	4820.33	13365.7	11349	4293.17	9288.16	0.277085	0.000502022	1.76219	down
neg-M451T374	1250.26	1821.01	4451.27	2956.25	2820.41	5570.17	6785.97	6438.16	10064.9	8926.86	7859.04	10328.7	0.374365	0.00354685	1.44196	down
neg-M451T388	4676.03	5700.82	11325.3	6737.28	5574.78	10666.4	19370.7	16021.9	21763.7	23838.5	19769.7	25690.4	0.353332	0.000294989	1.24705	down
neg-M452T364	1510.39	2440.05	8725.47	6640.11	2907.37	8918.16	16107.3	12050.5	66399.2	17087.7	8740.85	15956	0.228408	0.00626735	1.62742	down
neg-M453T364	1982.96	1073.16	2750.15	1464.94	1482.4	1722.84	8047.91	2077.12	13608.8	8638.44	2371.24	7161.79	0.250003	0.00904758	1.70242	down
neg-M455T129	47439.2	52129.6	19600.3	10298.9	34024	13788.7	10233.1	5529.68	5063.6	8181.26	13129.6	9882.12	3.40798	0.00790935	1.39727	up
neg-M455T221_2	25829.5	41062	8161.25	34962.4	13482.5	7628.48	1629.1	1798.51	2461.27	2438.45	2642.42	2013.13	10.0999	0.000599936	2.46214	up
neg-M455T270	39933.8	11395.5	6861.94	7705.31	4826.93	10772	2348.11	3433.4	2060.64	3733.64	2951.1	3668.07	4.47901	0.00694135	1.583	up
neg-M455T49	2645.17	2499.23	3268.44	3906.69	1832.51	2079.94	5272.38	6299.87	6571.76	4695.75	3486.55	7443.43	0.480667	0.00098244	1.23238	down
neg-M455T538	459.6	434.315	806.134	1658.05	468.778	1943.08	2793.44	1640.97	4449.33	2588.16	1549.95	2544.72	0.370663	0.00767856	1.45749	down
neg-M456T129	6656.92	8637.43	4381.02	4245.35	6043.65	1822.88	1673.94	2502.55	955.658	1756.5	3282.94	2165.45	2.57657	0.00938356	1.28608	up
neg-M456T221	4738.4	7482.92	1484.19	6718.5	3598.72	1955.06	1798.24	2980.82	604.485	517.916	436.972	430.742	3.83766	0.00641351	1.85897	up
neg-M456T233	3182.99	10617	9011.94	7391.52	5127.44	6411.96	2366.17	3545.77	4424.81	3309.18	3353.32	3204.25	2.06612	0.0104535	1.30091	up
neg-M456T253	913.981	1060.15	1366.59	1545.82	817.843	1394.03	3439.15	3336.07	2411.91	3802.9	2742.38	3749.08	0.364367	2.28512e-05	1.56203	down
neg-M456T270	8372.72	2940.23	1826.63	2156.01	1555.57	2865.31	511.714	1165.65	688.055	1083.51	921.962	1205.25	3.53586	0.00396785	1.74766	up
neg-M456T361	592.457	730.347	1427.8	1317.88	801.088	1425.41	5022.96	1886.59	4201.42	4299.09	2274.79	3035.81	0.303802	0.000343703	1.72143	down
neg-M456T422	679.303	980.371	5966.25	6023.86	3538.8	6437.18	10478.4	9132.33	24999.9	15780.4	9917.18	18051.1	0.267383	0.0101646	1.5709	down
neg-M457T134	669.302	573.85	828.227	1114.39	1034.45	1813.29	3313.3	1776.17	2601.49	1452.25	2096.23	2021.74	0.454975	0.00301326	1.37258	down
neg-M457T181	4522.52	8831.98	15116.3	15924	10830.4	5817.81	26616.3	21644.8	17969.4	24827.4	23021.4	15211.5	0.472137	0.00821091	1.36963	down
neg-M457T418	935.696	921.122	3316.59	1640.92	1658.07	1990.29	6180.71	2775.92	10414.9	5422.92	2756.03	8387.92	0.291128	0.00246532	1.78439	down
neg-M458T220	3265.32	3563.4	5197.82	5688.6	3870.45	4366.76	8837.22	7230.29	19820.6	8047.44	6652.55	10833.9	0.422525	0.00262783	1.14798	down
neg-M459T162	62519.8	71092.1	35982.6	51733	55760.5	16905.5	9668.67	17059.2	7706.63	11996.6	14012.8	8933.86	4.23757	0.000531408	1.79684	up
neg-M459T247	18069.2	30054.2	12584	17577.6	9331.03	11925.7	3412.86	5501.76	6237.85	5362.01	5595.03	5542.92	3.14484	0.000545378	1.61412	up
neg-M459T349	3411.16	3106.58	3441.17	3370.58	3157.18	5615.19	9142.1	3589.04	6862.8	10764.7	10615.5	7500.87	0.455943	0.00472281	1.17304	down
neg-M459T371	175.064	125.204	214.48	239.843	325.719	216.323	483.127	311.372	630.041	497.68	362.107	443.669	0.475306	0.00115599	1.05897	down
neg-M459T398	361.459	342.412	1458.83	744.937	813.025	1145.67	1579.43	1962.3	2436.27	2135.7	1706.25	2777.87	0.386284	0.00540779	1.43604	down
neg-M459T80	3850.95	2298.46	1789.26	3286.79	1868.66	1073.11	782.98	747.636	753.755	735.357	920.411	632.95	3.09796	0.00195203	1.79562	up
neg-M460T134	889.371	1503.02	5572.72	8718.45	4162.32	12900.6	31328.7	14341.2	23405.5	13196.2	19853.7	17019.9	0.283239	0.011518	1.71581	down
neg-M460T162	13042.3	15158.2	7442.09	10396.8	13072.1	3589.08	3669.88	4000.87	1552.7	3968.62	4028.63	2714.31	3.14525	0.00268629	1.53369	up
neg-M460T243	516.849	1036.66	1757.84	1300.5	669.054	2064.06	2472.65	1534.05	4543.89	2934.51	2046.57	2679.69	0.453075	0.0113718	1.28302	down
neg-M460T349	1028.53	1188.34	1103.97	1091.53	1184.82	1567.94	2606.69	1245.5	2097.7	3065.59	3204.6	2198.19	0.496948	0.00368559	1.14343	down
neg-M461T134	993.735	896.214	1212.25	2110.16	918.396	2605.63	5704.18	2945.63	4274.38	2735.2	3691.64	3620.98	0.380306	0.00142313	1.70929	down
neg-M461T228	139583	163016	76144.9	85046.4	210070	112026	15759.6	23144.5	29469.8	74740.1	69765.4	34843.5	3.17244	0.00265158	1.57157	up
neg-M461T245	17484.1	7527.74	8221.3	7222.82	17525.3	6705.22	2319.61	4494.65	3361.68	2529.41	7296.74	1857.18	2.95922	0.00244973	1.57651	up
neg-M461T254	18445.7	19749.2	13391.9	21402.5	27860.6	12687.3	5240.55	5994.63	7777.68	8085.88	10537.5	8666.74	2.45205	0.000258775	1.49508	up
neg-M461T278	4976.76	6444	8281.29	8672.92	2684.28	8134.34	512.653	3652.37	720.209	1018.07	724.468	1445.68	4.85463	0.000731227	2.44807	up
neg-M461T310	1700.01	2023.22	4270.91	2813.57	3451.49	5751.94	10283.2	5489.68	10241.8	11816	5101.88	10957.3	0.371333	0.0018565	1.67184	down
neg-M461T402	1111.36	1187.52	13486.2	9886.32	6054.48	9306.16	27822.2	18800.1	46289.5	30243.2	10901.9	32928	0.245723	0.0113499	1.90053	down
neg-M461T415	551.312	493.439	800.114	654.387	1344.27	490.807	2642	1037.79	6102.06	2681.36	2355.27	2042.68	0.25706	0.00137948	1.78458	down
neg-M462T183	20609.6	18062	5508.34	3134.1	14782.4	5055.98	547.372	2850.31	1878.77	3051.49	5289.62	341.576	4.81063	0.0112358	1.84473	up
neg-M462T228	14520.4	29283.9	17110.2	17756.1	41962.4	10452.3	4353.18	5725.53	6233.91	6020.27	18584.8	9852.86	2.58191	0.00826855	1.32423	up
neg-M462T278	1156.74	1417.62	1771.31	1864.51	866.55	2094.83	324.706	959.465	252.627	387.812	304.721	518.99	3.33715	0.00050417	2.12447	up
neg-M462T310	753.357	874.819	1467.8	1103.38	1269.71	1979.5	3341.2	2070.9	3264.32	3345.49	1745.98	3389.51	0.434132	0.00113374	1.53052	down
neg-M462T402	840.999	913.551	4258.1	2919.96	2104.27	3232.33	7078.88	5135.53	11442.6	8208.54	3411.77	9004.36	0.322238	0.00513577	1.61785	down
neg-M463T152	47999.9	120345	157546	88604.6	51365.9	53879.9	360026	292740	77964.7	245854	306087	200655	0.350388	0.00617477	1.3098	down
neg-M463T258	629.262	814.7	1171.92	565.797	912.351	1124.31	1735.77	1480.11	3515.53	3430.78	1811.57	2639.59	0.357094	0.000471762	1.63322	down
neg-M463T334	2919.03	3270.72	6160.33	3782.78	6838.42	9897.9	13692.9	8534.25	11108.1	14250.3	9407.81	18183.1	0.437227	0.00435559	1.63205	down
neg-M463T383	3101.76	3719.86	15655.1	5758.18	11128.1	12733.1	24188.1	22157.9	40182.9	26721.6	12391.4	34333.5	0.32565	0.00490205	1.46279	down
neg-M463T404	1490.9	2030.85	12129	13931.1	2814.73	9620.31	39757.5	13450.6	128485	55440.9	15443.2	34930	0.146142	0.00391393	2.07638	down
neg-M463T515	933.383	631.548	326.86	502.682	1208.53	347.166	171.239	251.898	122.974	148.884	340.332	117.074	3.42777	0.00163855	1.55993	up
neg-M464T152	10176.5	25127.2	32767.5	16141	11741.9	11911.4	69672.7	55729.2	29334.3	47014.8	58100.4	40666.6	0.358932	0.00120427	1.35844	down
neg-M464T334	1019.76	1309.42	2027.57	1566.89	2178.16	2930.96	4079.86	2592	3308.15	4241.64	3521.7	4792.14	0.489573	0.00295754	1.50403	down
neg-M464T383	1466.73	1690.64	4732.81	3779.33	3734.63	3653.03	7672.44	7311.71	9710.86	4913.58	4587.6	5636.49	0.478431	0.00887739	1.16841	down
neg-M464T404	857.87	1017.95	3686.05	3608.44	763.601	3505.67	8893.69	3895.08	29548.1	10927.4	3282.57	9095.92	0.204738	0.00668979	1.87008	down
neg-M465T128	25669	17656.8	9554.98	9561.24	16327.4	12510.7	10965.9	7523.36	5357.55	5385.39	7473.44	7025.45	2.0873	0.00528448	1.22249	up
neg-M465T222	18277.6	16216.1	4565.87	19261.2	31991.7	3588.75	694.323	860.43	1667.31	852.856	1302.71	1367.52	13.9213	0.000555873	2.33779	up
neg-M466T217	1123.44	1038.57	1014.21	1305.57	2060.58	677.604	317.107	471.533	128.909	422.376	640.741	551.36	2.85146	0.0037826	1.45135	up
neg-M466T223	4733.6	5330.18	1371.77	5522.76	7975.67	957.514	1111.62	690.208	305.316	752.621	805.034	1828.05	4.71367	0.00835252	1.62952	up
neg-M467T223	14779.5	17277	4849.69	10853.2	12017.9	6003.45	1586.13	2483.05	3168.47	3254.57	4125.1	3752.85	3.58084	0.000898616	1.64486	up
neg-M468T223	4665.67	5604.07	1998.99	3830.95	2954.95	1402.95	616.626	811.212	636.686	547.958	488.469	438.537	5.77982	0.000230078	2.04103	up
neg-M469T240	185264	214169	26749.5	314760	39725.2	38118.8	4026.11	9972.23	5058	6568.83	9027.26	4534.68	20.8943	0.00104383	2.77507	up
neg-M469T260	852.94	6369.96	13537.6	983.38	803.509	579.096	11895.5	13595.2	19611.2	13300.9	15423	18018.9	0.251799	0.0100107	2.1527	down
neg-M469T392	55732.2	26693.9	15377.7	10621.8	33757.9	31869.7	1936.26	11578.8	2809.9	2522.25	3338.1	2315.57	7.10395	0.00020082	2.46559	up
neg-M470T231	2934.5	1236.4	614.852	1318.32	795.233	743.677	327.739	314.902	153.957	436.657	320.653	256.961	4.22062	0.0010407	1.8518	up
neg-M470T240	34534.8	37166	6597.96	53796.1	12061.3	8774.22	999.298	1803.21	1040.37	1924.88	1541.71	2166.84	16.1382	0.000433184	2.74294	up
neg-M470T392	17798.4	7291.79	4849.07	3421.29	5679.95	4695.99	885.456	1350.95	1399.87	1102.37	1476.61	1188.54	5.90731	0.000538206	2.17602	up
neg-M471T102	632.071	721.537	439.711	467.811	1021.37	264.804	165.615	264.473	187.72	266.459	352.363	202.655	2.46463	0.00484522	1.06982	up
neg-M471T231	1.35356e+06	587097	218289	556001	174816	247104	24612.2	60903.5	39952.7	73129.7	56931.3	38836	10.6564	0.00040384	2.48573	up
neg-M471T241	8414.57	8790.64	1932.85	11669.8	2830.51	2054.14	706.981	1109.61	745.539	507.549	539.267	1257.64	7.3342	0.0016824	2.25203	up
neg-M471T262	954.621	1434.58	3078.16	2442.28	1708.67	2758.48	5259.07	5372.82	2722.2	3938.97	2879.83	5164.68	0.488475	0.00799153	1.28046	down
neg-M471T338	19563.9	12522.9	7414.09	6404.48	40074.3	11274.4	3198.68	3014.87	2210.55	3757.17	8621.36	3829.87	3.9482	0.00435139	1.4491	up
neg-M471T422	236.731	287.06	1555.34	1516.1	1277.5	1165.6	2966.04	2378.5	6043.44	1479.17	2410.75	6196.07	0.281193	0.010282	1.35046	down
neg-M471T436	8997.91	16617.5	40121.6	13033.2	14215.6	12331.2	2937.64	3457.83	4220.6	4436.85	4487.95	4466.83	4.3868	0.000721108	2.2787	up
neg-M472T222	1024.26	1147.83	776.943	1454.96	1029.18	384.13	381.475	457.851	582.723	463.993	518.085	278.437	2.16856	0.0104538	1.05119	up
neg-M472T231	253734	116040	44547.7	116358	35065.6	50188.8	5230.64	12782.1	8760	15425.1	11391.8	8678.61	9.89162	0.000403172	2.4762	up
neg-M472T241	2344.79	1947.48	1239.66	2716.86	1139.49	1404.4	600.457	736.885	482.434	1015.37	915.609	601.587	2.47974	0.000863954	1.52483	up
neg-M472T306	5401.12	4765.46	16820.9	12703.6	9635.21	20857.5	43826	16832	25758.9	32358.7	18326.3	25428.8	0.431819	0.0113502	1.37914	down
neg-M472T375	8550.2	8644.83	3809.2	6994.76	4699.39	4890.23	1887.24	2339.75	1429.3	2387.1	1588.62	1467.19	3.3866	6.82745e-05	1.86691	up
neg-M472T409	92006.7	192984	61250.9	66119.4	128817	73984.9	13565.6	44089.1	18323.8	19170.9	103246	25609.3	2.74621	0.00968449	1.63264	up
neg-M472T459	1330.63	1885.85	911.944	1855.9	3391.09	6898.53	6106.99	3766.96	13121.9	9332.97	4138.74	10075.1	0.349657	0.00941027	1.71471	down
neg-M473T147	5965.47	4765.34	3221.07	13287.7	5352.17	2046.89	1395.03	1532.34	1543.65	1491.55	1878.13	1210.19	3.8271	0.00514022	1.67377	up
neg-M473T184	2018.31	5407.19	1579.48	3571.11	4901.97	1075.66	293.237	1820.87	798.121	469.004	781.571	279.501	4.17659	0.00373893	1.72414	up
neg-M473T231	45140.6	21963.6	8985.08	18198	8230.96	10970.3	2940.37	3588.95	3204.27	6000.02	6486.11	3705.08	4.3776	0.00244374	1.91479	up
neg-M473T307	1680.78	1342.76	4604.14	3717.39	2863.81	5871.62	11532.9	4565.84	7604.35	8973.4	5245.9	7074.19	0.446267	0.0115607	1.42384	down
neg-M473T335	7057.44	10605.9	4024.22	8133.64	21484.6	6280.33	2456.03	2349.56	2425.7	2582.85	2481.35	2753.16	3.82667	0.00332892	1.57105	up
neg-M473T437	38834.5	46078.2	9731.28	19855.4	9141.83	14474.5	3663.49	6747.99	4938.82	5598.96	8875.35	6154.45	3.83878	0.00636118	1.80498	up
neg-M474T159	3706.41	1886.12	1700.11	2036.71	3513.45	1488.05	795.478	928.94	781.911	1152.61	1432.01	698.852	2.47519	0.00138203	1.28281	up
neg-M474T335	2243.18	4477.11	1462.84	2590.08	6483.88	2154.75	922.347	1012.86	809.872	1056.67	1666.83	1037.86	2.98348	0.00472004	1.39074	up
neg-M474T437	9962.83	11920.9	3039.1	5737.12	2919.72	4261.83	1299.32	2287.16	1836.92	1904.36	2881.11	1919.22	3.12015	0.00665659	1.67278	up
neg-M475T149	121550	128559	35422.1	84575.4	36789.3	19736.3	3890.79	6382.54	3487.24	5468.06	6611.23	4046.36	14.2752	0.000250771	2.74712	up
neg-M475T225	2691.42	3387.37	1956.81	2365.96	5209.57	2475.7	1916.5	1069.77	2200.56	927.123	1349.59	1532.98	2.01043	0.00542029	1.06757	up
neg-M475T238	3289.45	4298.33	3361.65	2087.17	4059.35	1539.23	1635.05	1459.73	2083.91	790.581	935.048	1074.62	2.33555	0.00364685	1.38494	up
neg-M475T346	4274.37	6668.73	11638	11121.6	11407.8	7174.28	27572.1	18897.5	17134.6	21495.3	12392.8	18333.6	0.451409	0.00246287	1.17155	down
neg-M475T437	1942.87	2180.6	671.016	1127.95	720.422	868.548	356.752	540.188	429.334	497.659	587.512	491.006	2.58795	0.00725983	1.58066	up
neg-M475T480	2878.2	2511.07	12937.4	9381.4	7448.28	17337.3	20954.5	18630.8	44993.4	32691.4	12875.8	37317.7	0.313464	0.00840104	1.49208	down
neg-M476T149	22028.9	21627.9	6949	13487.2	7131.76	4337.07	1267.99	2129.91	1306.94	1715.25	2034.5	1532.86	7.56569	0.000607826	2.36328	up
neg-M477T222	10295	17683.5	4673.75	12826.8	40800.9	3489.22	1792.49	1608.14	6513.9	1501.17	1794.37	1605.63	6.05906	0.00476239	1.80997	up
neg-M477T245	4444.69	7828.34	3754.83	4322.42	3750.2	1888.47	1735.91	1782.86	2316.38	1921.67	1582.43	2170.02	2.25809	0.0091302	1.32521	up
neg-M479T192	52901	66490.8	42619.3	37138.3	48383.4	27532.5	10192.4	19246.4	16765.3	13153.9	13014.6	14311.8	3.17318	3.77014e-05	1.81293	up
neg-M479T261	10799.5	7975.78	5033.26	11841.8	6477.74	5834.45	3149.59	3850.93	3184.77	4098.29	3690.51	3263.36	2.25839	0.00190808	1.38408	up
neg-M479T409	11380.7	10225.7	35183.7	27465.4	8539.52	29623.3	62108.2	27126.1	127176	90973.9	24799.1	64337.4	0.308731	0.0101671	1.34369	down
neg-M480T192	14252.9	17190.7	10558.8	10904.9	13797.5	8975.44	9119.16	5275.3	4540.88	3303.12	5169.9	5451.02	2.30315	0.000565776	1.54405	up
neg-M480T436	25006.2	26239.8	12966.6	23682.2	6629.93	9353.36	8280.13	6429.35	4459.25	5000.05	2733.76	5148.11	3.24106	0.00396944	1.50789	up
neg-M481T222	3812.73	2683.71	1161.74	2471.81	4184.06	1658.43	906.265	695.453	887.399	697.344	679.54	1049.26	3.24957	0.00177175	1.51797	up
neg-M481T269	3200.97	3191.32	1484.93	4115.62	1013.71	1243.32	652.059	726.312	560.45	757.465	703.817	650.773	3.51772	0.0049306	1.81211	up
neg-M481T436	5363.8	5290.34	2913.01	4935.94	1841.26	2101.55	2275.72	1697.02	1196.11	1467.72	886.199	1435.83	2.50552	0.00553941	1.36372	up
neg-M481T52	4875.61	3345.27	4032.04	3612.3	4020.3	8209.86	9165.24	6099.66	13602.2	6795.22	11083.9	11783.9	0.480015	0.00253796	1.19522	down
neg-M482T223	1513.64	1133.6	1005.43	913.056	2191.66	1048.22	462.706	793.997	354.186	563.284	545.605	609.517	2.34452	0.000800862	1.14681	up
neg-M483T261	14764.2	17777.8	4500.73	22252.2	14513.3	6441.34	806.097	1436.39	2065.96	3526.16	3010.21	2160.8	6.17037	0.000369471	2.01975	up
neg-M483T342	19001	16989.2	6044.18	5641.98	15258.7	3634.79	1285.46	1531.18	1394.32	1387.67	1642.45	1469.64	7.64229	0.00119536	2.08143	up
neg-M484T261	2742.68	3906.08	1426.58	4688.1	3423.11	1657.42	717.392	634.911	657.533	1061.2	885.83	776.926	3.76949	0.000701621	1.66333	up
neg-M485T287	2786.58	4981.65	974.175	2248.18	3571.62	1066.06	774.021	802.457	644.7	583.012	654.135	552.909	3.89612	0.00564923	1.45879	up
neg-M485T333	49303.3	34809.7	29594.3	17957.8	48193.3	32968.9	9301.38	11685.1	17772.3	9456.26	24185.8	13270.5	2.48423	0.00164433	1.47328	up
neg-M485T385	202312	256394	125786	129248	433432	206003	63070.3	71318.2	30139.8	53297.3	172282	59304.8	3.01099	0.00331009	1.48888	up
neg-M485T416	22573.2	14035.8	86709.8	65585.4	28727.3	127429	252917	86638.9	755626	459650	98269	359857	0.171419	0.00516235	1.89454	down
neg-M486T241	9820.05	10770.3	2238.25	17921.1	5535.79	4388.33	1667.19	1949.43	1601.78	1724.95	2099.14	2202.44	4.50637	0.00718936	1.83073	up
neg-M486T333	13904	9600.93	9111.74	5402	13289.8	9414.38	3051.88	3797.43	2418.15	4301.14	7640.62	4471.07	2.36457	0.00198993	1.46296	up
neg-M486T347	4583.94	3274.73	2772.3	2626.41	3941.94	2836.26	1056.86	1497.06	1567.13	1376.33	2351.81	1496.54	2.14382	0.000266098	1.25064	up
neg-M486T359	43391.5	56774.9	18165.4	40010.2	20694.1	13103	9367.49	8421.72	22843.6	12510.2	6170.31	10245.9	2.76224	0.00922976	1.49662	up
neg-M486T385	48240.7	64431.8	34618.5	34177.5	108563	51954.9	17256.5	19301.9	11929.8	17466.3	44126	20699	2.61499	0.00313363	1.33092	up
neg-M486T416	7138.67	4155.33	21653.4	16845.8	4917.93	32758.1	63827.8	22224.1	191180	109563	25656.8	89142.3	0.174383	0.00480684	1.94654	down
neg-M487T217	776601	325809	71968.1	233769	130147	53470	3148.71	9122.79	12248.1	9943.24	8785.99	5768.25	32.4736	0.000182926	3.03914	up
neg-M487T300	13586.9	16076	4091.55	12329.8	11243.3	6799.88	944.644	1768.85	1469.25	890.78	1230.87	640.243	9.23409	1.34553e-05	2.3249	up
neg-M487T330	198257	274374	58219	177032	209316	74752.6	5179.74	8772.57	10843.2	18755.5	14580.8	5975.45	15.4733	1.18295e-05	2.65026	up
neg-M487T347_1	1478.95	1775.48	1036.77	1164.47	1780.23	1340.15	457.708	519.266	419.543	547.198	889.071	611.708	2.48978	7.45289e-05	1.51645	up
neg-M487T347_2	1.77574e+06	1.45103e+06	1.4006e+06	963832	2.55279e+06	1.3618e+06	456057	687744	435182	593437	1.19107e+06	597982	2.39956	0.00120173	1.3816	up
neg-M488T139	5897.96	5453.31	2479.68	3897.11	2896.39	2360.8	1219.82	1562.7	1036.18	1182.66	1238.74	1071.06	3.14385	0.000603351	1.61943	up
neg-M488T217	151042	65281.2	18714	51216.7	31663.4	15281.8	1592.75	3623.4	3438.52	3934.51	2827.66	2129.77	18.9894	0.000237936	2.8138	up
neg-M488T300	3947.17	4959.07	1454.61	3874.97	3679.48	2531.92	691.392	799.104	722.523	769.031	721.098	756.299	4.58515	0.000423427	1.85462	up
neg-M488T310	605.808	990.294	2278.73	4794.62	1678.47	1693.53	7667.26	8317.33	7382.71	7057.91	8146.97	6447.4	0.267472	0.00305863	1.73559	down
neg-M488T326	833.696	791.26	1609.67	1701.28	1334.71	1087.7	3134.4	3031.49	3655.62	4055.45	3153.62	3157.12	0.364495	0.000261991	1.50988	down
neg-M488T347	410198	467223	332426	222835	694602	324617	110866	157731	101505	142721	285169	183494	2.49815	0.00189936	1.40748	up
neg-M488T371	27568.1	42639.2	9621	27358.7	22168.4	15173.6	6759	6184.31	9697.97	8578.07	7622.36	9307.18	3.00171	0.00392104	1.3784	up
neg-M488T385	53683.4	64067.3	137847	155740	129895	196675	298681	159260	521367	334652	191066	331272	0.401846	0.0068852	1.54792	down
neg-M489T119_2	759.161	641.786	464.832	572.623	1147.72	458.988	305.533	291.476	113.304	364.913	319.899	243.402	2.46875	0.00232847	1.09526	up
neg-M489T163	106650	137647	44145.2	115335	72747.1	23324.1	13525.1	23760.9	8474.77	21369.6	23567.5	12971.6	4.82156	0.00171375	1.97127	up
neg-M489T205	2338.72	3179.57	1673.45	2736.25	5460.06	1692.99	863.868	925.241	1055.29	1124.44	1201.87	1436.99	2.58502	0.00326031	1.3259	up
neg-M489T306	2958.73	4234.68	1528.45	2600.86	14753.6	4442.77	1053.97	917.63	1089.82	1057.7	1751.36	1293.07	4.26032	0.0107853	1.41019	up
neg-M489T310	492.219	586.024	894.345	1288.61	625.666	1663.9	1632.34	2209.06	3165.29	1984.57	3472.44	1621.96	0.394072	0.00260052	1.49555	down
neg-M489T347	48212.4	48051.6	41066.9	31445.4	78514.3	56823.4	20116.1	23206.3	15191	18558.1	38258	25046.6	2.16642	0.00151639	1.2656	up
neg-M489T385	15949.3	12238	18874.7	21499.4	20257.8	26630.5	39532.2	22566.1	72691.9	45535.1	25662.9	47046.8	0.45626	0.00675455	1.33052	down
neg-M489T80	1431.78	1946.37	1063.66	1424.47	1418.68	669.874	616.081	612.126	672.374	593.782	827.629	617.847	2.01908	0.00540942	1.31332	up
neg-M490T163	22669.3	26414.1	10230.5	23145.5	17230	5080.93	4920.94	5327.03	3202.17	5227.91	8409.88	2777.75	3.50805	0.00432723	1.7331	up
neg-M490T312	1292.64	2417.61	721.772	2167.15	4644.49	1713.2	597.288	528.7	703.989	657.244	924.049	723.968	3.13328	0.00998674	1.26627	up
neg-M490T347	6926.33	6376.74	4953.68	4731.01	10333.6	7949.48	1939.84	2756.75	2009.59	3968.42	3907.46	3001.7	2.3471	0.000626062	1.29277	up
neg-M490T463	870.006	1131.83	2694.53	4098.07	934.941	3618.66	6057.43	3849.58	14549.1	2990.72	5836.11	5914.03	0.340537	0.0112252	1.58568	down
neg-M491T282	1461.44	1055.94	2639.45	1356.7	1526.42	2857.92	4196.04	3005.39	3607.42	4570.99	2980.56	6224.98	0.443266	0.0020173	1.45704	down
neg-M491T365	1576.35	1180.89	7196.81	9446.09	2530.19	6509.32	21783.6	9778.46	72358.6	35546.4	8543.6	19998.6	0.169274	0.00421013	2.15385	down
neg-M491T443	19499.1	59235.7	250798	254070	107672	378992	497398	620023	1.86522e+06	853721	320324	720014	0.219466	0.010059	1.78209	down
neg-M492T365	550.927	653.726	2898.18	3577.7	1113.97	2163.7	6438.23	4538.04	16953.5	10062.2	3128.76	5640.06	0.234346	0.0039837	1.99203	down
neg-M492T443	5256.01	7260.16	54954.4	54832.7	24087.9	84459.3	176366	133652	417956	186860	70297	163322	0.20101	0.00799002	1.96375	down
neg-M493T192	17952.9	11424.9	2333.06	14217.4	8459.61	1848.75	1498.24	2079.79	908.652	1044.81	911.27	1391.17	7.17859	0.00596392	1.74923	up
neg-M493T230	5725.62	2510.22	1582.69	3175.56	974.429	1693.7	617.859	679.081	322.044	946.797	984.829	788.383	3.60964	0.0038355	1.56662	up
neg-M493T286	1055.49	1592.22	7217.08	2203.19	2166.11	6220.82	7769.09	7878.31	12287.3	9540.8	4935.53	11216.1	0.381428	0.0113389	1.62272	down
neg-M493T339	1063.45	1765.66	3177.42	1575.62	1425.23	4213.42	7134.59	4377.33	11275.8	8844.78	3422.81	6987.01	0.314464	0.00166948	1.67211	down
neg-M493T345	1860.03	1423.14	6332.57	7477.7	2827.71	4667.69	19501.5	12238.8	41601.1	22997	6183.37	19939.3	0.200789	0.0016317	1.96309	down
neg-M493T443	1373.77	1964	8410.9	8752.01	4072.94	12505.8	15922.1	20335.2	55673	24461.6	10388.9	22427.6	0.248508	0.00662829	1.8079	down
neg-M494T191	5289.42	3069.94	863.89	3236.65	2758.72	902.543	570.136	685.911	316.54	543.487	800.153	539.254	4.66539	0.00443391	1.58265	up
neg-M494T346	983.652	1181.95	2985.39	1831.01	1525.61	2192.32	6382.51	4304.45	11713.4	6611.03	2850.54	6624.7	0.278017	0.000647754	1.7484	down
neg-M495T166	6609.75	13115.3	10242.4	7717.55	7828.48	5900.48	22343.3	18701.4	16569.9	20280.3	17363.1	15125.4	0.465776	0.000504543	1.21618	down
neg-M495T209	2181.97	1912.35	1408.1	1604.2	1935.03	1025.7	775.725	812.78	847.623	931.78	567.316	839.689	2.10838	0.000479298	1.103	up
neg-M495T376	3643.74	4996.66	7992.58	4542.6	4455.21	8043.62	19960.6	9993.41	26232.8	21871	21959.1	24782.9	0.269827	5.60756e-05	1.66548	down
neg-M496T376	1297.87	1463.46	2715.78	1723.9	1472.1	2701.59	3721.81	3243.38	8098.33	6973.02	7249.47	4753.06	0.334166	0.000383419	1.52235	down
neg-M497T176	3099.49	2979.93	1636.02	2333.55	6684.49	2028.38	874.811	1237.22	1673.74	1824.63	1464.19	840.554	2.37037	0.00955709	1.24853	up
neg-M497T281	87349.3	91293.6	10599.2	188687	10673.1	16609.4	1430.28	3402.79	1668.5	2567.5	2174.35	1719.44	31.2594	0.00191633	2.98014	up
neg-M498T172	1450.09	1888.84	1877.79	2729.39	1699.82	1796.67	5761.47	3414.89	5219.58	3737.76	2306.41	4065.28	0.466942	0.00137657	1.16151	down
neg-M498T194	714.653	1040.48	1379.97	1064.55	1019.22	1450.58	2611.99	1478.26	4027.89	2934.3	2070.66	1816.13	0.446439	0.00192906	1.47478	down
neg-M498T281	15538	15538.5	2807.06	30859.1	2438.32	3691.41	731.184	1146.62	704.565	1006.9	2480.34	778.798	10.3487	0.00437814	2.42163	up
neg-M498T422	360.493	410.61	1105.39	1640.14	650.089	1239.99	1769.06	994.73	4927.75	3266.06	1898.82	3417.73	0.332227	0.00878892	1.36929	down
neg-M499T232_1	15663.9	19263.2	3171.08	21791.3	2256.83	4453.39	1488.3	2110.77	430.263	1629.63	2109.27	1525.01	7.16646	0.00671982	2.13283	up
neg-M499T308	23751.6	28243.9	16085.7	8873.52	74120.4	3648.18	1086.05	1128.5	1533.27	1132.44	1365.16	2133.31	18.4662	0.00138366	2.17041	up
neg-M499T365	17789.4	19113.3	6944.22	13631.9	8598.95	5009.16	4068.65	2541.33	7757.49	6017.32	4294.57	3253.04	2.54496	0.0101302	1.43121	up
neg-M499T417	520.109	740.2	4021.16	5471.55	1719	5748.24	8182.75	5239.69	16061.3	15400.2	6643.23	15921.7	0.270134	0.0116709	1.85089	down
neg-M500T228	4199.51	1663.8	1322.11	1275.64	1669	1708.63	791.968	1193.02	710.429	557.434	1037.06	854.76	2.30116	0.0057554	1.19465	up
neg-M500T308	6334.14	7268.1	4715.68	5332	17600.3	2363.5	850.979	729.203	784.002	663.913	722.104	694.205	9.81318	0.000470626	2.0247	up
neg-M500T324	457.099	623.33	321.207	726.284	668.502	416.977	118.859	113.989	96.1466	143.311	181.214	107.818	4.22074	8.80815e-06	1.82059	up
neg-M500T409	780.528	1492.51	3736.86	3338.8	1525.86	3331.53	6945.31	4661.98	15932.7	12999.9	5571.2	12585.5	0.242026	0.00140032	1.93247	down
neg-M501T235	408478	258375	46649.6	255896	83251.3	37333.9	7917.19	15625.9	9276.26	13709.8	13469.8	10372.1	15.4891	0.00156754	2.66781	up
neg-M501T272	34485	29889	8543.93	23212.9	48659.3	7735.4	1737.88	2961.86	2265.47	2679	3157.18	2359.91	10.0602	0.000687086	1.99	up
neg-M501T311	173105	153671	45328.6	66466.6	69633	42375.2	12318.9	15156.7	12081.6	12340.2	16825.6	15262.7	6.55563	0.000637936	2.1688	up
neg-M501T323	166173	291135	84572.8	206659	226938	89017.2	19000.7	24316.4	40633.3	29123	29484.1	23511.9	6.40994	8.93684e-05	1.95705	up
neg-M502T164	22427.9	53338.2	79879.7	82836.7	50805.3	23386.8	168001	114784	116146	122931	131942	76121.4	0.428364	0.00800698	1.43982	down
neg-M502T235	79958.5	49326.9	12006.8	49960.7	18070.4	10024.3	3118.15	4941.7	3485.52	4266.09	3824.83	3376.91	9.53138	0.00211319	2.42687	up
neg-M502T269	2676.68	8173.23	22350.4	25343.1	10439.7	26813	1205.73	1548.84	1510.49	1598.4	1492.17	1332.48	11.0261	0.00191429	2.66426	up
neg-M502T273	6145.15	5413.56	1661.81	3800.47	9030.21	1583.38	1552.68	1028.06	1285.02	1173.95	1057.37	617.671	4.1155	0.00577454	1.39105	up
neg-M502T311	40279	35810.7	13044	16247.9	17101.9	11647.5	6504.86	3395.16	11386.6	6328.36	7075.09	10846.3	2.94558	0.00426572	1.58446	up
neg-M502T316	710.638	606.251	2291.25	871.167	623.883	2740.16	4002.66	2134.7	8391.74	5554.06	2578.26	3915.07	0.295124	0.00378595	1.64508	down
neg-M502T323	39407.3	68688.8	22182	47506.4	53649.2	21896.9	4578.89	6719.93	4821.9	5412.12	8718.07	5793.04	7.02838	3.72307e-05	2.04112	up
neg-M503T138	235771	214021	45339.1	69298.4	59959.5	27153.2	2060.25	2275.99	4777.03	2114.33	7686.95	1407.17	32.0613	2.88069e-05	3.21592	up
neg-M503T203	485908	234787	41677.5	119820	57302.6	24219.6	2148.65	3579.05	2811.03	3937.01	3589.32	2936.05	50.7189	0.000536278	3.17319	up
neg-M503T222	1949.65	1636.05	713.039	1631.8	3960	1198.1	540.345	547.548	495.74	589.194	600.305	469.05	3.42012	0.00467429	1.26484	up
neg-M503T248	11048	18648.4	31574	18943	12979.8	29267.8	50705.2	36927.4	69325.7	52109.4	33878.8	53875.8	0.412574	0.00157396	1.17786	down
neg-M503T270	1111.65	2313.2	4249.45	5133.3	3916.12	4986.15	669.637	696.185	964.805	816.402	750.008	705.248	4.71719	0.00155575	2.14805	up
neg-M503T381	445.296	935.948	419.759	371.45	434.409	748.975	242.121	151.251	250.134	222.657	119.139	283.468	2.64495	0.000919159	1.12868	up
neg-M503T54	10612.5	8826.31	4077.46	5719.94	5883.45	1608.99	1847.1	1377.86	1381.61	1542.87	749.6	1325.65	4.46566	0.00258295	1.83787	up
neg-M504T126	14065.4	11131.2	3192.37	6917.29	2862.67	2323.12	798.895	569.799	587.768	646.84	630.81	572.107	10.6384	0.000849101	2.62899	up
neg-M504T142	8321.29	39079.4	10432.7	13500.1	12351.2	4138.66	1608.65	1642.68	1803.56	1711.16	1789.94	1297.06	8.91333	0.00109372	2.31858	up
neg-M504T204	93940.8	44868.1	10980.9	26203.6	14321	6703.02	4961.68	1140.52	1474.71	1442.9	1512.2	1049.07	17.012	0.000462741	2.71677	up
neg-M504T220_2	1507.92	1170.78	2283.02	2525.93	1653.01	2553.44	4715.88	3641.13	7338.57	4003.08	3210.92	5112.97	0.41731	0.000583178	1.34801	down
neg-M504T270	1151.7	2902.7	6630.75	7605.21	3691.29	7517.6	998.142	988.953	2042.51	1441.27	1118.23	1600.66	3.60196	0.0112022	1.89341	up
neg-M504T300	6065.03	14408.6	22445.9	35736.6	21181.5	12241.6	53161.7	62514.4	31474.6	30220.4	81754.7	38996.2	0.375951	0.00678022	1.65759	down
neg-M504T303	260.552	419.689	563.947	375.363	818.018	928.115	1235.66	906.841	1793.29	1349.88	1149.86	1299.4	0.435128	0.00419586	1.63756	down
neg-M505T147	161280	76497.4	37352.8	65660.9	104930	24461	3804.05	6828.33	3346.92	5325.2	6993.43	1999.84	16.6155	2.36583e-05	2.65682	up
neg-M505T152	418.815	762.769	386.324	435.641	615.149	349.346	222.975	196.362	125.778	224.801	275.041	162.991	2.4571	0.000335862	1.18005	up
neg-M505T247	158978	128378	86007	112774	58755.8	94694.2	12801	32094.4	53524.6	32289.3	37572.1	34555.3	3.15321	0.000793304	1.78935	up
neg-M505T259	3748.91	3201.25	1648.56	2657.78	9437.25	1346.72	1534.82	692.218	923.544	1107.07	1143.47	918.466	3.48764	0.0111238	1.18016	up
neg-M505T381	196.844	390.869	193.118	229.326	221.912	296.207	105.161	82.5703	55.5184	101.722	184.558	129.092	2.32042	0.00186613	1.07963	up
neg-M505T391	2771.51	2602.91	20020.6	16538.2	7525.33	14815.1	38910.3	19585.1	70946.4	62392.9	17290.1	46466.4	0.25147	0.00752317	1.72542	down
neg-M506T147	26038	14368.5	8168.97	12402.9	18575	3929.87	1790.29	2003.7	1580.15	2108.88	2029.97	1341	7.69147	0.000652668	2.12426	up
neg-M506T198	11525.4	9844.96	5750.08	6220.75	8111.61	4403.1	3013.36	3748.72	2920.95	3987.89	4195.71	3301.91	2.16623	0.00284356	1.25315	up
neg-M506T247	27162	22610.3	16931.3	19968.3	9605.98	18768.1	3034.88	7428.19	11814.3	6717.4	7753.27	7432.85	2.60398	0.00194348	1.55286	up
neg-M506T303	18172.8	29011.7	66515.4	31903.5	117182	111908	149924	102470	239644	168885	151090	182539	0.376746	0.0116833	1.84236	down
neg-M506T390	906.415	931.432	6621.45	4442.33	2782.5	3972.87	9902.97	7491.71	20065.6	16937.6	5502.75	14358.6	0.264708	0.00566334	1.86338	down
neg-M506T445	1873.7	1578.64	11999.6	12094	4842.31	8437.44	27663.9	18371.5	83831.1	30342.4	15047.3	30832.1	0.198098	0.00375629	1.81751	down
neg-M507T147	6238.82	4796.46	2382.81	3495.12	4839.62	876.508	963.517	1251.46	979.925	613.711	1090.66	861.592	3.92811	0.00698986	1.55053	up
neg-M507T177	8664.97	6760.74	5200.07	4945.83	7040.37	2959.42	2594.33	2771.13	2643.15	2322.21	5486.84	1857.2	2.01254	0.00788087	1.26285	up
neg-M507T254	8272.51	5632.28	2963.32	5318.89	17682.8	2361.94	1484.07	1681.67	1378.98	1605.69	1976.44	1498.54	4.38754	0.0076124	1.31827	up
neg-M507T303	3075.41	4853.84	9865.36	4882.57	15622.5	15127.4	20285.3	14351.2	32651.7	23038.3	20473.4	24529.6	0.394792	0.00929519	1.77828	down
neg-M507T407	4100.95	5104.72	56671.9	35555.9	26164	46078.9	145881	89589.4	302746	198723	73153.3	232169	0.166634	0.00483144	1.89967	down
neg-M507T445	816.061	782.67	3790.54	1892.61	1303.27	2271.77	6234.68	4662.1	15307.2	5879.59	2416.12	9833.2	0.244895	0.00296813	1.76435	down
neg-M507T96	4725.85	3640.71	1701.74	2614.08	1978.38	1414.45	697.49	714.536	727.292	729.144	805.748	697.204	3.67735	0.00128014	1.69681	up
neg-M508T237	3972.08	2758.63	1280.92	2920.31	5269.31	1836	925.962	975.225	944.619	975.816	1071.67	1008.06	3.05646	0.00448124	1.31416	up
neg-M508T303	558.767	1090.51	1211.82	909.9	2300.62	2321.73	2723.55	1822.36	4401.65	3299.13	2969.75	3398.96	0.450882	0.00912702	1.57364	down
neg-M508T407	1448.82	1792.02	13690.3	8737.89	7071.56	11346.3	33780.2	21147.8	70122.7	44282.1	17188.9	54822.9	0.182672	0.00321201	1.8698	down
neg-M509T193	41662.5	43386.2	22580	29246.6	67300.3	18448.7	9897.09	12749.2	18514.5	14780.2	12247.2	15697.9	2.65389	0.00391507	1.34385	up
neg-M509T218	9324.49	9347.65	5242.81	12036.7	20424.1	5520.98	3087.83	5145.85	3645.58	4003.34	6224.01	4100.86	2.3618	0.0113795	1.24461	up
neg-M509T254	791.839	492.627	262.27	409.798	1054.29	235.392	72.9569	196.918	59.5456	153.151	109.586	99.8006	4.69134	0.000791274	1.63929	up
neg-M509T279	6817.02	3861.24	1594.11	4269.66	7163.04	1950.44	1523.33	1384.19	1632.76	676.834	904.881	1699.63	3.28007	0.00605038	1.3973	up
neg-M509T385	1326.49	1424.83	923.413	705.706	886.908	745.574	3512.55	7310.71	3372.77	1730.66	1042.1	2512.84	0.308646	0.010812	1.5982	down
neg-M510T193	6556.09	12197.6	8392.31	10100.1	14958.8	4836.33	3289.68	4344.59	5443.76	3757.43	4444.56	2726.84	2.37604	0.0029317	1.25254	up
neg-M511T224_1	6897.85	3932.92	801.673	5309.74	7765.4	1201.93	1261.84	1155.91	623.987	386.255	422.532	938.953	5.40967	0.0103321	1.65418	up
neg-M511T224_2	10039.5	6521.78	3546.29	5706.32	12533.6	3507.84	3178.39	1641.06	3421.76	3304.34	3012.76	1697.91	2.57472	0.00800214	1.01295	up
neg-M511T52_1	961.174	842.879	1843.03	653.773	1096.07	1602.13	2366.99	2549.11	2316.11	2301.44	2499.72	2217.93	0.491117	0.00445912	1.39454	down
neg-M512T166	2980.58	3856.92	4671.6	3872.42	3336.72	3396.67	12798.1	9815.85	7650.75	8865.41	7882.02	14125.2	0.361726	2.91523e-05	1.51879	down
neg-M512T358	942.68	896.165	1226.42	820.731	1025.79	1172.71	2135.36	2101.22	2619.74	2304.28	1098.67	2648.53	0.471381	0.00160562	1.44686	down
neg-M513T226	4864.47	4933.38	6688.29	5051.72	2303.6	1822.25	1764.29	1333.87	955.795	1660.09	1604.44	1130.2	3.03759	0.00277084	1.48591	up
neg-M513T334	173020	215439	37323.3	98660.9	139429	42229	22653.4	14891.5	22935.1	26554.7	17867.4	32759.2	5.12926	0.00321372	1.52977	up
neg-M513T441	1554.1	1863.53	17025	2085.11	1216.2	1216.13	16956.8	1635.82	37090.2	41293.7	25443.7	47758.2	0.14667	0.00978788	2.19112	down
neg-M514T205	1781.12	1107.77	565.539	802.947	965.913	669.811	309.137	436.047	269.3	276.467	352.624	381.327	2.91031	0.000866713	1.35744	up
neg-M514T287	370.455	453.459	136.375	232.782	483.919	154.711	34.2158	65.2978	29.7579	16.1527	27.2698	306.08	3.82582	0.00634617	1.86913	up
neg-M514T334	40852.5	50325.6	10602.5	24454.6	44561.6	10783.2	6490.89	4520.87	6745.1	6273.09	6136.46	8575.33	4.68694	0.00404135	1.47897	up
neg-M515T287	151566	194880	24715.9	58268.2	205018	23306	1958.85	2417.38	1789.93	2013.19	2599.43	2330.14	50.176	0.00029012	2.85927	up
neg-M515T346	117539	249105	23847.4	278373	26284	37814.1	2288.46	2996.17	3355.93	2057.4	2282.37	2666.82	46.8432	0.000588825	3.05631	up
neg-M515T391	19939.4	10738.2	6909.39	4747.99	9000.7	6952.64	2770.57	1888.71	2556.46	2649.59	2716.13	2770.5	3.79679	0.00111654	1.90162	up
neg-M515T409	90.9266	198.747	1146.36	958.757	500.322	614.581	1954.1	1342	4484.57	3323.4	1713.22	3201.93	0.219093	0.00528181	2.00599	down
neg-M515T453	53657.3	55866.2	23127.5	38639.7	29715.6	48019.3	8490.57	9081.97	9429.16	12289.4	20185.1	10743.8	3.54636	7.01951e-05	1.99922	up
neg-M516T287	36325.4	44514.9	5905.27	15136	48598	6028.6	960.513	1098.44	958.097	1142.98	1142.64	1276.65	23.7879	0.000779831	2.46451	up
neg-M516T301	779.575	1200.63	427.203	907.422	650.019	587.48	45.1172	201.195	46.9465	31.8792	26.9178	91.7969	10.2564	0.00012278	2.69144	up
neg-M516T328	3984	7752.48	1216.2	6739.04	2149.09	3615.57	820.701	725.844	752.894	881.619	880.856	869.449	5.16214	0.00347177	1.89763	up
neg-M516T347	29894	59245.7	7030.45	65982	8805.31	11011.2	1280.4	1263.38	926.373	1381.35	1164.34	1282.59	24.9326	0.000788362	2.76012	up
neg-M516T391	6068.12	3553.45	2441.39	1888.23	3116.85	2687.35	1201.99	1058.15	1368.86	1350.19	1348.05	1324.08	2.58196	0.00229913	1.54762	up
neg-M516T453	14019	16234.3	9482.1	10841.5	8048.05	14068.7	2891.85	5760.14	3267.41	3934.02	5860.61	3811.59	2.84787	7.09402e-05	1.80278	up
neg-M517T168	2956.38	1950.63	2901.93	2360.51	1483.23	1630.92	7203.61	6410.87	5566.44	6272.14	5412.09	5412.64	0.366164	0.000122885	1.59052	down
neg-M517T221	515471	367935	82597.8	279413	99722.9	43449.4	3041.79	8084.34	6225.69	7803.15	6695.93	3407.46	39.3833	0.000117509	3.2244	up
neg-M517T287	19547.7	21911.3	5516.13	8860.23	26275.1	6694.87	2647.33	2172.32	3950.56	3279.78	3008.17	3043.28	4.90598	0.00253947	1.663	up
neg-M517T301	448341	538101	136882	465015	230544	246580	9873.53	31338.4	9086.53	11271.5	10359.4	11314.4	24.8122	6.70537e-07	3.06254	up
neg-M517T41	2498.81	2253.2	1891.5	3486.08	2789.55	2199.49	7434.84	4278.15	6918.15	5648.46	4741.72	2821.95	0.474782	0.00274163	1.13692	down
neg-M518T221	101597	70390.3	17418.6	54529	22065.4	9899.68	949.395	2499.09	1918.49	2320.25	1851.37	1289.21	25.4807	0.000186953	3.01535	up
neg-M518T284	1202.17	1701.34	924.202	2083.37	1928.76	998.234	2971.36	1999.85	3556.14	3448.02	2634.51	3085.38	0.49946	0.00224881	1.42234	down
neg-M518T287	4935.47	5491.47	2133.37	2700.38	7188.99	2679.62	1662.72	1254.84	1880.89	1847.15	1536.16	1671.06	2.55047	0.00666476	1.21207	up
neg-M518T301	101612	126112	32475.1	104853	55172.6	57117.1	3496.54	9030.75	3565.43	3973.33	3175.82	3415.17	17.9068	1.39415e-06	2.87524	up
neg-M519T137	2424.41	1078.31	1351.12	1462.17	1454.74	1783.3	5855.31	5020.69	4520.95	2395.38	2617.25	3513.36	0.399368	0.000824388	1.52028	down
neg-M519T164	59061.8	54758.1	16138.7	67091.2	56231.9	6667.83	7049.98	7236.5	1027.01	5041.16	4544.62	3528.58	9.14419	0.00170029	2.20066	up
neg-M519T221	18779.8	13198.1	6873.25	11199.2	3899.63	9198.43	985.427	5583.63	5812.57	1143.92	1351.42	1257.76	3.91382	0.0041622	2.06083	up
neg-M519T270	1248.74	1432.12	1533.23	2170.22	1401.92	2239.61	522.211	664.696	649.435	620.726	641.241	587.591	2.72005	6.78149e-05	1.33253	up
neg-M519T412	784.788	603.249	1340.32	1017.55	815.564	1285.56	1782.28	1465.89	5331.72	3046.16	1645.2	3024.19	0.358814	0.00346503	1.35613	down
neg-M519T432	656.047	717.98	1105.15	1024	994.838	972.435	2127.11	1770	4049.23	3617.41	1833.55	3702.59	0.319911	0.000306316	1.76748	down
neg-M520T164	10828.6	10798.7	3568.97	12815.2	12109.5	2309.13	1126.46	1715.98	998.291	1151.59	1581.6	982.203	6.93876	0.00133046	2.02742	up
neg-M521T140	7317.75	6020.87	2862.41	3859.5	3228.59	2112.16	1225.79	1195.37	1152.46	1137.69	1534.57	1070.24	3.47196	0.00128419	1.75402	up
neg-M521T259	21123.5	26859	84606.5	36689.1	46397.3	156481	190942	119072	353391	258166	173175	238298	0.279177	0.00319483	1.95444	down
neg-M521T418	1821.59	1285.08	8153.92	5180.23	2357.84	7425.1	13806.7	8741.89	43120.2	23475.7	11327.8	15639	0.22585	0.00301504	1.8848	down
neg-M522T162	5312.65	4899.54	2430.06	4125.31	5773.44	1263.4	1681.97	1339.25	1035.51	1445.44	1354.18	816.957	3.10224	0.00572064	1.38965	up
neg-M522T259	6120.33	6950.52	20871.1	9134.9	12037.3	37941.8	47920.2	28087	88390.3	62823.9	43158.5	56199.3	0.284941	0.00264746	1.94116	down
neg-M522T418	585.543	588.174	1591.93	1763.67	540.37	1760.47	3536.51	2025.09	7924.03	3956.06	2491.1	4925.64	0.274762	0.00192779	1.67178	down
neg-M523T259	1601.4	1765.55	4050.55	2006.93	2486.28	5870.21	7043.31	4577.38	12882.3	8918.19	6657.48	9621.86	0.357762	0.00205214	1.67544	down
neg-M523T304	806.048	904.426	1331.52	1023.96	1168.47	1569.3	8114.06	1592.36	25116.6	5428.58	2013.49	9738.67	0.130831	0.0104172	2.10092	down
neg-M523T348	4871.05	6641.05	2584.6	3457.62	5602.96	4477.28	836.597	1645.55	5336.55	1564.06	1727.83	1023.04	2.27752	0.0117731	1.45711	up
neg-M523T433	1745.96	787.286	3439.72	1649.91	2131.14	4831.36	7238.66	5058.87	6365.39	11742.4	17351.7	16101.6	0.228401	0.00109454	1.98435	down
neg-M524T245	4665.3	4910.8	5037.32	4835	21116.7	4553.5	1316.85	1890.24	2580.64	2136.78	5220.67	1614.45	3.05689	0.00946092	1.30587	up
neg-M527T149	3299.84	3665.54	2783.58	2157.28	6612.24	1879.15	462.192	714.698	1365.46	1451.32	1328.81	797.948	3.33271	0.00103111	1.5438	up
neg-M527T243	2321.55	1624.06	2288.41	2553.95	3272.28	1329.57	4664.49	5066.3	6803.53	5856.5	3327.91	3747.37	0.454415	0.000973993	1.60083	down
neg-M527T269	10653.6	11614.1	1438.2	16097.5	3255.64	2074.17	890.915	663.023	979.541	918.887	824.573	1128.15	8.35014	0.00753835	2.24295	up
neg-M527T311	18344.5	9942.18	3806.65	5026.35	3257.51	6244.05	1153.11	1880.52	2354.42	1975.96	2216.99	2125.43	3.98254	0.00420893	1.93736	up
neg-M527T390	1100.41	779.364	987.998	870.215	294.743	895.267	2260.21	990.375	3249.59	2583.16	1004.58	2428.12	0.393735	0.00979683	1.45929	down
neg-M528T203	546.741	702.027	1624.46	997.754	1175.84	1269.85	1747.47	3111.51	1908.26	2534.07	4130.69	1990	0.409589	0.00177738	1.45256	down
neg-M528T223	3005.17	1792.28	599.589	2603.57	3943.92	555.34	192.589	143.633	414.468	257.199	223.872	265.501	8.34848	0.00147183	2.02486	up
neg-M528T311	2403.48	2131.12	2073.95	1639.91	1442.13	1770.29	885.061	796.557	928.208	626.342	987.688	736.326	2.31058	1.16238e-05	1.69636	up
neg-M529T146	2440.58	2089.43	2750.91	4827.46	1229.52	1941.75	10375	3746.7	17494.9	7506	4654.13	10438.8	0.281831	0.00230571	1.80632	down
neg-M529T201	974.596	1356.49	1174.24	1327.69	1159.02	782.506	1466.73	2874.11	3328.13	2322.22	2522.13	1627.68	0.479071	0.00155274	1.45978	down
neg-M529T305	6820.39	4063.47	3269.3	5486.06	2609.08	3360.7	574.205	1243.32	818.609	1580.58	1136.92	630.432	4.27953	5.86365e-05	2.08212	up
neg-M529T342	6231.06	5899.1	2272.16	2098.08	5423.51	1458.64	1016.79	854.992	943.893	1198.75	1005.28	1029.43	3.86543	0.00507916	1.58715	up
neg-M530T334	834.212	1408.41	2080.65	1474.56	2224.68	3129.82	4337.13	2777.27	4183	4237.5	3484.95	4789.88	0.468394	0.00513303	1.57589	down
neg-M530T429	411.554	476.133	1340.75	1109.76	883.207	1708.41	1551.52	1317.74	3209.4	2708.58	1758.89	3261.34	0.429464	0.0108545	1.36851	down
neg-M531T143	4315.29	2324.66	3387.82	1542.42	1055.63	2418.72	6334.09	11908.1	5190.29	9099	11273.1	3739.79	0.316431	0.00199275	1.67976	down
neg-M531T239	55455.5	60199.7	11282.5	63253.7	15202.7	5758.02	1455.88	3830.42	3223.34	3020.04	3416.6	1563.96	12.7892	0.00194186	2.51137	up
neg-M531T333	20365.5	15312.6	9374.12	7662.52	20011.5	8754.36	4003.11	4649.74	3541.05	1474.36	2713.91	1980.59	4.43727	0.000155776	1.93937	up
neg-M531T359	71378.3	95452.4	18366.8	64722.9	23984	17165.6	4608.45	2828.04	9845.65	9261.74	6496.71	7142.12	7.24366	0.000906913	2.1958	up
neg-M531T390	16442.6	32634	13642.5	19572.6	20362.3	18047.7	7019.29	9026.03	9167.23	9326.87	9068.43	8796.06	2.3033	0.000622526	1.28268	up
neg-M532T239	12484.8	13604.4	3487.08	14826.7	4038.38	1978.15	1036.81	1110.51	815.74	1304.84	1523.29	824.659	7.62102	0.00292617	2.21131	up
neg-M532T315	1355.26	2621.29	902.367	1878.02	3937.67	1424.97	649.213	683.745	739.234	758.693	695.614	649.23	2.90239	0.00642226	1.34232	up
neg-M532T333	3687.31	4989.26	2954.54	3111.47	6207.35	3192.02	652.362	1636.54	2730.43	2758.99	1563.14	1016.13	2.33085	0.00791798	1.3857	up
neg-M532T347	1837.33	1475.19	870.744	993.53	1174.94	1115.09	265.228	578.466	292.637	448.768	541.838	438.439	2.91061	0.000101516	1.70894	up
neg-M532T359	19966.4	26290.5	6588.95	18707.8	8168.32	6293.87	1140.16	1618.2	3090.03	2887.68	2771.03	1212.65	6.76238	0.000258864	2.23872	up
neg-M533T138	56698.1	64207.8	15562.7	40907.7	20847.5	10979.6	7660.61	5352.81	4020.52	5506.44	11100.9	4741.89	5.4504	0.00196661	1.99046	up
neg-M533T144	7752.69	5781.74	8294.93	2272.38	2569.74	3367.4	1874.06	2536.04	724.466	2272.8	2672.48	1078.21	2.69212	0.0122399	1.49176	up
neg-M533T223	951.797	998.267	454.926	1497.63	1775.22	398.723	236.692	322.541	377.019	309.675	340.207	245.397	3.31775	0.00645395	1.38488	up
neg-M533T229	4058.83	4640.44	1077.71	3004.94	6359.77	1340.51	628.531	879.834	1052.23	894.393	920.407	892.944	3.8878	0.00855578	1.33498	up
neg-M533T330	102065	150800	48101.3	99453	148663	56820.8	9253.11	11797.5	9064.35	17673.5	13626.9	12281.2	8.22159	2.17217e-05	2.22424	up
neg-M533T345	380398	369431	239537	274160	400553	249329	46809.3	122978	40287.3	72456.8	83092.8	70046.6	4.39186	4.24657e-05	2.01095	up
neg-M533T371	51397.8	81344.2	15737.2	53447.2	36069.3	22111.4	12674.8	7793.35	16951.2	9631.58	7194.4	8997.94	4.1128	0.00183575	1.59137	up
neg-M533T404	1953.72	2560.5	14392.3	9186.32	6153.98	13863.5	22768.2	10942.6	81066.4	40074.3	12465	27973.8	0.246353	0.0120856	1.99676	down
neg-M533T422	757.78	1087.97	8365.16	10115.6	4222.67	10381.2	20507.8	14114.2	58025.8	36487.1	11472.1	39434.7	0.194013	0.00832837	1.80093	down
neg-M533T451	4290.01	2301.78	14116	6323.1	6257.19	8313.16	23663.8	19575.6	31735.2	32153.1	16649.1	42804.8	0.249735	0.000883751	1.5525	down
neg-M534T138	10458.6	10171.3	3516.61	7642.8	5027.88	3320.38	1461.61	1741.94	904.79	1560.69	1626.92	1236.76	4.70397	0.000365203	1.98925	up
neg-M534T229	987.881	1185.63	467.971	964.236	2694.29	449.665	310.319	289.193	402.884	275.727	284.164	204.554	3.82019	0.00619333	1.32516	up
neg-M534T231	81392.7	44045.4	20370	45306.8	14717.2	20395.1	2445.88	5573.73	2698.13	8112.56	7111.83	4548.89	7.41947	0.000232478	2.42735	up
neg-M534T325	1028.57	2092.54	5582.31	4764.76	3397.41	2577.77	9180.41	8167.81	7629.54	8946.55	6265.64	6808.79	0.413699	0.00895787	1.31366	down
neg-M534T345	96854.1	92562.3	60819.5	68671	103151	63939	12314.5	32218.3	11264.5	20150	22723.2	19863.5	4.10006	4.93067e-05	1.93924	up
neg-M534T423	327.689	451.447	3085.21	4158.78	2149.07	4197.86	7404.51	5327.95	19997.2	13059.3	4466.72	13646.8	0.224875	0.0111086	1.61298	down
neg-M534T452	1619.62	1791.32	4273.39	2433.98	2190.36	2880.6	7794.56	6214.13	10257	9810.02	5080.51	8750.83	0.317057	9.45565e-05	1.46054	down
neg-M535T139	5963.53	3393.44	4491.59	8063.56	7363.03	3217.65	2571.65	3187.93	1957.74	1128.73	2239.81	1342.01	2.61451	0.00171242	1.44859	up
neg-M535T166	6192.36	7203.29	2190.47	5413.77	6082.9	1412.12	1227.51	1925.75	835.272	1524.16	2307.67	1232.93	3.14747	0.0105212	1.46764	up
neg-M535T231	16881.1	11324.5	4462.46	11264.5	5446.11	5966.6	850.831	1702.94	1259.57	1919.34	1857.82	1353.23	6.18817	0.000100723	2.34031	up
neg-M535T312	10086.1	20481.8	1993.09	16795.2	10366.6	2610.76	1215.96	1048.7	1131.83	1986.86	475.125	1079.38	8.98457	0.0027888	1.85225	up
neg-M535T330	6471.59	3703.78	7350.89	4673.37	7603.31	8300.42	11897.6	6826.39	27429.4	16541.8	10039	15686.1	0.430934	0.00873643	1.46575	down
neg-M535T388	5526.33	4563.87	13419.3	10997.5	4606.08	17055.7	27261.7	13076.6	70214.7	42484.2	15217	36100	0.27486	0.00495924	1.51508	down
neg-M535T422	291.263	325.98	1400.26	1507.41	1138.36	1545.12	3081.57	2166.8	7939.33	4897.96	2502	5842.16	0.234901	0.00320956	1.66569	down
neg-M535T58	8620.59	6763.66	8309.92	6552.29	8869.64	13070.1	34804.9	37542.9	42043.4	22003	20762.1	17138.1	0.299414	0.000131393	1.46409	down
neg-M536T231_1	4546.89	2407.12	1249.94	2493.56	1476.17	1333.53	422.685	555.355	230.31	738.96	722.774	442.421	4.33966	0.000366033	2.10263	up
neg-M536T330	1310.22	1809.3	2378.79	2012.2	1303.78	2635.54	4090.08	2618.86	8167.7	4944.17	3871.71	4973.34	0.399424	0.00113213	1.54173	down
neg-M536T388	1196	1147.32	3767.74	3399.54	1356.55	4977.43	7575.34	3924.9	18072.8	11029.4	4673.15	9958.81	0.286861	0.00473554	1.63568	down
neg-M536T416	1105.45	746.297	3501.96	1983.02	624.818	3134.71	4429.86	3279.08	4570.4	6465.5	3256.67	8498.17	0.363816	0.00968131	1.53984	down
neg-M536T58	2429.35	1465.7	1578.19	1338.94	1767.82	2774.7	4413.88	5168.93	5882.39	3649.21	3898.31	2864.88	0.438784	0.000389882	1.26722	down
neg-M537T118	1991.37	2971.05	1935.26	2406.51	2826.65	2465.13	1325.56	1052.87	1020.22	928.811	950.385	934.773	2.34941	4.48214e-06	1.37754	up
neg-M537T232	11666.3	6681.94	7871.25	20000.4	10046.8	6637.39	2793.68	3153.2	6372.63	4340.9	5137.9	3934.2	2.44454	0.00296045	1.51577	up
neg-M537T236	2276.07	957.318	2180.34	1849.53	2432	2947	4623.47	3251.4	8158.14	5699.49	3000.73	5463.46	0.418664	0.00283695	1.51921	down
neg-M537T285	639.941	745.904	837.799	679.523	364.103	1308.63	1264.06	1378.81	1900.57	1582.7	2514.21	2158.2	0.423752	0.00180291	1.43049	down
neg-M537T286	11498.1	9276.12	3624.32	4092.37	4389.47	2835.8	1473.94	967.311	1077.04	3015.96	3235.15	2437.62	2.92587	0.00740472	1.56592	up
neg-M537T388	1095.93	708.181	1321.57	910.967	601.07	1057.68	2061.34	1330.47	3746.68	2441.25	1446.07	2688.74	0.415281	0.00197012	1.27149	down
neg-M538T118	1453.01	1779.72	856.796	1061.33	1223.27	905.779	727.721	572.607	336.128	580.382	523.801	447.1	2.28372	0.000404113	1.38629	up
neg-M538T148	8744.84	8731.88	2571.34	4319.53	2809.56	1778.96	976.391	1420.84	953.773	1354.49	1200.36	599.182	4.45134	0.00265632	1.96789	up
neg-M538T236	615.776	1478.37	756.852	1233.09	1077.15	1138.68	2020.97	1372.9	3194.82	2541.09	1512.57	1980.67	0.499081	0.00375533	1.35238	down
neg-M538T324	921.249	1372.81	972.339	994.263	1039.63	1784.55	3275.72	1261.01	4793.32	2464.13	1699.53	3156.91	0.425499	0.00823577	1.47926	down
neg-M539T230	18701.1	7783.21	4526.22	9565.63	3655.83	4764.64	1265.8	1776.45	1546.41	2233.47	3000.75	1579.56	4.29703	0.00165749	1.92938	up
neg-M540T230	5283.18	2376.29	1425.58	2632.11	1083.37	1581.36	567.032	713.427	395.745	662.263	661.923	582.549	4.01399	0.0017551	1.87397	up
neg-M541T175	10405.4	7125.18	3795.42	8750.71	9715.13	2923.92	1952.6	3162.4	3087.93	2462.67	3900.71	1950.73	2.58616	0.00772274	1.08027	up
neg-M541T230	1365.86	2345.75	731.065	3001.72	1184.19	1149.09	571.39	484.21	452.808	421.611	465.975	282.539	3.65039	0.00124126	1.75022	up
neg-M541T304	708.189	806.982	791.572	434.078	1246.18	1141.21	2429.81	1622.86	3567.27	2996.49	1842.11	1988.42	0.354968	0.000386868	1.83089	down
neg-M541T353	11179.5	7786.58	6699.24	7024.07	7281.12	8917.68	2453.65	3949.84	6641.23	2974.81	3483.12	4708.49	2.01924	0.00210916	1.44976	up
neg-M542T347	981.286	1115.49	2713.13	2894.9	1620	1146.47	6496.8	4760.09	2948.72	4582.63	3109.91	3515.59	0.412032	0.0029004	1.315	down
neg-M543T148	3077.08	2821.66	1615.02	2201.11	2940.45	1827.45	1077.72	658.784	1022.92	1128.01	585.116	823.766	2.7345	7.75278e-05	1.66211	up
neg-M543T227	2125.14	2790.42	2082.58	2398.77	2199.49	1209.3	674.816	892.382	698.815	1143.07	650.631	1149.62	2.45822	0.000206774	1.39326	up
neg-M545T308	38157	36056.9	10455.4	12258.7	27988.3	5301.74	1789.33	1868.34	2665.86	2052.94	1925.09	2182.97	10.4304	0.00106411	2.25526	up
neg-M545T334	490.496	500.418	728.902	677.986	731.012	975.36	1279.48	982.144	1409.71	1591.17	1087.73	1929.45	0.495692	0.000725365	1.42268	down
neg-M546T278	6961.65	5990.25	2334.32	2364.29	2948.16	3214.24	1135.53	561.794	660.722	954.784	1832.91	1027.7	3.85732	0.000447354	1.81429	up
neg-M546T314	10368.7	9463.75	3372.83	3433.88	8031.38	1729.81	779.134	674.615	1060.1	748.635	674.806	773.379	7.7272	0.00111085	2.12735	up
neg-M547T144	28709.2	14740.8	7889.45	4436.32	8443.62	8574.36	1899.72	1706.68	2686.49	2405.05	1976.14	1878.93	5.79891	0.00125409	2.19049	up
neg-M547T221	6070.27	4239	1849.31	5269.95	6757.89	1968.43	2172.48	1615.28	793.507	551.984	626.257	1030.57	3.85193	0.00176691	1.84032	up
neg-M547T248	3603.31	4848.77	8902.67	5596.1	5038.07	8629.87	14095.3	10338.7	16501.4	14951.5	8899.04	13491.3	0.467809	0.0014796	1.29298	down
neg-M547T280	3711.92	3095.81	2243.88	3139.78	2734.01	1557.12	1109.4	978.342	1248.33	1363.78	2535.97	489.357	2.13361	0.0104499	1.31806	up
neg-M547T311	377468	317271	82243.3	145499	115641	65720	1770.72	5491.04	1824.32	2260.53	2313.68	1753.81	71.6125	1.36631e-06	3.53133	up
neg-M547T324	72247.9	134087	37465.4	48176.1	90905.4	33666.8	2286.61	8966.79	2578.19	3738.37	3852.69	3487.4	16.7221	2.77382e-06	2.57971	up
neg-M547T341	38344.5	9123.28	11695.8	6537.09	11943.1	6736.78	2978.76	3519.31	5731.85	3167.72	3212.14	3350.75	3.84237	0.0056465	1.4855	up
neg-M547T361	6743.24	17533.4	3296.42	8399.39	3987.17	5537.22	1955.44	1767.1	1998.29	2090.3	2194.86	1981.68	3.79531	0.00455583	1.69678	up
neg-M547T411	520.646	631.61	2346.24	1552.04	945.465	1343.9	2666.08	2645.8	3881.68	2798.36	2636.27	4099.96	0.391918	0.00483734	1.56409	down
neg-M548T146	7906.99	9950.47	10125	10929.8	8599.46	3383.32	2134.33	3254.46	2489.18	3359.75	3842.44	977.728	3.16947	0.00150567	1.74224	up
neg-M548T311	98022.5	84992.7	21123	36919.6	30028.4	17353.7	1097.72	1954.99	1453.51	1144.72	1047.05	1058.32	37.1877	2.6139e-05	3.18721	up
neg-M548T324	32719.2	34125.2	10994.8	12793.4	23536.6	9295.76	1267.12	5819.56	1051.99	1314.31	1274.73	1376.55	10.2001	4.32361e-05	2.36613	up
neg-M548T326	1865.78	1407.46	542.556	1796.37	580.864	1253.63	249.965	402.088	111.799	319.297	148.212	142.609	5.41982	0.000260896	2.31549	up
neg-M548T341	11709.5	3347.02	4406.58	2376.32	4913.87	5026.45	1349.46	2007.32	2513.3	1415.98	2138.08	1405.64	2.93448	0.0046451	1.37396	up
neg-M548T435	1255.85	1472.33	1556.83	1540.74	960.295	1305.57	2190.73	3186.76	3019.86	2748.54	1472.37	5491.24	0.446816	0.00700617	1.14452	down
neg-M549T137	139284	75456.8	52878.5	12060	32662.1	31804.8	2141.68	4678.65	4651.96	4753.44	5396.85	3021.88	13.9644	0.000398143	2.71803	up
neg-M549T211	961.01	646.868	507.342	1399.19	5317.36	299.364	166.968	166.419	134.09	275.74	445.627	101.942	7.07409	0.00910166	1.6042	up
neg-M549T325	1.50071e+06	1.60009e+06	402896	1.34445e+06	542715	725269	26094.9	127502	40588.3	40688	23503.8	26117.3	21.4983	4.50442e-06	3.15891	up
neg-M549T432	6670.46	6331.07	83117.3	50302.3	43600.2	74700.1	245882	259978	491102	378668	244161	414739	0.130114	0.0032453	1.98921	down
neg-M549T58	3024.57	2772.22	2203.84	1779.64	2336.56	2489.05	4602.41	4713.43	12199.2	4660.68	5405.7	5769.84	0.391042	0.0011182	1.38373	down
neg-M550T136	24105.5	11831.4	9840.19	1659.9	6903.95	6503.39	1383.25	1472.25	1105.07	2081.76	1764.31	870.297	7.0122	0.00392366	2.19484	up
neg-M550T138	7986.87	4860.25	2241.09	4119.82	3050.33	1903.26	1260.96	1672.22	1344.45	1938.14	1594.11	1375.69	2.63039	0.00919283	1.60633	up
neg-M550T217	29019.5	13687	4726.98	10555	7928.22	4036.41	376.208	980.995	981.915	576.84	1067.73	277.111	16.4178	4.20439e-05	2.80374	up
neg-M550T325	385815	418522	103881	353796	138963	181503	8545.23	33300.5	13142.3	12238.1	6907.63	8567.36	19.1349	4.60904e-06	3.05875	up
neg-M550T432	2189.83	2180.82	21582	13182.3	12118.2	19153.4	59693.4	63092.7	123149	93649.5	58489.9	105335	0.139859	0.00236789	1.97228	down
neg-M551T137	6827.5	5450.43	3472.83	2225.18	2691.85	1931.08	1691.01	1761.57	1040.86	1470.96	1536.59	1002.82	2.65749	0.00541647	1.55585	up
neg-M551T194	8760.85	6035.8	1877.02	5146.4	35008.3	1375.34	526.501	617.888	679.012	649.272	1041.47	452.371	14.6738	0.00552317	1.82355	up
neg-M551T198	31313.5	25071	12330.3	13822.5	19726.2	11627.6	6640.43	9300.24	8446.24	8098.77	10060.6	7260.99	2.28664	0.00429231	1.31909	up
neg-M551T204	24744.4	27749.8	7990.36	22845.7	16936.2	10397.6	4577.3	6114.25	3343.5	8310.72	10782.3	6929.63	2.76262	0.00440775	1.34703	up
neg-M551T217	7451	4196.33	1424.69	3463.15	2669.15	1397.04	643.997	327.78	103.29	571.933	626.694	404.003	7.69368	0.000407552	2.32953	up
neg-M551T259	13700.9	10045.4	3652.87	8644.75	35893.9	3528.24	1211.42	2369.81	1289.36	1992.37	3120.87	1910.05	6.34495	0.00516835	1.54875	up
neg-M551T262	12289.4	8138.93	2925.67	4232.86	4393.54	3982.57	952.015	1171.5	1357.48	1135.2	1426.94	1140.82	5.00602	0.000678023	2.09132	up
neg-M551T287	3864.02	4721.42	1842.84	2119.71	4222.52	2281.67	1377.98	1448.12	1287.03	1328.24	1647.78	1348.75	2.25793	0.00544547	1.18325	up
neg-M551T304	8643.54	10803.6	15772.7	8451.31	17343.6	23094.4	33718.5	20957.8	50037.1	38839.3	31326	37594.2	0.395858	0.00110192	1.70086	down
neg-M551T325_1	690.844	922.016	2895.84	1674.05	1469.72	1125.34	3546.35	3525.67	4140.78	4398.73	2230.57	2975.29	0.421658	0.00391195	1.41357	down
neg-M551T325_2	59085.4	62592.1	24756.3	50581.8	31385.4	41463	14133.4	14316.9	14169.5	13879.3	21057.5	15970.7	2.88541	0.000471955	1.65042	up
neg-M551T422	210.676	249.954	1561.62	1439.9	968.184	1769.94	2817.23	2141.41	6808.15	5602.13	1905.53	5127.85	0.254086	0.00876893	1.73656	down
neg-M551T432	4007.06	2920.77	4547.42	2804.94	2543.91	3915.55	9994.56	10749.7	18339.3	15379.1	9721.95	16471	0.257138	4.92257e-06	1.67241	down
neg-M552T161	5046.85	3180.28	3426	3510.93	4944.31	1918.45	704.6	844.71	1874.21	872.085	2449.11	899.294	2.88158	0.00159485	1.5928	up
neg-M552T194	3086.2	2213.53	846.446	1696.63	10249.6	447.685	239.318	535.642	379.703	322.842	726.806	229.374	7.6181	0.012334	1.52716	up
neg-M552T198	11946.6	9027.05	5266.58	6595.14	6561.39	5101.27	2119.98	4159.3	2722.25	3389.85	4128.68	2647.68	2.32151	0.000854535	1.32236	up
neg-M552T259	3947.27	2658.12	1207.91	2738.58	8500.82	1568.13	472.189	1010.21	824.593	876.368	871.412	846.027	4.20765	0.00526076	1.35264	up
neg-M552T303	2043.35	2319.22	4714.65	2648.31	5331.52	7264.35	10268.2	7013.9	14545.6	10707.2	9349.71	11581.6	0.383218	0.00270601	1.78816	down
neg-M552T432	1253.53	924.791	763.721	513.882	668.057	860.998	1925.61	2186.42	2482.48	2489.82	1934.16	3735.36	0.337877	5.25693e-05	1.77676	down
neg-M553T239	2263.24	2584.06	1904.61	3145.2	3382.96	1501	923.311	405.21	416.158	344.542	1025.9	1264.24	3.37517	0.00120318	1.6527	up
neg-M553T254	68772.2	43829	18451	41163.1	151159	13960.5	5259.21	9132.74	3302.13	8973.22	9873.58	5554.85	8.01351	0.00209539	1.73745	up
neg-M553T301	5901.96	8381.36	2850.29	6368.78	3680.27	4139.62	695.087	1122.58	856.773	752.064	785.326	720.925	6.34986	2.2978e-05	2.25486	up
neg-M553T359	22475.1	21730.3	5755.86	16692	8751.31	9769.86	2843	3581.7	6475.29	3970.36	3611.47	4814.09	3.36712	0.00249292	1.80224	up
neg-M553T415	966.686	1334.24	5294.97	4184.49	1790.4	7443.97	11465.4	5853.51	28516.6	17236.3	6338.69	16882	0.243529	0.00531243	1.85692	down
neg-M554T254	15240.5	10283.1	4537.49	9511.57	32784.1	4017.51	1823.88	2586.02	1874.03	2658.7	3077.83	1598.21	5.60805	0.00420022	1.5049	up
neg-M554T301	2032.83	2952.66	1172.79	2208.1	1578.12	2961.34	713.221	1030.79	728.192	656.134	615.365	592.738	2.97614	0.000270633	1.71474	up
neg-M555T171	871.683	1119.51	438.105	531.787	479.682	410.417	182.27	190.063	39.0517	182.882	307.212	84.2053	3.90712	0.00286975	1.97706	up
neg-M555T177	28302	26953.9	14713.1	18134.6	21671.1	11567.5	6341.37	9346.35	4514.33	8316.84	9219.23	5809.52	2.78642	0.000321513	1.32721	up
neg-M555T221	6840.1	3967.78	1584.29	3610.01	2065.5	716.12	320.88	517.513	510.776	441.947	362.618	401.788	7.35028	0.00228309	2.23369	up
neg-M555T230	2041.24	1389.85	1013.94	1266.56	1264.98	1104.51	518.721	731.334	604.723	648.189	560.333	715.988	2.13826	0.000205855	1.43317	up
neg-M555T253	2716.09	1811.86	1361.04	1722.9	4858.26	1113.95	621.877	1032.53	621.094	790.54	896.252	528.724	3.02473	0.00384114	1.24853	up
neg-M555T301	7508.33	5099.56	2252.94	5550.65	3374.07	3731.22	1409.29	1139.97	1728.5	1506.33	1975.97	1486.93	2.97575	0.00101696	1.50317	up
neg-M555T330	14968.2	18753.9	7405.18	15917.9	20690	9022.7	2346.62	3322.86	2251.26	3590.09	2669.17	2544.48	5.18748	5.60149e-05	1.99859	up
neg-M555T371	9929.33	14149.6	4714.26	10699.6	14080.7	6723.91	7709.42	3352.17	3750.48	3731.27	3079.93	4046.68	2.34895	0.00422896	1.21931	up
neg-M556T253	661.588	561.335	289.466	465.789	1041.84	358.764	185.499	272.732	196.879	220.423	250.772	148.001	2.65147	0.00299499	1.17432	up
neg-M557T224	1552.14	1892.45	3637.51	1976.08	2037.6	3507.42	3790.47	4027.32	6533.7	5204.77	5721.1	6064.02	0.46594	0.00134657	1.42473	down
neg-M557T300	9594.17	20662.5	4274.22	16703	22267.1	7311.46	1354.24	1929.32	7280.59	2234.64	2204.27	6333.82	3.78745	0.0051741	1.75806	up
neg-M558T148	3788.44	4016.16	3403.72	4124.62	2995.43	1993.41	904.159	541.86	712.557	892.942	868.386	636.225	4.46032	1.60438e-06	2.16311	up
neg-M558T300	2753.67	5133.57	2035.39	4061.61	5799.14	2298.19	1025.7	831.923	2529.97	1385.31	1214.89	1644.88	2.55791	0.00307335	1.42042	up
neg-M558T353	9820.02	7868.64	4748.36	6999.48	6617.21	8586.26	2422.09	2439.21	5290.72	2791	3508	4671.09	2.11342	0.00135971	1.41932	up
neg-M559T289	58916.3	71077.7	30173.9	19746.8	36593	38066.8	4432.29	7667.9	13593.4	6934.13	17745.2	6341.72	4.48869	0.000305446	2.12445	up
neg-M559T310	26509.3	34605.8	4194.6	19841.8	46929.3	4178.91	1123.3	1228.31	1421.17	1350.47	1188.79	1280.19	17.9472	0.00206849	2.03682	up
neg-M559T336	69873.6	89528.2	10800.6	42816.8	74110.5	11982.4	2981.07	2591.33	4905.35	3337.52	2772.06	3588.52	14.8253	0.00115843	2.10954	up
neg-M559T436	576.615	678.613	2208.74	1887.86	2277.65	2918.85	2339.55	3557.63	4878.85	4568.29	5580.5	5134.14	0.404787	0.0123311	1.37161	down
neg-M560T133	4170.2	2681.52	1565.88	2077.64	1698.87	1813.36	917.249	1033.9	617.245	996.62	931.034	696.902	2.6974	0.000582131	1.63582	up
neg-M560T310	7226	9177.19	1338.96	5444.27	12490.6	1545.61	584.784	640.704	670.949	573.723	598.693	536.297	10.3249	0.00309779	1.76086	up
neg-M560T336	18730.1	35816.8	4074.03	12096.1	22669.8	3692.68	1872.39	1737.7	2729.93	2145.83	1839.13	981.558	8.58614	0.00310729	1.80399	up
neg-M561T204	11492.9	10026.6	6488.99	9403.43	12011	2603.62	1404.29	2438.79	1197.28	2604.28	3196.51	2930.76	3.77772	0.00162928	1.68825	up
neg-M561T230	8849.68	4394.53	2002.67	4480.41	3177.35	2042.18	699.964	1322.13	1619.54	1255.66	1384.44	971.443	3.43943	0.00270161	1.82286	up
neg-M561T287	231952	295851	68011.4	111154	258639	77183.7	20472.6	30526.9	21270.3	28999.6	36494.3	30356.3	6.20266	0.000854652	1.85975	up
neg-M561T305	38867	46989.5	28077.9	23461.8	42888.2	37063.4	11509.7	17986.7	23229.8	8246.58	7024.4	2467.48	3.08449	0.00814146	1.81648	up
neg-M561T347	69106.9	139114	14171.5	169633	85334	44025.2	1627.67	2153.1	1687.17	1690.62	1910.64	1571.49	48.9992	0.00015542	3.30006	up
neg-M561T436	416.866	426.818	1107.89	705.573	932.857	1148.16	1932.79	1707.62	3503.13	1852.85	1896.46	2746.82	0.347381	0.000891294	1.54516	down
neg-M562T231	2910.34	1671.8	774.669	1686.06	800.164	1220.61	372.264	691.913	688.484	405.782	510.441	410.351	2.94347	0.00294865	1.56507	up
neg-M562T287	56319.8	68887.6	15207.5	26751.4	62849.9	17810.1	5636.46	7677.83	5662.18	7624.39	9065.5	7537.55	5.7362	0.00157694	1.77495	up
neg-M562T301	1021.32	1399.39	340.984	1034.35	483.579	495.723	22.4942	216.581	556.225	10.6153	16.2183	16.239	5.69597	0.00754008	2.63609	up
neg-M562T410	1552.8	1343.24	2686.61	2177.22	568.969	3248.67	3599.98	2989.43	7366.57	6423.73	3994.45	6880.55	0.370425	0.00674979	1.53866	down
neg-M563T142	28761.5	24769	7398.67	14081.1	16319.1	6815.56	1141.99	1237.74	917.843	945.574	681.864	820.961	17.0807	3.29006e-05	2.75189	up
neg-M563T224	4790.77	6309.8	3939.46	5913.75	7272.4	2004.33	872.248	1725.74	1802.63	638.6	3599.71	1497.03	2.98251	0.00430817	1.68758	up
neg-M563T288	87296.7	80494.6	13771.1	34049.6	55763.2	14334.5	1758.46	2878.84	1871.76	2191.57	2389.62	2145.67	21.5859	0.000277829	2.56232	up
neg-M563T301	674517	862093	201954	710488	320701	340359	9933.76	42652.3	4769.22	5576.32	4866.25	4924.03	42.7672	6.78649e-06	3.45507	up
neg-M563T319	18897.2	35761.8	5976.9	25596.3	29446.6	12213.5	2765.43	2614.26	2961.95	1709.35	2952.5	1621.14	8.74498	0.000270181	2.0705	up
neg-M563T393	996.478	690.3	1504.14	2195.36	1473.01	757.096	3897.86	1543.19	4909.22	4500.33	1903.1	4092.42	0.365362	0.00419577	1.51487	down
neg-M563T457	10490.4	8746.04	45562.7	17395.2	31360.4	64322.5	98831.9	106754	93597.3	87833.7	92358.9	130595	0.291616	0.00594735	1.45193	down
neg-M564T142	7565.58	6132.01	3331.17	3139.1	4881.43	2540.95	847.297	884.109	1445.58	785.499	822.224	675.138	5.0533	4.54534e-05	2.03705	up
neg-M564T288	22911.1	20011.2	4201.25	9610.58	13784.9	4710.91	1434.44	1437.31	1017.05	951.41	1085.11	1016.61	10.837	0.000454383	2.21153	up
neg-M564T301	177710	229032	51504	188389	86461.3	91516.6	2053.6	11766	2120.71	2464.56	2257.46	2092.49	36.2392	1.74536e-06	3.29884	up
neg-M564T319	10756.7	9444.49	2221.48	6922.5	8542.15	3324.36	1507.62	1238.52	1381.38	1229.6	1130.32	1177.01	5.37698	0.00170807	1.72656	up
neg-M564T457	3540.11	3261.08	14869.6	5506.8	9448.86	18076.6	26462.9	29212.8	25390	28498.4	25178.3	34998.1	0.322275	0.00593395	1.43779	down
neg-M565T140	7378.83	15838.3	5291.1	3763.31	4713.99	1763.33	917.994	1108.88	863.953	1870.76	870.63	641.871	6.176	0.00136869	2.02994	up
neg-M565T166	4931.75	2021.47	1120.03	2112.82	5826.55	1034.44	621.674	487.532	658.826	975.032	775.731	600.303	4.13854	0.00748154	1.40719	up
neg-M565T173	20854.5	20659.9	37199.4	22363.8	14700.9	25853	99357.1	79340.2	60092.4	76613.1	51137.1	65521	0.327804	4.07013e-05	1.54266	down
neg-M565T186	15344	13827.4	4239.01	8856.14	11298.5	9394.5	2380.22	3163.3	2537.83	4139.62	4531.68	3040.83	3.18082	0.000911377	1.28638	up
neg-M565T254	17754.6	14749.2	3674.92	17168.1	27401.2	4331.22	1632.87	1996.31	2548.58	2112.01	1839.32	1852.42	7.10087	0.00326651	1.89121	up
neg-M565T285	4890.57	4699.54	1889.58	2753.61	2359.47	2453.49	1072.36	1021.17	1075.1	1144.53	1209.66	1105.64	2.87341	0.00139195	1.56304	up
neg-M565T301	377236	314498	96760.4	320082	156429	184498	11272.4	18651.1	5431.36	5775.27	10491	4253.89	25.9419	1.05731e-06	3.12906	up
neg-M565T351	1401.26	1573.13	1606.72	2843.29	428.719	1172.62	6026.75	2107.22	10075.2	7705.09	1605.62	6257.47	0.267213	0.0100306	1.81366	down
neg-M565T429	1776.09	2249.75	12440.5	9090.63	5002.01	16112.7	15260	21931.4	49094.4	22061.2	13045	42837	0.284187	0.0101971	1.65692	down
neg-M565T58	40697.2	23676.9	15331.3	16500	26450.7	26376.9	22473.4	65327.4	83895.2	48791.3	73014.8	49442.1	0.43457	0.00805713	1.55572	down
neg-M566T127	7776.42	5354.85	2124.78	3637.66	1679.47	1369.08	600.656	482.242	491.522	499.576	507.724	473.448	7.18202	0.00131633	2.31196	up
neg-M566T134	2736.18	1922.02	1438.44	1857.53	1297.36	1140.18	800.178	746.169	582.635	793.361	792.098	571.896	2.42438	0.000515053	1.28497	up
neg-M566T166	1468.99	1307.26	793.321	1392.27	2059.15	600.12	507.449	506.703	362.797	533.536	540.984	441.891	2.634	0.00334122	1.23057	up
neg-M566T173	6005.39	5841.03	9012.74	5778.12	6892.28	7346.81	21796	17792.6	16698.9	16973.9	11601.8	15443	0.407516	1.2257e-05	1.44032	down
neg-M566T254	5201.22	4117.81	1356.53	4418.82	7241.28	1606.85	810.9	920.644	967.59	709.984	1121.99	812.958	4.4802	0.00380721	1.61038	up
neg-M566T301	95034.4	74583.9	24320.2	75895.2	40266.9	46104.8	5648.19	5952.56	2962.56	2751.87	5140.91	1633.47	14.7867	3.57303e-06	2.81286	up
neg-M566T325	32997.7	45182.4	12314.4	40302.8	14027.2	19444.4	8525.52	7591.36	17004.1	10300.7	4482.57	8489.01	2.91291	0.00567713	1.60513	up
neg-M566T429	2181.01	2247.22	8471.56	4602.37	4690.55	5294.31	5208.38	7640.85	13906.9	14635.5	8547.68	14124.7	0.429056	0.00967633	1.22953	down
neg-M567T125	6367.63	5356.07	1398.88	2570.49	4858.77	1718.62	669.717	710.471	415.014	686.491	676.733	588.374	5.94386	0.000953196	1.8956	up
neg-M567T174	4459.62	3042.18	2205.64	2654.39	12972	3204.67	1484.05	1552.9	1128.11	1807.65	519.043	1094.23	3.762	0.00470927	1.30106	up
neg-M567T249	7195.76	6474.13	2495.24	8960.89	12391.2	4008.21	1141.66	2034.86	2121.11	2225.34	2710.11	2216.34	3.33554	0.0034705	1.48055	up
neg-M567T258	3180.98	3298.5	5352.03	3528.49	4302.27	8012.57	9735.48	8069.19	17956.6	12339.1	9355.78	11220.9	0.402971	0.000600705	1.54405	down
neg-M567T301	14130.4	12197.9	5374.02	13483.8	5815.61	8377.84	1999.28	2696.51	1913.71	2044.56	1608.43	2770.37	4.55614	0.00011253	2.04949	up
neg-M567T325	9305.08	12177	4136.2	10934.6	5724	5871.85	3577.3	2429.38	5689.05	3432.08	1764.12	2807.75	2.44414	0.00394366	1.51314	up
neg-M568T444	44372.9	40781.6	16204.4	34721.5	9680.96	10530.3	10611.5	8603.79	6199.75	6029.03	5852	7675.63	3.47534	0.0103421	1.5799	up
neg-M569T145	6390.04	4554.61	1761.34	2623.74	5146.73	2876.91	1703.57	886.704	1823.05	587.945	839.241	1957.66	2.99472	0.00311161	1.68716	up
neg-M569T206_2	7918.88	8915.17	5603.34	7143.31	10938.1	5987.46	1497.63	3222.64	3835.83	4112.66	4807.28	2864.67	2.28637	0.00218991	1.22309	up
neg-M569T223	7206.16	4855.97	1410.12	3980.49	17792.2	1969.78	710.106	956.466	1068.31	856.126	1307.47	807.215	6.52238	0.00800844	1.53215	up
neg-M569T303	640.579	600.715	1123.16	471.136	771.501	984.47	1196.37	1183.91	2345.48	1641.85	1341.96	2984.21	0.429368	0.00251486	1.4807	down
neg-M569T311	24209.9	21500.3	8684.04	12086.1	11838.6	7221.09	2005.46	2144.78	3089.08	2206.28	2134.82	1795.74	6.39496	0.00010753	2.26589	up
neg-M569T324	8458.67	14143.3	11452.6	39019.9	18004.2	6880.42	4859.37	4112.35	4291.73	2580.28	2581.92	5233.02	4.14052	0.00231922	1.70951	up
neg-M569T542	393.772	404.43	656.085	1058.89	389.308	744.568	1639.38	929.751	4095.64	1665.13	859.261	1225.58	0.350182	0.00787771	1.36346	down
neg-M570T164	881.521	1448.81	2154.91	1921.05	1148.26	607.819	4516.71	3388.11	3027.99	3471.33	3659.88	1993.21	0.406954	0.00281843	1.52872	down
neg-M570T188	6837.24	3343.04	2968.43	2850.99	8151.13	1918.21	341.824	940.075	2395.37	1123.78	2803.8	690.534	3.14259	0.0112169	1.6506	up
neg-M570T206_2	2163.64	2420.82	1679.14	1073.38	2761.73	1405.47	413.069	655.596	450.988	928.927	1619.28	719.645	2.40296	0.00466888	1.26926	up
neg-M570T253	7838.65	7038.45	2423.35	6054.42	25552.3	2267.6	1100.94	1218.09	954.59	1303.77	1752.22	1056.45	6.92856	0.00608674	1.49545	up
neg-M570T311	6984.47	5974.51	3004.25	3707.42	3795.27	2546.41	987.733	840.787	1548.08	1167.55	1014.39	1113.49	3.89871	0.000112974	1.93239	up
neg-M570T357	15114.2	11358.4	4704.69	10162.7	4978.06	6897.66	2875.42	2673.79	4325.93	3257.52	3095.41	2651.56	2.81868	0.00289859	1.65404	up
neg-M571T127	3963.03	2930.82	1219.45	1775.73	1228.5	823.543	576.042	436.145	455.038	541.237	429.92	432.434	4.15947	0.0026988	2.01472	up
neg-M571T140	4224.68	3924.06	1876.79	2849.27	2890.57	1108.21	1034.98	905.406	1066.98	1058.31	1188.34	798.869	2.78769	0.00486109	1.51166	up
neg-M571T205	1634.51	932.306	671.666	650.934	809.972	500.672	430.737	258.74	129.213	327.03	442.365	543.691	2.43931	0.00739455	1.48528	up
neg-M571T210_2	14269.4	13914.8	8281.75	11221.7	13848.4	7438.33	2373.67	4914.07	4082.65	3355.45	10313.6	1416.32	2.60716	0.00777436	1.67003	up
neg-M571T267	1371.96	1046.69	2260.32	1042.56	915.735	1109.4	3943.34	7551	2079.78	4360.2	6674.48	3044.96	0.28013	0.000630956	1.75059	down
neg-M572T210	5115.18	5189.06	2883.56	4010.16	4479.65	2935.71	1287.52	1814.95	2485.71	1462.09	3320.74	1369.73	2.0964	0.00255922	1.37277	up
neg-M572T267	622.58	732.05	701.066	483.577	590.538	406.322	1303.43	2307.72	799.79	1651.4	1915.36	1161.58	0.386916	0.000942181	1.75489	down
neg-M572T299	610.403	826.198	1664.66	1782.34	1392.32	1142.51	3574.77	4034.72	2515.4	2593.18	5285.36	2966.69	0.353762	0.000616502	1.79702	down
neg-M572T385	1402.52	2047.18	3006.95	5065.42	3759.46	4674.24	6359.19	3776.19	10641.6	6639.82	5525.31	9683.26	0.468166	0.0120336	1.27816	down
neg-M573T303	4301.3	10592.9	17582.9	7063.01	24317.8	24278.1	40708.4	31081.6	59048.8	43218.5	39580.4	46934	0.338241	0.00623191	1.94396	down
neg-M573T327	21812.9	4366.32	2826.91	1763.54	2193.02	5494.52	305.56	387.224	493.798	465.852	435.713	334.756	15.8724	0.00113598	2.67497	up
neg-M573T422	212.131	269.86	1214.99	1082.05	845.114	1526.23	2360.15	1965.56	3722.28	2785.29	1778.55	4195.08	0.306444	0.00812157	1.44622	down
neg-M574T247	1039.35	3220.57	959.362	2067.26	1200.4	1190.52	522.021	699.917	1092.8	483.651	634.915	601.593	2.39844	0.00682434	1.45303	up
neg-M574T300	8886.77	27056.1	3638.19	15434.9	26744	6912.87	624.406	1107.42	5263.7	2306.34	1437.27	4005.71	6.01382	0.00291384	2.04255	up
neg-M574T303	1390.63	2212.45	5309.46	2344.52	6579.83	6893.49	11333.4	9120.05	16243	12224.3	10937.2	13485.8	0.337184	0.00508839	1.96764	down
neg-M574T327	6844.01	1571.78	1119.63	818.422	815.648	2048.38	325.209	439.88	346.022	300.91	354.77	285.073	6.44189	0.0046378	2.05714	up
neg-M574T51	1681	1096.86	1070.78	1040.4	1102.72	1661.81	3084.91	2180.63	2310.65	2678.82	2302.89	2895.34	0.495273	0.000147186	1.53954	down
neg-M575T194	2275.11	1711.23	827.759	1689.89	2026.09	820.188	463.38	510.06	550.628	475.459	1054.85	362.622	2.7364	0.00195627	1.15704	up
neg-M575T244	2386.34	2234.35	3212.5	3179.09	7255.3	2522.11	1188.51	1598.14	1483.18	1020.97	1797.13	1191.1	2.51113	0.00326722	1.41435	up
neg-M575T299	4609.4	6553.11	2195.37	5060.18	6832.61	1979.18	2274.26	705.642	1462.27	2296.78	1900.58	1087.88	2.79929	0.00652739	1.42648	up
neg-M575T407	833.393	897.375	1492.95	1046.91	629.023	2326.76	3908	3234.61	8406.29	4181.85	2272.89	5434.14	0.263374	0.000464738	1.90323	down
neg-M577T266	22057.8	33558.5	9689.26	17805.4	22375.7	15185.5	3598.65	4533.1	7420.32	5104.19	5606.46	7241.22	3.60173	0.000220447	1.92997	up
neg-M577T411	1800.94	1717.31	9630.61	10588.1	3224.88	10104.4	20329.4	11241.7	82994.1	53153.2	12310.7	41738.1	0.16714	0.00424391	1.88773	down
neg-M577T413	540.259	539.833	816.576	938.528	953.404	829.738	3114.48	2534.24	1964.95	1702.86	2623.43	2065.38	0.329755	1.40579e-05	1.76865	down
neg-M577T458	824.356	800.496	3889.12	4136.29	2441.09	3759.45	11506.9	7077.31	18455.3	13191.3	8131.61	17900.9	0.207843	0.00159759	1.79737	down
neg-M578T267	6568.5	7756.81	3572.87	6656.9	9731.94	5686.94	1776.32	1747.59	2907.97	1887.27	2574.61	3096.48	2.85727	0.000181968	1.76985	up
neg-M578T287	9271.76	10486.7	4245.94	5217.84	8095.44	4860.83	2456.28	2730.32	2398.33	2820.69	3475.81	2739.31	2.5377	0.00152482	1.38449	up
neg-M578T310	674.457	921.848	1362.19	3045.55	1199.32	1443.02	5056.95	4546.35	5542.41	4507.27	4305.71	5554.55	0.292966	0.00105795	1.729	down
neg-M578T411	1015.66	1082.97	4027.09	5143.14	1475.71	5779.58	9384.62	4952.52	30521.7	20188.9	5585.3	15532.9	0.214982	0.00521956	1.74206	down
neg-M578T458	1777.14	1796.53	2349.24	1722.23	1916.6	2134.01	4280.09	2911.05	6526.58	5518.54	3675.64	7622.23	0.383039	0.00106412	1.5373	down
neg-M579T143	22228.4	19624	11773	7478.45	8575.93	4965.85	1573.66	2449.48	1282.84	2775.39	2324.05	846.203	6.6342	0.000144971	2.36826	up
neg-M579T170	962.011	961.154	148.267	1289.32	5992.73	136.714	45.9412	92.3995	87.6256	101.203	105.052	68.4758	18.9539	0.0122449	1.62733	up
neg-M579T198	27454.2	16916.5	9645.19	11327.1	21310	7074.61	4236.73	5431.56	2406.95	6177.8	6805.3	2782.61	3.36654	0.00163276	1.34313	up
neg-M579T199	1884.73	3066.84	940.136	3600.43	5423.9	1059.62	312.077	496.953	1189.91	706.782	793.118	911.839	3.62204	0.00789051	1.49592	up
neg-M579T242	7666.67	13512.2	5635.82	4144.31	5924.1	6671.38	2352.19	4062.64	3081.85	3635.15	3115.81	2424.57	2.33259	0.00277317	1.41077	up
neg-M579T276	1206.87	1530.82	4072.24	5053.57	1353.5	2956.35	12334.9	6432.27	6829.57	7882.95	3930.03	3895	0.391562	0.00931606	1.42879	down
neg-M579T310	409.868	335.937	713.859	1130.64	507.24	1066.88	2335.39	1871.86	1631.17	1760.76	1439.43	1560.95	0.392887	0.00303413	1.62685	down
neg-M579T411	709.254	834.493	2000.55	2251.78	1412.84	2424.4	3888.83	2593.5	10758.8	7976.11	2613.19	6140.83	0.283573	0.00372643	1.69917	down
neg-M579T427	695.366	672.737	1365.19	1723.95	624.257	1298.33	1497.57	1476.78	3438.99	2413.71	1460.68	2655.26	0.492917	0.0114571	1.17455	down
neg-M580T144	5774.98	5193.69	3294.38	2030.05	4091.79	1979.07	730.34	901.347	677.389	1288.35	1218.5	729.452	4.0329	0.000247605	2.0369	up
neg-M580T171	778.024	782.119	188.595	710.342	2460.49	190.348	54.2789	116.746	174.3	73.1895	94.8521	132.394	7.91302	0.00533512	1.47746	up
neg-M580T221	19133.2	11982.4	3291.12	9152.89	4292.65	2151.55	881.091	1182.08	1076.67	1181.18	1056.66	873.716	7.99882	0.0029226	2.26682	up
neg-M580T242	2920.05	4626.13	1996.01	1078.26	2343.86	2359.17	554.907	1104.19	1143.06	1302.05	1516.18	855.273	2.36632	0.00800005	1.49486	up
neg-M580T287	3484.23	3112.27	1421.15	1820.51	3725.43	1512.99	772.834	845.947	840.748	750.989	850.87	768.049	3.12181	0.00178319	1.34958	up
neg-M580T301	11459.7	14717.7	8369.91	10345	5701.05	6662.87	1743.05	1996.49	2208.65	1562.67	1336.96	2114.51	5.22301	1.18797e-05	2.20422	up
neg-M581T233	2197.99	1587.16	4920.21	1226.6	15141.8	1824.63	680.597	369.939	745.764	350.966	1065.99	938.402	6.47896	0.00880951	1.45451	up
neg-M581T334	17290.9	29364.6	6676.48	12805.1	25793.8	7214.23	4641.41	3686.8	8484.38	5354.19	3708.21	8532.47	2.8815	0.0116149	1.21745	up
neg-M581T347	1392.31	1386.27	667.796	1301.65	1116.74	948.584	387.684	871.339	396.459	299.945	459.545	359.202	2.45599	0.000758937	1.41381	up
neg-M582T224	2400.27	2846.6	849.835	2360.6	5110.03	981.349	319.801	905.63	836.571	390.386	694.497	625.463	3.85667	0.00487693	1.45226	up
neg-M582T225	1040.28	1484.58	3258.96	4880.05	2014.21	2564.96	8061.85	7222.75	9876.31	8080.18	8512.88	9329.76	0.298393	0.00170045	1.94791	down
neg-M582T254	3307.42	3433.06	1119.18	5907.34	10934.1	2570.71	825.656	1024.55	951.89	938.706	1091.19	980.07	4.69228	0.00846265	1.42709	up
neg-M582T301	18320.7	18496	3921.74	14201.4	6568.59	6897.47	1330.61	1534.13	2241.77	1955.31	1918.05	1903.73	6.28522	0.000875316	2.05345	up
neg-M583T287	17151.2	19945.8	4729.58	9051.05	22822.6	4203.61	1131.78	1267.9	1420.06	1140.96	985.897	1148.31	10.9802	0.000659089	2.18088	up
neg-M583T301	5105.85	5317.02	1355.81	4035.13	1696.42	2196.71	1379.18	1142.8	1000.45	1049.03	1143.2	572.618	3.13441	0.00563145	1.51165	up
neg-M583T349	11512.5	22179.4	4253.07	27158.3	5197.73	6063.35	2696.15	3520.08	3789.53	2245.01	2622.47	2319.54	4.44165	0.00974293	1.73272	up
neg-M584T287	5003.44	5555.38	1345.98	2960.82	6383.8	1637.26	751.005	762.203	1284.16	878.96	767.572	945.87	4.24632	0.0037304	1.55047	up
neg-M585T220	3394.23	2429.48	961.048	2271.91	1570.26	765.452	503.306	537.477	653.808	395.029	332.413	245.175	4.27127	0.000963303	1.68746	up
neg-M585T287	6069.76	5776.38	2132.91	3732.06	5451.24	2252.37	1336.05	2463.87	2200.32	1071	1486.07	1028.56	2.65127	0.0035471	1.35472	up
neg-M585T301	38923.8	46158.2	21005	44756.5	26088.1	29062.3	2415.47	8839.21	3926.01	2912.43	3229.7	2766.77	8.55116	6.0497e-06	2.56392	up
neg-M586T230	1805.9	1089.46	1149.47	1514.09	1324.86	953.099	461.243	503.552	630.009	552.839	717.253	635.111	2.2391	7.85506e-05	1.20301	up
neg-M586T301	10908	13096.6	6379.7	12297.3	8204.62	8620.88	2840.27	3355.7	6719.61	2386.04	749.508	3469.31	3.04845	0.00605864	1.83513	up
neg-M586T415	493.813	491.064	1059.15	969.817	649.99	1732.4	2340.09	1004.07	7223.33	4239.91	1504.74	3701.25	0.269631	0.0082649	1.66348	down
neg-M587T242	532.229	344.552	1178.79	917.346	978.215	1715.51	2525.3	2755.28	2274.29	1822.05	2068.53	2591.57	0.403693	0.00628213	1.64197	down
neg-M587T385	774.909	997.169	2419.73	2623.75	3321.02	4102.28	5997.4	2999.07	21589	9809.46	3822.76	9049.52	0.26731	0.010302	1.83008	down
neg-M588T209	4153.49	4958.57	7311.78	7933.1	3697.73	5847.38	14569.7	13548.6	13513.4	12811.6	11115.7	11325	0.440951	0.000565608	1.11526	down
neg-M588T385	708.608	661.148	1441.31	1802.65	2010.34	1822.68	3370.4	1868.02	9709.12	4663.06	1842.26	5936.99	0.308389	0.00973334	1.6376	down
neg-M589T259	1565.13	1734.27	5801.73	3030.16	3280.93	9489.89	13057.8	8519.54	22585.6	16965.5	12168	16770.4	0.276485	0.00231014	1.86815	down
neg-M589T296	9872.12	9884.71	6675.89	8090.06	8074.87	4811.52	2443.3	3987.12	2832.25	4746.9	4904.44	3411.06	2.12359	0.000793282	1.36285	up
neg-M589T308	3726.62	4244.91	2717.49	5394.42	4052.4	2412.9	1208.84	1708.52	1339.77	2267.96	2250.28	1414.36	2.21289	0.000736773	1.35612	up
neg-M589T310	4481.52	2793.51	6448.19	2972.04	3124.82	2641.93	367.413	831.69	517.484	625.447	1631.42	346.702	5.19936	0.000199304	2.19798	up
neg-M589T433	752.479	1054.97	3210.47	1887.29	1180.91	4870.13	4227.21	3496.92	6243.12	6989.85	3852.34	9739.94	0.375007	0.00986844	1.52244	down
neg-M590T258	1642.2	1097.49	2161.83	1192.05	1447.64	3133.48	4187.95	2760.76	6701.56	4873.9	3854.81	5695.94	0.380222	0.000767076	1.55618	down
neg-M590T303	1033.01	2027.91	2996.1	2016.77	4931.77	4792.86	6669.11	5036.36	10737.2	6956.12	6780.53	7636.7	0.406208	0.00703482	1.72666	down
neg-M590T310	1467.64	960.155	2255.88	1142.8	1027.33	969.549	200.242	411.196	309.801	315.374	670.298	180.156	3.74849	0.000294712	1.90214	up
neg-M591T185	4368.08	4170.09	19416.4	2891.36	8868.12	18511.8	28502.1	23622.9	19136.2	27753.6	26572.1	33466.8	0.366076	0.0116761	1.82816	down
neg-M591T278	32084.2	20575.5	10613.7	13471.7	16389.3	8909.22	4105.29	6273.88	6816.32	6650.73	6617.37	6017.34	2.79718	0.00278391	1.56636	up
neg-M592T278	10962.3	9505.43	4426.72	6824.18	4429.49	5193.37	1256.78	3379.99	2561.62	3540.67	3740.99	3634.4	2.28224	0.00580734	1.38353	up
neg-M593T203	1427.41	6164	7346.79	4180.23	4728.94	12783.3	16824	10726.2	25641.9	12104	14374.7	20037.9	0.367378	0.0100374	1.3169	down
neg-M594T267	3906.56	3554.04	2006.16	2566.26	3398.35	4187.53	753.667	735.818	1221.41	911.461	1215.7	1699.37	3.00101	9.3265e-05	1.74853	up
neg-M594T417	2041.03	884.663	2101.78	1220.23	691.655	1469.81	2802.28	2312.06	3443.91	3041.01	3066.94	3527.78	0.462195	0.00447258	1.13522	down
neg-M595T215	1651.81	2392.49	418.692	5711.42	4501.83	1186.41	123.74	364.149	688.673	725.386	950.712	203.816	5.18985	0.0123557	1.7821	up
neg-M595T379	446.816	592.383	2227.07	2253.56	1438.38	2774.14	6032.59	3420.53	10805.6	6548.04	3460.6	9049.71	0.247535	0.00312404	1.93724	down
neg-M596T368	444.582	864.285	1075.82	979.137	856.499	800.925	1503.78	1795.33	4006.71	1999.56	2066.18	1437.82	0.391998	0.00106513	1.503	down
neg-M597T150	1117.04	1254.89	1481.15	1297.88	1903.73	956.36	3066.45	2989.03	3113.78	2674.79	2508.51	1951.35	0.491358	0.000186334	1.15876	down
neg-M597T151	1675.52	1180.45	789.207	1530.19	630.139	1361.93	2927.44	2955.32	2451.6	2490.54	2914.89	1681.62	0.464772	0.00227082	1.36952	down
neg-M597T203	14057	18468.6	4978.74	11751.6	10000.7	6452.84	1925.25	2521.62	3902.89	4404.97	6689.4	3775.98	2.82986	0.00342391	1.39022	up
neg-M598T203	4283.34	4789.54	1683.42	3557.35	3013.74	2337.66	864.723	1108.39	1632.65	1770.54	2230.14	1463.61	2.16813	0.00507386	1.16128	up
neg-M599T178	6375.56	5268.8	3519.4	3252.31	7343.96	3957.32	1565.51	2105.26	1383.58	1997.37	2689.33	1293.23	2.69318	0.000289023	1.23669	up
neg-M599T204	2390.8	5607.01	20871.2	21535.4	15317	44050.4	115968	28089.1	347704	58020.3	43873.6	137472	0.150141	0.00734756	1.7502	down
neg-M599T270	2281.78	1394.41	2317.35	1661.47	1879.69	2623.63	4448.86	5736.84	2092.79	4190.98	4574.54	3818.64	0.48902	0.00274946	1.28636	down
neg-M600T204	950.008	1798.39	5996.11	6282.84	4764.64	11951.3	27041.8	8226.36	79640.7	14670.1	11468.8	33025.4	0.182356	0.00747768	1.66102	down
neg-M601T150	8517.53	8663.28	3269.65	7646.29	5852.08	6052.52	3129.05	1795.62	1744.59	2699.49	4548.58	2510.56	2.43497	0.00160296	1.42388	up
neg-M601T222	1098.98	954.015	484.364	953.472	447.813	304.426	158.938	208.571	306.682	226.197	236.039	270.796	3.01521	0.00347405	1.52656	up
neg-M602T207_1	7718.12	7460.98	14540.1	13186.4	8747.48	13207.9	28685	25749.4	25670.6	23998.6	19901.3	24654.1	0.436307	0.000441384	1.18675	down
neg-M602T300	4023.22	5240.2	2275.84	4918.55	3920.2	3428.05	1250.08	1926.86	2453.98	1706.78	1521.58	1701.17	2.25427	0.00048835	1.44743	up
neg-M604T193	677.664	928.936	778.029	1593.17	954.539	909.876	2118.64	2412.37	2392.37	1266.26	1997.49	1543.11	0.498047	0.00124045	1.30462	down
neg-M605T239	1912.12	1562.95	1666.47	1576.97	3975.07	1231.8	399.865	459.826	681.316	1181.33	945.199	773.403	2.68533	0.00202514	1.33449	up
neg-M605T264	1263.29	1325.54	509.472	912.524	1150.06	833.971	1744.33	2659.59	2005.26	1539.7	2011.6	2459.76	0.482668	0.00196256	1.68668	down
neg-M606T135	1462.68	606.509	976.162	1704.37	1483.55	1098.58	4171.81	4383.6	1743.33	2404.57	2001.27	2269.49	0.431943	0.00375319	1.5105	down
neg-M606T257	1171.98	1454.34	1359.09	641.922	823.064	1662.33	2294.16	1563.06	3378.36	2596.26	2088.8	2965.47	0.477809	0.00259661	1.41528	down
neg-M606T58	4717.49	3190.92	2668.66	5166.07	2801.95	3054.42	7438.84	5640.17	13263.6	7034.8	7066.36	7503.28	0.450486	0.00066529	1.388	down
neg-M607T286	4774.8	5297.51	2545.53	3808.71	6269.93	2490.63	1176.13	1217.72	2825.8	1824.59	942.515	2036.25	2.51293	0.002311	1.42542	up
neg-M607T407	1577.01	1198.34	2307.62	586.738	2074.94	1327.82	4337.46	3710.98	5208.1	4901.06	4279.22	7799.96	0.300047	0.000634169	1.87768	down
neg-M607T442	1043.23	1010.69	3217.8	2041.93	2667.25	4277.72	5565.65	6057.22	7153.82	5982.3	8141.9	8092.61	0.347826	0.00373661	1.7562	down
neg-M608T190	611.435	764.215	617.696	564.425	778.167	229.149	265.897	306.67	180.73	304.874	309.286	130.9	2.37933	0.00530906	1.144	up
neg-M608T442	1042.66	1182.91	1381.68	896.117	1174.35	1678.07	2289.25	2345.46	2774.23	2618.01	2742.62	4418.15	0.427968	8.2979e-05	1.48573	down
neg-M609T159	2793.58	2261.34	5740.44	1137.06	5938.72	5678.22	20801.8	11777.4	5804.48	10451.3	9902.24	11022.2	0.337579	0.00596838	1.6849	down
neg-M609T294	2007.41	1395.47	709.74	1198.69	1257.06	849.341	407.09	398.289	338.517	457.869	511.156	370.077	2.9874	0.000456513	1.58881	up
neg-M610T283	726.614	1407.76	2307.48	720.703	1072.01	1150.6	365.144	364.821	396.113	352.414	412.948	345.202	3.3019	0.0013896	1.48539	up
neg-M610T294	584.983	600.154	304.142	520.472	525.704	354.037	175.678	201.773	113.548	239.597	271.374	216.674	2.37107	0.000470139	1.37217	up
neg-M611T266	3274.65	2253.1	1395.11	1613.76	1921.93	1496.53	616.439	903.683	922.478	996.33	1194.3	770.281	2.21246	0.0009166	1.38507	up
neg-M611T365	1103.63	1073.12	2728.08	1722.6	1048.04	1083.8	2006.85	3225.09	5848.29	14292.2	6106.66	6801.69	0.228816	0.00263775	1.80164	down
neg-M611T52	4029.74	2238.27	2621.03	2286.62	1807.52	2987.79	5622.61	6239.69	7867	4848.13	3310.08	4334.13	0.49566	0.00190948	1.37688	down
neg-M612T283	195.614	438.927	462.553	288.111	513.229	458.44	188.428	130.679	124.695	128.154	162.19	125.79	2.74075	0.000683837	1.27246	up
neg-M613T134	1108.31	1158.9	4899.16	6354.13	3709.48	9545.59	26790.5	10696.8	19392.4	12270.7	14885.7	14460.6	0.271843	0.00672196	1.60742	down
neg-M613T255	135234	136769	52074.5	95082.4	120019	49300.5	5522.87	26851.9	17674.8	22315	44229.1	8910.38	4.68893	0.00156473	2.00631	up
neg-M613T519	353.396	198.152	374.322	587.854	357.361	624.76	1589.33	1307.91	1755.5	1714.05	1253.51	1489.33	0.273979	0.000257322	1.8712	down
neg-M614T191	4954.21	5814.24	2713.65	2994.13	3789.62	1551.3	877.011	1812.13	1345.85	1883.2	1429.62	878.805	2.65202	0.00339631	1.33413	up
neg-M614T255	35707.9	35659.6	13792.1	22107.6	30601.6	13577.5	1981.89	7681	5512.95	6636.8	11653.5	3562.21	4.09001	0.0010741	1.87657	up
neg-M615T191_1	2518.1	2864.52	1663.82	1487.64	2163.61	890.473	553.335	1519.72	736.22	962.863	861.476	615.093	2.20781	0.00666017	1.18643	up
neg-M615T235	10671.8	8518.39	5239.78	7196.93	11618.8	5217.53	962.551	3726.94	3208	2780.33	6748.26	1374.42	2.57776	0.0106619	1.46329	up
neg-M615T255	7472.07	7132.67	3315.67	4904.15	6750.4	3109.6	1787.84	4134.75	2148.6	2275.05	2771.11	1930.03	2.17211	0.00429862	1.28237	up
neg-M616T190_1	768.616	709.814	313.175	436.396	1340.94	234.274	63.7864	267.403	32.6694	233.788	132.055	216.091	4.02119	0.00771745	1.63555	up
neg-M616T235	4053.27	6604.39	2097.26	2177.47	4809.97	2108.17	1043.53	1782.09	1899.74	1515.86	1534.02	1114.08	2.45807	0.00811955	1.25379	up
neg-M617T160_2	1933.45	2706.68	1063.65	1920.91	2227.3	431.472	561.108	689.084	116.668	495.85	570.543	330.34	3.72105	0.00701612	1.45511	up
neg-M617T347	2698.47	4866.6	2772.08	4118.61	4334.6	2612.45	1286.35	2030.01	1283.3	1878.99	1883.33	1559.36	2.15725	0.000433148	1.47161	up
neg-M617T414	41820.1	14713.2	8718.4	22841.2	16560.1	18715.9	2811.98	5607.14	7229.49	4043.16	16054.3	6233.8	2.93876	0.00594872	1.71782	up
neg-M617T432	431.702	514.054	1778.8	1149.18	1413.99	1483.73	4092.96	4017.64	7442.24	4147.74	4690.67	6548.21	0.218862	0.000525697	1.84524	down
neg-M617T439	186509	173795	42011.4	107650	94835.9	104724	6178.28	23769.4	23426.3	18105	62326.1	29343	4.34897	0.00235214	1.92202	up
neg-M618T414	14256.3	7646.47	3871.09	8261.12	5205.99	7188.5	1537.19	2755.35	3687.65	2133.42	6306.89	2352.98	2.47314	0.00633236	1.58059	up
neg-M618T439	113872	56337.8	14893.9	35403.2	31577.4	34575.6	2745.44	5318.21	10553.4	6883.96	21169.2	11115.8	4.96071	0.00242642	1.99577	up
neg-M619T161	29502.5	32582.9	29743.2	50703.3	18488.1	18277.1	14275.5	13827.7	11494.2	16155.4	13481	13579.4	2.16508	0.00498604	1.37007	up
neg-M619T311	1040.17	775.903	729.764	459.255	620.312	405.979	2142.71	1687.2	2738.28	1588.23	1745.99	2461.34	0.326065	0.000103585	1.97557	down
neg-M619T438	11801.6	12843.6	6557.28	14076.6	11769	13333.9	1859.3	3558.82	1942.9	2073.84	9457.38	3018.82	3.21216	0.00197819	1.79332	up
neg-M620T159	788.042	1115.28	2878.59	3239.96	1848.13	2531.08	6418.63	5321.25	8457.6	4606.13	5114.29	5253.5	0.35259	0.00300415	1.45549	down
neg-M621T185	6610.65	15259.8	1910.62	31897.3	2849.62	6687.94	612.094	1172.84	1527.39	612.518	631.818	608.427	12.6263	0.00251002	2.5132	up
neg-M621T227	6225.14	6475.65	3719.78	4559.55	7017.3	3762.81	972.428	1861.38	3362.54	2295.82	2489.26	1492.29	2.54617	0.00142727	1.56749	up
neg-M621T254	3525.71	2340.79	1871.91	2542.71	6969.55	1253.14	1229.48	1127.12	1200.84	942.64	1024.84	826.972	2.91312	0.010581	1.14219	up
neg-M621T398	1289.7	1345.35	1528.74	1398.12	539.222	1237.86	2973.04	2302.71	2975.12	1924.01	1460.2	3293.65	0.491602	0.00539131	1.17249	down
neg-M622T227	2029.75	2187.14	1322.11	1360.08	3458.5	1569.92	727.529	1108.75	1202.68	812.491	814.678	722.659	2.21339	0.00226368	1.1857	up
neg-M623T205	6401.94	4269.2	4129.93	3502.59	7811.08	1588.12	1985.3	2177.48	1120.66	1436.95	1458.35	940.148	3.03796	0.00408451	1.47222	up
neg-M623T226	2548.75	1963.99	1436.28	3269.27	3105.5	1671.3	1244.88	1268.61	1074.86	919.12	1552.44	559.105	2.11438	0.00379822	1.11586	up
neg-M623T233	1752.89	1584.77	1012.76	1565.85	1012.58	842.828	562.801	727.408	446.623	742.663	728.348	599.111	2.04144	0.00135769	1.11306	up
neg-M623T50	4014.23	3381.63	2907	1897.11	3147.26	2067.66	1299.87	1344.88	1347.15	737.888	1299.98	1407.84	2.34147	0.000334247	1.5166	up
neg-M625T174	1305.71	2794.76	1870.91	2137.84	4099.5	2055	832.258	759.452	2076.46	1246.34	957.717	733.994	2.15913	0.00629277	1.0986	up
neg-M625T200_1	4855.07	3436.62	7536.52	7072.1	3631.9	6886.46	26860.8	20838.2	29975	17202.3	10784.9	15564.6	0.275673	0.000117128	1.58744	down
neg-M625T383	1864.85	1439.59	1756.19	1043.65	1309.79	2612.06	3779.56	2109.03	4624.85	4619.55	2280.38	5301.09	0.441398	0.0032968	1.3048	down
neg-M625T408	344.288	402.061	1487.13	1437.83	885.199	1117.77	1707.2	1853.66	5553.58	4123.38	1881.15	4508.34	0.289101	0.00391424	1.61163	down
neg-M626T198	1206.46	1239.05	1892.48	2065.94	967.347	2760.1	7333.04	5380.56	14478.6	7147.67	2673.39	5783.79	0.236731	0.000696467	1.91105	down
neg-M626T245	1530.25	1096.58	508.457	964.746	2244.44	468.508	467.851	249.477	340.033	574.711	433.209	328.289	2.84637	0.0116416	1.16893	up
neg-M627T245	3739.39	1904.82	1045.09	1551.19	2592.04	858.386	457.46	674.938	1042.61	891.718	801.076	435.612	2.71666	0.00791363	1.43051	up
neg-M627T281	3271.31	2846.49	1875.01	2720.23	4538.59	2458.12	933.748	1134.25	1176.25	1306.71	1576.81	1138.54	2.43724	0.000246085	1.11568	up
neg-M627T293	1934.6	1024.83	1441.58	794.505	1638.94	2142.31	2286.09	2893.06	2199.17	2168.99	5787.49	2625.86	0.499802	0.0106679	1.23296	down
neg-M628T169	1576.15	2015.21	2371.62	1812.46	1932.12	1988.43	6610.93	5386.11	4410.93	5069.64	3498.31	3656.33	0.40849	6.26122e-05	1.26939	down
neg-M628T225	444.097	393.676	558.767	1685.16	576.446	701.529	2306.87	1484.56	1915.11	1771.14	1961.32	1978.79	0.381832	0.00288814	1.77485	down
neg-M628T423	743.336	817.357	1544.03	926.077	1690.92	2097.24	1874.7	1780.92	4762.46	2545	2921.37	3140.59	0.459262	0.00638215	1.23715	down
neg-M629T143	6823.57	21888.5	3895.85	20213	4414.6	3905.39	1780.88	1277.49	2468.11	1296.23	1459	675.687	6.82575	0.00207887	2.21141	up
neg-M629T158	3009.9	1970.32	4226.64	2726.45	2508.85	5049.76	8176.94	5205.07	12469.5	6618.34	3926.21	6177.01	0.457846	0.00529615	1.32702	down
neg-M629T235	34734.9	34182.4	12898.8	21758.9	34992.3	8137.08	3058.04	9015.56	2238.95	7513.11	12784.6	5187.88	3.68621	0.00469931	1.66998	up
neg-M630T143	3351.3	6566.56	1620.58	5928.77	2460.93	1476.59	719.469	991.486	1836.53	1029.74	1055.45	1044.47	3.20567	0.00806889	1.63167	up
neg-M630T235	12279.6	11952.4	5124.62	9198.37	13128.8	5413.03	1369.42	4014.88	3281.79	2023.97	6138.15	2469.56	2.95872	0.00240316	1.56724	up
neg-M631T155	35295.4	14767.3	15266.5	29264.7	12541.9	8951.12	10908.4	8746.29	3082.74	5148.96	10213.9	4498.04	2.72516	0.00784253	1.53845	up
neg-M631T223	7058.68	7977.28	4724.68	5616.25	5394.1	4802.64	1086.28	2929.38	3298.43	2017.78	4579.16	2048.67	2.22897	0.00576836	1.4653	up
neg-M631T353	6380.9	2794.26	1054.98	1826.04	6061.14	1758.86	582.439	737.217	516.642	644.419	996.44	617.859	4.85375	0.00418031	1.81462	up
neg-M631T368	6214.63	4668.41	2153.12	2531.81	14691.8	2447.81	939.603	1103.86	984.23	1076.9	1287.55	806.727	5.27637	0.00467732	1.6463	up
neg-M631T457	630.164	682.29	1803.48	1013.01	1446.09	2620.49	1907.66	2529.66	2902.02	3004.84	3572.96	4564.17	0.443449	0.00877144	1.19569	down
neg-M632T155	8136.26	4750.98	4172.11	5651.23	4427.91	3198.62	1720.8	2464.46	2221	1719.11	2046.32	2828.24	2.33364	0.000539148	1.44861	up
neg-M632T223	2289.77	3530.85	2070.59	4137.93	1957.8	2567.11	633.988	744.655	1255.65	1362.79	1382.23	1193.07	2.51873	0.000532156	1.53096	up
neg-M632T353	2620.8	1233.47	681.377	1223.73	2668.98	599.352	473.762	384.149	440.334	323.079	602.006	445.536	3.3826	0.00768789	1.55416	up
neg-M632T385	3206.25	1697.56	679.545	1281.28	3379.72	849.714	397.147	475.649	464.723	545.341	589.51	447.488	3.79953	0.00715317	1.65446	up
neg-M633T134	406.429	842.526	3018.36	3292.59	1847.18	4310.59	10718.9	6507.58	8733.04	5712.68	8867.3	7451.13	0.285841	0.00887253	1.58453	down
neg-M633T203	5395.5	5330.78	3068.23	6079.47	14285.8	1956.83	2360.76	1661.99	945.279	1362.17	1379.19	1894.88	3.76048	0.00604505	1.31714	up
neg-M633T382	212526	258641	35902.6	152775	148012	46728.4	7777.9	15931.7	5562.96	11920.6	36667.9	13096.5	9.39542	0.000503151	2.2183	up
neg-M633T423	651.945	720.702	1067.71	1062.2	679.081	1428.83	1463.2	2070.99	4306.49	2529.08	1352.4	2369.87	0.398131	0.00239331	1.36068	down
neg-M634T134	673.271	410.961	1116.53	1392.01	638.174	1553.32	3932.39	2266.18	3118.32	2111.67	3031.07	2747.54	0.336154	0.00152331	1.53234	down
neg-M634T382	129522	86598	12492.6	49629.3	48027.6	15954.9	3303.17	6695.85	2267.66	5340.76	13369.2	5246.3	9.4477	0.00134453	2.20516	up
neg-M635T308	1210.56	1056.33	675.02	1178.12	1460.27	532.669	449.328	278.457	601.819	535.334	482.18	543.895	2.11447	0.00484926	1.16842	up
neg-M635T382	15839.8	6601.13	9952.42	11697.5	12146.6	5413.64	846.797	3357.08	3328.39	4509.68	4002.22	2317.73	3.35755	0.00239244	1.56272	up
neg-M636T154	4641.3	4749.87	10409.3	2484.04	4509.5	3244.03	1206.38	2006.05	2947.23	2369.87	2869.4	831.454	2.45602	0.0113133	1.41678	up
neg-M636T403	3670.47	2610.97	1450.48	3502.7	4710.5	1734.52	2104.24	605.189	795.712	1422.07	1132.87	1055.21	2.48474	0.00567459	1.2902	up
neg-M639T375	7072.16	8432.06	2269.46	5000.83	10632.7	3955.08	832.17	625.815	905.783	165.253	457.924	538.978	10.5965	4.08329e-05	2.59266	up
neg-M640T375	4113.79	3128.77	1534.82	2064.21	3887.44	1225.04	755.265	951.088	694.301	445.017	1179.38	482.806	3.53917	0.000950548	1.7869	up
neg-M641T154	1759.36	1693.92	2235.08	1709.61	1663.39	719.631	543.249	817.939	219.699	275.588	182.685	342.401	4.10697	0.000495819	1.85214	up
neg-M641T194	1932.61	1009.16	265.062	242.04	1839.24	127.416	79.4578	78.0637	179.185	109.176	101.614	50.7841	9.05183	0.0111197	1.5916	up
neg-M641T203	9770.74	12120.4	7225.8	9030.97	15267	4921.19	3731.28	4440.2	5931.36	3628.17	6234.48	4221.11	2.06964	0.00624488	1.06263	up
neg-M641T264	6981.66	5292.27	1565.73	2522.78	6722.84	1845.21	743.538	954.459	972.507	863.824	1260.35	900.238	4.37767	0.00400435	1.54018	up
neg-M641T301	6826.2	4615.59	14594.9	6410.35	8647.67	11053.9	17687.3	14055.3	15156.1	17486.7	37416.2	15274.5	0.445425	0.00460329	1.36299	down
neg-M642T179	24194.8	26639.3	27491.5	20203	11999	27217.9	60645.9	69974.8	65142.5	43625.6	32867.8	31315.1	0.45375	0.00261378	1.12908	down
neg-M642T264	2425.21	2191.95	682.261	1420.4	2652.27	1193.17	621.019	689.864	642.168	670.196	702.83	574.934	2.70834	0.00789856	1.25545	up
neg-M642T301	2494.63	2063.01	4519.63	2564.19	3049.36	3839.59	4762.66	6491.27	5705.49	9548.22	16914.4	4488.27	0.386773	0.00641948	1.4037	down
neg-M643T219	2913.99	6280.48	1480.11	7106.39	13492.4	1335.77	330.191	796.825	1495.68	903.269	709.751	498.82	6.8875	0.00452954	1.6251	up
neg-M643T252	91611.4	91652.4	16310.8	57364.7	306858	19408.6	1410.89	8746.5	7991.02	7470.65	15679.5	3219.57	13.1004	0.00232426	2.00779	up
neg-M644T219	2229.35	2705.24	721.825	3134.3	4970.04	1581.05	34.5191	150.907	272.765	35.6305	269.618	49.662	18.8682	0.000124274	2.68208	up
neg-M644T234	1881.18	1681.79	2488.6	2963.71	1853.23	3320.55	6396.43	5808.15	3874.95	4989.7	4078.73	4645.26	0.476251	0.000414239	1.311	down
neg-M644T252	24905	23157.9	5161.52	15092.1	80216.4	7073.72	4207.55	3406.16	3147.59	2553.12	5170.21	1680.43	7.71664	0.00666992	1.58475	up
neg-M645T127	13589.5	16049.2	9911.46	10026.3	7543.39	25553.4	3139.68	3856.71	7754.45	7836.93	6073.44	6951.32	2.32146	0.00635491	1.14166	up
neg-M645T252	5127.95	5320.1	1641.89	3111.18	12486	1925.93	1459.67	1471.6	1141.55	672.562	1307.73	1070.26	4.15716	0.00893287	1.28961	up
neg-M645T262	506.127	413.038	1013.8	450.193	550.948	444.58	2322.33	1868.06	1018.83	1452.24	802.341	877.575	0.405052	0.00303546	1.41736	down
neg-M646T271	1493.43	713.355	1392.88	711.118	655.908	1248.82	2527.52	2473.57	1130.7	2292.36	2268.23	1742.41	0.499848	0.00532382	1.0686	down
neg-M646T428	261.587	278.856	553.718	609.321	397.076	355.26	866.236	961.902	730.605	1109.23	1466.9	577.949	0.429878	0.00138286	1.46808	down
neg-M647T134	5685.01	6218.58	5734.46	9596.05	4434.65	11457.5	619.497	1731.81	611.741	1348.77	1391.46	511.26	6.93957	3.47336e-05	2.64734	up
neg-M647T137	2246.48	3765.68	3136.91	7344.68	681.681	5552.26	311.158	918.21	888.81	808.949	705.891	277.758	5.81155	0.00337485	2.22211	up
neg-M647T236	5209.64	6930.87	10452.5	11876	9063	12789.8	23517.6	20450.3	19621.1	19334.7	19489.9	24226.3	0.44474	0.00122186	1.14006	down
neg-M647T338	19408.2	6445.3	1432.54	5949.15	4515.9	1558.92	767.3	789.597	822.327	843.983	706.127	655.887	8.57321	0.00678162	2.14807	up
neg-M648T134	2090.88	2402.91	2301.95	2919.28	2062.42	4177.29	1032.45	1115.42	716.695	839.55	1475.97	886.933	2.62975	8.02196e-05	1.80796	up
neg-M648T236_1	2306.55	3464.51	6106.45	6172.74	4352.9	5240.72	13119	12263.6	10961.9	10816.1	11847	13932.5	0.378994	0.000886352	1.15377	down
neg-M648T236_2	2005.91	2099.12	3935.21	3501.22	2780.61	4727.95	7790.95	6348.49	5381.81	5912.44	5440.89	7463.15	0.4969	0.0020888	1.1117	down
neg-M648T338	7578.77	2861.41	727.671	2578.51	2050.95	845.436	359.404	303.119	422.783	318.927	334.052	357.883	7.9396	0.00383063	2.16264	up
neg-M648T367	3949.6	2616.17	731.157	2233.21	2659.24	2030.36	500.4	428.188	529.566	554.674	644.699	811.889	4.09859	0.00144322	1.74019	up
neg-M649T134	561.164	521.137	2092.54	1943.73	1643.26	2679.56	6300.25	4242.53	5678.3	3796.47	5778.37	4689.52	0.309701	0.00477713	1.65145	down
neg-M649T236	500.703	568.725	1036.18	1043.31	754.015	828.685	2358.4	1771.49	2062.26	2205.09	1834.93	1770.78	0.394204	0.000241214	1.15207	down
neg-M649T342	15296.7	6634.36	1868.04	8012.67	8944.39	2335.22	1063.9	1787.18	1247.75	1117.84	1599.07	1377.81	5.25918	0.00688155	1.81683	up
neg-M649T380	40959.8	57515.5	3924.05	91493.5	11237.1	15933.4	539.935	1092.65	731.212	1090.87	885.547	795.506	43.0443	0.000713539	3.12833	up
neg-M649T432	560.566	518.8	2693.67	1904.31	1570.93	2674.1	5787.01	6642.41	8412.16	10111.5	6385.18	11395.6	0.203603	0.00137189	1.90689	down
neg-M650T134	732.557	696.437	812.505	934.567	726.01	1184.68	2355.74	1350.02	2254.23	1464.68	1985.03	1546.09	0.464298	0.000147893	1.34696	down
neg-M650T342	5485.49	2614.13	1384.72	3319.51	2506.63	4618.48	1783.51	1116.73	844.534	799.04	900.17	784.124	3.19984	0.00134487	1.61033	up
neg-M650T381	13993.8	18287.9	1624.65	29673.8	4354.16	6060.18	478.974	590.901	556.709	732.644	649.492	501.364	21.0805	0.00153312	2.74794	up
neg-M650T433	468.571	382.817	1409.01	1030.4	1264.77	1342.89	2747.18	2837.78	3914.48	3185.57	2803.44	4997.85	0.287922	0.00133653	1.60653	down
neg-M651T161	57014.1	51928.3	47092.5	57385.6	22834.3	40102.6	13019.8	16565.2	9280.84	14676.9	18246.2	12397.2	3.28269	8.94316e-05	1.60363	up
neg-M651T191	61914.8	57226.1	24629.1	29498.4	57871.2	15726.8	6349.56	12828.6	8425.24	11888	10844.9	6640.3	4.33277	0.000875608	1.52517	up
neg-M651T287	2456.44	2751.43	1621.58	1384.8	3103.45	1167.28	880.931	843.89	1032.99	931.289	920.971	984.113	2.23178	0.00573832	1.12245	up
neg-M651T380	3153.51	4162.4	971.613	4038.71	2709.69	6360.88	625.968	685.273	696.748	784.484	1125.13	2762.13	3.20324	0.00681559	1.71771	up
neg-M651T414	2939.69	2116.86	2715.23	2017.75	2105.63	2971.87	6146.99	6486.58	6582.52	5329.73	8208.49	5498.16	0.388655	2.35291e-06	1.58749	down
neg-M651T500	2057.99	1197.35	3308.46	812.932	1994.62	2849.48	8905.41	6279.74	3449.78	4387.42	4518.86	3726.73	0.390843	0.00448904	1.33705	down
neg-M652T161	15853.5	13780.7	13473.5	16500.4	8840.15	11136	5468.97	6057.06	4592.82	5677.89	6492.93	4842.75	2.402	5.3786e-05	1.50792	up
neg-M652T191	17762.7	15576.2	9379.21	9786.73	16232.9	8187.05	2511.11	6344.04	5496.42	3863.88	5579.25	5611.77	2.61591	0.000651276	1.22129	up
neg-M652T414	1851.57	998.235	1665.54	1182.76	1155.73	1229.61	3489.86	3059.09	4140.29	3114.87	3056.94	2943.91	0.408152	4.2247e-05	1.74225	down
neg-M652T500	832.293	461.445	1416.6	357.321	807.853	1188.85	3263.81	2318.9	1335.51	1748.6	2255.14	1303.25	0.414255	0.00617118	1.24728	down
neg-M653T301	4444.92	5159.34	3439.71	5297.51	3651.97	4146.99	1625.21	2022.9	2356.75	1586.07	1662.35	1292.12	2.47885	1.14927e-05	1.63947	up
neg-M653T354	86769.3	22657.4	9190.83	10935.8	6592.37	21684.6	3065.8	3391.44	4001.53	4900.69	4490.71	5145.19	6.31438	0.0111354	1.98914	up
neg-M654T133	886.214	617.32	2230.63	2891.6	1599.28	1522.7	7644.57	5445.31	3368.56	4517.94	3430.52	4023.72	0.342861	0.0027291	1.68235	down
neg-M654T354	24688.4	8400.09	3623.42	4180.59	3140.92	8081.94	2135.74	2087.19	2272.7	1846.33	1254.2	2384.6	4.34992	0.0104965	1.83417	up
neg-M654T444	903.217	827.19	1195.17	1095.41	1265.68	536.877	3322.83	4315.05	1447.36	2211.45	4286.02	1394.58	0.343019	0.00329323	1.58888	down
neg-M655T148	6628.34	7881.13	4465.25	8210.18	21322.8	3395.41	1640.98	2387.22	2445.65	1624.22	1970.07	1749.78	4.3919	0.00303492	1.36775	up
neg-M655T204	1185.77	758.04	252.055	376.211	808.021	213.591	19.4486	76.6801	82.3061	132.624	23.0282	149.208	7.4358	0.00116581	2.00158	up
neg-M655T294	3633.9	2351.58	1034.66	2377.07	2002.86	1091.73	513.149	592.638	596.372	697.854	847.874	596.79	3.24912	0.00183471	1.57283	up
neg-M656T148	2795.61	3189.51	1832.17	2961.99	6433.34	2170.34	1305.26	485.616	1181.6	1403.07	1035.22	948.853	3.04782	0.00106258	1.28137	up
neg-M656T376	6846.97	8176.99	4254.65	4988.39	10776.1	3747.95	1218.33	1558.39	2497.38	3205.88	1271.63	2042.88	3.28891	0.000426273	1.77964	up
neg-M657T131	8232.59	10077.2	3558.15	3548.46	5207.97	4654.51	2003.91	1660.84	914.078	1713.69	1992.16	1181.11	3.72698	0.000241143	1.93381	up
neg-M657T145	7865.16	8363.27	6790.57	8873.19	5150.64	3727.08	3804.27	2060.88	4072.21	2924.02	1679.46	2816.71	2.34883	0.00138135	1.39571	up
neg-M657T244	4477.44	3451.89	1380	1467.14	4745.09	2026.15	714.924	538.101	1081.08	1240.29	878.917	994.814	3.22087	0.00316532	1.37793	up
neg-M659T233	17828.4	18976.6	5970.77	12305.8	30674.3	6610.46	2482	4421.5	3974.1	3926.99	5421.59	2551.02	4.05521	0.00291584	1.44787	up
neg-M659T248	4299.52	3610.37	2238.29	2817.4	3590.71	2937.26	1152.74	1404.19	1412.55	1255.51	2062.26	1083.03	2.3289	7.96473e-05	1.53583	up
neg-M659T275	3307.57	4641.14	1667.98	3398.24	4526.92	1344.21	849.092	1394.01	1602.67	472.958	1549.33	1106.15	2.70798	0.00678895	1.4953	up
neg-M659T277	179.222	367.414	1133.92	1753.77	176.156	630.193	7022.95	2352.87	8349.51	5446.94	939.437	1117.06	0.168089	0.00788882	1.68738	down
neg-M659T321	11729.2	7588.72	2460.01	3982.45	1912.32	3694.38	737.224	838.324	1510.71	1197.09	1112.09	1930.47	4.28166	0.00358197	1.97286	up
neg-M660T233	6470.56	6638.71	2540.19	5621.68	10345	2408.14	902.224	2267.23	1992.04	2032.46	2817.13	1231.31	3.02643	0.00587441	1.29969	up
neg-M661T255	7160.81	8003.38	17470.1	12863	7847.02	7597.73	29735.4	38023.7	11744.7	27001.3	23740.8	16481.1	0.415343	0.00365241	1.14044	down
neg-M662T255	2325.25	2653.92	4532.33	3625.29	2461.65	2406.48	7440.88	9771.19	3468.59	6818.86	6288.89	4486.99	0.470405	0.00348022	1.15052	down
neg-M663T224	3505.4	3076.05	1152.53	3632.22	4241.3	2147.18	620.651	1548.12	1326.86	604.311	2318.32	429.885	2.59262	0.011482	1.45118	up
neg-M663T269	5251.6	9227.7	1713.37	4870.15	3841.43	2581.62	1191.77	1144.31	2215.95	1335.36	863.077	1927.16	3.16744	0.00492626	1.63601	up
neg-M664T231	1502.08	730.853	1580.22	633.326	1587.08	714.479	473.925	451.041	464.11	424.489	602.973	470.146	2.33764	0.00705998	1.21129	up
neg-M664T269	2088.4	3078.39	1695.22	1667.79	2101.74	1601.04	744.042	774.799	1227.45	508.677	800.193	691.576	2.57705	0.000106279	1.66519	up
neg-M664T438	9887.82	6230.1	4253.1	6824.74	6200.35	8628.43	1102.06	3005.62	2340.95	3056.27	4166.03	4099.75	2.36482	0.00443225	1.29335	up
neg-M665T136	5676.32	3526.43	1568.53	3484.43	3158.35	1194.8	1309.18	869.617	669.31	1071.91	811.197	695.667	3.42902	0.00331938	1.48182	up
neg-M665T327	9735.81	6200.15	1152.88	11667.1	3832.13	3840.17	596.762	761.109	792.469	960.317	798.045	774.346	7.77875	0.00273391	2.0982	up
neg-M666T327	4100.38	2691.81	792.079	4623.81	1773.46	2103.56	356.783	450.496	398.424	545.092	524.235	333.886	6.16544	0.000868718	2.10943	up
neg-M666T363	4422.93	2767.71	958.216	5403.04	1802.32	886.97	538.893	795.786	675.551	569.635	1076.78	556.648	3.85475	0.0120275	1.59874	up
neg-M667T229	86271	48785.4	40828.7	40073.6	17824.7	44924	7493.56	15564.2	27361.7	18812.9	15728.1	16547.4	2.74567	0.00484175	1.39749	up
neg-M667T237	887.048	822.207	385.248	604.067	2387.79	211.734	159.024	64.8228	80.1016	172.384	287.287	56.8892	6.45709	0.00236057	1.71621	up
neg-M667T241	3492.93	4368.37	5101.04	9441.83	3331.32	6162.98	1353.97	5065.19	1098.53	1469.08	1302.27	1576.99	2.68822	0.00353375	1.66172	up
neg-M667T258	3823.88	6268.6	7966.33	17063.2	6917.4	9762.11	1349.84	10813.8	1233.37	2171.41	1492.46	1711.7	2.75942	0.0104898	1.59569	up
neg-M667T56	116443	79854.4	34151	20013.7	35608.8	65034	10392.7	17966.4	18374.5	18239.1	18062.2	26816.8	3.19618	0.00942575	1.22137	up
neg-M668T229	20460.1	12229.5	9603.91	9930.99	4828.11	10495.1	2650.99	4773.73	7304.88	5041.09	4601.98	4693.11	2.32396	0.00738388	1.25786	up
neg-M668T237	552.812	518.395	167.734	326.902	836.941	54.4613	21.9448	39.1694	119.66	72.5915	51.6996	28.2373	7.37241	0.00447544	1.74126	up
neg-M668T302	899.487	895.918	1863.01	1108.72	1319.53	1489.88	5179.33	1968.98	2726.09	2485.97	3085.67	2152.92	0.430511	0.00127827	1.42061	down
neg-M668T56	29148.5	20357.8	9518.03	6475	10485.2	17108.2	4017.39	5704.96	6108.14	5690.51	5950.71	7899.47	2.63188	0.0107657	1.17754	up
neg-M669T230	1518.86	1225.71	423.932	1005.71	2773.37	359.432	205.338	244.443	224.357	234.731	255.365	195.797	5.37269	0.00577827	1.59313	up
neg-M669T306	73156.7	46753.1	8354.24	29831.9	11036.6	24126.5	2063.8	1961.14	6787.08	2543.31	2054.52	7468.76	8.44715	0.000871612	2.50016	up
neg-M669T328	55487	12825.6	5432.72	10155.4	5035	18848.3	1984.26	2233.68	2897.14	3403.39	4694.53	2929.2	5.94107	0.00861142	1.999	up
neg-M669T386	2106.58	1871.69	6055.07	1208.27	3594.89	2694.94	9094.32	11143	8335.16	5025.78	5597.79	3645.86	0.409212	0.00814952	1.48387	down
neg-M669T56	6661.82	5044.49	2954.45	2855.35	3685.64	4281.1	1172.13	2138.51	2378.67	1636.4	1919.92	2445.92	2.1796	0.00147147	1.32788	up
neg-M670T143	1515.03	2210.68	3842.97	2317.78	1699.55	1456.33	10857.7	4169.8	3545.15	2917.44	5306.44	4517.33	0.416503	0.0059666	1.2411	down
neg-M670T203	786.458	681.245	992.102	683.114	1241.44	335.952	461.34	273.412	225.038	522.209	386.085	371.767	2.10742	0.0110693	1.04936	up
neg-M670T230	855.418	671.11	324.253	473.659	1142.56	201.424	116.517	112.933	155.308	235.485	222.889	133.735	3.75529	0.00399695	1.41401	up
neg-M670T306	19842.3	13709.8	3169.06	8689.89	4195.23	7452.84	1040.78	1314.82	2941.8	1455.73	1681.51	3224.33	4.89401	0.00193305	2.10236	up
neg-M670T328	15598.7	4315.72	2533.08	3496.49	2427.68	5724.17	1188	1477.37	1322.58	1927.48	1848.62	1394.73	3.72275	0.0102356	1.74245	up
neg-M671T199	9095.87	10067.3	4337.63	7714.9	6969.62	6465.72	2245.91	3395.85	3008.74	3607.18	3516.75	2889.44	2.39238	0.000292766	1.50749	up
neg-M671T244	4376.61	1665.24	627.207	1591.43	5572.42	421.72	265.419	132.286	209.558	322.695	277.611	127.057	10.6806	0.00321339	1.95916	up
neg-M671T301	5243.6	5103.27	3030.94	3400.61	7651.95	3860.67	1044.66	1551.75	1806.93	2353.8	2008.61	2390	2.53601	0.000658875	1.67785	up
neg-M671T380	1611.18	1500.88	2721.38	1462.34	3216.86	1813.9	5794.73	6503.34	2670.8	6828.84	6199.44	3827.45	0.387327	0.00097687	1.60389	down
neg-M672T243	2522.46	697.278	439.649	779.101	2600.06	275.537	164.277	207.005	176.229	215.522	230.414	189.341	6.18376	0.010006	1.59233	up
neg-M672T294	1697.22	1061.54	498.809	893.954	727.491	609.985	425.093	406.136	337.412	542.4	470.747	329.806	2.18546	0.00815122	1.1916	up
neg-M672T381	1056.44	712.398	1304.47	795.735	1139.9	1303.38	3046.92	2711.37	1763.38	5450.55	2927.06	1840.6	0.355827	0.000927702	1.68792	down
neg-M673T260	177642	294707	32008.3	181786	187255	99234.3	4365.56	8329.49	39472.2	13350.8	9102.01	56408.9	7.42303	0.00170574	2.39468	up
neg-M673T335	17886	13426.2	7148.39	7660.69	8758.48	12783.9	1936.6	4478.12	6015.18	5661.59	5782.08	7562.2	2.15244	0.0101107	1.45869	up
neg-M674T135	580.238	620.712	1235.61	965.547	1034.66	1309.05	3256.62	1499.94	2986.94	1818.93	1778.69	2065.14	0.428592	0.00114504	1.22463	down
neg-M674T192	1609.97	3069.57	1506.73	2021.68	2953.95	795.397	1369.31	880.767	538.397	835.392	528.889	611.79	2.50964	0.00665755	1.29406	up
neg-M674T260	50583.8	80072.5	5930.05	51764.8	53901.3	15751.8	1621.91	2914.31	12168.3	4614.09	3527.58	18438.5	5.96064	0.00756332	2.11927	up
neg-M675T119	554.414	1172.47	529.968	966.87	1643.04	498.31	410.536	340.753	203.661	323.395	318.964	313.805	2.8073	0.00371058	1.3434	up
neg-M676T202	4647.38	9746.43	27631.6	16663.4	14967.4	21083.6	69784.5	37314.7	111372	60060.4	49875.9	60522.9	0.243591	0.00103837	1.66574	down
neg-M676T255	3231.84	3595.81	1701.68	2511.32	3175.22	2091.68	692.874	1463.66	960.536	1061.36	1542.75	798.576	2.50125	0.000386119	1.50661	up
neg-M677T202	3369.32	3033.14	8083.89	5390.77	6284.3	6582.28	19517.1	11768.3	27541.4	16132	14475.6	17200.1	0.307065	0.00016986	1.70942	down
neg-M678T202	1125.97	1780.45	2328.19	1502.61	3022.41	2425.29	5323.19	3209.54	6878.9	4545.25	5333.09	4722.5	0.405995	0.000594771	1.35713	down
neg-M678T429	380.425	297.089	701.872	649.589	699.279	518.1	2101.95	2153.03	901.406	1625.29	1525.79	1290.66	0.338228	0.000257566	1.75683	down
neg-M679T134	2009.82	2190.49	3446.31	2572.34	1946.46	3322.6	6934.39	4615.78	6734.45	5073.52	5626.04	5623	0.447538	0.000107709	1.14949	down
neg-M679T313	8662.02	4520.28	8546.54	11082.9	5620.77	5623.95	20958.7	14450.6	27736.4	18348.4	8206.03	22802.5	0.391603	0.00242556	1.22603	down
neg-M679T394	23221.7	95020.4	12160	81810.6	18129.7	29870.4	4643.13	8350.76	3906.18	7121.95	18097.7	12861.6	4.73275	0.00780772	1.87192	up
neg-M679T429	291.418	305.772	558.772	479.326	514.461	489.047	1015.62	1086.69	893.197	914.381	920.625	763.245	0.471739	0.00050105	1.4418	down
neg-M680T135	945.759	923.154	1521.55	1401.9	912.786	1699.18	3080.71	2089.92	2654.2	4689.31	2462.34	2335.4	0.427702	0.000443469	1.29853	down
neg-M680T394_2	8744.23	32152.3	5926.42	29332.1	7183.25	11118.5	2847.28	4352.57	2093.98	2983.91	4726.2	5078.71	4.27742	0.00570667	1.8001	up
neg-M681T167	10308	11519.4	6631.44	14054.7	2486.9	5023.35	2302.26	2374.67	629.638	2838.52	2627.47	1857.63	3.96065	0.00350686	1.81593	up
neg-M681T263_2	1500.96	1378.12	595.297	1566.14	1821.54	664.825	340.162	474.37	437.413	543.723	503.146	362.129	2.82866	0.00296408	1.28767	up
neg-M681T380	7890.42	13751.3	3193.96	5018.83	6623.51	4724.84	1074.96	2501.83	2408.51	1526.59	3330.13	1991.85	3.21048	0.00180296	1.63944	up
neg-M682T168	2909.01	3842.61	3150.16	5509.32	4268.34	3013.49	1961.26	1759.23	1073.59	1833.79	1987.32	1460.18	2.25232	0.000180109	1.39919	up
neg-M682T384	2954.61	3515.47	1579.2	5553.09	3249.1	1669.99	1262.08	1183.62	1037.33	1421.04	1378.66	1246.26	2.46002	0.00786634	1.39163	up
neg-M682T456	255.884	292.163	714.749	456.415	593.723	498.91	946.028	1885.48	800.678	1608.6	1501.75	456.946	0.390562	0.00895352	1.43467	down
neg-M683T147	529687	340506	106093	178115	58861	143430	736.778	2797.57	2402.22	4469.97	5304.56	1243.31	80.0201	2.15653e-06	3.84702	up
neg-M683T306	13325.1	10638.6	7820.17	6694	8753.01	8784.02	1559.42	4155.92	3172.64	4642.52	4238.15	3945.06	2.5797	0.000887405	1.75766	up
neg-M684T146	123130	78323.7	23778.5	40024.3	14829.5	33101.3	1074.48	1353.69	664.428	1915.81	2416.73	619.887	38.9293	7.62843e-06	3.45123	up
neg-M684T229	2497.23	1649.04	1690.6	1678.54	1507.43	1686.46	455.44	1233.87	1154.54	1171.64	467.847	782.532	2.03372	0.00745491	1.46757	up
neg-M684T306	4112.84	3640.75	2286.53	2141.17	2974.15	2385.16	862.176	1035.56	1052.4	1585.09	1520.66	1675.14	2.26886	0.000393824	1.52113	up
neg-M685T121	1636.05	1178.53	607.134	918.317	1883.6	590.578	430.355	373.902	230.24	372.329	385.58	292.026	3.26909	0.00147255	1.35067	up
neg-M685T147	28185.2	18835.2	7010.86	10598	5844.08	9490.8	1772.57	1233.52	1184.34	1460.83	1561.42	1117.18	9.5997	0.0001821	2.69126	up
neg-M685T241	1498.01	1497.05	977.872	729.532	3823.77	1029.85	136.65	81.668	204.315	390.846	655.79	223.668	5.64467	0.000991851	1.75916	up
neg-M685T270	2347.96	1756.88	1616.28	1387.7	1195.45	1277.5	623.513	726.541	724.293	916.911	931.625	758.128	2.04694	0.00031463	1.25875	up
neg-M685T312	9055.64	12855.9	4615.74	8120.08	5039.2	7878.25	2341.57	3695.49	3397.38	3287.08	3929.68	3432.53	2.36833	0.00203195	1.47347	up
neg-M686T410	904.02	1402.59	1592.04	2242.09	1029.02	1096.35	1342.6	2297.62	3407.25	2428.97	3038.13	4224.83	0.493811	0.00872352	1.26608	down
neg-M687T240	3262.24	2934.75	2657.99	2104.78	3575.01	1710.48	384.111	1191.31	641.702	1153.78	851.408	604.695	3.36549	0.000254151	1.65591	up
neg-M687T261	8435.35	19538.7	3132.08	12990.1	15478.1	4819.67	1788.63	1418.44	3284.35	2831.87	1406.89	3315.57	4.58459	0.00307746	1.71917	up
neg-M687T266	1699.57	1620.84	6600.65	2753.93	2347.08	4496.06	8155.31	6536	7085.95	6305.71	7041.97	7415.96	0.458809	0.00959629	1.24278	down
neg-M688T261	3313.55	6329.42	2214.54	3877.89	4966.25	1921	862.935	1019.12	1860.68	1375.09	1241.87	1818.94	2.76607	0.00213683	1.40883	up
neg-M689T254	29253.4	20472.7	3863.36	11476.3	17107.1	6174.47	1582.58	2666.04	6045.62	3591.47	3030.48	5330.44	3.97127	0.00867934	1.83405	up
neg-M689T287	29479.9	52241.3	6407.7	26703.2	17421.2	13018.5	1345.82	4153.6	8405.76	4866.81	4062.98	7548.94	4.78121	0.00370272	2.07263	up
neg-M689T353	16490.4	5877.29	2558.97	4672.58	3218.29	5910.91	589.99	470.881	725.255	697.279	882.601	1300.86	8.29861	0.000214639	2.47474	up
neg-M690T253	3573.16	6291.23	2468.81	4274.18	15571.5	2320.05	1010.44	1370.39	2464.12	1664.75	897.201	2164.76	3.60428	0.0104692	1.58485	up
neg-M690T287	10852.2	14231.8	3225.5	7807.58	5849.07	5958.34	2201.47	1939.62	4162.9	3076.64	2764.31	5282.28	2.46688	0.00984393	1.48631	up
neg-M690T353	5172.17	2269.95	1165.78	2209.94	918.572	2335.72	861.84	770.58	618.744	549.352	576.422	597.057	3.54105	0.00519182	1.75386	up
neg-M691T134	1847.92	1610.39	4798.94	4627.76	3348.5	4274.34	11638.8	7996.19	8877.46	6120.87	10245.8	5199.57	0.409512	0.00327833	1.55087	down
neg-M691T203	923.931	1154.25	822.978	1366.48	1333.31	1145.05	417.134	574.917	357.695	424.655	507.383	503.542	2.42198	1.15649e-05	1.45823	up
neg-M691T238	6349.39	17751.4	5008.48	10095.3	12240.9	6801.03	1096.77	2152.36	4315.17	2395.86	4055.75	3550.79	3.31573	0.00184423	1.68713	up
neg-M691T262	622.149	495.008	950.009	754.303	505.801	437.465	2506.3	1473.23	815.635	1424.44	1027.19	892.432	0.462541	0.00648216	1.21276	down
neg-M692T238	3085.35	6849.98	2373.75	4021.13	5697.33	1960.25	701.351	693.526	1474.87	761.816	1294.43	1359.2	3.81656	0.000525197	1.7907	up
neg-M693T191	1163.91	1312.19	443.961	2534.86	774.678	376.536	198.953	173.506	203.018	271.862	314.077	290.605	4.54962	0.00482797	1.66887	up
neg-M693T301	15886.9	7415.63	3516.96	5482.48	6161.77	10548	771.922	1540.61	3652.42	3036.8	2105.17	3735.96	3.30203	0.0044291	1.81023	up
neg-M694T185	3377.22	3838.58	1734.02	2685.51	9794.79	1827.88	1398	654.874	597.694	938.746	1287.8	563.696	4.27473	0.00217016	1.43213	up
neg-M694T261	3873.22	4608.07	2396.38	1971.81	3375.32	1554.02	2573.24	1099.26	1313.05	1122.25	1496.46	1217.07	2.01543	0.011232	1.10274	up
neg-M695T270	124001	160006	23157	87671.9	41820.5	44940.6	11407.1	14815	20006.5	29673.6	9846.69	14048.6	4.82575	0.00329521	1.79179	up
neg-M695T290	12281.1	23085.7	6238.27	20236.1	7155.04	5550.11	3368.55	2455.32	3184	3234.59	2818.54	3696.63	3.97419	0.00386285	1.76158	up
neg-M696T270	35978.8	47882.4	7571.75	26110.3	13004	13994.5	4013.17	5070.27	7442.4	10536.9	3526.11	5176.45	4.0414	0.00466106	1.6978	up
neg-M696T290	4459.59	7546.29	2435.63	6990.84	3210.69	2381.43	1477.79	1166.06	1335.85	1339.42	1205.21	1316.3	3.44673	0.00251096	1.73176	up
neg-M697T242	6002.74	3756.32	1243.2	6195.77	4217.63	1953.84	821.244	849.025	882.121	1073.82	839.487	627.442	4.58842	0.00252461	1.79116	up
neg-M697T259	14970.4	22198.3	3077.25	9381.49	6663.37	4939.93	2048.23	1696.75	1459.58	1892.33	2122.62	1976.31	5.46907	0.00350453	1.87884	up
neg-M697T379	3294.16	2705.97	1771.05	3664.52	3984.36	2998.44	726.506	1106.87	782.593	2401.32	2044.11	1287.11	2.2062	0.00585317	1.35637	up
neg-M698T234	1980.56	1664.96	669.203	1339.54	2871.92	844.726	140.948	467.73	356.972	379.689	397.508	353.813	4.46944	0.000534064	1.54773	up
neg-M698T242	3036.1	2102.03	711.861	3690.71	2419.62	1565.11	707.389	532.273	1331.29	795.598	623.889	787.154	2.83101	0.0080483	1.4748	up
neg-M698T259	4811.59	3833.49	1308.53	3060.99	2281.8	1815.04	701.313	728.349	618.006	754.644	656.565	807.668	4.01061	0.0010059	1.83838	up
neg-M699T258_2	1447.71	1343.34	414.024	992.332	631.498	555.395	243.509	324.108	355.482	359.338	377.971	283.083	2.77043	0.00524786	1.53117	up
neg-M699T353	503084	150866	65210	94236.6	39036.9	143791	2081.7	6973.2	13053.9	17665.5	16051	26776	12.0606	0.000904261	2.64449	up
neg-M699T493	6016.65	2984.61	2036.63	1733.03	1559.26	2623.07	802.143	1050.91	1061.22	1221.47	1413.62	1370.67	2.44988	0.00835791	1.40698	up
neg-M700T353	147738	42922.8	19248.1	25947.4	12488.9	41886.4	1130.34	3942.84	4966.12	6293.32	7937.84	9763.6	8.52768	0.00176295	2.37911	up
neg-M700T493	2036.45	1349.5	893.898	997.142	704.878	971.207	345.618	536.08	492.25	576.591	691.867	564.485	2.16817	0.0030566	1.3766	up
neg-M701T211	1148.29	340.571	814.243	451.57	1039.15	1830.77	180.513	401.314	298.186	144.704	338.9	204.308	3.58729	0.00378929	1.49608	up
neg-M701T263	17012.6	9446.66	5942.97	6103.98	7093.79	9355.72	1451.69	2816.27	3068.37	4199.12	4248	4170.35	2.75415	0.0015682	1.75197	up
neg-M701T279	30473	14657.7	6491.57	7803.77	8547.73	14514.3	2083.14	3205.69	4645.33	6703.99	4293.48	6073.73	3.05451	0.00569032	1.70315	up
neg-M701T316	11958.6	7291.85	4107.15	4290.22	6368.31	6435.88	1022.77	1944.44	3096.02	3082.96	2491.47	3344.09	2.70009	0.00219408	1.70589	up
neg-M701T353	25919.1	8384.42	3917.2	5721.86	3494.5	8621.21	637.434	1338.1	1361.97	2028.57	1749.33	2695.93	5.71363	0.00179039	2.18788	up
neg-M701T358	15519.2	8254.03	2557.45	4254.72	1422.25	4400.3	1083.17	1135.32	732.068	686.384	666.949	1563.13	6.20552	0.00421442	2.06127	up
neg-M701T379	8958.95	7017.22	3187.18	7077.75	8901.53	5160.29	2213.12	1918.46	2781.81	2913.11	3970.35	3143.1	2.37916	0.00201119	1.32046	up
neg-M702T278	10445.5	5683.44	2856.08	3257.09	3869.48	5528.18	909.026	1252.06	1946.25	3071.93	1779.36	2612.21	2.73444	0.00419212	1.63005	up
neg-M702T358	5627.71	3219.67	1283.48	3405.26	936.327	1676.8	397.567	669.25	729.378	524.336	384.181	1443.42	3.89314	0.00447315	1.8726	up
neg-M703T166	2105.65	1627.5	874.69	2474.83	2207.51	527.305	567.867	473.419	309.523	784.409	805.709	415.306	2.92515	0.00905685	1.23716	up
neg-M703T239	3718.01	3200.53	885.212	2984.55	7494.87	896.796	398.164	438.024	873.435	531.675	1000.06	514.724	5.10638	0.0072576	1.58618	up
neg-M703T264	24103.9	14494.1	11815.2	8676.32	7919.54	14586.5	2620.94	3350.78	7145.77	7216.38	4846.86	7649.79	2.48536	0.00415709	1.61115	up
neg-M703T301	279332	119691	44347	81924.1	72358.6	164900	6090.75	15330.3	46237.2	39192	20577.7	59931.3	4.07	0.00776793	2.00537	up
neg-M704T301	71673.5	33057.6	14066.7	23790	20663	43362.9	3605.79	5999.89	14937.1	13655.5	8922.94	19393.6	3.10628	0.00869754	1.75713	up
neg-M705T262	5825.46	15625.3	2112.88	7228.26	12638.7	5012.62	750.422	1673.69	2347.31	1602.88	1244.59	3262.03	4.45212	0.00348525	1.90634	up
neg-M705T285	9084.79	9372.67	4950.5	4654.53	6232.06	9109.15	1568.48	2945.27	3359.51	4523.74	4519.84	4197.44	2.05565	0.00632265	1.39078	up
neg-M706T219	8370.28	6642.24	2615	6936.67	4470.94	2270.94	1258.77	935.162	700.913	1456.67	1467.44	827.984	4.70984	0.000428191	2.05727	up
neg-M706T262	1631.21	4554.19	1199.79	2201.16	3010.71	1872.89	398.038	498.194	816.13	1048.84	930.525	1184.79	2.96727	0.00229969	1.62486	up
neg-M706T287	4078.61	10324.6	810.466	3446.49	3018.11	1281.95	420.925	522.476	1287.42	771.496	507.926	1132.16	4.94578	0.0117765	1.83784	up
neg-M707T248	11660.4	29344	4036.44	9481.52	50991.5	4129.1	1191.08	1891.58	2394.92	2166.48	2011.81	3077.19	8.61089	0.00721777	1.77493	up
neg-M707T260	8773.21	10735.1	8174.41	16001	9764.9	3912.5	1379.73	2804.58	3106.13	2512.63	2513.49	2977.52	3.75054	0.000371567	1.88134	up
neg-M707T306	5990.58	4460.22	1023.02	3180.06	1653.19	2704.19	406.69	454.028	859.928	506.039	563.655	1299.92	4.64794	0.00139753	2.1006	up
neg-M708T248	7803.96	8076.87	1056.35	2835.65	15111.8	866.296	341.083	644.188	516.989	483.935	447.142	422.402	12.519	0.0071359	2.01549	up
neg-M708T306	2670.47	1798.88	595.065	1273.95	1084.03	1395.76	515.492	482.407	683.164	585.046	593.899	856.733	2.37255	0.0106701	1.50193	up
neg-M709T258	46636.1	106955	12248.8	75274	47411	16299.2	2202.92	3463.59	3115.71	4295.65	3845.08	2220.79	15.9229	0.000423343	2.52418	up
neg-M710T258	14947.7	32152.6	4807.24	23071.2	15153.3	6016.01	1208.53	1805.08	1750.56	2064.18	1719.7	1433.84	9.63224	0.000744751	2.24412	up
neg-M710T272	2033.36	1663.24	1698.11	1276.53	2295.74	1643.98	606.665	472.103	847.62	864.153	763.018	664.441	2.51564	2.48801e-05	1.38117	up
neg-M711T168	23137.3	29185.7	3401.22	24267.9	4132.91	3280.06	2620.1	697.845	1798.49	1487.94	939.656	617.466	10.7094	0.0034471	2.47349	up
neg-M711T228_2	11805.4	8301.15	7206.21	5236.7	6610.86	7859.06	2804.01	3441.97	2425.69	2588.38	2823.71	3381.08	2.69223	7.29691e-05	1.60795	up
neg-M711T248	682.253	932.612	759.883	731.968	659.057	1131.07	2067.54	2288.36	1163.2	1415.4	2171.25	1151.5	0.477404	0.0014255	1.22432	down
neg-M711T256	26120	34195.2	7916.15	28118.5	32258.1	17339.4	1638.82	2610.3	1887.59	3643.84	2486.7	2142.18	10.1286	3.35313e-05	2.20888	up
neg-M711T357	493828	172092	36358.9	75916.1	13996.4	70890.7	653.471	4099.75	5816.57	4126.29	4462.58	12975.7	26.8586	0.00102567	2.91697	up
neg-M711T495	4757.38	2974.95	923.318	1874.85	540.742	1259.05	179.803	272.363	386.025	315.307	334.469	507.19	6.18011	0.00266158	2.14693	up
neg-M712T228	4988.79	3500.19	1794.67	2958.15	2599.26	3387.85	1289.1	1500.93	1189.14	1617.77	1277.28	1604.1	2.26801	0.00156736	1.33114	up
neg-M712T256	10066.4	12654.3	3935.38	11199.5	13628.3	7276.67	1601.32	1772.34	1655.7	2444.31	1867.06	1681.02	5.33133	0.000181346	1.8084	up
neg-M712T357	138594	48160.5	12050.9	22775.6	4885.07	21017	1814.62	2404.04	2964.69	1844.89	1746.73	4937.94	15.7503	0.00335465	2.52968	up
neg-M713T146	45417.6	28774.1	28317.7	12568.5	18373.7	31089.8	2497.05	3050.18	1983.43	3944.94	3793.26	2337.88	9.34537	5.6389e-06	2.76227	up
neg-M713T208	2891.05	2983.78	1787.41	3312.83	17043.9	894.689	145.796	170.433	268.633	348.48	250.345	105.622	22.4256	0.000438496	2.24851	up
neg-M713T217	11341.5	4027.56	598.149	2124.83	2482.43	971.702	124.356	73.1738	297.345	25.2611	73.3696	23.0779	34.9444	0.000134908	2.97309	up
neg-M713T256	3270.59	4065.83	2000.81	3654.5	4814.05	3166.87	1548.81	1476.28	1450.49	1567.87	1566.74	1627.32	2.27038	0.0012012	1.11542	up
neg-M713T312	1056.67	1088.48	306.003	1190.44	470.159	327.27	45.6913	146.828	166.589	309.028	323.423	284.84	3.47776	0.0101429	1.76579	up
neg-M713T320	7484.19	4397.61	1907.86	2716.48	1853.81	2785.39	591.194	672.649	739.012	991.817	1261.33	1326.63	3.78771	0.00110127	1.90548	up
neg-M713T357	28635.5	9897.38	3288.64	5625.68	2504.55	6602.98	1043.89	1486.27	1135.06	1578.33	641.093	2394.88	6.83067	0.00373124	2.20352	up
neg-M713T465	7799.13	9406.15	9119.98	8483.75	8012.1	10307.1	4844.84	5999.19	1122.43	3936.38	1439.43	1167.15	2.87033	0.00903651	1.77983	up
neg-M714T146	12822.7	9621.37	8174.49	4385.91	5798.89	9433.71	646.602	2063.64	1031.99	1678.73	1441.42	872.285	6.49506	1.3596e-05	2.4636	up
neg-M714T208	1358.76	1410.19	481.288	1205.41	4914.49	477.955	87.5359	39.7103	47.2112	46.7786	99.6139	121.448	22.2658	0.000115749	2.36266	up
neg-M714T232	2095	1877.07	801.23	2858.56	1227.85	894.015	537.378	514.305	634.502	559.405	581.533	609.032	2.83856	0.00564001	1.32701	up
neg-M714T257	2642.22	2093.15	1022.35	1849.9	1767.25	2216.34	742.891	763.771	774.235	895.184	896.298	820.027	2.36922	0.00118479	1.33434	up
neg-M714T465	3191.24	3674.42	3672.23	3408.11	3357.96	4276.7	2289.81	2572.12	755.102	1861.16	738.164	762.002	2.40363	0.00844134	1.60646	up
neg-M715T206	1086.79	1596.39	397.595	946.782	7737.23	267.83	35.3823	78.5823	80.585	243.167	107.356	63.7742	19.763	0.00197397	2.07437	up
neg-M715T209	1390.28	1786.75	3123.21	1862.15	2012.45	4866.61	4773.51	4924.72	5709.58	5468.12	5658.3	4963.14	0.477546	0.00610425	1.18863	down
neg-M715T230	3429.71	2661.77	1000.15	2080.89	5799.49	993.101	686.255	589.126	842.803	524.875	569.971	501.529	4.29798	0.00542949	1.45107	up
neg-M715T241	1601.19	1689.03	704.893	1904.92	1194.18	715.526	451.223	195.581	528.251	422.494	360.656	363.727	3.36346	0.000486809	1.62016	up
neg-M715T306	447915	287456	38463.2	171596	56270.2	134968	2912.25	3396.82	18441.3	11176.3	8770.12	34932.5	14.2745	0.000617816	2.87947	up
neg-M716T230	1444.63	1279.7	619.895	1177.67	2426.92	311.629	352.732	248.427	377.285	322.015	219.384	191.207	4.24327	0.00553068	1.46348	up
neg-M716T306	120546	79712.8	11938.1	46046.5	16243.4	38840.2	1283.93	1586.89	6558.05	4108.25	3589.53	11469.6	10.9569	0.000784422	2.70113	up
neg-M716T353	94616.4	35279.1	13635.9	22060.1	12624.3	27039.6	1310.13	1272.8	2809.4	3600.08	5042.76	4931.27	10.822	0.000203778	2.67404	up
neg-M716T458	10447.6	17712.8	2674.04	9670.4	15048.8	4727.6	759.322	1269.82	2634.92	2001.21	1682.74	2512.99	5.55024	0.00148889	2.03572	up
neg-M717T158	2173.9	3677.44	2228.6	1730.82	6167.59	1966.65	568.086	892.26	888.68	1624.61	1897.67	1579.1	2.40859	0.0108473	1.24995	up
neg-M717T239	3020.53	3134.21	1146.94	1401.07	3684.81	1563.16	622.246	565.614	919.301	1094.9	864.077	784.312	2.87617	0.00297956	1.2884	up
neg-M717T272	8417.91	16188	1898.31	7897.17	6415.26	3579.98	810.976	776.784	2117.56	1405.31	1042.1	2165.19	5.33746	0.00222987	2.03643	up
neg-M717T304	476.131	466.477	1076.31	602.733	1068.1	1737.13	1925.04	1263.37	3009.11	2539.49	1781.9	1712.44	0.443687	0.0073717	1.54329	down
neg-M717T306	32676.1	19910	7847.9	12328.3	5801.06	11284.7	1354.98	1822.15	4835.58	2941.61	2938.01	4819.05	4.80178	0.00115346	2.08713	up
neg-M717T353	34131.8	12290.2	6991.45	7344.41	5231.48	10385.2	1571.45	1759.75	3016.14	1943.71	1758.22	3294.26	5.72371	0.00111152	2.21266	up
neg-M717T74	4475.07	3116.33	1292.34	1229.4	2364.94	1755.67	888.416	722.506	931.64	934.527	491.197	1087.63	2.81527	0.00404353	1.58991	up
neg-M718T304	366.869	335.187	534.488	392.019	658.442	913.998	987.622	725.412	1804.88	1334.99	956.506	950.342	0.473538	0.00407109	1.36527	down
neg-M718T307	10790	4010.59	2585.75	3636.73	2151.32	2485.25	1189.81	1246.3	1751.92	1449.67	1334.35	1471.13	3.03909	0.0099022	1.42064	up
neg-M718T353	8447.14	4466.38	1877.73	2167.59	1479.4	3306.1	609.026	1049.19	1445.99	1285.86	1426.03	1315.78	3.0489	0.0121482	1.62713	up
neg-M719T260	113292	240124	16822.6	148982	153561	54112.9	3322.32	6259.37	43316.5	19616	13357	33166.4	6.10642	0.00778177	2.08372	up
neg-M719T309	38418.3	49046.8	5712.62	15283.9	9864.24	23666.1	1954.45	2734.27	8111.88	5948.7	4378.54	11277.1	4.12708	0.0116986	1.8917	up
neg-M720T260	31243.3	66586.7	6674.17	41734	40321.1	16744.9	1770.41	2453.26	10379.6	4548.78	3558.31	10768.2	6.07268	0.00260766	2.08136	up
neg-M720T301	100150	47447.6	11486.3	31188.8	26019.9	46286.2	2098.61	4646.45	11463.8	10737.4	5652.49	14053.6	5.39704	0.00252329	2.13671	up
neg-M721T301	32354.6	17207	4908.78	11346.5	9242.46	15162.7	2071.78	2104.96	5154.39	4095.6	3658.73	6640.27	3.80271	0.00340547	1.81871	up
neg-M721T408	26247.9	11447.2	7078.93	7045.07	8324.45	10782.1	2945.88	3615.42	4600.22	5002.78	5549.94	4970.17	2.65795	0.00524042	1.60855	up
neg-M721T425	17051.5	15802.4	6042.38	10250.5	12337	11435.8	3092.3	2441.62	4916.72	4763.88	5613.59	5425.75	2.77748	0.000608001	1.39807	up
neg-M722T408	9153.36	4035.15	3178.42	3126.34	3364.18	4990.79	1573.34	1497.63	2608	2270.95	2890.64	2180.18	2.13876	0.00690207	1.38771	up
neg-M722T425	7936.81	6368.92	3127.44	4614.29	13618.1	4690.05	1437.97	1465.68	3306.31	2557.18	2914.99	3609.96	2.63899	0.00667373	1.33004	up
neg-M723T232	8754.94	14387.2	2833.02	6469.34	83909.4	2876.34	704.221	953.788	961.142	816.896	1022.02	678.869	23.2104	0.00549991	1.99092	up
neg-M723T260	5000.98	5292.4	1204.39	11522	11244.8	1409.77	775.788	678.961	811.472	845.53	580.736	695.533	8.12995	0.00666202	1.58502	up
neg-M723T279	15868.1	22891.9	2335.19	30375.4	30126	6025.18	1434.05	1415.06	1559.97	1690.87	1829.83	1007.98	12.0413	0.00310522	1.94108	up
neg-M723T364_1	1051.13	1605.11	2711.78	1170.8	2586.11	2439.83	8672.65	7308.48	3300.56	5533.81	3686.65	2710.62	0.370514	0.0035356	1.57547	down
neg-M723T364_2	7077.66	2435.83	5877.82	6186.02	5877.36	6094.03	12331.6	15621.2	7361.25	10292.4	11680.4	11241.8	0.489558	0.0037893	1.32997	down
neg-M723T423	53178	45956.8	24694.4	31730.1	40334.7	37999.6	6857.95	15504	11935.8	18936.6	28503.4	13271	2.46181	0.00268622	1.37219	up
neg-M724T233	3297.95	4938.44	1409.73	2845.18	25035.5	1082.8	349.542	348.535	205.497	326.483	445.173	313.553	19.4137	0.00289875	2.03624	up
neg-M724T279	7287.75	8266.27	1215.23	11189.3	11663.7	1851.66	865.672	964.53	1286.48	1193.21	1058.71	767.766	6.75871	0.00881333	1.61197	up
neg-M724T364_1	1099.6	1010.73	1403.09	1053.3	1141.79	1370.73	4450.49	3128.79	1985.2	3880.01	2212.43	1264.37	0.418363	0.00772507	1.43055	down
neg-M724T423	17940.4	15587.2	9592.65	10759.3	13878.5	11600.2	3375.68	6775.05	4818.84	7728.57	11105.7	5685.57	2.00961	0.00485186	1.16368	up
neg-M724T507	284.875	513.168	1079.22	1451.71	483.457	566.688	2315.85	1880.94	2650.76	2899.43	1895.68	1965.26	0.321807	0.00244454	1.52907	down
neg-M725T219	5604.54	5886.89	3092.09	3946.58	4515.08	2934.83	603.335	1251.87	865.934	937.974	974.612	754.817	4.82134	1.98514e-06	1.91982	up
neg-M725T241	9025.75	15604.4	4553.05	12627.9	17480.9	5143.79	906.571	1268.12	1380.66	1189.74	1693.58	1217.36	8.41634	0.000141602	1.92292	up
neg-M726T219	3709.89	2647.75	1734.22	2531.98	2264.36	1184.79	422.865	619.725	960.889	521.093	753.14	536.121	3.68999	0.000108126	1.69751	up
neg-M726T242_2	7493.19	11325.3	3465.19	10252.8	12327.8	4371.11	1077.72	1452.82	636.733	817.157	1776.32	1452.68	6.82552	5.76866e-05	1.86994	up
neg-M726T312	4298.73	1966.11	610.109	1113.31	644.214	582.853	142.634	160.736	219.739	285.602	136.116	49.3756	9.26906	0.00066709	2.49589	up
neg-M727T139	32661.9	32573.3	22128	19357.3	34261.8	12341.2	9654.82	13065.5	8905	14665.2	15007.9	10425.3	2.13769	0.00527719	1.1677	up
neg-M727T178	9021.58	3618.4	1706.42	6518.13	7852.71	1053.17	847.31	1137.2	781.022	1102.36	1112.28	569.419	5.36442	0.00866737	1.63738	up
neg-M727T217	10191.6	8730.42	4678.07	7456.06	8661.7	4472.68	645.472	1603.96	976.373	1159.98	1108.22	849.216	6.96659	1.47295e-06	2.34347	up
neg-M727T54	8484.86	7046.28	6844.78	5887.86	9621.76	5998.85	2963.6	3584.78	2634.26	3720.93	3391.85	3939.67	2.16873	2.42608e-05	1.38131	up
neg-M728T185	4603.85	6162.28	3491.35	4183.55	5581.19	4434.83	2127.93	3033.56	2831.82	1323.08	1897.55	1150.79	2.30147	0.00149954	1.56309	up
neg-M728T216	3928.05	5195.47	1953.48	1915.51	3291.97	2433.67	541.473	280.171	838.115	659.549	480.949	604.163	5.49819	1.99407e-05	2.08101	up
neg-M728T242_2	3292.91	4505.61	1596.19	4053.07	6120.15	2740.05	675.592	796.973	977.583	639.075	1012.98	699.461	4.64588	0.000222914	1.65222	up
neg-M728T357	94319.1	46652.3	11097	20572.3	5338.55	21237.6	1829.01	824.504	2374.98	2471.42	2692.72	4562.03	13.502	0.00132821	2.51648	up
neg-M729T159	8260.77	6487.34	6156.07	10232.1	8118.71	5071.24	1858.47	4881.72	2473.19	3885.8	2968.58	4590.61	2.14568	0.00218507	1.24626	up
neg-M729T242	1879.95	3092.72	1232.19	2283.83	2275.29	1560.17	332.359	623.36	563.357	426.659	812.135	793.832	3.46993	7.95053e-05	1.52948	up
neg-M729T357	27343.8	14070.2	4237.84	7199.88	2476.92	7339.66	1274.04	1632.12	1961.03	1314.8	1260.02	2628.77	6.2228	0.00497195	2.01841	up
neg-M730T265	967.266	2425.11	5975.28	7269.13	2009.99	3553.4	16447	7676.12	19812.4	11507.6	4882.76	6232.07	0.333546	0.0119719	1.50827	down
neg-M730T358	6665.76	4228.49	1477.27	2644.24	1119.89	2325.46	686.078	678.792	1232.07	625.091	921.866	1271.68	3.40889	0.00780502	1.7248	up
neg-M731T206	1205.48	816.117	91.7261	965.167	3422.83	171.087	30.2848	110.818	107.037	113.53	72.1923	49.8958	13.7929	0.0095543	1.93215	up
neg-M731T265	887.673	883.499	1688.05	2020.81	790.453	1388.36	3924.67	2370.3	4670.8	2763.04	1544.13	2012.41	0.443083	0.00604695	1.32481	down
neg-M731T348	24766.1	9859.79	7782.25	5730.49	4360.06	10511.9	1153.84	2012.21	2320.69	3744.65	3914.19	3597.04	3.76349	0.00290782	1.72245	up
neg-M731T457	5335.41	12129.3	1517.75	7227.15	13601.3	3920.78	624.038	2015.75	2479.6	1400.78	1144.27	2251.14	4.41041	0.00794375	1.6792	up
neg-M732T306	85780.6	61308.8	10013.3	39146.1	17317	28325.1	2146.39	2220.49	3894	4125.5	3656.81	8617.93	9.8086	0.000417615	2.59654	up
neg-M732T348	9374.5	4328.12	3565.02	2547.73	2444.21	4459.78	908.829	1183.11	1180.92	1557.44	1933.2	2192.07	2.98355	0.0022569	1.65849	up
neg-M732T536	394.102	475.377	1558.53	2115.04	716.343	1442.68	5677.72	2341.83	11490.8	4639.52	1373.34	4305.3	0.224687	0.00521894	1.51801	down
neg-M733T154	1711.42	1024.38	1126.95	1975.25	751.868	1149.77	1570.53	3215.42	2807.92	1489.61	3464.72	3588.1	0.479642	0.00767765	1.15925	down
neg-M733T282	25077.6	17398.6	6018.05	11912.6	7168.33	8672.9	956.706	1496	2245.7	3197.41	2555.94	3849.7	5.33149	0.000319797	2.31096	up
neg-M733T306	25471.6	17617.5	4203.72	11277.9	5104.19	9449.42	1156.24	1321.14	2631.39	2631.21	1911.22	3189.31	5.69482	0.00115809	2.22104	up
neg-M733T410	38844.4	14430.7	4261.78	5989.39	2933.98	7732.91	765.649	911.8	1839.57	1187.4	1591.79	2225.04	8.70685	0.00320727	2.31937	up
neg-M733T536	415.623	398.579	968.084	1233.16	474.106	1021.16	3227.6	1307.68	5440.98	2232.33	889.767	2278.65	0.293342	0.00635888	1.31693	down
neg-M734T282	8621.83	5849.99	2959.87	4436.2	2664.51	3936.53	1131.46	2826.76	3624.18	1263.74	1338.47	2073.12	2.32253	0.00887317	1.48875	up
neg-M734T306	6960.4	5304.24	1774.79	4429.39	2097.31	3186.81	1076.45	1184.34	726.098	1173.45	1405.84	1114.06	3.5557	0.00189376	1.81306	up
neg-M734T508	738.288	2819.83	6138.46	8933.91	1843.05	8246.3	18910.2	13896	27323.9	22963.7	9198.75	8623.63	0.284591	0.0117803	1.60106	down
neg-M735T221	13685.5	18207.7	5586.9	17717.3	5561.05	3486.66	1511.74	1377.51	1264.88	1344.93	984.969	1059.19	8.51692	0.000781202	2.4256	up
neg-M735T286	19016.5	10207.7	6048.11	7954.02	5998.87	6215.76	2594.75	4076.64	3773.98	3593.83	4698.75	3484.13	2.49486	0.00457032	1.54957	up
neg-M735T305	17018.2	13260.2	7133.89	7960.57	8535.26	12866.2	1720.63	2677.73	4530.47	6295.63	4405.99	6231.92	2.58191	0.00347175	1.71157	up
neg-M736T133	3910.14	2721.19	556.221	1745.67	608.324	419.362	98.5018	207.824	111.766	242.261	305.518	148.11	8.94172	0.00244678	2.34526	up
neg-M736T221	4231	5652.04	2197.83	5854.82	2515.91	1606.22	1314.95	667.424	569.02	1458.77	1210.56	1108.63	3.48501	0.00163987	1.82942	up
neg-M736T260	21525.4	54251.3	3509.89	35331.6	48696.3	10358.2	1281.33	1869.23	5636.84	8099.57	2143.76	5914.23	6.96223	0.00755177	1.99683	up
neg-M737T238	6873.3	18911.1	3010.51	9079	14517.4	5263.97	1245.2	1351.89	3126.55	2601.57	1377.68	3604.73	4.3325	0.00264763	1.85493	up
neg-M737T259	8439.57	21400.9	1949.36	11804.3	16067.1	4508.32	825.907	1073.8	2550.32	1664.96	1412.33	4065.3	5.53538	0.00549708	1.91364	up
neg-M737T282	38055.1	17845.6	10144.2	12140.7	8033.47	19615	3885.12	5235.22	7178.76	5400.85	5519.26	5917.92	3.19382	0.00460687	1.78118	up
neg-M737T309	5758.38	5706.55	1742.99	3427.81	2216.89	2955.35	927.5	1193.88	1126.62	1623.3	1384.12	1889.56	2.67748	0.00402905	1.54864	up
neg-M737T361	15592	10098	4690.47	6686.73	3969.55	9108.64	1390.48	1709.39	2573.8	2946.31	2348.89	4659.21	3.20867	0.00199583	1.81431	up
neg-M737T417	8511.49	10693.9	8878.07	9310.66	11828.6	7093.81	2244.51	4875.74	4511.17	5638.86	5808.45	4082.57	2.07341	0.00173939	1.15582	up
neg-M738T133	1179.52	1414.9	631.684	803.412	1036.68	194.637	258.113	127.286	105.126	182.111	242.607	128.471	5.04049	0.00209708	1.81719	up
neg-M738T280	15048.3	9475.72	5595.78	6851.51	6366.83	8623.34	2245.77	3433.78	5876.57	3328.72	3660.97	4202.65	2.28417	0.00195945	1.42598	up
neg-M738T361	6176.49	3885.2	2916.1	3028.77	3029.93	2821.05	803.085	1045.3	1594.47	1211.63	1786.34	1737.29	2.67269	0.000277499	1.74057	up
neg-M739T238	5707.58	6982.85	1978.72	4889.52	4002.79	2257.87	676.495	985.818	1550.53	944.129	1203.6	1009.14	4.05345	0.000563877	1.66881	up
neg-M739T270	5115.09	4242.75	2241.72	3443.57	6284.87	3522.26	1430.62	1517.94	2021.78	2010.85	1765.95	2061.73	2.29906	0.00172917	1.20252	up
neg-M739T304	394.173	345.554	658.388	491.803	692.779	1043.1	1105.29	956.912	1511.46	1375.79	1137.07	1196.69	0.49783	0.00454393	1.43325	down
neg-M739T400	27600.2	18453.3	14520.8	16777	18837.8	19415.4	4544.51	8281.05	7324.21	11119.9	13408.3	9620.19	2.12907	0.00213838	1.41019	up
neg-M73T80	20622.1	18475.4	28157	30414.4	23911.4	26805.9	46049.8	48331.2	37063.8	38584.6	78281.1	48948.3	0.499182	0.000670683	1.16826	down
neg-M740T333	2266.66	6327.77	5888.57	2739.16	6043.22	11207.7	723.019	621.684	780.157	718.752	752.428	917.902	7.63702	0.000399589	2.48861	up
neg-M741T204	3498.17	3572.67	1648.35	2150.35	2740.04	1541.65	549.64	373.577	376.58	323.345	390.259	603.393	5.79	6.02813e-06	1.95595	up
neg-M741T282	3348.01	2605.01	1091.15	2373.37	2047.82	2601.7	685.438	977.863	1279.75	1206.86	1130.96	1469.12	2.08401	0.00488269	1.27235	up
neg-M741T334	3747.08	3562.56	3105.96	2085.07	3672.16	5573.22	898.982	1103.45	1361.12	1007.15	1115.7	1056.73	3.32349	8.76459e-05	1.89175	up
neg-M742T204	2213.52	1594.04	725.953	932.786	1516.98	931.344	224.537	212.432	287.218	354.154	272.152	212.06	5.06519	6.5389e-05	1.88676	up
neg-M742T242	1942.18	2376.46	637.343	2677.69	3141.88	989.472	217.283	197.451	268.395	214.077	246.55	157.226	9.04319	0.000265972	2.18451	up
neg-M742T334	2008.06	2271.73	2693.92	1355.66	2706.62	4245.4	677.127	820.215	881.112	707.981	821.844	794.096	3.24972	0.000515746	1.82782	up
neg-M743T147	7906.31	8783.14	5808.18	5193.78	8715.25	5697.74	2792.55	3562.47	3653.8	2435.95	3249.07	2068.65	2.37041	7.33464e-05	1.53465	up
neg-M743T206	2019.14	1380.5	485.136	823.266	1379.77	350.225	35.1316	53.9284	137.665	128.584	244.75	72.0498	9.57888	0.000195488	2.21255	up
neg-M743T229	3051.72	3662.99	1849.47	2792.38	1850.61	2097.21	809.69	1572.7	504.008	1126.36	699.872	600.974	2.88023	0.000528737	1.75322	up
neg-M743T241	1180.22	2062.55	357.639	1246.67	1560.08	377.834	147.648	131.969	266.782	232.8	202.314	124.285	6.13584	0.00169018	1.86841	up
neg-M745T192	996.135	851.194	735.941	932.796	1104.65	477.75	226.012	422.425	248.619	524.227	606.852	197.562	2.29073	0.00427993	1.20153	up
neg-M747T145	1145.84	710.795	507.759	994.578	3200.72	377.027	254.331	302.799	392.706	223.088	238.826	164.661	4.40032	0.00758045	1.50313	up
neg-M747T310	21238.8	21103.6	5190.78	10553.2	4920.41	10050	1935.06	1617.79	4529.17	3726.29	3094.93	5255.5	3.62408	0.00457103	1.75289	up
neg-M747T463	16901.9	13981.9	3840.93	7379.56	12172.7	6335.64	807.795	1972.68	1499.74	1730.72	3038.9	4033.95	4.63266	0.000787603	1.84723	up
neg-M748T257	1613.01	1109.85	2087.36	1540.86	1256.24	1810.92	4822.17	4929.56	2208.54	4049.76	3430.38	3151.32	0.416889	0.000313109	1.31352	down
neg-M748T301	1757.58	2047.41	1112.81	3610.8	1757.84	1256.63	645.677	730.171	1391.66	988.849	891.601	819.155	2.11137	0.00752813	1.14216	up
neg-M748T310	6075.33	6459.15	2546.28	3669.06	1768.84	3624.05	1097.7	1657.43	2206.6	1641.94	1064.92	2255.07	2.43284	0.00799977	1.41664	up
neg-M748T347	8050.32	3976.41	2911.66	2938.63	1957.72	4134.18	763.29	872.157	1047.25	1162.3	1625.41	768.855	3.84163	0.000438292	1.96355	up
neg-M749T160	22566.8	19332.6	9917.65	15121.8	12472.9	6601.92	5475.02	6750.45	2831.13	5101.31	6527.32	4785.9	2.7331	0.00205238	1.54876	up
neg-M749T326	400.204	344.581	588.276	360.796	561.527	450.618	1149.61	1975.1	411.75	1180.06	1263.37	748.814	0.402158	0.0110391	1.47564	down
neg-M749T92	3038.73	18360.1	3514	14339.6	4867.23	4864.86	2050.8	1408.2	1853.79	948.743	1068.5	3237.93	4.6352	0.00476963	1.86579	up
neg-M750T159	8297.71	7422.53	5084.29	6050.38	4544.88	3001.1	1814.78	2068.05	1533	2195.2	2554.02	2381.76	2.7418	0.000562026	1.64229	up
neg-M750T282	6447.56	9152.72	2331.94	4825.14	2188.93	3946.12	941.242	1340.15	1696.78	1204.46	1208.79	1678.1	3.58044	0.00259134	1.90444	up
neg-M750T436	9727.17	11092.2	3009.18	6123.2	11682.5	5086.05	1603.06	1643.38	3454.29	2075.75	2760.81	4428.33	2.92631	0.00398688	1.38805	up
neg-M750T58	1710.42	1662.61	2861.98	3237.26	1374.94	1517.81	4229.53	8028.8	10657.2	3427.99	11356.4	5101.1	0.288895	0.00100674	1.71931	down
neg-M750T92	1476.81	6479.95	1279.42	5977.27	2105.3	2207.96	1043.81	711.669	1037.8	534.175	578.524	1607.71	3.54149	0.00885165	1.67021	up
neg-M751T159	3664.09	5034.79	1821.22	3510.68	2367.26	2642.24	2065.38	1497.1	680.219	2164.6	1401.99	728.557	2.23011	0.00842104	1.28005	up
neg-M751T204	8516.28	9226.98	16793.6	15152.1	9656.43	21166.9	35537.9	20168.8	36047.2	29932.7	22284.7	39443.3	0.438964	0.00147202	1.1314	down
neg-M751T279	6630.21	5562.9	3649.53	9932.09	5247.61	3219.32	1773.73	3235.75	2460.15	2810.46	2347	2040.69	2.33448	0.00327865	1.36477	up
neg-M751T375	8767.37	4198.18	1828.3	2779.05	2015.94	2716.66	912.131	1003.93	1224.01	1093.38	1231.25	2174.52	2.91987	0.00768246	1.677	up
neg-M751T435	3507.66	3378.97	1260.19	2265.7	3851.74	2260.74	1020.16	1080.76	1406.65	1217.31	1123.45	2016.63	2.10109	0.00733023	1.07766	up
neg-M751T508	835.585	2093.15	7339.23	8658.75	1671.91	4641.13	12556.4	13807.6	44439.9	12463.7	10033.2	14302.4	0.234563	0.00581421	1.77003	down
neg-M752T508	1469.34	1744.33	3160.28	3550.76	1500.96	1899.19	7824.81	5357.45	8088.61	7657.42	4606.12	4605.19	0.349371	0.000299058	1.41552	down
neg-M753T117	2963.7	3033.8	1117.87	2360.43	1676.08	1522.04	1012.47	661.129	1360.12	473.98	466.222	752.611	2.68144	0.00182835	1.59918	up
neg-M753T157	8587.19	9953.12	20286.8	16834.1	9928.41	15172.5	58152.6	48326.5	23083.5	37155.8	49184.3	29460.3	0.329154	0.000254033	1.24415	down
neg-M753T161	7818.85	7440.03	4481.7	8779.41	7520.19	1794.4	1823.31	2459.99	821.54	2521.5	2165.5	2312.51	3.1257	0.00587382	1.49873	up
neg-M753T257	31444.4	17174.6	11680.3	18423.8	14164.7	10073	5181.89	6585.45	5150.9	6696.23	6619.41	6928.16	2.77059	0.0014069	1.70498	up
neg-M753T288	8464.67	5845.99	3405.69	4335.04	3982.27	2779.36	1772.15	2194.74	1914.11	2147.95	2118.38	2773.46	2.22997	0.00452521	1.43569	up
neg-M753T343	13557.8	5199.81	3306.18	4750.52	6230.45	6717.06	1303.25	1884.4	3309.85	3713.28	3886.85	2693.74	2.36799	0.00975015	1.4688	up
neg-M753T364	12758.6	18493.8	6370.1	9571.31	8874.93	5941.88	2446.41	4223.11	3488.58	2956.66	2466.14	3242.91	3.29427	0.000563605	1.83662	up
neg-M754T117	1794.34	1372.62	736.955	1164.65	1723.73	1618.66	547.996	502.534	494.686	497.128	453.034	897.237	2.47919	0.000485822	1.60633	up
neg-M754T157	4317.94	9603.7	9041.83	7696.62	4805.11	7886.61	20581.9	18070.8	9228.63	14046.8	17051.6	13527.1	0.468634	0.00167481	1.05797	down
neg-M754T161	3529.02	3341.56	1696.35	3285.06	2956.15	1006.01	993.759	1375.63	207.747	1006.37	1060.32	732.75	2.94131	0.00925431	1.55698	up
neg-M754T257	15692.3	7964.23	5124.53	5940.89	5544.65	4385.98	1876.78	3624.23	2848.62	3931.81	3966.07	3903.09	2.21594	0.0105968	1.47275	up
neg-M755T327	24717.8	27632.7	6866.92	16462.3	25931.2	19018.5	1602.02	4188.53	6622.85	5015.1	5018.98	9132.76	3.81978	0.00169994	1.8841	up
neg-M755T347	28444.3	9643.07	9194.86	6692.27	10017.5	7604.42	2411.12	5012	1671.52	4914.73	6881.32	4161.63	2.85788	0.00689491	1.56244	up
neg-M755T56	2068.36	2818.72	2315.41	3830.02	4134.66	3080.93	1358.2	1285.3	1534.23	2293.81	825.319	959.398	2.21021	0.00151263	1.46283	up
neg-M756T289	736.058	438.442	312.851	681.338	1119.18	431.077	170.293	198.703	163.29	382.986	330.529	290.845	2.42017	0.0057367	1.21136	up
neg-M756T327	11729.8	12048.6	3655.53	6222.03	9973.13	5743.67	1373.44	1810.3	3214.49	1740.56	2512.01	4611.36	3.23498	0.00134104	1.79074	up
neg-M756T334	770.922	944.562	1334.84	1615.76	1241.07	1572.45	3980.98	2123.26	3330.9	3531.71	1563.6	3303.84	0.419394	0.00126312	1.33895	down
neg-M757T334	631.981	617.997	808.665	850.137	987.357	1042.9	1974.51	1175.41	1853.13	2032.28	983.238	1907.51	0.497582	0.00180166	1.18011	down
neg-M759T161	20926.3	18997.7	15262.5	9288.89	21720.9	9683.55	3463.48	6162.36	2521.51	6200.88	7945.9	3124.36	3.25917	0.000631065	1.73115	up
neg-M759T423	17157.4	20154.1	11439.6	19084.6	20452.8	20663.4	1633.25	5229.67	3995.62	5109.09	10483	5979.96	3.35954	0.00207043	1.7791	up
neg-M760T161	7380.29	7840.96	5870.11	4329.66	8614.33	3583.11	1182.48	1887.07	1642.07	1933.57	3265.35	2350.96	3.06801	0.000226224	1.687	up
neg-M760T423	6523.3	6967.04	4280.81	7027.85	7929.95	7504.87	1038.13	2494.29	2142.09	3515.97	3962.99	2534.57	2.56462	0.00209231	1.47704	up
neg-M761T201	2671.76	3798.38	5119.62	3610.66	4984.97	2948.22	10181.8	8699.61	19470.8	12994.9	9001.65	8115.59	0.337892	0.000131442	1.51177	down
neg-M761T423	6637.41	7711.33	4443.9	7001.63	7571.39	7301.13	1140.31	3000.17	2868.93	4105.12	4851.49	3527.1	2.08621	0.00955462	1.26667	up
neg-M761T465	10417	11996.1	12996.4	11629.3	13430.7	16184.2	6709.82	8866.19	2407.36	5788.14	2407.88	2298.94	2.69165	0.00526337	1.63249	up
neg-M762T201	1724.42	1831.36	2648.21	2114.69	2703.6	2003.08	4461.33	3548.06	7683.18	5174.58	4081.63	4009.88	0.449792	0.00030013	1.25346	down
neg-M762T539	620.551	486.539	1342.58	1586.7	603.494	1698.17	3680.3	1662.06	9221.33	4091.68	1315.35	3242.54	0.273035	0.00787825	1.54387	down
neg-M763T542	512.428	468.846	1017.89	752.569	358.883	936.962	1964.42	736.608	3949.89	1955.62	1557.02	1738.2	0.340082	0.00446433	1.37122	down
neg-M764T310	3320.98	3106.06	1173.08	1588.98	2487.09	1431.41	616.736	646.109	1002.41	960.482	830.347	795.699	2.70161	0.0020174	1.68115	up
neg-M765T204	4341.78	3922.29	7152.71	4455.15	3128.32	8299.38	10658.1	11144.2	9685.7	11957.1	9851.35	12227.7	0.477681	0.00274317	1.23926	down
neg-M765T467	63685.6	37952.8	22236.6	27732.2	24503.4	34396.6	1599.54	3499.19	3033.64	8220.23	13873.8	5835.43	5.83739	0.000769309	2.50221	up
neg-M765T545	1324.7	1245.74	2182.94	1782.91	1041.4	2588.08	3491.57	5135.35	2656.99	3451.77	2494.65	5743.79	0.442488	0.00214096	1.03154	down
neg-M765T56	2838.57	2554.84	2081.94	1909.09	1805.42	2747.69	728.754	726.449	1172.22	1307.57	1646.76	1254.1	2.03889	0.00150377	1.46973	up
neg-M766T269	1517.2	1901.24	2879.36	2373.56	2077.69	1493.09	4623.4	4979.88	1882.21	6196.65	3516.02	6096.03	0.448526	0.00710286	1.21846	down
neg-M766T467	20881	13357.4	7954.66	9526.02	8866.51	11739.5	1551.89	1892.24	1608.88	3392.36	5466.89	2892.72	4.30379	0.000178187	2.21576	up
neg-M767T353	17393.1	5911.89	3636.08	3826.61	2458.09	6690.59	1075.09	1399.77	1358.12	2267.97	2604.52	2290.58	3.63006	0.00786861	1.59304	up
neg-M767T436	35986.8	30360.6	18105.2	18204	43004.4	17727.2	3066.29	6657.25	6256.38	8360.74	12603.1	8453.67	3.59906	0.000462578	1.75983	up
neg-M768T353	6265.86	2403.04	1567.68	2228	820.046	2714.96	550.162	857.527	531.429	814.313	738.784	927.795	3.61981	0.00766798	1.72648	up
neg-M768T395	2468.17	3448.99	1740.97	6184.07	1054.62	2268.65	223.042	387.602	635.382	609.151	442.123	470.191	6.20254	0.000278212	2.2746	up
neg-M768T407	13610.3	5021.21	3389.16	3399.22	2569.93	4915.82	1506.11	832.728	1378.63	1633.92	2127.21	1680.94	3.5925	0.0031446	1.83593	up
neg-M768T439	14183.9	9281.97	9685.98	7395.46	12349.4	6833.63	1789.48	3052.66	2954.26	3148.64	5343.07	3880.99	2.96148	0.000184156	1.62613	up
neg-M769T240	1614.97	2286.71	1740.7	2491.89	2747.08	1076.61	170.166	539.392	638.609	514.538	596.965	621.148	3.88143	0.000382682	1.86537	up
neg-M769T266	6589.94	6308.77	2072.87	4987.22	5870.39	3120.2	978.843	883.519	2158.11	969.692	1647.27	2135.45	3.29987	0.000910332	1.72733	up
neg-M769T325	6216.71	7156.82	2585.67	4823.77	8113.11	3237.74	800.724	1718.51	2598.46	2304.74	2103.03	2276.38	2.72278	0.00322545	1.44996	up
neg-M769T338	6574.85	7273.99	7854.22	4773	6745.96	3509.46	1032.34	1842.57	2181.01	2404.05	2599.62	2356.62	2.95835	0.000174091	1.78234	up
neg-M769T400	73396.1	23677	21565.1	15014	13414.2	25312.4	3042.4	8836.14	8027.75	7377.09	9828.13	6497.4	3.95284	0.00241154	1.90014	up
neg-M769T423	589794	479011	206743	302417	364655	310658	32920.4	102565	62706	133189	184307	91748.1	3.7095	0.00121604	1.73176	up
neg-M770T399	23151.1	9042.33	8723.88	6403.97	5795.38	9384.9	1653.83	2750.96	2619.52	3415.41	4620.4	3391.74	3.38728	0.00111904	1.83118	up
neg-M770T423	189177	149135	66289.4	95540.1	116147	95607.2	11972.7	33145.8	23404	50286.6	59668.1	33038.7	3.36568	0.00152331	1.6407	up
neg-M771T191	9269.34	6184.8	898.455	3935.46	7057.3	759.893	476.12	786.91	379.811	557.752	795.092	394.247	8.2908	0.00884438	1.80037	up
neg-M771T211	2257.74	2427.68	1225.48	2266.4	1646.67	1809.12	686.521	1061.3	717.547	851.414	787.152	917.616	2.31663	0.000135269	1.53168	up
neg-M771T332	23270.3	42336.5	4789.23	20458.2	34612.8	11197.8	1282.15	1869.75	4335.2	3697.33	3750.54	6294.79	6.43742	0.00173383	2.04857	up
neg-M771T353	9975.88	4365.94	2418.21	2673.94	2145.92	3770.12	664.841	859.874	901.817	1092.41	782.733	1078.09	4.7121	0.00106224	2.14155	up
neg-M772T245	1122.35	2175.1	786.159	1741.19	2236.2	742.668	507.207	338.617	842.345	509.481	560.509	853.112	2.43783	0.00784754	1.31112	up
neg-M772T332	9097.12	14448.8	1939.91	7529.57	11972.4	7312.37	851.66	1080.69	2452.66	1866.85	1032.14	2051.11	5.60252	0.00117654	2.00979	up
neg-M772T353	4594.14	2175.54	1279.68	1333.34	1187.85	2024.76	464.805	609.331	666.576	736.214	775.213	733.943	3.15982	0.00289561	1.78775	up
neg-M773T192	2130.83	1105.62	793.986	1054.44	1357.07	618.664	650.716	753.957	442.695	417.655	597.508	195.679	2.30874	0.00986383	1.08159	up
neg-M773T262	1087.79	754.068	1694.57	2283.15	1569.24	1782.5	3999.36	3254.26	3339.32	1987.77	4237.9	1857.29	0.491078	0.00766354	1.32303	down
neg-M773T274	11402.6	13294.9	3609.53	8939.84	10611.1	5773.71	1763.76	2289.93	1951.69	1960.03	2759.6	2644.08	4.01161	0.000702168	1.8815	up
neg-M773T332	5185.14	4963.25	962.977	2876.68	2317	3995.63	1047.28	424.258	1009.57	1248.13	991.284	1619.89	3.20179	0.00697143	1.54733	up
neg-M774T274	5545.58	4694.36	1631.17	4823.09	5803.05	3053.43	1149.33	1218.83	1092.74	1347.82	1459.79	1038.16	3.4969	0.00146096	1.79868	up
neg-M775T220	5779.98	4929.23	3281.44	3817.08	17215.1	1196.33	717.602	858.793	801.162	716.895	1656.37	601.858	6.76654	0.00387252	1.63198	up
neg-M775T275	1710.1	2232.36	792.044	1402.08	1743.07	1395.8	816.376	1060.36	591.178	726.038	583.294	707.129	2.06839	0.00287436	1.25342	up
neg-M775T353	5125.78	7450.13	1773.96	2470.64	2185.29	2125.26	1112.54	1066.79	1139.96	1104.21	1381.97	1308.38	2.97042	0.00941877	1.66374	up
neg-M775T425	4797.11	5953.64	2335.31	3694.69	6832.76	7172.89	1961.52	2427.82	1805.14	2820.82	1814.85	3165.94	2.19964	0.00618696	1.10499	up
neg-M777T258	2746.48	4757.79	1246.81	3766.93	3194.9	1325.39	696.477	835.018	918.329	956.91	895.103	970.335	3.23174	0.0047099	1.59063	up
neg-M777T301	452.057	836.761	100.305	558.564	188.441	145.339	11.4399	16.3399	44.7701	10.7315	16.307	21.8633	18.785	0.000102505	2.72159	up
neg-M778T168	1353.3	1233.9	725.607	873.521	2256.85	863.657	414.937	600.556	363.626	484.418	713.898	415.961	2.44098	0.00252719	1.21298	up
neg-M778T258	1650.41	2053.88	804.068	1870.14	1876.71	941.343	486.899	559.756	830.465	742.052	630.103	663.548	2.35036	0.00276477	1.46746	up
neg-M779T158	24072.2	13136.9	8007.33	14428.8	17711.7	5661.43	3767.14	5226.86	3411.36	4483.77	5600.12	4093.19	3.12305	0.00345506	1.62748	up
neg-M779T252	1746.35	1189.79	1251.92	1619.94	3383.47	1366.1	525.18	778.855	676.001	1027.94	1247.14	759.726	2.10527	0.00561125	1.09676	up
neg-M779T357	13395.6	5304.16	2364.41	3852.52	981.963	3280.6	614.266	710.42	1065.53	408.683	361.59	1177.85	6.72591	0.00322726	2.15455	up
neg-M779T410	84757.2	32982.1	10175.2	16220.9	7131.55	19474.7	1397.98	1815.84	3452.9	2423.56	4071.97	5772.33	9.01745	0.00152182	2.38364	up
neg-M780T158	9908.29	6024.36	4590.47	6183.96	7181.45	3212.06	2336.18	2777.48	2588.32	3059.82	2588.35	3360.57	2.22017	0.00393463	1.33259	up
neg-M780T332	4928.99	7850.37	3877.78	3580.23	7506.83	3659.68	1020.01	1061.52	1050.82	961.59	865.538	952.745	5.31168	6.85474e-05	2.22164	up
neg-M780T350	13662.5	5678.89	4160.22	4802.77	3882.03	5428.97	513.42	782.644	785.359	405.322	906.801	783.766	9.00469	6.53689e-06	2.71518	up
neg-M780T411	28401.7	12384	4754.65	8531.89	3248.21	7383.79	1147.92	1400.14	2482.65	6022.96	2045.41	3338.56	3.93634	0.0097553	1.76397	up
neg-M781T147	1774.68	2772.32	4131.13	4890.22	1844	3852.71	7133.44	5470.83	9867.67	7522.93	5995.22	9466.03	0.423816	0.00204496	1.57598	down
neg-M781T403	195167	66073.6	19396.2	38078.6	7838.81	30595	1796.26	604.371	3015.32	2777.7	2266.99	4050.47	24.6121	0.00053316	2.97314	up
neg-M782T147	1679.96	1835.86	1835.15	1935.41	1693.45	2029.27	3502.39	2882.8	4742.17	3195.17	3101.27	5068.4	0.489463	0.000479226	1.13896	down
neg-M782T302	889.339	954.427	1120.23	636.263	587.936	985.015	1463.29	1174.49	2051.46	2475.86	1779.28	1535.92	0.493612	0.000881184	1.39774	down
neg-M782T330	3749.74	11877.3	4425.01	6119.84	12028.8	7625.78	1476.76	2043.15	2796.28	2578.17	3068.6	2325.96	3.20713	0.00147804	1.52653	up
neg-M782T403	66476	23324.4	7619.64	14618.5	3695	12167.5	2334.51	1284.11	1916.69	1195.52	2028.21	2474.87	11.3852	0.00283074	2.4625	up
neg-M782T468	7242.67	5926.66	4480.56	5915.32	6113.6	8538.73	292.318	599.307	836.435	2357.11	3806.68	2186	3.79223	0.00799205	2.14207	up
neg-M783T209	3989.95	3611.87	9588.65	6258.1	7890.16	15262.3	15996.6	14344.9	19013.3	14446.2	19836.9	14988.9	0.472499	0.0103635	1.18449	down
neg-M783T306	23134.4	15563.9	4543.34	10557.4	4278.57	8754.98	1112.23	1453.12	2368.64	2313.8	1661.25	3770.52	5.27089	0.00111286	2.18925	up
neg-M783T357	12740.2	6794.67	2125.34	3549.63	1345.59	3439.94	633.548	832.783	453.337	539.588	407.395	1061.74	7.63553	0.00150802	2.30965	up
neg-M784T145	1733.69	1395.78	1834.77	1844.24	1280.4	1096.25	3870.33	2007.95	4304.29	2455.23	2588.85	3553.02	0.4891	0.00119275	1.23365	down
neg-M784T306	7640.32	5359.46	1672.95	3688.52	1371.94	3483.64	807.709	818.418	1495.38	585.436	1021.02	1820.1	3.5456	0.00582199	1.78356	up
neg-M784T358	6958.87	3489.13	1420.85	2174.84	1102.79	2502.76	446.516	539.435	644.478	667.099	766.601	1259.09	4.08243	0.00340683	1.84916	up
neg-M784T361	27334	12538.9	7047.88	12517	5272.01	7768.74	3105.97	4161.37	4273.42	2378.72	2716.11	3199.65	3.65403	0.00314811	1.87579	up
neg-M784T424	329.123	566.369	1579.12	975.348	566.177	2050.39	2703.04	1970.01	6122.27	5591.72	2710.45	4004.86	0.262593	0.0022567	1.90819	down
neg-M785T192	1389.43	1087.13	859.267	647.792	1464.65	516.036	379.194	517.517	323.917	477.459	457.254	282.109	2.44694	0.00261559	1.06798	up
neg-M785T354	48262.6	25708.4	10335.1	19484.3	8932.88	17811.2	2230.76	3863.44	5172.83	6964.95	7101.39	7981.63	3.91819	0.00271008	1.9742	up
neg-M785T372	110138	42455.3	29505.1	29565.9	33617.5	51596	8436.13	13025	15060.1	24802.3	31365	21737.9	2.59449	0.0086903	1.57727	up
neg-M785T401	56040.6	23035	17439.2	19204	27576.8	32021.4	6336.17	12523.5	9736.34	17356.2	22381.2	12880.6	2.1587	0.0118992	1.36655	up
neg-M785T425	65108.8	67551.9	13904.1	64936.5	45105.1	92015.9	4795.54	4800.92	9158.03	11568.4	11544.8	14856.2	6.14595	0.00052602	2.04084	up
neg-M786T354	17872.9	9998.33	4019.56	7707.01	4354.2	7219.13	1253.19	2048.97	2649.71	2440.78	2683.24	4407.22	3.30496	0.00282332	1.85729	up
neg-M786T372	36311.6	17851.2	12429.5	11929.2	13090.3	19443.8	3998.98	5736.66	6362.3	9667.84	12473.2	8835.53	2.35914	0.00562848	1.53749	up
neg-M786T400	28042.9	14077.7	13360.8	10046.4	14586.3	16381.8	2138.79	3693.33	6984.38	5895.14	11723.3	5571.05	2.67999	0.00453028	1.70285	up
neg-M786T423	108574	109294	40019.6	81838.3	97020.4	95982.5	5707.18	15954.2	17242.2	37394	40308	27404.3	3.69925	0.00297514	1.8213	up
neg-M787T210	6160.51	8324.79	4555.8	6553.45	7803.55	3144.86	497.76	2829.9	1484.9	2875.6	3178.31	2317.52	2.77177	0.00940472	1.56442	up
neg-M787T260	12143.4	17001.7	2447.25	14021.5	12254.3	6091.61	1463.73	2189.96	5978.34	2134.02	1605.91	4822.62	3.51532	0.00921319	1.7788	up
neg-M787T338	6350.19	11525.9	2265.03	5151.81	7440.19	3490.98	1098.77	1509	2068.27	2055.97	1985.82	2550.94	3.21455	0.00415899	1.51177	up
neg-M787T423	21731.4	25728.6	15694.3	25020.9	30230.3	30015.1	2895.91	6158.46	9376.07	14901.1	14684.4	10368.3	2.54213	0.00737178	1.44176	up
neg-M788T338	5341.47	6077.82	1796.19	2800.72	3888.03	3054.5	973.441	1347.69	1857.42	1558.75	1723.54	2565.74	2.28979	0.00660531	1.35263	up
neg-M788T409	660.4	1808.18	2080.49	1350.66	985.76	3054.28	4459.48	12585.3	4898.25	3435.17	2294.71	7741.39	0.280671	0.00402291	1.83936	down
neg-M789T159	1328.75	1475.97	2582.79	1905.77	2019.4	1421.96	5519.21	4873.97	4773.05	3495.72	4778.44	2982.53	0.406263	8.15336e-05	1.51199	down
neg-M789T281	3129.55	6661.55	1476.28	3343.63	4531.71	2275.86	703.552	986.638	1430.43	1207.34	1076.2	1246.84	3.22035	0.00246841	1.58389	up
neg-M789T309	3350.03	6092.67	1576.45	8053.89	5651.93	2338.4	921.873	1058.27	1642.5	1443.11	1681.25	2093.17	3.06141	0.00901026	1.50282	up
neg-M791T326	7481.11	7496.28	1665.97	5853.19	7238.29	3630.21	899.421	1131.94	2143.58	2533.25	1326.35	2538.86	3.15556	0.0052344	1.61536	up
neg-M792T326	3171.55	3212.75	994.528	2627.01	3019.91	2682.27	764.245	758.476	1465.29	1406.86	1067.91	373.855	2.69128	0.00436571	1.51955	up
neg-M793T138	2961.2	6372.24	4762.79	3067.89	5008.14	5151.36	2180.87	630.386	1934.91	980.43	788.76	2032.92	3.19639	0.00129074	1.99316	up
neg-M794T327	4699.41	3026.81	1823.15	2947.62	2032.42	1936.83	1138.88	1216.13	1434.24	1435.8	1323.29	1491.17	2.04816	0.00549655	1.38959	up
neg-M795T149	3581.22	3164.37	2012.75	3104.53	1705.79	1807.87	812.471	877.551	1312.33	1085	634.679	806.223	2.78144	0.000170423	1.47272	up
neg-M795T242	2554.82	1799.31	533.828	2112.17	2661.59	1035.21	330.557	284.953	458.151	347.099	434.801	513.088	4.51605	0.00189025	1.79493	up
neg-M795T391	60665	24343.9	11239.7	17969.3	12150.6	16114.6	1309.23	2556.85	3913.27	4529.17	5460.71	5272.06	6.18381	0.000446453	2.37087	up
neg-M795T405	20062.8	11134.3	4747.69	10021.4	5007.27	6350.62	1263.46	1752.26	1960.4	2772.98	3395.52	3351.01	3.95458	0.00114209	2.04053	up
neg-M796T133	5208.53	3749.37	2111.8	3481.92	2314.94	4017.64	1232.17	1468.2	1969.52	1687.48	1568.08	2010.69	2.10184	0.00237308	1.38082	up
neg-M796T329	4350.61	11775.9	5534.41	7967.62	3400.69	4394.05	1099.46	1017.29	1378.07	987.89	938.8	976.444	5.84926	0.000143802	2.42682	up
neg-M796T390	22049.6	9573.68	4902.93	7236.88	5021.18	6782.42	1091.34	1616.46	2378.98	2093.33	2722.54	2741.45	4.39468	0.000770251	2.10693	up
neg-M797T374	285888	137078	34413.1	56653.9	28507.7	67351.6	9555.5	25639.6	41750.7	8047.31	12362.5	23257.9	5.05658	0.00900082	1.96921	up
neg-M798T328	2629.17	6677.01	4681.51	5645.27	2363.64	4987.72	1187.11	1127	2044.15	1344.66	919.747	1192.45	3.45284	0.000297984	2.08431	up
neg-M798T343	3734.59	7157.46	2469.53	4190.37	2783.82	2681.39	916.167	1823.77	983.245	1333.08	1010.36	1007.36	3.25378	0.000282182	1.85905	up
neg-M798T403	33729.7	16061	4749.79	8031.62	2358.86	9991.65	1290.04	1378.97	1954.68	1530.34	1459.77	2152	7.67195	0.00556471	2.20377	up
neg-M798T506	2656	2407.74	1173.6	1287.18	1022.91	895.555	501.633	860.031	823.747	517.339	747.626	839.109	2.20143	0.00960218	1.28547	up
neg-M799T203_1	11578.1	9676.66	5779.92	9647.9	5398.69	5175.5	873.542	1340.98	1621.73	770.496	1096.88	1062.02	6.9848	1.69074e-06	2.47224	up
neg-M799T236	1461.49	1469.56	2261.7	2584.42	2357.71	3278.81	5025.96	5012.27	4275.21	4308.38	4797.77	4613.56	0.478494	0.00159099	1.51439	down
neg-M799T343_1	3194.56	3754.59	1350.29	2346.88	1684.72	1677.87	651.075	1065.44	752.821	829.865	828.683	746.387	2.87405	0.000964795	1.7204	up
neg-M799T343_2	32680.7	48086.5	7946.98	22539.7	27426.8	14093.4	2207.37	4137.07	6852.65	6264	5684.44	7771.07	4.64125	0.00140663	2.05011	up
neg-M799T357	12244.3	12524.2	3806.48	11116.8	9857.94	7904.86	1566.17	2538.72	7433.98	3291.38	3873.47	5240.28	2.39954	0.00997138	1.5596	up
neg-M800T343	14145.4	12750.7	4416.52	9742.18	11040.2	7131.01	1198.04	2625.45	3403.7	3365.4	2906.47	3911.24	3.40178	0.000603538	1.86765	up
neg-M800T361	28060.1	24759.2	5025.15	14562.7	10428.8	10641.3	1513.1	1739.7	3814.21	3023.33	2838.66	4086.72	5.49358	0.000631472	2.24187	up
neg-M801T326	80700.7	74162.4	14687.1	47055.5	82208.2	38340.2	2813.02	10875.7	18705.9	9654.38	16284.2	23598.7	4.11505	0.00560926	1.90584	up
neg-M801T357	20332	25093.1	4589.47	9760.05	6009.77	9268.31	1790.69	2577.09	3580.55	4195.98	3865.6	4346.2	3.68699	0.00579762	1.88036	up
neg-M802T157	1287.83	806.39	1660.47	1704.07	2022.5	1348.93	4523.75	6112.5	5408.12	4185	2037.46	2246.41	0.360222	0.00206991	1.68854	down
neg-M802T326	32042.1	29002.3	6144.42	17350.6	28754.2	14587.2	1063.25	2656.24	5159.09	5784	3982.16	6503.18	5.08515	0.00145246	2.10278	up
neg-M802T354	14668.4	14106.3	7646.02	9451.93	6162.02	8617.43	1069.13	2332.87	2871.13	4313.39	4710.32	4899.3	3.00315	0.00281601	1.75852	up
neg-M803T130	2596.77	4134.67	1735.63	1629.84	3921.46	1057.54	943.857	836.289	747.874	810.403	874.581	750.533	3.03733	0.00562757	1.45056	up
neg-M803T314	31603.3	17650.5	9639.65	8448.01	11531.7	20001.6	2747.03	4797.76	5690.5	3906.61	4961.02	9712.78	3.10773	0.00218681	1.71704	up
neg-M805T146	11129.7	8836.55	9672.35	10174.9	5279.76	7560.65	3089.02	4801.38	2730.79	3811	4331.44	2751.34	2.44732	0.00013094	1.29663	up
neg-M806T146	4577.88	4282.74	3643.86	4408.77	3049.35	3030.52	1944.45	1988.73	1496.64	2021.47	1891.23	1597.94	2.10166	2.4542e-05	1.46631	up
neg-M807T192	755.682	1223.37	384.576	770.063	1305.08	294.714	261.896	312.981	170.619	332.909	215.861	269	3.02795	0.00806005	1.14371	up
neg-M807T267	6012.59	5214.22	3006.2	4211.87	4831.36	2587.61	1225.16	1947.23	1478.32	1738.26	2415.71	1599.76	2.48585	0.000422102	1.51241	up
neg-M807T332	5497.6	5746.45	1897.99	5138.35	2173.72	2368.24	741.113	659.36	1428.54	1061.05	814.397	1447.61	3.7097	0.000912392	1.70452	up
neg-M808T203	1080.2	1275.83	1312.51	994.965	2104.4	430.248	435.332	307.634	618.022	396.725	513.666	245.069	2.86044	0.00385295	1.31738	up
neg-M808T333	6580.26	32224.7	2936.76	7474.81	8430.56	2489.35	570.462	492.138	753.767	680.892	926.804	864.999	14.0209	0.00128249	2.20177	up
neg-M809T134	2821.69	7502.68	2637.02	3624.36	3050.62	1773.86	1141.62	1022.82	810.155	1046.85	996.707	722.693	3.72946	0.000900057	1.78858	up
neg-M809T257	174922	175616	84691.4	98650.4	149283	74643.3	10252	40539.2	14462.7	46429.2	55672.5	22115.7	3.99959	0.00163874	1.97402	up
neg-M809T333	2757.07	13021.9	1701.82	3390.63	4949.98	2026.05	787.368	601.807	399.714	859.365	855.406	893.856	6.33255	0.00183524	1.78184	up
neg-M810T257	59790	59600.9	29900.5	33594.7	51478.1	26890.6	4469.1	14986.1	6470.79	17180.3	19859.9	8857.12	3.63746	0.00119047	1.88974	up
neg-M810T333	3425.53	12227.2	2074.09	3628.09	3979.36	1779.78	785.864	1015.98	1047.19	832.743	799.074	741.906	5.19152	0.00307856	1.65956	up
neg-M811T124	875.329	1224.07	321.144	1092.4	1079.01	322.071	335.884	242.131	116.317	178.248	199.898	238.418	3.7486	0.00307681	1.48493	up
neg-M811T257	14093.4	13640.4	16601.4	8331.1	12377.2	7191.68	1521.42	4009	2474.48	4458.25	7947.91	2634.06	3.13451	0.00176908	1.81811	up
neg-M812T241	5537.3	4523.06	3674.63	3704.02	4808.06	2720.16	1424.59	1823.21	1830.79	1515.02	2739.85	1254.11	2.35817	0.000202394	1.28637	up
neg-M812T258	3211.56	2728.6	1992.65	2387.97	3258.54	2020.27	926.923	938.193	1124.78	1527.04	1876.16	1139.15	2.07104	0.000534776	1.35915	up
neg-M812T391	14605.5	7529.74	3757.45	6299.55	4035.84	4970.37	908.124	1237.71	1451.06	1144.49	2113.14	2202.15	4.54896	0.000262089	2.19001	up
neg-M813T241	3619	3447.81	3007.56	3272.27	3741	2095.24	1148.32	1385.65	879.406	1789.55	1809.79	1493.15	2.25525	0.00022428	1.31226	up
neg-M813T354	8534.88	9399.78	3707.44	3807.44	4913.05	5119.28	1432.44	1857.92	2411.77	2469.37	3082.93	2693.97	2.54379	0.0014501	1.66867	up
neg-M813T377_2	36101	19237.1	4691.08	11485.6	8560.86	11835.7	1114.41	1421.1	2655.1	1759.53	2511.54	3670.46	6.99895	0.000528189	2.36198	up
neg-M813T423	7865.01	11387.9	3071.44	2752.48	5741.18	2971.89	983.894	809.267	1247.06	1975.98	2438.73	1572.08	3.7432	0.00235784	1.68413	up
neg-M814T376	48086.5	21646.7	6415.3	12694.7	10295.8	12866.7	829.532	1338.03	3920.9	2388.25	2513.66	3760.49	7.59318	0.000450392	2.48843	up
neg-M815T309	24270.2	9242.71	4655.96	6402.02	3925.72	10411.6	1310.7	2160.67	4305.73	1977.62	2612.17	3219.17	3.77954	0.00489856	1.63654	up
neg-M815T317	45040	13190.7	4673.46	9000.35	4431.52	10000.7	720.368	1296.46	1425.14	1302.96	2185	1961.4	9.71023	0.00121965	2.50987	up
neg-M815T349	6332.8	9543.99	1971.53	5894.74	4684.2	3327.51	1225.2	1346.86	1543.74	1574.97	1666.51	1974.73	3.40277	0.00322821	1.7716	up
neg-M815T376	26010.7	8450.74	4933.98	5703.65	6983.27	5720.29	1437.47	2154.32	2045.7	2814.29	3758.45	3683.81	3.63675	0.00405285	1.87228	up
neg-M816T160	4459.37	3244.48	2744.58	5649.69	5332.39	1823.44	1518.82	1380.96	1052.29	1666.26	969.151	867.677	3.11918	0.000701946	1.63075	up
neg-M816T309	9362.3	4501.4	2151.92	3165.28	2344.15	7559.23	898.797	1246.06	2453.05	1269.86	1776.38	2366.84	2.90523	0.0101387	1.61863	up
neg-M816T317	11081.5	4786.27	1634.21	3307.87	1796.32	2854.08	388.891	656.823	737.189	853.571	801.953	1185.1	5.50667	0.00179864	2.18509	up
neg-M816T344	16622.6	18320	4107.75	11631.2	14849.2	8302.71	1184.18	2224.61	2991.52	3314.63	2760.58	3236.15	4.69928	0.000478769	2.00686	up
neg-M816T358	4916.09	6606.19	2111.81	5164.29	5378.19	3018.77	674.965	1214.68	1400.22	1580.54	1637.02	2117.46	3.15313	0.00072806	1.72449	up
neg-M817T159	3202.29	2097.82	1690.92	2881.72	5056.49	545.366	517.188	856.71	313.031	1045.13	858.219	621.758	3.6739	0.01134	1.43236	up
neg-M817T192	6454.69	4451.89	855.547	5538.52	19706.1	487.334	127.247	262.265	84.4603	425.022	309.129	85.9288	28.9742	0.00205427	2.30667	up
neg-M817T249	15458.7	13702.9	8684.84	7411.1	8199.99	8453.15	1978.02	4352.78	4181.59	5663.77	6079.46	5516.07	2.22927	0.00344523	1.47663	up
neg-M817T288	13053.4	10418.1	3933.83	5037.74	5937.28	7760.59	2280.27	2699.23	2705.01	4674.77	4513.7	3458.62	2.26942	0.00726536	1.46385	up
neg-M817T320	9375.27	8320.25	3355.65	5324.06	7071.46	4369.98	1077.76	2124.51	2797.91	2034.26	2485.36	2606	2.88109	0.000724531	1.75216	up
neg-M817T332	19419.8	32760.4	3507.62	17097.5	26239	8197.34	842.231	1604.06	3434.49	2742.79	2585.24	4705.14	6.73759	0.00189695	2.11306	up
neg-M817T344	10123.3	9686.87	2881.67	2649.82	6462.95	5228.91	1056.87	1005.49	4050.65	1688.69	1248.87	2930.66	3.09096	0.006359	1.62742	up
neg-M818T192	3136.6	1848.28	472.139	2439.09	7222.15	288.583	53.5529	120.104	21.1057	158.084	218.048	30.0307	25.6386	0.000746605	2.43683	up
neg-M818T326	33473.2	27764	6574.05	25990.8	20620.5	15909.7	1609.26	3228.05	5789.75	4282.31	3292.9	6435.04	5.29004	0.000426567	1.98836	up
neg-M818T358_2	7515.48	6712.67	2307.59	7671.94	3789.5	3950.82	1278.95	1543.76	1415.18	1856.57	1491.36	2183.6	3.27021	0.00144884	1.66714	up
neg-M818T374	10560.2	7299.34	2530.59	4163.68	5764.92	8899.43	1418.64	1351.51	2271.9	3291.33	2493.72	2034.67	3.04921	0.00286562	1.68146	up
neg-M819T192	1685.1	1542.1	651.447	1175.4	3394.95	168.027	492.21	168.737	73.6113	202.729	394.181	153.42	5.80314	0.0119521	1.56464	up
neg-M819T273	13825.6	11860.5	2700.04	7403.32	10173.7	7269.73	621.441	1592.89	3310.25	1320.19	1524.71	2799.41	4.76617	0.000922188	2.05499	up
neg-M819T296	16722	10934.6	6504.71	6235.8	5695.84	8520.27	2305.73	4077.22	1414.31	1341.35	2319.24	1501.26	4.21428	0.000139624	2.01282	up
neg-M819T325	17072.7	20819.6	5030.64	22985.6	12460.8	8326.47	1884.4	2693.52	3470.22	4911.11	4019.54	4670.84	4.0045	0.001454	1.81867	up
neg-M820T273	4240.37	4092.77	1355.74	2904.59	5286.12	3128.86	359.968	777.7	1485.08	523.86	788.274	1356.7	3.97016	0.000769459	1.92486	up
neg-M820T296	6290.34	3424.53	2142.26	2567.8	1921.43	3632.51	1956.06	1699.77	715.267	783.671	1130.79	848.129	2.80064	0.00199226	1.60104	up
neg-M821T276	9275.93	1922.8	5080.24	5434.92	3819.69	8371.64	2261.66	3340.06	1864.78	1947.44	1873.19	1721.84	2.6063	0.0121193	1.4575	up
neg-M822T193	3016.31	1336.71	1094.81	2212.46	2119.17	802.041	563.906	552.589	443.424	661.74	977.192	457.914	2.89368	0.0027443	1.22972	up
neg-M825T248	2647.86	4748.65	833.896	2500.49	2226.01	1539.76	474.716	586.549	928.678	831.96	557.1	933.089	3.36186	0.00368146	1.79315	up
neg-M828T193	763.557	1290.5	1487.08	2366.13	1472.52	1903.57	3758.27	2284.68	4410.94	3481.12	2836.23	3753.04	0.452311	0.00182641	1.42936	down
neg-M828T203	4704.16	5347	6330.2	5736.88	3254.67	4803.92	12798.4	9510.45	8666.87	12981.7	9351.36	9463.16	0.480737	0.000129077	1.08387	down
neg-M829T217_1	766.343	886.906	629.794	826.23	1904.94	652.997	549.12	223.82	476.294	435.366	576.617	314.763	2.20002	0.0067242	1.18722	up
neg-M830T377	4864.6	2885.51	1148.1	2804.58	2111.55	2616.2	487.592	659.395	1136.6	1160.43	1249.95	1855.82	2.50856	0.00733915	1.46061	up
neg-M830T514	1653.84	512.716	401.01	768.614	826.046	447.702	207.116	371.81	281.443	268.711	424.709	284.402	2.50786	0.0102088	1.20198	up
neg-M831T253	2489.8	3362.07	1308.14	1829.57	1882.54	1329.61	579.247	699.027	998.83	709.101	785.577	972.189	2.57205	0.000764293	1.46908	up
neg-M831T281	27990.1	18199.3	3775.87	9922.98	4871.24	7791.55	1319.61	1612.89	2771.57	2329.51	2403.44	3228.6	5.30902	0.0036921	2.14539	up
neg-M831T349	3683.55	4681.74	1557.95	2667.23	3748.03	2560.99	943.787	1196.04	1380.04	1380.66	1548.55	1852.4	2.27664	0.00268493	1.45415	up
neg-M832T281	11097.2	7113.26	2209.7	5076.81	2749.59	4102.97	886.625	1286.14	1475.21	1503.01	1521.98	2140.98	3.67027	0.003087	1.91101	up
neg-M832T317	5166.24	2815.74	1678.04	2086.8	1201.2	2748.28	561.254	692.116	626.275	601.795	851.619	964.889	3.65205	0.00110408	1.96664	up
neg-M833T231	2720.81	2226.44	1295.89	2265.29	6319.88	1605.29	633.988	737.597	981.941	960.48	1416.52	688.002	3.03285	0.00454493	1.29604	up
neg-M833T252	8395.01	10091.2	3381.45	5208.21	6676.28	4758.91	1432.65	2067.4	2290.12	3548.89	2989.7	3457.1	2.43959	0.00246251	1.58707	up
neg-M834T332	8418.43	13949	2106.87	5758.38	10025.4	3182.39	1118.97	1073.98	2217.5	2062.67	1273.32	2580.43	4.20655	0.00484748	1.60232	up
neg-M835T241	16897.3	31220.1	5639.69	22429.6	24276.3	9208.04	1683.98	3491.33	8242.13	4152.52	3904.86	7567.35	3.77627	0.00446258	1.7686	up
neg-M835T261	19261.9	16087.2	4130.51	10139.3	8205.04	10023.6	1669.43	2705.66	4684.19	3498.19	3089.46	3913.56	3.4686	0.00177685	1.82265	up
neg-M835T282	26388.2	28650.3	9960.02	9953.57	7312.33	17203.2	1465.06	1820	3696.23	10194.5	2209.13	6390.34	3.85903	0.00409342	2.01396	up
neg-M835T309	4047.48	3585.3	1879.43	2351.94	8132.71	2331.2	679.97	447.887	469.961	915.171	696.97	808.662	5.55615	0.000209912	2.09848	up
neg-M836T261	7070.65	5803.03	2662.97	3885.22	3248.94	4848.46	1234.61	1641.25	2493.28	2079.92	1762	2374.82	2.37524	0.00134915	1.55057	up
neg-M837T265	10838.5	8366.61	3996.86	4815.55	14184.8	3869.3	984.014	2617.99	518.29	2532.42	2734.79	1232.77	4.33808	0.00191944	1.86795	up
neg-M837T423	18555.8	16618	9584.83	13754.2	15888.3	13637.9	2550.55	5562.07	4989.99	7559.48	10703	6998.64	2.29485	0.00441047	1.3358	up
neg-M838T265	4823.92	3989.86	2203.93	3882.93	3908.66	2294.03	835.062	2821.77	1237.07	1535.43	1832.97	1276.4	2.21239	0.00350297	1.27409	up
neg-M839T255	69663.6	59079.3	20794.7	40617.2	77395.3	23700.3	2780.22	12110.2	6985.45	12165.4	16329	6131.78	5.15469	0.000764106	1.88806	up
neg-M840T255	24072.1	20681.7	8044.78	14705.8	26812.9	9056.41	1574.22	5442.56	3389.04	5026.73	6785.66	3066.77	4.08834	0.000821242	1.71008	up
neg-M841T194	3151.6	2854.7	7244.95	4001.54	2921.74	6581.79	14409.5	11706.8	11281.5	13962.9	14736.4	9978.91	0.351705	0.000677276	1.55472	down
neg-M841T236	585.086	725.539	881.87	934.215	674.278	1770.44	2395.16	2460.37	1874.67	1816.24	2062.17	2837.23	0.41436	0.001083	1.18202	down
neg-M841T423	10925.3	10371.5	6525.21	9555.56	9908.67	10087.3	1934.02	3825.56	4494.16	6954.19	5889.55	5175.65	2.02926	0.00687964	1.20236	up
neg-M842T193	1541.7	1633.31	2502.9	1357.4	2155.9	2380.15	5009.9	3879.63	3550.39	4497.81	5045.73	3399.7	0.455867	0.000139602	1.44891	down
neg-M842T239	2852.53	1884.3	1095.35	1836.04	3142.2	917.37	364.742	542.91	1546.96	997.994	735.416	572.775	2.46341	0.0101212	1.16363	up
neg-M843T231	2534.27	3104.94	478.422	3993.03	951.607	818.257	342.642	319.488	292.916	433.009	489.263	404.247	5.20718	0.00942723	1.89238	up
neg-M843T346	4799.38	4747.46	1977.48	3113.71	3462.41	2778.05	1126.56	1518.58	906.854	1383.17	1131.14	956.507	2.97296	0.000153504	1.73704	up
neg-M844T236	73400.5	99646.9	193206	171169	92728.8	201798	410524	404611	375153	340972	384016	368730	0.36425	0.00149745	1.0122	down
neg-M845T278	30294.8	12520.7	11091.8	6881.85	9892.13	7937.63	1077.36	3352.11	2881.45	4617.87	5436.17	3864.53	3.70329	0.00234266	1.94022	up
neg-M846T278	10961	5152.99	4685.05	3176.72	4220.28	4154.13	1226.43	1862.65	1636.6	2116.97	2598.47	2288.68	2.75795	0.00132938	1.69991	up
neg-M847T146	13253.8	7108.05	2294.84	4891.68	5230.86	1621.11	1094.93	999.457	914.805	965.263	1078.45	923.334	5.7562	0.00433532	2.06547	up
neg-M847T268	26643.1	11778.1	8460.18	8836.85	7410.83	11665	4427.28	3623.68	4598.83	4756.81	4643.52	5793.21	2.68625	0.00391006	1.57584	up
neg-M848T147	5727.59	2941.18	1161.94	2128.18	2092.17	1367.26	1026	822.25	855.463	852.765	892.974	894.676	2.8851	0.0108357	1.57612	up
neg-M848T268	7177.35	4612.99	3708.78	3625.84	3284.78	5808.04	2320.64	2053.05	1804.26	2200.48	2219.15	2436.31	2.16495	0.00127439	1.47419	up
neg-M849T241	13248.6	13485.6	6888.84	9932.18	12140.4	7945.87	1713.32	5051.87	5388.2	6208.74	5131	5728.73	2.17787	0.00676557	1.44583	up
neg-M849T316	132143	56542.6	44466.4	24286.5	47343.4	89331.9	9183.22	15684.5	16986.7	31479.5	25284.9	26699.9	3.14489	0.00569028	1.64682	up
neg-M849T336	1213.58	2860.85	946.292	1187.07	2252.71	2310.9	788.949	729.419	815.734	862.725	1274.39	359.634	2.22971	0.0108187	1.33977	up
neg-M850T288	15330.3	9725.08	14578.1	8300.3	11198	13309.9	4250.71	5329.88	3779.54	7253.58	8588.93	6650.94	2.02049	0.00154992	1.42055	up
neg-M850T315	43933.1	20867	15624.1	8795.57	17515	29933.3	3689.74	6082.99	6925.39	13107.2	8504.85	10031.4	2.82713	0.00695337	1.58992	up
neg-M850T338	2998.45	4219.99	1098.25	1759.14	3425.36	3721.27	795.477	965.216	964.504	1193.58	1621.66	1610.98	2.40826	0.0102752	1.20232	up
neg-M851T315	11483	7349.95	5378.5	2998.95	5175.09	9208.01	1631.54	2302.31	2313.96	3343	2821.05	3216.47	2.66142	0.00356299	1.59571	up
[truncated: 3,606 more rows]

## Sheet: Severe VS Normal 
Supplementary Table S5. The information of DEMs.
ID	Normal_1	Normal_2	Normal_3	Normal_4	Normal_5	Normal_6	Severe_1	Severe_2	Severe_3	Severe_4	Severe_5	Severe_6	ratio	t.test_p.value	VIP	regulated
neg-M1000T170	7603.17	6651.81	11718.6	6894.66	6514.7	11016	1750.02	1354.6	5142.33	1847.72	1161.48	2331.81	0.269608	0.00050936	1.38665	down
neg-M1000T204	843.87	1402.03	2319.65	1568.94	2252.71	1522.12	3457.88	4614.58	6125.7	5157.41	4384.19	3768.01	2.77595	0.000306747	1.16208	up
neg-M1000T308	841.597	645.701	1016.93	876.661	610.742	804.285	5818.76	3619.78	1798.94	2380.79	8425.8	3359.68	5.29696	0.000664569	1.44768	up
neg-M1000T347	939.121	1225.26	643.126	1156.6	2473.1	1357.73	9805.99	6957.32	7987.14	8112.46	8725.92	9375.49	6.53813	5.98485e-05	1.70499	up
neg-M1000T384	1059.66	1892.8	1286.62	1340.49	2423.62	1330.27	3365.56	3770.77	4709.67	4199.12	4674.54	3986.59	2.64706	0.000160421	1.08511	up
neg-M1000T389	1750.79	2197.32	2542.14	3035.17	3139.43	3047.82	7531.73	9276.29	8589.83	8907.68	9819.28	9801.28	3.43202	7.52974e-06	1.41165	up
neg-M1000T412	1640.32	1044.77	3521.04	2552.89	1770.2	2573.56	361.933	206.138	433.368	235.52	201.878	185.558	0.123973	4.64631e-06	1.67582	down
neg-M1001T168	5435.31	4492.18	11792.3	4620.93	7144.89	8056.69	978.407	597.877	1829	645.359	180.464	605.738	0.116432	0.000242162	1.78251	down
neg-M1001T200	2071.16	1885.39	1183.68	1897.02	528.344	1284.56	28945.8	23037	2047.42	21554.6	29834.6	20266	14.2015	0.00094107	1.77831	up
neg-M1001T347	393.816	523.321	326.083	506.868	1056.1	572.007	2756.64	3356.94	1513	3766.83	2240.43	3083.15	4.9485	2.07721e-05	1.53129	up
neg-M1002T169	3866.81	2369.88	6799.63	1442.68	3035.35	8180.69	1796.8	792.159	2262.26	665.468	508.062	731.606	0.262944	0.00438053	1.09608	down
neg-M1002T275	582.925	947.436	1021.63	754.752	1000.27	1050.83	7733.79	5218.87	3309.67	2367.86	5137.33	6278.87	5.60793	4.32398e-05	1.52543	up
neg-M1002T332	626.768	751.509	700.938	713.141	596.633	696.19	21233.1	16927.2	5508.29	14852.3	35948.7	13829.3	26.5102	4.76056e-05	2.15336	up
neg-M1003T275	300.252	643.01	622.372	682.367	597.088	645.824	3925.78	2628.48	2083.64	1478.87	2889.24	3362.33	4.68884	1.27417e-05	1.44146	up
neg-M1003T333	493.165	602.013	495.97	612.243	453.227	522.835	11302.4	10748.4	3492.67	8399.67	19928.4	7666.44	19.3549	4.27263e-05	2.05484	up
neg-M1003T387	1652.31	2328.15	2673.11	3440.17	2698.95	3290.36	11274.6	9850.48	9369.7	10274.3	16135.2	12478.9	4.31406	1.41679e-06	1.52291	up
neg-M1004T174	1237.82	708.439	885.482	1174.1	2433.04	547.194	3674.91	2771.88	2606.33	4154.91	3498.43	4042.09	2.96999	0.0015731	1.08939	up
neg-M1004T275	461.899	673.567	744.707	904.892	569.98	668.375	1875.55	1599.01	1976.18	982.484	1665.16	1922.15	2.49055	8.4102e-05	1.11818	up
neg-M1004T347	1238.16	1254.05	1038.77	777.35	921.591	695.321	34838.9	21462	16347.9	22834.1	56012.9	27323	30.1791	2.10549e-07	2.0996	up
neg-M1004T387	1191.3	1671.11	1976.4	2387.29	1867.07	2312.72	6211.32	5160.94	5551.48	5921.19	8682.35	6785.97	3.35907	4.87028e-06	1.38231	up
neg-M1005T179	90079.5	75518.7	35509.2	66083.5	64377.5	56126.9	12880.5	9475.99	34033.8	6919.72	4442.82	5679.82	0.189408	0.000735568	1.63532	down
neg-M1005T250	2432.63	4184.71	3023.81	5156.72	4910.64	3224.35	14698.6	2889.66	17746	11533.3	13993.4	10069.4	3.09296	0.00987781	1.07889	up
neg-M1005T324	336.326	351.998	997.315	402.194	332.737	376.689	18813	17774.5	6040.25	11806.2	21579	13891.1	32.1401	9.5109e-08	2.28756	up
neg-M1005T347	9771.32	8475.13	3770.78	6890.58	4306.1	4502.27	28976	21527.8	14824.3	50091.5	43627.2	33228.6	5.09795	6.71579e-05	1.47502	up
neg-M1005T387	885.565	1349.9	1586.48	1657.66	1234.33	1581.79	3150.12	2856.32	2846.48	3126.26	3937.14	3431.79	2.3323	6.57079e-05	1.15314	up
neg-M1006T179	33580.5	30150.3	17545.3	25389.9	26770.9	23753.7	5119.31	5149.81	13538	5647.53	2136.86	4860.37	0.231896	0.000623326	1.51191	down
neg-M1006T210	3065.01	2889.64	1848.6	2989.91	3952.91	3302.51	612.884	642.71	622.577	597.646	639.466	738.235	0.213508	9.33473e-06	1.50685	down
neg-M1006T250	1732.28	2452.69	2037.68	2802.59	2697.82	2085.64	7153.95	7055.97	8541.79	6361.61	7102.93	5618.31	3.02958	6.9576e-07	1.30874	up
neg-M1006T324	805.866	1309.05	1804.26	1488.04	583.545	1286.2	45615.5	47269.3	23958.3	36741.4	70352.3	45306.4	36.9994	2.39564e-08	2.25385	up
neg-M1006T348	3862.73	4387.25	2312.37	4130.42	3066.71	3091.38	13543.7	10252.3	7390.34	11341	17982.4	14605.9	3.60252	1.85288e-05	1.28202	up
neg-M1007T179	11943.5	9207.69	5546.87	8752.01	9482.91	7203.94	1822.71	2792.74	5145.83	2716.68	1825.65	2157.16	0.315722	0.000169965	1.30599	down
neg-M1007T183	4952.3	4217.92	3361.51	3156.76	3608.03	3508.33	1904.72	942.865	1304.95	1182.05	725.932	727.431	0.297653	0.00014044	1.35832	down
neg-M1007T236	550.512	451.583	386.652	683.582	615.703	815.018	2451.4	2742.67	858.179	1839.32	2527.71	2361.87	3.64858	0.000262729	1.25796	up
neg-M1007T324	734.074	1033.92	2296.43	913.008	430.123	782.33	20891.6	22237.5	12366.2	17923.5	33400.3	21605.5	20.7475	1.90199e-06	2.0523	up
neg-M1007T358	2842.29	2322.82	3101.62	2735.68	2312.61	4858.41	5577.19	6364.54	9828.25	4201	7644.55	4974.08	2.12341	0.00125533	1.03602	up
neg-M1008T164	66189.7	49555.5	80640.2	40836.9	46170.4	77760.4	35051.7	6137.58	20299.8	5183.27	1237.33	8923.4	0.212744	0.00766029	1.5893	down
neg-M100T177	6812.66	8987.72	7553.8	6622.73	8482.8	3565.7	2931.49	3786.78	4354.01	1660.15	1449.34	1713.35	0.378227	0.00184535	1.11343	down
neg-M1010T160	22392.1	32184.9	35132	33263.1	21071.5	33258.9	8743.67	4925.34	21135.9	3884.39	1928	4279.26	0.25322	0.00339538	1.45958	down
neg-M1010T161	23560.1	39935	38546.2	19493.2	19909.3	35652	10733.3	5869.18	16030.2	6254.05	2399.73	6316.13	0.268796	0.0015508	1.37637	down
neg-M1010T192	661.344	623.313	640.094	588.455	860.982	737.505	2912.91	1587.43	1307.05	2601.01	1762.47	4061.51	3.46144	0.000663471	1.2599	up
neg-M1010T242	6994.38	5559.32	6442.19	5992.48	4969.74	6717.36	1141.01	1466.41	1352.42	1092.01	970.158	1194.84	0.196776	2.53177e-09	1.61011	down
neg-M1011T159_1	22067.7	21713.6	32146.8	18753.3	21627.2	21690.8	5160.44	2858.25	14177.9	2340.92	941.985	3140.24	0.20739	0.00301521	1.61896	down
neg-M1011T159_2	19017.7	11957	17897.1	10949.1	11804.2	25587.8	4845.15	2615.12	7895.08	2168.34	4080.18	4776.45	0.271366	0.000274177	1.33509	down
neg-M1011T205	8699.63	8132.9	4531.83	8107.22	4428.88	11566.7	8527.1	29525.7	19749.8	39668.2	37999.4	59049.2	4.27824	0.00291513	1.26422	up
neg-M1011T382	8060.43	13536.4	10441.9	18643.7	20849.1	15859.9	51899.9	59490.9	56631.3	38429.4	64762.7	61321.7	3.80514	4.75345e-05	1.42534	up
neg-M1012T159_1	8294.54	10840.4	14992.9	10561.2	7225.92	12651	2948.68	1710.95	5598.04	1759.39	640.391	1750.69	0.223154	0.00140942	1.45369	down
neg-M1012T191	712.809	749.752	813.81	811.804	871.853	754.454	1500.35	1389.84	2423.53	1505.82	1994.85	3324.86	2.57488	0.00107369	1.10168	up
neg-M1012T205	3735.18	1904.67	1356.62	3119.18	3299.19	5016.57	3457.08	10832.5	7149.79	8827.66	14189.9	22577.8	3.63698	0.00429482	1.13402	up
neg-M1012T382	4239.61	7720.51	6444.99	11606.3	10938.5	8703.59	24394.7	29147.1	26542.6	20632.9	30948.8	29810.4	3.25207	0.000186325	1.3395	up
neg-M1012T440	1307.68	1140.95	6456.4	4504.73	1710.8	6479.92	979.354	964.661	879.519	887.854	1011.11	1008.96	0.265339	0.0221071	1.09524	down
neg-M1012T459	1326.17	2247.22	1340.77	2866.43	4530.26	2456.32	6086.76	5186.74	9019.11	4819.28	6203.12	7267.23	2.6127	0.00172292	1.1477	up
neg-M1013T159	5095.58	4935.47	5059.47	4205.31	3838.13	7388.64	1687.91	1381.71	3080.81	1487.88	597.832	1199.44	0.309134	0.00117232	1.31205	down
neg-M1013T182	16001.5	8748.97	31526.8	12452.5	7236.38	21779.9	7210.74	2310.45	6239.14	5548.54	2639.22	6012.68	0.306517	0.00364809	1.18312	down
neg-M1013T199	228.511	909.831	530.495	809.807	316.949	569.324	4993.71	2717.84	3490.66	9951.14	5076	8012.41	10.1761	1.4037e-05	1.77677	up
neg-M1013T382	3793.95	4047.72	3701.61	5625.97	5914.46	8457.38	8659.58	13326.5	10631.6	10520.9	12757.3	15657.9	2.26859	0.000544521	1.05192	up
neg-M1013T459	925.276	1484.2	1043.86	2017.15	2494.91	1751.53	3897.95	2774.93	4328.81	3479.38	3459.74	3762.74	2.23358	0.00178165	1.03215	up
neg-M1014T181	10061.9	4314.64	13404	5376.59	4448.41	9908.61	3223.58	1587	3103.94	3624.18	1139.04	2778	0.325287	0.00239308	1.17273	down
neg-M1014T199	186.975	237.081	797.904	225.913	370.193	147.662	3936.48	2184.07	2182.34	4240.96	3533.9	3900.24	10.1632	3.2845e-05	1.84158	up
neg-M1014T358	5068.7	5694.9	4969.6	5545.18	7395.4	5785.26	11827.6	16887.2	19938.6	20978.5	14976.9	14423.9	2.87392	4.87216e-06	1.23548	up
neg-M1014T385	1754.54	794.6	2754.14	1971.39	1011.96	2021.98	621.967	558.983	600.082	751.102	770.15	627.208	0.381186	0.00473265	1.06195	down
neg-M1014T451	3954.62	7358.91	3247.85	5838.05	10016.6	4336.65	11921.8	17737	22157.7	17379.1	29733.2	26633.4	3.61302	0.000161671	1.36386	up
neg-M1015T203	4012.02	4484.64	3759.44	4456.75	3998.5	3699.32	1919.84	1938.95	2037.72	2030.13	729.685	1461.9	0.4145	0.00199005	1.0994	down
neg-M1015T391	1233.56	1435.91	1753.95	2528.34	1769.27	2263.88	6771.04	4954.08	4419.74	7693.84	12925.5	9349.52	4.19791	6.39796e-05	1.44357	up
neg-M1015T451	1582.01	2977.29	1678.28	3393.86	5448.23	2623.08	5819.5	8852.07	8199.67	8893.02	13899.6	13717.5	3.35436	0.000417776	1.28087	up
neg-M1016T202	3458.04	3374.45	2743.28	3080.14	2344.2	3363.11	399.76	528.697	1039.59	65.0156	616.888	302.438	0.160777	0.00267446	1.67465	down
neg-M1016T311	335.129	263.266	500.218	429.419	414.762	441.926	9747.69	9678.47	2696.83	6713.87	21945.2	6173.37	23.8835	4.78774e-05	2.10759	up
neg-M1016T390	1124.4	1316.76	1434.54	1400.58	1388.43	2090.38	4064.21	3529.55	3387.1	4872.92	8302.36	5860.75	3.42851	6.93135e-05	1.34239	up
neg-M1017T160	14290.2	8102.67	13681.5	4095.63	4400.99	13963.5	3303.57	1757.31	4921.78	2869.76	1335.43	2363.91	0.282769	0.0027272	1.20923	down
neg-M1017T176	664.292	619.009	224.169	534.436	985.833	398.908	4873.45	5744.46	2727.13	4150.28	5246.51	3597.85	7.68672	2.38536e-05	1.74865	up
neg-M1018T134	2797.38	2710.19	5486.76	2209.78	2932.11	4810.27	674.276	428.613	833.933	836.057	494.94	519.049	0.180788	5.62276e-06	1.48634	down
neg-M1018T158_1	6354.11	9131.13	5895.74	5715.69	6991.32	9645.42	2179.71	1090.74	4162.33	4122.46	768.987	774.533	0.299514	0.0055324	1.37538	down
neg-M1018T158_2	4964.98	4182.07	4599.71	10419.8	5692.52	4084.5	2039.32	1335.88	3097.8	1570.62	758.332	1288.53	0.297272	0.000529687	1.29979	down
neg-M1018T178	3547.73	2252.3	3362.64	3203.1	2594.12	2860.48	795.612	413.361	1532.16	675.431	228.976	413.826	0.227794	0.00122223	1.49103	down
neg-M1019T158	3589	3044.28	4698.38	3751.65	6637.13	3400.92	1591.25	748.911	3538.52	1316.26	812.498	1227.7	0.367621	0.00299884	1.2198	down
neg-M1019T159	924.778	1152.7	1382.91	3027.66	2880.68	2279.69	5054.71	3738.49	6716.76	5619.72	5089.93	4092.11	2.60222	0.00252194	1.15378	up
neg-M1019T190	1405.35	1239.11	1381.49	1035.39	1661.39	1320.99	9026.77	5877.62	4974.53	8841.01	3953.84	6779.66	4.90487	1.2082e-05	1.49012	up
neg-M1019T231	630.209	716.658	981.998	868.861	1260.5	813.017	2578.38	6301.12	3567.17	2694.63	2534.51	2627.1	3.85164	4.45281e-05	1.34455	up
neg-M1019T279	904.52	1185.49	1252.35	1491.93	3989.13	1287.29	3997.34	4567.31	4707.22	2555.12	3169.45	2736.41	2.14949	0.00694735	1.02587	up
neg-M1019T348	574.246	659.46	760.391	607.845	629.513	664.032	2509.31	1208.69	1167	1536.14	2179.39	1447.69	2.57945	0.000511509	1.04927	up
neg-M1019T391	643.046	835.759	802.611	1329.7	1253.02	1191.89	3410.29	2666.61	1951.53	3003.04	6117.41	4215.89	3.52785	0.000151568	1.32977	up
neg-M101T52	36679.1	98408.4	110510	69242.1	122959	49683.9	6892.24	7111.7	6871.44	6821.86	9533.01	9061.71	0.0949614	3.24129e-05	1.8831	down
neg-M101T63	228.865	191.252	231.082	265.281	254.261	255.607	2843.9	3439.71	945.668	2381.42	5257.57	4404.59	13.512	0.000123094	1.93068	up
neg-M101T74	16435.2	41484.4	41184.3	21254.5	43090.2	19364.3	2242.69	2894.2	2316.27	2768.02	2479.19	3033.96	0.086068	1.98776e-05	1.94658	down
neg-M1020T156	3041.15	6401.7	6318.96	5998.15	7867.23	10452.6	1861.08	916.442	2364.29	2167.24	1005.9	1636.75	0.248297	0.00013787	1.3465	down
neg-M1020T181	36083.5	28931.3	18967.2	33732.5	28392.3	17826.2	5066.77	7616.23	9534.72	9780.27	8012.17	6614.84	0.284415	1.49919e-05	1.2407	down
neg-M1020T190	580.968	1003.71	957.925	852.286	570.321	1029.05	4722.72	3281.57	2982.63	3083.05	3697.37	4452.62	4.4491	1.46283e-06	1.50695	up
neg-M1020T324	628.881	562.262	837.713	774.059	556.699	644.044	4573.28	4257.11	3425.24	3952.22	8347.11	4454.31	7.24569	1.11112e-06	1.58529	up
neg-M1020T358	491.101	622.686	1036.97	393.953	841.108	718.19	2423.08	3757.72	3165.93	3734.84	8160.03	4406.18	6.24944	1.07171e-05	1.57817	up
neg-M1020T391	253.002	657.406	594.963	897.936	813.616	934.804	2206.77	1584.55	1417.78	2147.03	3554.97	2528.99	3.23723	0.000751475	1.29478	up
neg-M1021T156_1	5480.22	6919	5058.76	2444.21	4997.62	6398.81	1407	824.879	1691.31	1422.12	806.393	1086.49	0.231263	2.80946e-05	1.38286	down
neg-M1021T181	15800.6	12618.7	10624.4	15486	12142.7	9562.47	2218.35	2418.08	4372.15	5197.63	4263.69	6042.81	0.321541	0.000330712	1.23242	down
neg-M1022T301	957.294	827.952	2054.54	1118.58	1074.01	1151.69	15823.1	10039.4	7716.09	10718	17963.4	10641.3	10.1477	1.48367e-07	1.87253	up
neg-M1022T320	719.312	416.891	2226.77	711.108	410.255	460.039	7616.84	6578.95	2642.8	5418.91	13949.1	9012.37	9.14555	6.33687e-05	1.79558	up
neg-M1023T156	2823.08	3613.66	2913.45	2757.54	2699.09	3151.97	657.856	280.781	2171.46	772.942	397.323	800.955	0.282943	0.00331242	1.42692	down
neg-M1023T301	706.569	619.816	1450.74	875.323	769.75	892.224	17049.4	5781.91	4403.96	6318.36	10784.6	6119.09	9.49442	1.34864e-05	1.80774	up
neg-M1023T320	403.672	406.718	620.627	724.412	417.86	446.863	4434.29	4772.36	1590.6	3438.55	9047.79	5007.92	9.36758	7.24361e-05	1.78139	up
neg-M1024T302	1994.52	1640.57	1523.62	2362.42	1183.63	1082.42	43149	27929	13226.5	33242.2	55301.6	31184.1	20.8469	9.43917e-07	2.00835	up
neg-M1024T320	909.559	817.169	1307.76	879.265	1022.07	628.327	4280.44	3243.46	2201.69	2957.84	4946.25	3371.27	3.77433	6.95265e-06	1.36038	up
neg-M1024T333	610.381	567.924	959.86	549.908	530.358	613.615	3840.84	3940.13	1361.51	3123.79	5060.61	2646.76	5.21227	0.000101607	1.48216	up
neg-M1025T157	1180.89	1521.97	881.432	1346.06	1120.7	2078.97	19376	22504.2	5441.23	16204.8	6542.19	10880.8	9.95684	5.74963e-05	1.59462	up
neg-M1025T203	7435.22	5375.23	6008.47	7511.91	5366.28	4757.01	1955.79	1996.77	1770.91	2071.99	1994.5	2532.7	0.338032	1.43494e-06	1.16072	down
neg-M1025T243	57604.7	74157.1	35394	54918.7	61306.7	47630.1	4726.64	9427.38	17982.7	3097.86	906.954	2808.2	0.117669	0.00148165	1.91379	down
neg-M1025T302	824.15	1061.34	2204.91	1514.42	1395.85	976.215	22264.5	13959.8	7184.99	15860.7	27544.1	15965.2	12.8846	1.50312e-06	1.90701	up
neg-M1025T450	7475.6	6505.21	19344.5	19362.2	3614.3	10397.4	961.12	739.363	1213.76	578.81	458.69	514.543	0.0669616	3.10839e-05	1.93387	down
neg-M1026T158	4451.76	3393.59	2667.23	3479.96	2947.16	4741.44	2194.51	1150.45	1701.52	1187.81	870.387	773.294	0.363356	0.000470064	1.04676	down
neg-M1026T243	28904.2	37584.8	19481.3	28249.1	30628.1	24065.8	2716.31	5149.94	9796.37	1667.31	476.701	1765.4	0.127711	0.00186196	1.87268	down
neg-M1026T302	1790.66	1507.29	3089.05	2527.68	1790.71	1934.1	21038.5	15852.9	6473.47	18423.7	30492.2	19938.5	8.87846	3.29246e-05	1.7202	up
neg-M1026T347	734.07	960.283	787.701	762.768	641.569	682.72	7239.07	5112.39	3258.45	4148.35	9062.59	5859.78	7.59024	1.14132e-05	1.64337	up
neg-M1026T450	4337.57	4304.28	11212.4	10764.2	2457.14	6159.57	626.185	414.251	592.586	582.618	668.156	698.422	0.0913012	0.000105749	1.81998	down
neg-M1027T160	6153.46	15187.7	9866.23	6680.67	10061.3	9579.51	1982.43	927.541	5292.78	1351.68	1537.33	2970.76	0.244443	0.000806147	1.31597	down
neg-M1027T243	10475.5	13920.9	7050.56	10675.9	10895.4	9546.54	1182.71	3444.45	4106.76	1318.66	1218.5	1605.27	0.205808	0.000290572	1.58791	down
neg-M1027T303	1355.49	985.443	2181.52	1503.45	1091.18	1370.52	8997.41	6542.34	3129.69	8036.35	13088.6	8657.54	5.70856	7.02512e-05	1.51426	up
neg-M1027T324	517.914	459.836	683.223	465.595	430.069	514.83	3214.68	3127.23	1524.91	2391.61	3366.14	2190.81	5.14913	4.36641e-06	1.54048	up
neg-M1027T347	657.553	725.084	682.472	573.83	529.111	496.89	5094.86	3743.81	2408.29	4007.48	4241.89	4072.02	6.43076	2.32233e-07	1.61296	up
neg-M1027T450	1581.8	1593.55	3781.46	3411.5	1063.66	2424.96	476.766	413.577	555.412	439.983	510.047	439.304	0.204597	0.00052984	1.43174	down
neg-M1028T160	5380.85	5331.24	9983.27	6762.71	7618.42	9519.87	1106.27	1175.72	4615.48	1219.38	1149.95	820.756	0.226197	0.000526772	1.34782	down
neg-M1028T161	6010.47	6828.24	9402.04	4927.31	5751.38	8930.32	3881.9	1104.13	4110.53	1122.01	486.396	1584.56	0.293658	0.00595785	1.313	down
neg-M1028T243	3884.99	4422.79	2785.18	3740.69	4061.04	4342.98	1294.06	1072.92	1722.19	991.337	767	976.84	0.293676	1.05689e-05	1.3959	down
neg-M1028T303	853.327	619.52	1462.13	977.858	797.614	1256.11	3051.17	2263.64	1456.06	2551.32	3617.58	2604.93	2.6053	0.000326094	1.07486	up
neg-M1028T324	767.475	778.432	1838.81	860.448	566.818	698.662	4173.77	4044.85	2931.97	3523.26	4612.44	3429.47	4.12216	9.78944e-05	1.43004	up
neg-M1028T336	1478.17	1519.62	1751.15	1647.79	1205.19	1431.06	25561.1	21727.3	2839.01	18364.5	58670.7	12741.6	15.4882	0.00187902	1.84679	up
neg-M1028T347	663.958	737.154	778.319	798.575	645.361	698.097	2524.75	1434.12	1596.16	1898.34	3248.12	2539.41	3.06399	0.000227161	1.19229	up
neg-M1029T160	6612.54	5056.45	6788.67	5160.17	5724.68	8285	3309.92	1404.35	3695.93	1243.95	511.726	1213.13	0.302412	0.00470381	1.32595	down
neg-M1029T324	524.406	570.578	709.967	685.204	444.245	504.107	2286.94	2364.89	1579.01	2209.3	2738.31	2139.75	3.87325	1.48108e-07	1.36711	up
neg-M102T53	1528.01	4348.6	3871.88	3558.48	5784.88	3046.04	1061.6	1122.75	1093.32	1244.79	1269.3	1297.31	0.320223	0.00183708	1.15592	down
neg-M1030T160	5655.76	5211.04	6319.3	2837.37	4487.35	7713.75	1055.35	1275.91	2049.38	982.235	760.674	1109.33	0.224452	1.66767e-05	1.47286	down
neg-M1030T300	208.328	274.756	835.281	640.353	293.886	534.729	3156.09	1628.48	988.939	1036.44	3379.57	1820.98	4.30896	0.000803866	1.31148	up
neg-M1030T446	1073.2	1593.88	1868.42	2775.38	3385.15	3548.43	6507.68	9482.24	5329.53	6828.89	15122.3	12824.5	3.93803	0.000311338	1.3624	up
neg-M1031T287	188.188	163.212	284.944	248.796	209.647	314.547	1478.28	1440.58	924.266	1212.18	1979.88	1984.82	6.40019	4.55573e-07	1.63208	up
neg-M1031T446	889.603	1532.81	1606.1	1842.5	2872.47	2036.86	4281.14	4165.41	4354.39	5104.07	10003.9	9082.3	3.43136	0.000310288	1.25598	up
neg-M1032T287	228.097	236.653	387.289	316.995	260.935	344.964	89713.9	88042.2	19386.5	67029.7	123755	45263	244.06	1.32792e-06	2.79288	up
neg-M1032T346	603.374	514.141	643.997	841.614	928.528	729.118	4116.12	1872.22	1935.11	6586.67	6149.88	3034.14	5.561	0.000372832	1.36083	up
neg-M1032T399	3603.23	6470.81	4048.06	5221.61	8489.09	4429.33	9722.86	13005.6	12349.2	9558.05	13227.1	13516.5	2.21248	0.000635531	1.07499	up
neg-M1032T447	668.167	927.098	1108.09	1537.42	1573.46	1091.39	2075.34	2250.61	2203.14	2643.33	4118.78	3887.08	2.48758	0.000485695	1.05046	up
neg-M1033T241	1522.3	1118.6	1733.04	3097.22	4802.96	1798.93	3999.72	5070.74	3980.35	6819.2	3986.57	7846.99	2.25279	0.006913	1.04128	up
neg-M1033T266	1115.72	1854.01	1312.08	1751.38	2119.56	1367.47	4961.31	5762.1	8382.81	3604.9	3665.19	3536.22	3.142	0.000112764	1.28692	up
neg-M1033T287	193.992	170.815	216.006	237.757	211.931	257.156	46944.3	44884.8	9980.38	36219.6	66066.3	23387.3	176.664	4.58664e-06	2.71176	up
neg-M1033T347	436.766	500.3	492.355	610.44	584.145	555.219	2897.89	2312.49	1434.7	5751.56	5189.67	2140.17	6.20481	0.0003967	1.42205	up
neg-M1034T156	3228.43	2735.99	2357.64	1274.54	2321.52	2341.79	988.851	696.622	2301	1078.57	566.182	925.217	0.459781	0.00610315	1.00277	down
neg-M1034T176	693.038	1185.49	530.29	1042.4	979.378	317.149	2836.03	2991.32	3241.83	3738.45	5365.39	4087.04	4.68856	0.00016967	1.52036	up
neg-M1034T301	495.289	527.027	653.266	493.785	473.966	540.393	2439.54	1895.76	1836.54	3023.84	7133.29	2007.66	5.75949	0.000426447	1.51436	up
neg-M1035T221	912.389	644.048	788.576	959.763	996.205	775.242	7662.27	2397.18	6647.82	2831.61	2403.17	3398.6	4.99203	0.00048924	1.35148	up
neg-M1035T259	5425.4	17986.6	6864.17	20167.1	21019.3	11009.8	93517.1	81480.5	135158	61482.3	59194.9	50063.9	5.831	0.000146406	1.62369	up
neg-M1035T287	245.332	191.926	265.652	296.962	228.421	158.552	11901.4	11783.5	3557.72	9136.29	17004.1	7140.41	43.6411	1.76326e-06	2.33545	up
neg-M1036T221	383.948	606.175	475.278	586.608	409.813	233.954	4806.71	2169.4	3067.84	2124.21	1477.36	1680.35	5.68515	2.56217e-05	1.47916	up
neg-M1036T259	3207.72	9050.76	4191.31	10250.8	10356.4	6493.42	40056.1	43109.4	59212.4	27215.5	26528.7	23234.2	5.03683	9.01142e-05	1.55214	up
neg-M1036T301	450.916	723.436	627.164	584.878	436.373	372.404	130208	106014	79768.6	101475	138751	88579	201.803	4.78028e-12	2.77239	up
neg-M1036T394	17937.2	11513	4233.25	6671.99	3673.08	6238.37	1589.62	1140.09	1922.84	1043.44	799.642	801.035	0.145159	0.000197577	1.58522	down
neg-M1037T217	3713.11	3994.84	7059.73	4602.86	5599.44	6470.28	19221.1	6814.11	12351.2	13072.5	11259.1	37335.4	3.18234	0.00496183	1.10339	up
neg-M1037T258	1762.19	3519.74	1979.88	3801.78	3843.73	2417.97	19135.1	16773.4	16971	13636.3	12414.7	11735.5	5.23316	7.04581e-06	1.62494	up
neg-M1037T301	622.922	509.827	1002	724.451	663.84	804.285	69437.6	55893.9	41170.8	52262.3	71435.7	46429.6	77.7917	1.35749e-11	2.5057	up
neg-M1037T394	8670.79	5414.65	2546.55	3108.43	2017.13	3052.09	1120.71	786.354	1146.15	846.128	742.305	631.688	0.212552	0.000575879	1.40227	down
neg-M1038T258	875.071	2503.88	1193.62	1369.18	2363.49	989.138	3334.48	2876.15	4478.19	2753.69	4079.71	3616.84	2.27439	0.0029142	1.07434	up
neg-M1038T301	539.678	720.507	686.35	606.345	534.573	578.185	77200.7	72973.9	35656.7	67931.8	87772.5	67039.3	111.461	1.43202e-08	2.5465	up
neg-M1038T58	2344.4	6148.55	6531.32	4729.48	7931.61	4747.74	1160.13	1132.76	1113.93	759.704	955.4	1242.34	0.196228	8.65468e-05	1.52694	down
neg-M1039T301	524.158	699.265	825.213	592.398	502.256	547.79	31604.7	29550.9	14140.1	28116.7	37641.8	29234.8	46.1353	1.11156e-08	2.32923	up
neg-M1040T301	647.115	596.48	1574.36	1081.44	414.731	716.897	11674.2	11483.5	5398.61	10782.6	14430.5	11800.5	13.0331	1.41229e-06	1.91327	up
neg-M1040T54	1737.73	2631.35	2558.99	2016.19	2653.7	1689.32	1266.99	897.784	1212.97	1044.72	962.131	731.466	0.460294	7.10494e-05	1.05419	down
neg-M1041T147	6642.82	11209.7	5576.79	5833.56	6859.22	8598.74	2115.82	1531.46	3074.45	1531.64	1106.97	924.675	0.229983	7.03673e-05	1.42709	down
neg-M1041T226	1196.83	2356.26	1424.92	1655.8	2101.59	755.211	4307.44	4521.21	2706.67	6826.86	9695.24	3236.28	3.29733	0.00112586	1.16158	up
neg-M1041T236	1334.75	2346.26	1896.8	1943.89	3367.28	1500.32	7125.36	4512.34	11397.2	3549.4	3095.05	3090.41	2.645	0.00721358	1.00737	up
neg-M1041T301	647.115	395.941	1197.57	702.57	445.203	515.995	3790.33	3624.15	1866.22	3765.18	4680.77	3852.47	5.52687	1.05003e-05	1.53381	up
neg-M1042T147	5136.17	4494	4526.41	3377.16	3621.71	4735.73	1362.33	2710.77	2116.95	1419.22	1195.91	1328.14	0.391381	0.000232308	1.12233	down
neg-M1042T184_1	6167.2	4978.38	6922.33	5857.03	9363.4	6865.03	1640.78	3754.49	4269.79	1769.61	898.684	2459.73	0.368414	0.00397701	1.18759	down
neg-M1042T301	525.965	323.611	695.505	637.906	380.431	704.614	1659.22	1492.05	1154.51	1566.83	1770.53	1536.02	2.80877	0.000179766	1.21605	up
neg-M1043T299	788.995	871.363	1285.37	1184.33	1073.04	2349.26	5642.11	2656.5	4430.89	2038.98	3030.6	3167.56	2.77617	0.000761944	1.13672	up
neg-M1045T191	931.376	1063.76	1461.68	938.994	1178.72	745.54	6638.87	4143.68	3614.75	3575.86	7121.23	4095.28	4.61857	3.83698e-06	1.46943	up
neg-M1045T212	12987.2	14666	10816.6	13014	20554.3	13553.1	1648.26	2485.94	2748.98	1364.63	923.595	2572.58	0.13721	1.29863e-05	1.78659	down
neg-M1046T191	1876.28	756.786	872.859	1601.58	1371.09	1530.12	3520.89	5627.17	3467.13	3633.66	3161.99	3808.07	2.8992	0.000209646	1.19314	up
neg-M1046T213	3255.65	4537.38	3235.23	3662.23	6139.8	4430.01	681.715	860.469	712.818	606.819	415.618	1017.47	0.170026	9.28932e-07	1.68236	down
neg-M1046T302	646.032	661.32	939.052	777.889	677.116	732.739	3618.54	2590.59	1825.58	3117.92	3352.18	2693.57	3.87862	2.86756e-06	1.36642	up
neg-M1046T460	357.041	573.061	657.038	935.099	1037.67	1096.24	2123.94	1248.13	1665.74	1718.53	2311.13	2319.17	2.4455	0.00169524	1.09063	up
neg-M1047T203	7426.72	4794.11	8977.84	5802.97	5316.39	9137.94	758.154	2406.49	2458.27	685.56	1028.77	756.322	0.195233	0.000294923	1.54517	down
neg-M1047T301	51.1689	59.9139	11.8824	21.3469	219.32	32.6199	849.35	635.192	532.533	655.949	541.368	511.471	9.40277	0.00103892	1.84434	up
neg-M1048T203	3761.31	2748.59	5049.96	3103.83	2954.78	4632.05	1171.14	1058.41	984.929	1248.68	919.237	1345.26	0.30236	8.50667e-06	1.26576	down
neg-M1048T275	1264.62	2581.83	2685.06	2448.74	2689.92	4485.82	20164.6	8832.82	14073.9	4232.59	10899.9	11025.2	4.28504	0.00045975	1.21971	up
neg-M1049T275	667.454	1710.63	1409.77	1883.36	1553.25	2345.36	9461.19	4516.55	7492.3	2648.98	5249.59	5921.97	3.6877	0.00043057	1.17133	up
neg-M1049T277	758.818	1096.93	997.351	1213.89	1248.85	1079.28	2721.98	2473.15	3465.48	2638.5	2765.97	2603.98	2.60653	2.30828e-06	1.2037	up
neg-M1050T180	12735.8	8057.15	6692.34	9854.01	10135.8	6152.47	2261.38	2363.64	4191.77	3136.7	1896.85	2933.52	0.312971	2.79784e-05	1.21928	down
neg-M1051T160	3688.25	3801.53	1953.23	4084.6	4113.93	7143.8	1521.08	1393.43	3152.06	1014.38	640.488	1217.72	0.360663	0.00312775	1.07645	down
neg-M1051T175	2311.89	1838.57	4225.92	1856.7	1943.21	4677.32	1080.53	637.131	1375.72	591.377	341.751	507.86	0.269044	0.000636145	1.24948	down
neg-M1051T242	1626.84	3998.03	4427.88	4257.37	7403.79	3634.81	11679	9952.55	15637.3	8842.49	9701.71	7768.85	2.50829	0.00282747	1.09865	up
neg-M1052T159	2716.61	3296.4	3174.27	3010.62	3412.37	3569.53	1749.34	762.732	2537.06	1005.87	653.46	536.081	0.377718	0.00551331	1.22624	down
neg-M1052T242	881.65	3207.07	2100.36	3566.96	3530.27	3787.68	10878.4	5964.7	8606.19	5887.34	4862.29	8760.73	2.63322	0.00460102	1.15867	up
neg-M1053T148	757.06	1448.69	1551.65	943.752	863.978	774.891	4639.11	2556.22	5963.75	2152.36	2130.81	3387.96	3.28551	0.000425703	1.12967	up
neg-M1053T205	20756.7	22724.1	7045.92	23760.9	18620.8	14707.4	5771.56	6311.3	11332.9	3151.05	2431.56	4477.23	0.311066	0.00192775	1.24813	down
neg-M1053T242	1032.06	742.902	1434.98	1522.77	2553.54	1644.7	4122.39	4610.53	4228.2	3203.11	2756.46	3422.22	2.50174	0.00131563	1.09528	up
neg-M1054T204	11636.8	11949.5	5203.87	13429.8	9248.22	7428.51	3124.19	2642.32	5760.84	3303.63	2528.56	2984.53	0.34542	0.000266858	1.21351	down
neg-M1054T320	123.821	209.48	167.717	150.396	103.276	126.036	3384.54	4563.92	977.725	2800.86	4100.45	4410.55	22.9788	8.99343e-06	2.11796	up
neg-M1054T56	1299.25	1060.17	1681.21	964.948	1184.46	1773.35	918.731	444.299	1173.34	117.92	221.933	423.801	0.414401	0.0220404	1.0293	down
neg-M1055T320	114.566	92.5863	162.386	192.909	130.369	114.966	2141.32	2740.94	634.726	1838.45	2623.38	2569.67	15.5345	1.21665e-05	1.97529	up
neg-M1057T142	4979.95	3064.62	8219.47	1855.22	5134.27	11275.8	3300.45	1148.63	3958.98	1281.83	204.656	667.111	0.305875	0.0246122	1.22588	down
neg-M1058T170	4312.56	4533.2	10156.4	3741.87	5110.23	11242.4	985.099	457.125	1131.62	568.692	889.272	699.426	0.121014	1.03222e-05	1.62182	down
neg-M1058T192	445.41	980.118	900.458	805.86	1146.87	935.139	3929.79	3293.63	1302.42	3355.62	2002.84	3816.94	3.39504	0.000439302	1.25718	up
neg-M1058T301	363.312	492.096	506.505	517.085	428.197	429.178	6973.87	5703.79	5103.42	5919.2	5437.34	4546.63	12.3098	3.03557e-11	1.88575	up
neg-M1059T235	17010	15396.2	19914.5	16707.5	13703.3	16109	1794.41	1887.21	1506.61	1113.22	1166.71	1030.38	0.0859822	1.01467e-07	2.01186	down
neg-M1059T301	306.17	427.025	388.32	385.488	257.861	321.714	4263.19	3574.29	3274.13	4046.73	3566.93	2851.01	10.3405	8.52338e-10	1.81557	up
neg-M1060T199	617.992	2672.27	2413.05	2185.78	1234.89	1268.26	4640.3	4177.11	5716.15	6192.89	1612.52	3673.03	2.50302	0.0105405	1.04162	up
neg-M1060T231	86.6994	71.5905	295.002	89.1888	217.853	64.6844	1762.56	3074.95	2109.29	2358.01	2400.64	2321.67	17.0022	3.75843e-05	2.09633	up
neg-M1060T235	10842	10027.8	13303.3	10644	9636.88	10770.1	1018.94	1135.76	842.255	771.67	682.525	875.719	0.0816704	1.60679e-09	2.03314	down
neg-M1060T236	14982.2	14549	17947.6	14995.5	12949.8	12725.5	411.215	244.824	469.885	172.105	109.942	175.221	0.0179603	4.58842e-06	2.58	down
neg-M1060T379	818.509	878.724	1281.53	1240.8	854.047	1528.81	2960.5	2304.38	2342.62	2014.69	3126.57	4320.41	2.58529	0.000118168	1.08474	up
neg-M1061T236	5074.27	4646.06	5092.18	4735.81	3929.33	4301.17	212.261	222.783	365.602	177.399	199.146	221.041	0.0503345	4.92749e-08	2.2339	down
neg-M1061T301	370.485	360.686	493.421	354.276	308.269	348.737	1460.07	1348.38	1219.61	1588.25	1530	1068.71	3.67419	4.2714e-08	1.36366	up
neg-M1061T347	549.682	579.023	651.588	718.841	801.034	582.228	1541.22	1515.97	1534.27	2430.93	1344.26	1426.53	2.52246	1.23814e-05	1.13553	up
neg-M1061T45	1282.51	1526.62	757.31	819.196	1132.82	964.233	2870.83	7129.76	828.909	19674.9	25474.7	6226.5	9.59565	0.0178997	1.47344	up
neg-M1062T166	1887.26	3166.9	2104.26	1553.27	1913.81	2399.53	648.826	364.614	1692.66	1772.81	455.518	422.057	0.411245	0.0117564	1.05881	down
neg-M1062T167	4527.95	2630.35	4229.4	1633.66	2309.34	2314.77	905.939	813.831	1460.27	773.742	621.887	716.596	0.299922	0.000204074	1.16686	down
neg-M1063T177	1495.38	1147.7	1996.32	988.568	1311.66	1575.22	249.694	44.8426	549.885	85.277	378.317	67.5215	0.161546	0.0026987	1.59974	down
neg-M1063T178	1250.98	1288.93	2362.02	883.261	866.477	1204.64	336.571	377.306	605.325	261.465	536.416	378.423	0.317644	0.000194688	1.16562	down
neg-M1063T226	530.072	1106.3	452.442	505.134	419.713	533.3	1619.26	2223.96	2433.82	2059.34	1637.54	1615.71	3.26748	8.22183e-05	1.29687	up
neg-M1063T242	1426.95	1659.51	1512.63	1243.64	1826.47	1756.27	4775.68	12527.4	3430.68	3590.01	5725.46	3411.16	3.54999	0.00183305	1.22607	up
neg-M1063T265	1050.76	2225.64	1203.47	1949.31	2557.29	2012.75	9891.39	6317.74	13715.8	5009.74	4541.45	4366.75	3.986	0.000300323	1.40038	up
neg-M1064T242_1	26.7027	61.3554	84.1672	23.3265	25.8457	15.5192	1113.61	1815.65	1341.22	917.446	600.374	1802.75	32.041	1.62209e-06	2.08687	up
neg-M1064T242_2	581.73	861.108	659.969	1103.55	1096.56	821.478	6240.12	5298.86	3636.51	3623.68	4801.68	2163.96	5.02787	1.43073e-05	1.43283	up
neg-M1064T265	869.831	1440.66	1010.27	2054.92	1641.98	1090.47	5315.36	3623.35	6953.34	3854.03	2786.16	2663.97	3.10752	0.000263734	1.27945	up
neg-M1065T242	16.0109	504.062	59.0218	23.9665	58.8453	11.0202	875.274	1633.01	799.88	1018.92	742.899	1251	9.39328	0.00210803	1.87326	up
neg-M1065T50	696.664	793.551	380.785	521.368	884.118	689.939	1262.57	2234.7	1348.52	2436.45	3437.17	1660.32	3.12113	0.000298255	1.16915	up
neg-M1066T257	1044.67	2428.82	1956.06	2297.45	2634.79	1595.74	15822.4	13105.8	20919	13096.1	11475.4	10376.7	7.0914	1.0723e-06	1.72922	up
neg-M1066T347	973.405	1245.42	1016.41	1594.49	2024.63	942.253	2988.26	2641.59	2905.35	5474.89	2994.06	2801.37	2.54027	0.000236839	1.07786	up
neg-M1066T385	1774.3	1478.31	2633.8	2278.69	1178.65	2511.78	979.372	641.303	729.161	910.887	789.884	364.212	0.372385	0.000491504	1.14107	down
neg-M1067T217	40516	34374.9	41455.5	31097.7	35251.3	33810.1	8490.61	11418.2	12686.2	7805.63	4309.21	6167.28	0.234993	0.000137339	1.40161	down
neg-M1067T256	1104.22	1487.89	1411.78	1919.48	1734.15	1464.48	5657.8	6923.95	7078.32	9424.01	5283.2	4700.12	4.28277	9.82579e-07	1.4005	up
neg-M1067T347	608.132	967.208	851.705	969.564	1532.84	1276.48	2081.05	2109.51	3246.11	2783.17	2668.63	3551.12	2.64901	0.000158331	1.1604	up
neg-M1067T385	1331.25	984.526	2267.81	2760.07	846.593	1869.85	618.204	576.062	613.355	683.358	673.743	604.117	0.374632	0.00525946	1.0457	down
neg-M1068T217	21667.6	15579.9	21200.7	18045.5	18855.7	19281.5	5814.81	6637.14	7516.96	4441.04	2811.76	5846.05	0.288472	0.000134827	1.4162	down
neg-M1068T232	221.664	282.416	217.164	250.359	389.144	293.245	15175.8	27845	5340.9	14705.6	20914	19002.2	62.2637	1.82504e-06	2.42437	up
neg-M1069T214	157758	171739	130454	191770	208720	179426	69558.2	77901	127340	39366.3	37504.3	58238.1	0.394192	0.00197111	1.16072	down
neg-M1069T232	156.732	163.403	76.9798	246.515	352.536	202.754	7518.84	13460.5	3012.85	7717.04	11174.1	9818.77	43.958	1.81175e-07	2.35467	up
neg-M1069T236	20521.8	16901.9	15979.2	15193.3	14561.1	16447	1953.33	1911.01	731.354	1507.22	1701.1	1453.53	0.0929431	4.12456e-06	1.99889	down
neg-M1070T214_1	5113.29	6616.49	1771.38	7291.4	5284.4	6952.74	1767.41	1530.08	3120.66	1515.19	995.88	2250.7	0.338481	0.00335773	1.09449	down
neg-M1070T214_2	67636.5	74673.2	51718.2	79352.5	88365.1	75565.8	27061.9	32480.3	51961.6	16093.9	15215	23661.4	0.380676	0.00157962	1.18218	down
neg-M1070T232	161.709	221.015	230.019	273.785	324.599	237.826	4155.59	7745.33	2259.68	4600.81	5542.11	5467.21	20.5464	3.57423e-07	2.10625	up
neg-M1070T236_1	20805.7	17707.1	17059.4	16502.8	16673.4	18241.8	331.414	561.486	676.152	166.808	200.368	213.872	0.0200962	9.23182e-06	2.53822	down
neg-M1070T236_2	14126.4	12978.5	11549.9	10914.9	10780.9	12529.2	1043.39	1044.91	1931.26	906.887	1144.35	1037.29	0.0975315	3.90041e-07	1.95162	down
neg-M1071T181_1	8340.27	4219.43	7125.83	4522.55	4466.07	8786.55	3061.28	2004.7	3725.76	2379.71	1805.41	1798.09	0.394412	0.000569614	1.11289	down
neg-M1071T214_1	2264.35	3213.76	1890.2	3206.93	2670.43	2518.57	882.58	1195.87	1438.34	615.132	677.285	923.173	0.363632	0.000128211	1.18033	down
neg-M1071T214_2	23847.1	26559.7	18051.1	24004.5	26169.6	23671.9	8480.56	10520.7	17599.9	6890.82	5024.98	9257.08	0.40599	0.00167088	1.11764	down
neg-M1071T234	659.997	1276.29	1280.89	1147.79	1049.12	1060.84	3856.58	2860.52	6776.35	1993.28	2551.65	3067.04	3.25956	0.000473421	1.11073	up
neg-M1074T212	838.292	1724.34	996.532	1580.36	1944.5	1865.68	6060.27	6283.6	8320.94	7878.67	3719.43	2855.65	3.924	0.000162246	1.33263	up
neg-M1075T179	2779.63	3987.44	2651.08	3275.87	3761.32	2779.58	1231.88	1110.38	2312.55	1102.01	1096.17	1140.49	0.415571	0.000175167	1.0412	down
neg-M1076T200	3557.43	606.48	1341.07	3004.58	728.159	3043.98	6136.78	4930.63	3954.24	5234.85	5043.65	5379.42	2.49799	0.0156367	1.1441	up
neg-M1078T218	6116.93	4375.06	6351.88	3955.45	3924.3	6045.24	1770.85	2502.73	919.812	1206.17	2070.83	2183.77	0.346265	0.000311508	1.22495	down
neg-M1079T236	19818.7	16539.4	11567.1	12478.6	13334.4	13815.7	1480.56	882.508	1318.47	1910.82	1822.07	493.649	0.0903224	2.01907e-05	1.96598	down
neg-M1079T419	3309.15	2752.02	3486.14	5207.87	2321.23	4826.6	1082.25	1074.56	1337.1	897.154	2411.57	831.958	0.348564	0.000373502	1.13523	down
neg-M1080T236_1	19802.6	17936	12596.7	14936.9	13985	16814.7	309.797	591.955	602.583	149.151	193.116	292.121	0.0222617	4.36087e-06	2.49658	down
neg-M1080T236_2	15282.7	14575.5	9202.02	10607.4	10554.3	12100.1	800.018	1404.08	1104.65	1414.7	1760.02	1421.97	0.109309	5.06175e-08	1.88614	down
neg-M1080T377	5755.33	4980.93	2456.47	4191.85	3645.05	2560.27	1337.36	1706.14	1916.65	1217.23	1284.83	1579.25	0.383277	0.000522569	1.12498	down
neg-M1081T236_1	8339.03	7555.94	4586.18	5485.85	5492.94	7112.81	120.775	376.698	281.025	162.193	169.143	156.14	0.0328204	1.65454e-07	2.35936	down
neg-M1081T236_2	4723.83	4547.27	2894.54	2991.68	3147.97	4038.84	809.285	783.533	1017.02	794.943	997.082	742.322	0.230225	5.07471e-07	1.47334	down
neg-M1081T244	1229.93	2973.21	2080.92	2819.91	2272.25	1621.18	14537.1	9229.96	17697.9	8155.02	7284.63	9286.04	5.09261	9.69393e-06	1.5302	up
neg-M1082T180_1	1990.44	2060.89	1512.82	1804.04	1703.92	1760.88	722.595	728.895	1022.77	887.188	605.423	746.643	0.435108	8.79618e-06	1.10234	down
neg-M1082T242	1742.27	1537.95	1682.77	1755.27	1475.02	1753.87	316.727	433.687	445.918	291.659	221.797	293.859	0.201429	8.98358e-06	1.58992	down
neg-M1082T243_1	2247.78	1929.48	2112.82	2162.88	1536.16	2460.09	651.439	787.555	944.167	618.931	375.86	672.612	0.325367	5.74523e-05	1.28384	down
neg-M1082T243_2	794.232	1361.07	1389.67	1176.99	1960.8	1164.32	8455.16	9576.47	11922.6	4885.21	4799.76	3900.75	5.54854	4.36255e-05	1.57359	up
neg-M1082T451	425.578	710.164	536.737	763.929	1202.32	874.682	1558.97	1922.71	1573.97	2657.09	2889.34	1893.84	2.76862	0.000287828	1.13564	up
neg-M1083T147	1030.03	699.669	547.362	1103.46	1083.03	1020.86	7901.63	4807.43	5547.94	7423.81	3316.82	9887.12	7.09006	4.0907e-06	1.64356	up
neg-M1083T180	4134.27	4291.14	3659.14	4495.71	4402.64	4232.06	1334.21	1130.87	2949.33	1105.64	690.551	1020.49	0.326437	0.00138439	1.32714	down
neg-M1083T205	3665.2	27604.5	14399	32159.8	25693	37500.2	6580.36	3626.28	9537.02	3112.74	2270.84	2965	0.199205	0.00593603	1.26666	down
neg-M1083T242	1268.1	1029.41	1035.81	1411.07	1229.62	1680.43	265.972	487.414	455.177	360.019	180.716	403.404	0.281236	9.74325e-05	1.35074	down
neg-M1083T420	345.546	390.262	363.843	395.697	479.922	526.746	10348.9	13508.9	10199.6	7806.56	20197.7	5490.8	26.9992	1.89526e-06	2.18905	up
neg-M1084T147	851.947	1022.45	815.289	682.628	1230.16	867.204	3348.9	3051.53	3399.74	3912.73	1801.99	4890.93	3.73072	3.34223e-05	1.30653	up
neg-M1084T197	119052	57171	150404	93700.5	59300.4	139617	12213.1	2724.83	4110.65	2754.11	1563.5	1399.81	0.0399939	1.71025e-05	2.19501	down
neg-M1085T149	1260.93	1191.92	1015.23	1362.6	1508.05	795.958	4696.19	10637.4	2830.78	6764.85	5102.92	8961.11	5.4653	0.000122649	1.48704	up
neg-M1085T197_1	128353	68411.4	163696	106098	70084.4	151775	8429.29	1905.62	6610.13	537.939	410.759	450.47	0.0266469	0.000382346	2.48469	down
neg-M1085T197_2	74249.2	41364.7	112692	61114.7	42537.5	87830.2	10483.2	3846.05	6054.46	4451.6	3877.11	4024.73	0.0779851	5.75176e-07	1.98862	down
neg-M1085T242	138557	113017	112249	130892	116650	139849	8815.27	14223.4	31241.4	3375.33	1088.55	3419.77	0.0827509	0.0015552	2.08452	down
neg-M1085T378	3917.98	3096.59	1426.28	1561.93	1608.03	2263.33	496.976	438.4	573.579	427.05	503.952	470.682	0.209789	0.000185897	1.38631	down
neg-M1086T149	1366.4	1099.56	1044.75	1129.8	1286.8	1044.94	2556.5	6590.27	1858.28	5371.88	2102.08	3721.2	3.18408	0.00354657	1.12016	up
neg-M1086T197_1	29553.5	20760.8	51114.6	32098.4	18976.4	41832.5	3854.91	685.551	2906.08	853.818	500.015	478.764	0.0477479	8.79791e-05	2.21263	down
neg-M1086T197_2	15374.9	11954.4	21459.5	11965.3	8928.09	17517	4499.73	2606.39	2075.41	7970.64	2910.82	2806.88	0.262272	0.000259084	1.41763	down
neg-M1086T242_1	156510	131167	127074	151052	136252	164025	9886.37	15381.8	34911.3	3525.59	855.376	3828.45	0.0789636	0.00196427	2.10907	down
neg-M1086T242_2	93150.1	78336.6	80176.4	92664.3	81867.4	98806	6875.05	10838.2	22488.5	2642.91	710.388	2801.38	0.0882978	0.00189874	2.05399	down
neg-M1087T242_1	42996.8	37834.7	35583.3	41113.5	38352.9	46049	3333.41	5208.34	11612.2	1373.87	395.117	1416.08	0.0964699	0.00194525	2.01553	down
neg-M1087T242_2	19836.9	17026.1	16857.8	17493.9	16704	19937.8	2800.51	3639.77	5225	1248.66	827.98	1246.98	0.138971	0.000660231	1.80132	down
neg-M1088T242_1	7510.87	7138.22	6283.4	7625.88	6954.92	8033.15	712.947	1180.91	2234.27	419.954	230.13	411.743	0.119182	0.00075531	1.8773	down
neg-M1088T242_2	4432.5	3466.9	3051.49	3700.03	3446.1	4028.29	827.844	1185.57	1682.67	857.407	703.19	793.531	0.273452	4.86362e-05	1.43932	down
neg-M1088T243	2861.95	3016.59	1820.13	2668.22	2549.34	2278.95	294.452	856.618	1448.18	385.012	184.569	344.552	0.231217	0.00214911	1.52887	down
neg-M1089T179	7702.02	6951.59	5122.36	6681.49	6159.28	6205.45	1096.52	1326.23	2777.89	2220.56	1795.69	1671.51	0.280469	6.71767e-05	1.42518	down
neg-M1089T243	1339.62	2335.15	1931.62	2060.91	1794.26	1792.69	329.419	610.03	1199.91	302.53	106.952	349.415	0.257525	0.00392268	1.48118	down
neg-M1090T179_1	9740.4	6269.91	5104.11	6315.05	5761.74	6854.7	1056.72	1238.92	2517.18	669.84	714.38	819.579	0.175214	7.29784e-05	1.68214	down
neg-M1090T179_2	5366.45	5447.06	5030.06	4968.08	4677.05	4384.43	1157.49	1195.06	3103.12	1408.51	1536.71	797.911	0.307928	0.000826915	1.37549	down
neg-M1090T414	420.992	605.824	697.354	783.285	1251.09	609.694	2143.7	1330.79	1678.4	1299.19	2576.6	1536.38	2.41861	0.00073476	1.00164	up
neg-M1091T414	301.694	404.48	323.035	485.098	822.545	408.58	1551.6	1049.08	1212.93	1143.82	1830.15	1242.33	2.92482	0.000176602	1.13923	up
neg-M1092T234	259.805	188.836	215.28	225.822	243.752	268.864	2486.51	2357.25	616.982	2093.98	1796.8	3230.07	8.97173	0.000210547	1.65948	up
neg-M1093T243	2633.28	3275.07	2328.39	3063.23	3383.36	3143.57	525.745	685.442	1528.89	512.872	103.285	283.298	0.20416	0.00349706	1.63401	down
neg-M1093T263	721.324	852.613	836.775	978.18	1068.79	842.177	4527.67	3528.7	4984.89	3452.25	2836.09	2774.58	4.17071	1.5696e-06	1.4862	up
neg-M1094T243	2136.24	2250.94	2145.96	1747.77	2185.83	2186.04	370.713	567.545	1076.9	345.908	67.493	191.081	0.207041	0.00443008	1.64108	down
neg-M1095T255	717.258	827.345	1099.79	1405.32	893.541	960.513	13645.1	15377.9	13942.1	15046.5	15021	12508.2	14.4892	1.50131e-07	2.01387	up
neg-M1096T178	9084.24	9775.23	9385.02	9841.32	9766.35	7067	1418.11	2264.38	4286.18	1956.77	2038.33	2056.88	0.255296	8.5763e-05	1.46613	down
neg-M1096T242	10866.3	9687.67	9855.37	9451.24	10320.8	11654.4	862.655	1494.99	3017.98	926.982	720.204	673.57	0.124465	0.00017481	1.85132	down
neg-M1096T255	631.469	902.557	932.31	1021.55	919.201	855.116	7452.46	7959.06	7485.09	8087.64	7996.65	7108.64	8.75861	8.90747e-08	1.82076	up
neg-M1096T419	538.801	557.431	664.057	649.07	764.204	896.455	3225.12	3312.62	1674.12	2213.47	4949.25	3352.93	4.60133	3.99859e-05	1.47294	up
neg-M1097T178	11872.8	11295.5	7679.34	9097.94	10914.9	8802.18	1752.01	1418.02	3558.07	1178.04	735.708	1283.06	0.16635	0.000138112	1.69751	down
neg-M1097T242_1	12862.4	10956.7	10705.5	12512.6	10819.7	13387	596.661	1104.71	3204.21	561.185	268.619	479.84	0.0872387	0.000453258	2.04846	down
neg-M1097T242_2	8069.55	8094.85	8476.15	9095.01	8455.01	9836.27	927.644	1198.88	2682.79	836.888	539.188	843.28	0.135097	0.000165915	1.8146	down
neg-M1098T179	4199.22	4759.94	3981.6	3827.65	5309.52	3637.01	1643.37	887.131	2341.41	1470.69	927.433	1026.21	0.322623	0.000297547	1.30981	down
neg-M1098T242	5423.09	5019.11	4558.85	4833.64	4685.89	5564.24	476.529	502.995	1601.17	368.354	252.378	278.728	0.115678	0.000292605	1.89621	down
neg-M1098T259	1049.67	1205.77	1098.48	2139.1	1551.23	1509.05	3311.69	2966.04	3996.48	2779.23	2170.86	2582.95	2.08191	0.0003806	1.0233	up
neg-M1103T242	3693.94	3999.27	3321.79	4424.36	4238.53	4008.87	774.583	1435.77	1701.64	892.177	656.905	761.814	0.262716	0.000176539	1.42039	down
neg-M1103T259	1081.1	1832.74	1323.81	1983.8	2118.18	1545.36	5509.28	3323.14	6466.65	5673.68	2464.46	2836.37	2.65793	0.00127366	1.11718	up
neg-M1103T358	651.478	819.955	1056.95	884.195	753.187	825.768	3337.59	2431.57	2746.5	1487.04	612.976	1795.47	2.48644	0.0227152	1.02024	up
neg-M1104T242_1	4356.39	3750.68	3720.22	4607.04	4395.38	4583.88	403.633	551.717	1625.5	364.746	228.018	299.075	0.136647	0.000455914	1.80196	down
neg-M1104T242_2	6160.8	5035.67	6439.3	6934.27	6754.13	6816.05	1584.05	1104.44	2269.1	906.785	745.679	874.669	0.196242	9.29814e-05	1.61216	down
neg-M1105T236	382.013	547.844	874.134	813.641	741.883	626.117	1909.56	2696.4	1733.62	2055.15	2698.43	3251.61	3.59912	1.43115e-05	1.32791	up
neg-M1105T242_1	5792.05	5084.61	5723.11	5904.95	5314.97	5645.03	557.945	692.496	2115.74	493.929	266.188	393.111	0.13505	0.00053346	1.82487	down
neg-M1105T242_2	5061.81	5023.51	5062.42	4826.6	5334.33	5293.39	1164.17	1477.21	1929.94	1243.76	1119.95	1030.18	0.260283	1.9748e-05	1.45825	down
neg-M1106T235	220.417	355.562	510.378	506.912	405.334	448.163	2588.11	2038.22	1569.35	1679.55	2382.92	3479.9	5.61478	1.99123e-06	1.58439	up
neg-M1106T301	422.706	427.025	650.552	564.98	458.494	535.199	1870.02	1653.77	1547.68	3030.88	2019.37	1846.32	3.91246	1.13486e-06	1.34952	up
neg-M1106T395	590.078	719.896	646.307	601.94	665.129	705.661	3231.26	1949.57	2248	1665.71	3007.16	2585.05	3.73803	2.18757e-05	1.36488	up
neg-M1107T217	983.819	2935.72	3525.26	4359.14	2258.47	1756.05	35104.9	12707.7	37560	8498.06	2696.64	6707.48	6.52875	0.00992181	1.31371	up
neg-M1107T235	595.173	892.62	841.072	945.597	958.641	1037.25	5019.45	4953.25	2817.45	4064.71	6077.55	1796.49	4.69207	0.000173301	1.39245	up
neg-M1107T395	687.984	664.052	574.893	610.729	642.955	602.09	2324.17	1389.33	1690.92	1391.54	3051.42	1534.36	3.00889	0.000335734	1.21772	up
neg-M1108T217	927.779	2129.64	1647.47	2979.82	2002.33	1553.27	19200.4	7929.89	19923.6	6169.24	3132.85	4486.45	5.41289	0.00291158	1.28519	up
neg-M1108T242	2073.84	1867.1	2010.46	2822.61	2404.92	2181.39	192.133	118.202	559.569	263.412	201.265	270.81	0.120161	6.30449e-05	1.85537	down
neg-M1109T239	238.066	260.885	831.591	353.76	436.63	541.115	10212.6	10154	1541.89	3534.76	9841.3	9173.81	16.7008	8.07635e-05	1.96164	up
neg-M1109T302	438.537	410.047	574.678	610.15	579.554	579.982	1403.74	1190.61	1148.21	1540.89	980.212	1212.18	2.34136	4.33694e-06	1.11306	up
neg-M1110T238	205.24	207.564	637.021	301.993	299.258	229.244	5307.51	6077.08	818.053	2404.2	4794.61	4686.88	12.8108	0.000137295	1.83796	up
neg-M1111T217	6008.77	4519.91	6198.73	5047.69	5337.76	6430.4	32874.4	35104.7	9536.96	28799.5	28909.1	25982.4	4.80595	0.000383147	1.33024	up
neg-M1112T226	8638.75	9359.7	2756.47	6880.74	8422.96	5287.5	1060.46	2788.38	4748.94	1095.56	1215.58	1855.31	0.308717	0.00252848	1.27733	down
neg-M1112T420	591.978	855.899	585.599	702.901	890.346	671.874	3500.21	2384.25	2152.66	2020.6	3818.74	3315.78	3.9995	4.14668e-06	1.44342	up
neg-M1113T215	3970.07	2053.44	2934.25	2759.99	2497.66	2586.25	4995.14	3605.85	8205.95	10015.8	8184.31	11388	2.76134	0.00171149	1.0149	up
neg-M1113T420	492.852	629.94	653.293	536.424	1137.96	805.934	2823.97	1741.41	1898.84	1909.72	3410.66	2609.44	3.38174	2.45256e-05	1.33222	up
neg-M1114T420	1801.18	3115.52	1074.23	1901.07	3870.71	1874	16571.4	13111	16547.8	11362.9	17358.2	17455.2	6.7763	3.47598e-05	1.7624	up
neg-M1115T420	1616.51	2485.13	736.174	2823.8	3118.3	1399.57	11591.6	9849.91	12307.2	8266.28	12538.6	13175.8	5.56094	0.000232446	1.65953	up
neg-M1116T420	921.973	2152.58	1085.38	1216.59	1996.7	1551.38	5985.99	5467.43	6724.61	4883.57	6548.88	6590.91	4.05636	4.74815e-05	1.49788	up
neg-M1117T243	5795.51	5110.91	6382.19	5698.51	5437.45	6306.34	1454.45	1358.88	2578.27	714.584	604.658	686.043	0.212977	0.00067325	1.58113	down
neg-M1117T420	593.347	944.565	703.392	990.441	1359.41	924.641	2294.38	2176.73	2580.22	2539.93	2426.54	2651.86	2.65957	0.000219006	1.19508	up
neg-M1118T243	4591.41	3195.7	3801.99	3817.75	4305.24	3985.81	641.032	523.503	1215.17	440.233	159.818	446.572	0.144584	0.000448255	1.76367	down
neg-M1119T242	7163.42	7092.95	6254	7219.29	7171.92	7598.13	4141.47	1105.33	1917.17	1099.52	738.963	970.886	0.234668	0.0012692	1.52237	down
neg-M1121T243	2628.93	2244.24	3104.03	2388.59	2031.87	2939.26	429.262	496.534	874.664	278.082	326.344	250.927	0.173165	7.28294e-05	1.66441	down
neg-M1125T187	970.206	1255.8	1136.25	995.012	1112.92	1704.02	536.012	412.078	628.125	305.94	377.922	697.393	0.412236	0.000286725	1.11282	down
neg-M1125T219	16893.6	19612.4	11147.6	15299.4	21843.9	15952.8	4226.23	6125.94	7172.18	2516.53	2661.64	2560.39	0.250749	0.000202568	1.4276	down
neg-M1125T240	261.196	422.666	680.302	479.272	391.098	603.247	2695.32	5244.66	1473.86	1613.93	3881.69	4083.02	6.69272	6.08812e-05	1.53815	up
neg-M1126T219	8879.24	12277.3	6896.93	8842.79	12473.1	9644.75	3506.92	4876.57	4793.78	2479.97	2173.37	2219.89	0.339758	0.000213643	1.24399	down
neg-M1128T187	74545.1	73165.2	91909.8	68471.8	74103.6	72288.3	36934.7	28393.4	48968.2	32738.7	25751.5	26857.5	0.439277	0.000126404	1.13149	down
neg-M1129T187	23076.3	18820.2	24819.2	18566.2	19922.7	24683.2	10129.1	9015.53	12546.4	8288.49	7890.88	7759.69	0.428294	6.35528e-06	1.13828	down
neg-M1130T348	1988.39	2400.26	1859.32	4894.06	5789.78	3946.2	25778.1	14550.2	26764.4	9736.74	7842.11	13757.1	4.71447	0.000286314	1.40759	up
neg-M1130T419	2076.95	2253.7	1721.2	2483.49	2326.89	2320.43	6243.94	4074.37	10368.7	13864.9	21148.8	4730.97	4.58418	0.00320644	1.3264	up
neg-M1131T232	1222.4	1730.12	1191.84	1567.38	1712.78	1443.81	3671.57	3496.63	6680.08	2421.17	2532.33	2348.5	2.38493	0.00289485	1.04358	up
neg-M1131T348	1023.55	1642.66	1160.57	3482.72	3859.93	2562.48	15952.9	10169.5	16287.4	6426.51	5656.15	8987.85	4.62283	0.000367901	1.41788	up
neg-M1131T410	772.086	1395.12	1424.74	1773.43	3190.29	1075.7	4500.41	5629.42	8063.16	10773.5	16370.6	10936.6	5.84275	7.41179e-05	1.50564	up
neg-M1132T348	554.116	1667.11	860.239	1401.1	1767.98	1253.15	6310.51	4150.01	6832.06	3121.35	2647.42	4010.51	3.6078	0.000302541	1.29613	up
neg-M1132T419	808.981	1819.87	1203.15	1179.96	1379.82	1195.33	1378.71	2452.95	5873.9	7700.35	4429.89	2724.59	3.23713	0.00788418	1.05029	up
neg-M1133T149	3611.08	4598.51	3611.99	5254.07	9971.56	4204.43	14063.1	14195.3	11378.1	14022.1	14902	13400.2	2.62261	0.00086617	1.1003	up
neg-M1133T178	2551.56	2718.23	2357.88	2082.07	4904.68	1660.66	6055.73	5845.25	10424.3	7613.21	6689.04	3885.63	2.48927	0.000926906	1.06795	up
neg-M1133T348	357.58	435.211	437.797	695.47	797.188	659.426	2722.67	1861.35	2416.76	1567.19	1428.6	1775.36	3.48007	2.56119e-05	1.32843	up
neg-M1134T178	1498.29	2393.99	1243.03	1284.04	3375.41	1066.13	4584.29	7597.28	5212.63	5885.83	4398.33	3356	2.85744	0.000747073	1.21325	up
neg-M1135T178	807.806	1196.39	736.316	925.744	1612.44	756.032	2563.79	2730.98	6190.61	3268.06	2695.84	2229.33	3.26089	0.000154181	1.3087	up
neg-M1136T391	1138.68	774.031	1044.01	1036.65	673.61	1352.6	3808.49	4108.48	759.229	4511.18	12926.8	9856.19	5.97557	0.0129517	1.35557	up
neg-M1137T162	19819.2	12704.7	11977.6	7811	7147.24	27741.1	5935.22	5618.64	5418.81	3221.6	1465.84	5884.02	0.31587	0.00455685	1.14998	down
neg-M1137T391	832.939	636.441	957.743	781.927	600.361	936.168	2307.61	2404.08	598.1	2765.28	7075.11	4853.68	4.21526	0.0162246	1.20608	up
neg-M1138T347	1169.29	868.641	522.961	1035.06	1010.44	659.069	2129.72	4122.45	1323.75	2258.28	2283.88	1882.9	2.65902	0.000709006	1.10366	up
neg-M1139T217	5390.72	6290.21	4663.14	5023.68	5992.23	6514.23	2039.39	2592.01	2347.87	1781.41	932.946	2015.79	0.345674	0.000339851	1.27582	down
neg-M113T220	4871.79	5705.58	7836.45	5675.36	4180.34	6600.32	2344.86	1296.7	3795.82	610.188	787.243	794.035	0.276137	0.00283791	1.4068	down
neg-M1140T217	2621.48	2981.03	2727.9	2869.99	3342.53	2981.21	1243.19	1754.77	1428.48	1159.42	664.058	952.629	0.411007	0.000779979	1.05757	down
neg-M1140T226	4854.01	3712.42	6678.67	5513.81	3931.51	5947.41	2304.04	2227.08	1919.95	2150.7	2377.12	2431.29	0.4377	0.000159148	1.10776	down
neg-M1141T189	284922	286649	264016	245581	202372	302544	129416	105898	177806	117442	85451.6	84300.4	0.441536	0.000238353	1.11526	down
neg-M1142T353	516.565	717.753	681.743	1000.83	1081.72	1326.49	6796.95	3728.77	9797.92	3428.68	9277.43	5670.23	7.26747	1.01713e-05	1.40683	up
neg-M1143T180	48917.9	28005.4	37488.7	31830.8	30983.1	31969	13048.4	9445.86	17798.3	17189.8	8846.52	11385.4	0.371492	7.62185e-05	1.22238	down
neg-M1143T218	433.58	854.978	1095.32	514.064	1088.89	1156.73	3123.68	2318.64	2663.38	4036.81	2302.43	3316.14	3.45307	0.000228907	1.30639	up
neg-M1143T353	364.267	622.726	651.816	888.762	862.831	1009.31	4910.19	2960.56	6639.99	2764.64	5638.7	4343.72	6.19536	5.20966e-06	1.38466	up
neg-M1144T181_2	18462.3	12930.3	14570.7	15123.9	13500.6	24879.6	7582.74	6333.62	9395.12	6276.24	5751.82	6541.63	0.421054	6.74363e-05	1.13287	down
neg-M1145T173	5955.38	5852.8	9230.85	1924.25	5905.65	7457.29	1707.92	1788.91	2289.12	2066.74	1455.12	2048.4	0.312618	0.00372241	1.15351	down
neg-M1145T189	811.296	648.076	579.934	607.093	643.229	668.263	189.46	147.001	534.859	285.163	72.4693	168.387	0.353052	0.0060976	1.28741	down
neg-M1145T217	23949	30952	15946	28712.7	36881.7	25043.7	9471.33	12434.3	17327.4	7424.85	3854.54	5923.21	0.349479	0.00204544	1.23482	down
neg-M1146T217_1	27742.4	33338.8	16302.9	32247	40397.2	26872.1	9225.2	11922.5	19076.6	8136.62	1298.55	5160.94	0.309894	0.0122551	1.32365	down
neg-M1146T217_2	21522.9	26069.4	16703.4	24341	29910.3	21448.8	8662.09	10060	16599.4	6366.43	2027.36	5140.72	0.348982	0.00743443	1.25945	down
neg-M1147T217_1	11705.4	15916.6	10138	14938.5	16350.8	15131.8	5231.41	5652.11	8803.83	3467.3	808.778	2225.04	0.311097	0.00911749	1.33541	down
neg-M1147T217_2	7027.2	8814.84	8209.1	8592.27	9476.09	7856.35	4356.97	4754.11	6051.54	3499.95	1709.98	2774.61	0.463167	0.0051165	1.05323	down
neg-M1148T189	51532.1	52798.9	47275.7	50896	51246.6	53358.6	22783.9	18531.2	35728.2	21608.6	13714.6	13517.4	0.409901	0.00129536	1.18323	down
neg-M1148T217	3941.91	4488.69	4370.17	3923.35	4043.18	4759.69	2053.7	2108.52	2774.94	986.042	528.211	1355.29	0.38417	0.00686058	1.17757	down
neg-M1148T378	547.815	627.346	569.455	698.578	922.028	576.37	5418.43	7118.63	4054.58	5422.79	7095.31	10154.6	9.96155	2.48795e-07	1.86446	up
neg-M1149T189_1	60920.1	56899.3	50678.2	55103.8	55032.7	56823.1	23953.8	19821.7	39617.5	22238.9	14034.1	14646	0.400385	0.00130037	1.19619	down
neg-M1149T189_2	35609.2	35670.5	33769.4	33977.3	34617.7	33460.9	15064.5	13464.8	26201.5	14788	9648.52	10337.7	0.432172	0.00158932	1.15161	down
neg-M1149T347	797.223	841.627	730.575	1034.66	616.239	879.752	3269.6	2182.31	2634.91	1178.69	848.833	1958.76	2.46386	0.00932129	1.03101	up
neg-M1149T378	520.163	697.335	502.907	674.096	856.359	580.04	3713.98	5031.19	2895.75	3502.54	5612.35	5778.44	6.92637	2.72066e-07	1.69565	up
neg-M1150T189	17390	17066.8	14974	15443.5	15923.9	15984.9	7434.71	6667.61	12456.4	6850.02	4719.46	4977.43	0.445384	0.00155432	1.12391	down
neg-M1150T377	447.662	480.171	531.617	553.714	645.652	456.629	1387.48	2152.03	1597.39	1571.83	2081.67	2414.27	3.59649	1.28687e-06	1.24824	up
neg-M1151T183	12220.5	14171.1	11374.6	12346.6	11730.7	14481.5	5402.78	5347.66	10377.4	4464.13	3258.14	4518.07	0.437186	0.00184297	1.10536	down
neg-M1152T174	4627.54	4092.26	7602.68	1950	1593.88	6396.86	2287.71	582.752	2129.9	1321.09	967.191	1109.14	0.319755	0.00854006	1.00018	down
neg-M1152T190	842.69	1452.28	340.023	860.224	536.415	771.17	287.591	201.345	501.623	330.184	179.809	236.718	0.36172	0.00334951	1.08465	down
neg-M1153T155	209277	180682	289468	171553	198993	309500	89217.2	72325.1	118071	62835.4	16438.5	48442.1	0.299623	0.00378149	1.23305	down
neg-M1153T168	145118	132313	189019	109923	123916	165723	33281.6	14245.5	76203.2	19438.7	6613.17	18101	0.193858	0.00185637	1.60389	down
neg-M1153T176	7109.76	7209.09	11128.1	6689.08	6335.52	11533.4	2283.99	965.251	2718.68	934.799	42.7474	413.494	0.147165	0.00978992	1.75187	down
neg-M1154T155	115543	94834.3	163224	92109.5	108835	150007	52468.1	37948	65791.3	35593.1	13439	35575	0.332363	0.00191999	1.15993	down
neg-M1154T163	20756.4	12262.7	47659.7	28236.4	11064	20109.2	6239.83	4799.05	10074.7	6245.67	2189.73	3203.1	0.233796	0.000947919	1.3333	down
neg-M1154T169	69217.4	63080	84010	54436.7	58402.9	85230.7	17166.1	8519.85	36675.8	10896.7	6127.56	10754.8	0.217533	0.000769176	1.52349	down
neg-M1154T176	4769.45	2222.37	3792.45	2023.51	2193.27	3412.16	656.664	206.848	1697.63	183.512	108.729	135.565	0.162327	0.00229197	1.7399	down
neg-M1154T217	9608.49	8516.3	14923	8228.86	10143.9	10416.6	3791.44	3315.98	4265.25	2826.72	1406.14	11594.4	0.439864	0.0137726	1.1164	down
neg-M1154T218	9815.13	9964.71	12328.6	9533.48	12249.5	12322.5	3284.86	3313.05	4732.56	2276.75	472.867	1406.93	0.233894	0.00410521	1.53588	down
neg-M1154T358	726.74	923.04	725.026	974.479	1217.09	1099.39	2630.55	1686.73	2366.64	4179.56	7303.37	2819.94	3.70414	0.00122224	1.1002	up
neg-M1155T159	11223.3	20075.3	34169.4	11192.1	12250.5	15160.1	4077.82	2659.98	14480.6	2205.06	1306.21	2090.52	0.257711	0.00334987	1.44455	down
neg-M1155T190	225834	287337	161823	213268	184011	218438	69722.1	61532.7	140048	47476.2	32642	36747.8	0.30074	0.00102436	1.3707	down
neg-M1155T217	5547.53	5883.69	6284.18	5623.82	6028.93	6858.7	2047.7	1864.63	3137.08	1525.7	493.537	894.767	0.275028	0.00283496	1.44822	down
neg-M1155T238	6801.62	6786.84	3947.45	5871.56	6999.35	6208	1727.79	2355.83	2393.1	1540.59	1153.59	1444.01	0.289907	1.03498e-05	1.39088	down
neg-M1156T159	15085.5	11292.4	26006.2	14419.3	11132.5	16737.5	3840.64	2098.18	9280.45	1529.39	763.505	1861.81	0.20464	0.00205094	1.61005	down
neg-M1156T190_1	28270.2	29805.2	16332.9	26658	26026.1	21514.9	7207.96	6635.43	15039.6	6720.86	3848.53	4492.09	0.295709	0.000470587	1.3585	down
neg-M1156T190_2	104128	130513	77799.3	98373.7	86371.1	99948.2	33649.2	31069.3	65688.2	25298.9	15188.7	17084.3	0.314802	0.00135663	1.34543	down
neg-M1156T238	5438.19	4983.18	2835.25	4062.98	5041.66	5207.92	721.175	2035.71	1568.94	1234.02	1381.47	1505.73	0.306394	6.80742e-05	1.34064	down
neg-M1157T158	8135.23	7634.5	11335.7	7454.47	6991.28	10334	2794.72	1809.18	4795.24	1366.05	688.368	1936.58	0.258072	0.00176345	1.40997	down
neg-M1157T180	52785.1	40298.9	61745.3	40702.6	41679.2	51179.1	17179.6	13771.9	25741.7	14852.5	9626.78	19140.4	0.347838	0.000130641	1.0986	down
neg-M1157T190	9770.17	10270.5	7541.2	9138.46	7861.69	7390.08	2981.76	3492.78	5402.97	2455.37	2634.12	1884.11	0.362716	0.000360846	1.23838	down
neg-M1158T158	3989.96	5643.67	6061.08	5701.12	4158.21	6858.68	2030.4	1496.17	3371.61	854.575	814.038	1823.24	0.320554	0.00154118	1.26588	down
neg-M1158T170	1582.96	2391.85	2084.08	1130.3	1442.12	3324.56	725.021	174.133	921.031	271.185	392.792	128.064	0.218489	0.0017652	1.40205	down
neg-M1158T180_2	28007.8	24463.9	30414.3	19669.3	28372.1	24502.9	8457.16	9264.44	13204.9	10731.2	5463.59	5575.27	0.339037	0.00021007	1.30441	down
neg-M1158T357	3477.81	1999.89	5860.96	2706.15	1947.3	6071.32	8638.6	14517.6	6354.74	15154.7	37756.2	30878.8	5.13522	0.00161814	1.44176	up
neg-M1159T159	9455.75	11189.3	21837.6	13823.3	12648.8	14485.9	3845.34	3167.68	10950.4	4661.13	1967.08	3165.54	0.332658	0.00206271	1.23908	down
neg-M1159T174	184279	118386	157801	122184	62318.4	79550.1	19256.5	6057.62	31590.2	10235.6	8631.1	10943.3	0.119685	3.93065e-05	1.8325	down
neg-M1159T180	4580.34	4064.08	6445.69	3599.65	3017.52	3225.53	1061.66	790.129	2153.26	996.419	996.719	2313.31	0.333356	0.000607387	1.25446	down
neg-M1159T355	1944.15	1353.88	3754.8	1457.99	1231.55	2231.59	6116.68	8705.75	1580.73	8933.43	20747.1	17459.4	5.30678	0.00917765	1.37462	up
neg-M115T143	4458.64	2060.65	5046.68	2774.15	1736.26	2774.26	1217.3	1087.01	1112.79	1029.51	1462.58	1314.8	0.383222	0.00250739	1.03644	down
neg-M115T213	773.584	1310.31	1191.63	590.851	1269.44	773.575	3097.9	3245.74	3163.45	3395.08	4022.22	1595.71	3.13401	0.000113111	1.25947	up
neg-M1160T158	6736.34	7258.69	15201.5	10477.9	8995.68	11619.3	3486.52	4266.39	7107.15	2524.81	1272.94	2527.57	0.351395	0.0030836	1.19348	down
neg-M1160T159	5024.5	5826.47	10236	6062.95	6327.7	6682.96	2364.32	1421.72	4478.8	1402.14	756.877	1444.88	0.295531	0.00164801	1.30191	down
neg-M1160T174	50548.1	51416.5	65037.4	50612.9	26327.4	35478.5	7633.69	5682.85	5702.09	7482.57	5252.56	6485.7	0.136853	2.45905e-06	1.7403	down
neg-M1160T187	4468.02	3191.4	1933.29	4212.27	1997.88	2274.91	1016.92	657.204	3475.3	1192.55	782.588	741.457	0.435121	0.0103513	1.08228	down
neg-M1161T163	8547.12	10026.8	11369.1	9201.74	4076.97	9875.5	3415.92	2359.41	1894.23	2651.52	1614.7	1270.04	0.24871	5.6433e-05	1.30326	down
neg-M1161T178_2	31617.6	17995.4	23342.7	12481.1	9995.13	19555.4	7155.04	6712.43	7261	4933.04	5274.12	6136.13	0.325878	0.000880039	1.21465	down
neg-M1161T213	12223.1	12882.3	7198.78	12776.2	15137.1	12897.8	1993.83	2376.92	3151.64	1745.92	1502.26	2028.07	0.175047	3.44977e-07	1.65402	down
neg-M1161T287	434.586	464.148	521.383	474.167	1224.54	480.8	3205.64	1324.85	941.855	923.203	1586.76	1555.82	2.64975	0.00311094	1.01575	up
neg-M1162T158	8640.29	12385.5	12872.1	6593.89	7839.5	7964.15	1779.66	1123.7	4272.56	2299.56	1530.66	971.537	0.212764	0.000214173	1.48305	down
neg-M1162T178	9978.87	6588.8	7695.82	4879.55	7295.34	8252.46	3065.94	2888.99	3116.86	2360.82	794.595	1003.94	0.29606	0.00203135	1.30545	down
neg-M1162T212	9252.34	9588.39	6779.59	10124.5	11853	10269	1244.64	1689.44	2316.45	2337.33	1825.68	3260.25	0.219017	9.31687e-06	1.55607	down
neg-M1162T213	8243.59	9323.21	7405.72	10614.4	12367.4	12091.1	1987.18	2333.69	3118.48	1513.85	1240.85	2550.78	0.212253	8.84092e-06	1.54571	down
neg-M1163T157	6552.53	5681.24	2490.54	5625.41	3834.68	4580.83	1487.9	1313.08	5890	1970.39	1113.62	1238.51	0.452404	0.0117698	1.01701	down
neg-M1163T202	124675	102707	1643.66	94229.6	109152	125308	4857.05	5416.63	10164.6	2841.9	1589.85	3148	0.050237	0.0115794	1.71193	down
neg-M1163T347	1163.66	1543.47	1220.52	1159.11	2923.02	1743.33	1841.67	5737.48	5730.79	4124.45	3856.11	5451.24	2.74187	0.00157575	1.10484	up
neg-M1164T158	4250.85	4620.15	5382.97	3443.74	2258.68	3862.95	1586.41	1242.35	2476.62	770.703	1230.42	1020.28	0.349581	0.000425193	1.21372	down
neg-M1164T202	54180.6	44385.7	45118.4	44583.5	49630.3	59369.9	5878.55	6442.95	5979.81	2595.78	1380.99	2340.28	0.0828152	0.000119264	1.98834	down
neg-M1164T302	731.02	783.051	3091.58	2191.39	1364.62	2997.24	9640.39	3159.13	2728.08	2702.5	7551.79	4995.65	2.75811	0.0129554	1.01062	up
neg-M1164T343	2614	952.292	1749.94	3252.66	3935.91	3598.16	22226.8	31860.9	16876.5	17834.3	20811.7	27375.3	8.50686	3.89995e-05	1.65193	up
neg-M1165T155	8257.04	11940.3	7178.84	8783.63	6530.48	8125.74	2898.4	2883.56	5224.07	1963.96	1020	2373.6	0.322016	0.00157721	1.31371	down
neg-M1165T202	17177.6	13995.8	13322	13813.8	16077.7	20306.9	3894.41	3228.98	2729.31	1325.05	1334.46	2650.11	0.160119	5.70219e-05	1.67557	down
neg-M1165T343	2006.22	9223.42	810.852	2325.9	1941.51	3006.89	12147.8	17747	9605.58	10899.1	11932.9	15056.6	4.00672	0.00292062	1.43239	up
neg-M1166T155	6918.01	6162	10082.6	5988.55	7467.6	7612.5	3126.12	2836.87	2910.58	3109.35	842.504	1254.75	0.318331	0.00214661	1.25645	down
neg-M1166T170	1084.52	1724.78	1731.05	759.366	780.395	1116.01	72.2154	369.259	446.706	591.122	403.107	20.685	0.264461	0.0222145	1.30141	down
neg-M1166T179	4654.35	4508.46	4527.59	4079.91	4275.88	4871.74	1251.38	1481.43	3241.37	961.215	814.301	1108.39	0.329077	0.00152512	1.34905	down
neg-M1166T202	6416.5	5170.91	4860.5	4827.89	5819.63	6621.02	961.257	1528.55	1320.69	1909.89	1745.44	1811.86	0.275168	5.86535e-06	1.42692	down
neg-M1166T343	759.673	3797.09	651.132	1496.03	2203.98	678.096	6535.44	6752.63	4189.67	4579.09	5284.05	6043.07	3.48257	0.00354334	1.36652	up
neg-M1167T343	741.769	1758.16	626.553	1465.56	930.721	824.206	2502.56	3035.87	2048.52	2520.8	2774.45	2791.67	2.4695	0.00133527	1.0873	up
neg-M116T146	1511.31	645.139	1854.44	1518.45	1330.04	1661.1	577.397	593.172	697.49	451.995	598.163	615.893	0.414779	0.00189106	1.01537	down
neg-M1171T161	19039.3	7538.35	6406.45	17141.6	6839.56	9877.18	3764.48	2834.8	5049.61	2307.81	2381.98	2679.76	0.284527	0.000662204	1.1872	down
neg-M1171T225	587.139	450.819	1607.85	1537.3	1009.34	764.952	1984.44	4009.95	2638.07	2478.02	2863.21	3894.31	2.9993	0.00131658	1.19259	up
neg-M1172T160	16276.4	8253.93	23025.2	7119.91	7382.63	9923.86	1920.67	2737.42	5798.6	2872.47	1933.45	2702.56	0.249579	0.000361121	1.26133	down
neg-M1172T161	5188.27	7336.65	11399.1	7233.83	6315.57	6727.36	2083.29	1791.19	5126.78	1610.17	604.502	1077.06	0.278117	0.00278955	1.33933	down
neg-M1173T160	7704.21	8382.6	8458.1	9204.99	5901.17	7634.54	2483.45	1557.03	3640.78	1399.94	904.997	1164.74	0.235821	0.000420194	1.44876	down
neg-M1173T179	194988	134412	148069	132233	122807	142489	52714.9	35748.3	75640.5	34582	23926.4	30514.8	0.289288	0.000250363	1.40619	down
neg-M1173T196	9715.26	9092.61	1899.26	9774.4	9822.36	10325.2	2071.48	1539.44	3194.69	1073.23	1490.25	1394.44	0.212596	0.00153435	1.34027	down
neg-M1173T225	453.41	748.034	1137.69	731.582	740.273	644.605	2046.13	2495.24	1098.18	3184.3	2004.29	3399.91	3.1933	0.000364703	1.21383	up
neg-M1174T160	6411.18	5672.6	5853.69	5020.12	6268.62	6559.97	1606.76	1666.43	3472.66	1708.21	808.822	1126.33	0.290314	0.000899596	1.35078	down
neg-M1174T179	93449.6	65264.6	70984.1	62245.3	55806	69299.3	26082.1	19475.1	37169.9	17629.5	14615.5	17732.7	0.3182	8.71059e-05	1.34055	down
neg-M1174T180	5274.31	5196.95	7085.71	5618.96	6008.67	7819.46	1932.96	2359.21	4352.45	1669.65	1548.43	2289.54	0.382451	0.000508482	1.20036	down
neg-M1174T353	2635.54	7471.3	6718.95	5149.84	3500.91	6158.93	20029.1	17509.8	18216.5	12576.6	13165.1	11539.5	2.94089	0.000396322	1.17085	up
neg-M1175T160	4943.47	4695.17	4807.85	3666.34	3250.36	5322.75	2583.57	1556.41	3517.16	1237.27	916.781	1484.87	0.423296	0.00378708	1.05849	down
neg-M1176T353	3208.78	2072.41	1869.04	2740.91	2043.76	1747.39	8780.59	8220.35	10148.7	2197.15	8105.24	9721.24	3.44776	0.00313708	1.2158	up
neg-M1177T203	37074.1	36541.2	12737.2	31317.2	36033.6	32609.5	3524.26	2049.58	2704.31	1408.43	1297.9	1191.14	0.0653504	5.85322e-07	2.0396	down
neg-M1177T301	517.323	488.397	831.953	684.214	701.92	691.231	11988.7	4794.7	6368.15	3932.27	7305.02	5697.14	10.239	2.10172e-06	1.72329	up
neg-M1178T159	5683.26	5056.5	5964.45	4956.81	5180.32	5316.08	1595.79	1299.25	3582.81	2152.04	717.514	1248.8	0.32951	0.00243786	1.31063	down
neg-M1178T203	18163.3	18691.7	6739.19	16085.2	17749.5	16714.4	1717.92	1727.57	3037.66	1743.18	645.433	1589.97	0.111126	8.81527e-06	1.81884	down
neg-M1178T301	491.158	561.233	1626.61	1421.49	603.919	982.557	7649.5	3431.62	3928.88	3222.92	1811.35	4331.17	4.2862	0.000398318	1.27322	up
neg-M1179T184	15588.1	9915.09	18687.8	14184.6	16293.8	18764.8	6388.59	4482.14	2781.16	3362.23	7706.48	3433.48	0.301325	0.000162263	1.31308	down
neg-M1179T203	6208.18	7323.08	3371.47	6671.73	8454.12	7535.13	2063.28	1727.59	1692.71	1869	1171.86	1769.34	0.260182	2.54455e-05	1.37328	down
neg-M1179T301	342.964	471.875	962.612	652.719	475.558	661.208	3228.81	3715.53	1988.9	1534.54	2604.8	2954.56	4.49325	1.84637e-05	1.37781	up
neg-M117T57	35095	41780.7	22036.1	34738.2	62861.3	30544.3	10479.6	21331.1	26123.3	7950.66	12718	13932.6	0.407545	0.00263076	1.06067	down
neg-M117T80	178667	170690	125604	141525	272257	176342	48348.7	70226.5	88674.1	64755.1	57562	65541.6	0.370964	4.17746e-05	1.1586	down
neg-M1180T178	12018.5	10485.8	9632.4	10242.5	10350.8	13110.4	2570.38	1836.53	4365.04	2722.14	1833.04	2037.86	0.233367	3.58165e-05	1.5273	down
neg-M1180T184	11953	8342.61	14801.6	10538.8	11801.3	14256.3	5243.8	3795.95	4835.05	3974.15	2464.03	2894.94	0.32371	2.52891e-05	1.2319	down
neg-M1180T196	3169.43	3464.49	3816.88	2668.25	2948.61	2735.07	1369.72	953.768	1525.42	1400.67	1201.13	1012.49	0.396921	3.84687e-06	1.12923	down
neg-M1180T343	1564.21	1460.47	1726.52	2621.67	2135.29	1478.89	5726.16	5339.08	3405.81	5032.94	2092.54	5340.28	2.45169	0.00160688	1.03653	up
neg-M1181T178_1	12995.3	11142.1	14767.5	11367.4	10964.3	14595.8	2812.89	2283.61	4526.34	3049.97	1462.65	2192.8	0.21532	5.31286e-05	1.56794	down
neg-M1181T178_2	8759.94	8724.68	9019.69	8368.66	8923.75	10408.3	2708.66	1873.43	3822.95	2724.85	2751.71	1600.72	0.285625	9.71223e-05	1.40549	down
neg-M1181T343	1198.48	770.543	809.926	1564.59	1418.62	1143.13	4401.38	833.909	2976.36	3233.77	4438.35	3167.49	2.75894	0.0125463	1.00318	up
neg-M1181T59	1144.48	1517.64	1361.16	881.654	1882.55	1356.67	6236.44	5517.81	3336.49	761.943	6337.47	5092.46	3.34997	0.0243039	1.03052	up
neg-M1182T178	5729.74	4335.13	5205.09	5585.82	4732.38	5365.66	1251.48	1481.29	2164.64	926.684	949.941	1117.71	0.254952	4.4943e-05	1.48345	down
neg-M1182T59	1267.56	1275.19	954.881	954.39	1164.28	771.831	4068.33	3527.43	2040.3	841.782	4190.74	3333.75	2.81809	0.0128234	1.01951	up
neg-M1186T190	643.828	811.033	743.75	708.767	760.402	443.47	2111.82	2263.34	1929.14	1770.07	1420.44	1245.97	2.61253	2.50743e-05	1.13313	up
neg-M1187T178	293225	246923	212641	218991	216951	195659	85313	72607.7	92991.9	73275.1	52163.1	64802.8	0.318663	1.35943e-06	1.34196	down
neg-M1188T178_1	28877	24898.3	31043	31179.4	28922.1	28882.7	4373.14	4633.67	6978.58	5434.58	3252.21	4766.3	0.169379	2.83949e-06	1.69276	down
neg-M1188T178_2	142397	120431	96880.4	98237.7	98012.6	84584.4	41601.6	34244.9	44600.6	34435	25079.4	30726.9	0.328922	2.14173e-06	1.30844	down
neg-M1189T178_1	9384.62	7845.57	9332.5	10136.5	9562.85	9181.03	2060.19	2762.33	3429.73	2217	1531.12	2193.37	0.256006	2.22094e-05	1.46836	down
neg-M1189T178_2	41641.2	35388.1	29713.1	27636.2	29133.4	25340.7	13409.8	11922.4	16987.3	17778.4	9275.23	10925.3	0.425191	7.57783e-05	1.12016	down
neg-M118T80	6305.04	6037.46	4583.03	4819.78	8890.14	6349.58	2044.93	2567.41	3408.89	2612.83	2486.72	2298.08	0.416895	4.62689e-05	1.07579	down
neg-M1190T178_2	10500.7	9186.35	8195.25	9717.64	6946.66	7813.75	4423.03	3415.81	4299.68	4329.48	3603.61	4022.48	0.460159	3.25345e-06	1.07219	down
neg-M1190T184	6678.25	4607.44	5154.35	7238.76	8686.08	8165.19	2480.07	2273.62	3462.8	2831.3	1252.44	4161.99	0.406173	0.00134967	1.07203	down
neg-M1191T204	24009.5	25287	6518.68	22248.8	26467.4	18352.2	900.046	1521.56	2268.6	1760.62	1888.48	974.164	0.075791	5.24191e-06	1.95298	down
neg-M1191T343	1130.97	738.627	769.048	1181.71	927.722	1003.64	4386.41	3782.63	1699.21	2752.67	4683.12	2428.74	3.43076	0.000234867	1.2765	up
neg-M1192T204	12399.6	13788.8	3507.56	11565.2	14095.2	9073.52	816.31	868.199	1125.28	762.378	580.52	810.21	0.077028	2.0639e-05	1.93991	down
neg-M1195T159	6643.48	6662.76	9713.79	7776.2	7644.11	7050.31	2815.97	2660.82	5024.42	1829.32	781.121	2412.12	0.341252	0.00419052	1.26582	down
neg-M1196T159_1	4273.29	3971.1	2884.05	4214.46	4527.5	4942.32	2595.74	1364.7	2791.42	790.546	1093.31	1174.47	0.395369	0.0029677	1.1213	down
neg-M1196T159_2	5452.06	5104.54	6036.93	6148.61	5879.78	6620.31	2771.37	2242.28	5249.87	1399.47	744.734	2456.3	0.421768	0.01203	1.1352	down
neg-M1196T422	810.857	797.467	1373.93	1372.14	1471.28	1566.07	14981.4	10679.8	17719.4	13408.4	22547.3	15306.4	12.8039	3.23338e-08	2.04167	up
neg-M1197T422	604.217	858.863	976.43	1483.36	1106.13	1504.74	9499.32	6868.83	11363.5	8391.77	14343.2	10086.2	9.2677	3.75967e-07	1.89281	up
neg-M1198T214	1848.55	2227.75	992.909	1629.81	1734.16	2091.95	677.881	803.034	1679.88	258.513	327.941	703.841	0.422901	0.0119441	1.06848	down
neg-M1198T422	210.498	438.808	623.886	395.195	788.751	799.531	3742.05	3296.48	4052.71	3012.96	5377.78	3968.87	7.20087	5.79887e-05	1.76489	up
neg-M1199T178	4187.38	2888.26	2701.54	2679.08	2603.66	7010.2	1531.31	1541.65	1752.57	1510.13	1382.84	1550.3	0.419971	0.00378376	1.02898	down
neg-M1199T203	3224.24	2563.7	1719.55	2665.78	3178.89	3156.04	769.992	488.197	2005.18	684.575	597.183	766.958	0.321784	0.000773882	1.30582	down
neg-M119T80	1391.7	1265.79	1034.74	951.416	1658.56	1259.4	513.479	669.428	501.558	505.491	486.284	462.282	0.41506	1.28498e-05	1.1343	down
neg-M121T174	9090.62	10788.4	16045.7	14032.2	20318.7	12754.6	121628	132682	85591.7	128790	116705	80794.9	8.02349	1.16792e-07	1.69402	up
neg-M121T213	3366.95	7085.99	6491.97	3232.06	4652.37	2913.27	70870.3	81135.3	67556.6	78132.7	73319.7	32792.7	14.5555	1.5476e-07	2.02126	up
neg-M122T102	478.535	539.481	610.663	593.579	611.868	537.528	1693.94	1689.24	1787.27	1548.89	2272.44	2907.98	3.52935	1.10959e-05	1.02306	up
neg-M122T174	1117.98	1284.8	1725.85	1597.46	2105.57	1458.14	9747.5	10333.2	6898.54	9576.72	9113.46	6937.76	5.6629	6.23433e-08	1.51945	up
neg-M122T213	922.656	1147.84	733.428	981.173	955.948	733.261	4294.62	5353.77	4332.54	5103.08	4668.79	2821.41	4.85435	2.02876e-07	1.51806	up
neg-M125T133	5499.1	3558.33	5572.93	3889.74	4981.25	4508.26	1143.36	2047.98	1544.63	2790.48	2344.25	2846.69	0.454037	0.00125476	1.0352	down
neg-M125T158	6624.94	4720.78	5361.17	3892.74	6672.01	9851.54	2664.26	1738.57	2448.09	1399.78	1893.1	1357.39	0.309812	6.32195e-05	1.27561	down
neg-M127T244	3202.11	2418.92	3550.06	2802.37	2554.22	3337.14	1005.83	1236.98	1092.72	714.874	766.118	864.723	0.318013	1.71238e-06	1.30151	down
neg-M127T266	1329.05	1287.31	1916.78	1170.59	1608.51	1582.65	545.77	494.648	631.513	422.873	472.324	505.979	0.345492	8.82704e-07	1.23912	down
neg-M129T155	2721.57	2315.89	2988.1	3351.91	1917.27	2788.36	671.912	1180.41	1097.32	1026.11	884.745	978.152	0.36303	4.91709e-06	1.24424	down
neg-M131T133	30242.1	24437.6	28546.6	22911.6	17011	20943.4	1936.14	1818.84	3614.21	1443.63	2640.74	2259.51	0.0951687	1.51958e-07	1.88605	down
neg-M131T220	52314.8	54521.4	84437	54638.1	43321.4	67304	15532.3	19753.2	34773.3	6794.97	1030.34	9774.66	0.245862	0.0144719	1.5222	down
neg-M132T133	1970.23	1501.59	1747.58	1396.48	1161.16	1513.89	366.383	334.812	371.017	317.31	307.152	325.208	0.217619	4.68907e-07	1.51475	down
neg-M132T220	3922.25	3923.5	6637.94	3506.7	2692.85	5276.91	1455.38	1219.2	3096.84	594.085	862.253	708.983	0.305728	0.00170629	1.31688	down
neg-M133T236	2796.66	2937.91	4902.32	2649.12	2524.86	4177.76	1033.08	797.671	1053.13	473.449	559.334	485.205	0.220219	1.49822e-05	1.50199	down
neg-M135T343	809.972	773.24	950.943	705.627	469.835	559.541	252.908	334.565	290.283	406.488	277.715	345.277	0.446748	0.000173007	1.01237	down
neg-M137T153	43271.3	56131.6	45043.9	39270.8	36477.5	37670.5	12854.7	12801.3	18400.6	20052.7	16112.8	15131	0.369778	1.74908e-06	1.23635	down
neg-M137T238	28865.3	37233.1	45258.6	34853.4	36217.4	26493.8	10926.7	6593.52	34534.5	12076.5	17309.5	14612.4	0.459757	0.00884053	1.0344	down
neg-M137T361	833.13	581.597	1064.94	608.373	441.038	646.81	338.486	248.372	326.763	266.547	200.86	217.54	0.38281	0.000169838	1.07955	down
neg-M139T51	591.713	1005.66	1253.31	950.108	542.778	974.417	3176.64	1884.77	3082.66	3604.79	2626.05	3146.68	3.29478	4.22677e-05	1.30699	up
neg-M143T136	5892.96	5474.66	6584.54	4773.23	4594.87	4243.13	1708.91	1657.36	2353.15	1623.14	1670.67	1651.54	0.337884	3.32942e-07	1.23531	down
neg-M144T104	772.347	435.952	794.109	752.696	813.121	872.174	6404.78	8734.27	2840.71	8145.14	11891.3	8623.09	10.5034	1.26911e-05	1.81514	up
neg-M144T49	31736.8	23421.7	23054.4	26910.4	12716.2	40195.9	4381.83	3930.25	5863.86	2234.6	1932.47	3673.41	0.139313	7.29305e-06	1.69808	down
neg-M145T146	8456.7	5315.09	14218.2	8162.76	7225.19	8443.34	1841.83	1986.12	2787.94	2044.53	2114.61	2347.66	0.25323	3.26157e-05	1.38039	down
neg-M145T243	18665.5	16052.1	23298.8	16576.9	14643.5	17068	2593.89	3128.03	5577.7	1333.54	681.22	1856.46	0.142711	0.000604746	1.73231	down
neg-M145T333	986.377	976.955	889.946	864.251	1055.93	583.905	375.005	399.264	526.322	363.538	268.533	297.158	0.416215	4.96677e-05	1.01022	down
neg-M145T53	156651	334840	358730	292161	410356	222430	29357.8	42064.5	25647	34196	38164.7	39385.6	0.117631	1.94242e-06	1.76718	down
neg-M145T73	76445.4	156009	155450	85507.4	159066	75165.9	13027.7	14601.8	11704.5	14705.3	14217.7	18945.9	0.12323	7.74144e-06	1.79803	down
neg-M146T130	1350.17	3145.83	659.985	1671.21	3463.12	1144.54	648.761	471.137	930.6	502.964	422.944	630.647	0.315444	0.00815823	1.07585	down
neg-M146T145	1964.7	1157.38	1801.85	1738.23	1650.14	1488.83	673.155	668.842	564.75	480.608	583.981	655.456	0.370038	2.22428e-06	1.19498	down
neg-M146T244	1998.47	1693.73	2871.09	1627.69	1949.57	1502.15	700.063	866.766	899.647	589.103	552.475	647.333	0.365498	1.30026e-05	1.16652	down
neg-M146T49	51804.3	61194.5	31643.7	38448.2	54390.4	35405.8	12520.4	23504.4	18494	22545.2	14169.4	20102.4	0.407993	0.00014421	1.08581	down
neg-M146T53	8297.51	18199.5	17382.9	14231.6	18207.8	9256.9	2457.9	3637.62	2220.63	2456.38	2598.16	2232.71	0.182334	1.12003e-05	1.55157	down
neg-M146T73	4367.44	7087.38	7838.62	4663.76	7267.59	4438.42	1047.86	1259.33	1203.66	1296.27	954.202	1421.17	0.201398	2.60145e-06	1.53346	down
neg-M147T125	7146.62	6534.31	4362.39	5801.82	3577.94	4127.24	1885.42	2623.88	2279.89	1506.86	1718.12	2239.33	0.38838	8.97515e-05	1.15187	down
neg-M147T203	60039.4	45052.1	74974.6	47817.8	50881.2	65844.5	4471.96	4786.59	8256.69	1753.78	989.408	2727.7	0.0667019	0.000142142	2.08657	down
neg-M147T223	8470.33	6328.29	7642.68	8431.47	5837.12	9095.73	2335.81	2129.91	5991.46	1137.18	850.183	2002.88	0.315407	0.00377277	1.30727	down
neg-M147T80	55115.3	48526.7	52648.8	53217.5	75065.2	55517.1	20593.1	37672.6	30795.3	23170.9	19579.9	22185.9	0.452813	0.000149146	1.00445	down
neg-M147T94	1817.21	2575.08	3890.54	2422.52	3825.79	1587.11	7744.8	9157.46	5202.09	8313.86	10010.3	8408.19	3.0299	0.000167462	1.0314	up
neg-M148T203	6962.36	4984.33	8516.24	5595.8	6129.53	6889.13	1072.01	1733.08	954.89	906.549	470.178	1263.75	0.163789	3.20712e-05	1.68132	down
neg-M148T235	101510	103607	148602	110740	110811	84673.3	17773.6	10030.7	29642.8	5538.53	1702.96	4568.24	0.104944	0.00127963	1.98645	down
neg-M149T203	3631.33	2637.36	3417.95	2240.17	2857.43	3354.31	1098.99	953.506	718.763	626.733	298.76	1002.2	0.259059	0.000386861	1.42278	down
neg-M149T236	9330.33	7500.63	11511	9431.56	9601.96	7483.75	1654.28	1066.55	2845.82	553.441	1192.26	613.161	0.14447	0.000255803	1.74113	down
neg-M149T260	3066.72	2438.84	3280.81	2673.01	3478.16	2629.94	1387.41	388.005	2462.09	509.21	454.509	561.194	0.328016	0.00571926	1.32125	down
neg-M149T52	14195.7	16704.1	12712.4	17077.7	18055.9	14486.7	35917	41366.7	38709.4	41440.6	49008	50862.8	2.75982	1.29804e-07	1.20065	up
neg-M149T74	952.955	1116.33	852.431	1310.71	1333.87	979.092	3023.13	3305.27	2511.96	4271.26	3432.7	3499.53	3.06229	7.37339e-07	1.24551	up
neg-M150T132	8679.57	12317.8	3188.23	4678.12	2885.78	4983.97	507.231	527.475	562.189	682.054	655.658	711.96	0.0992709	0.000136745	1.71529	down
neg-M150T235	1050.02	1145.56	1383.88	1033.89	1157.55	1145.63	523.532	466.37	551.093	425.582	433.88	504.383	0.419985	5.06938e-08	1.1117	down
neg-M150T52	1455.26	1487.92	1030.79	534.072	1631.66	710.427	2529.02	3278.63	2615.36	2912.8	3486.39	3549.58	2.68196	0.00161001	1.17078	up
neg-M151T133	15027.3	9996.34	15541.4	10376.3	13489.8	12475.4	1936.08	1852.15	1784.91	2321.02	1348.38	1507.5	0.139781	5.72855e-09	1.75028	down
neg-M151T135	10751.3	16055.9	11656	8757.67	9989.9	9202.94	6392.3	2883.12	3397.48	4732.58	2322.13	2458.09	0.334053	0.000291459	1.27228	down
neg-M151T247	1610.62	1147.79	2561.31	1594.93	1418.11	1350.54	460.031	397.945	355.307	405.308	427.035	482.133	0.261043	1.83278e-05	1.42219	down
neg-M152T246	792.158	880.468	1571.5	1140.65	1125.35	883.615	352.423	329.038	358.461	319.699	356.897	378.145	0.327612	7.31304e-05	1.26212	down
neg-M152T295	1435.66	3130.04	1508.48	1487.48	2582.74	2657.75	409.56	437.504	509.519	414.689	387.919	403.097	0.200145	5.93167e-05	1.54445	down
neg-M153T134_1	2802.64	2046.98	2813.42	1693.61	2143.32	2481.95	327.091	303.197	305.93	248.461	270.802	285.749	0.124534	4.62293e-08	1.80725	down
neg-M153T134_2	981620	573602	1.0047e+06	660489	852345	800292	10361.4	9524.53	9423.19	17476.1	3682.1	8463.3	0.0120932	2.43748e-07	2.60781	down
neg-M153T138	530.099	700.236	255.078	826.866	804.716	535.003	2293.16	2770.46	1921.81	3188.25	4934.38	3739.15	5.16079	3.3816e-05	1.53916	up
neg-M153T246	2526.68	1909.86	4312.24	2121.6	2495.3	2048.43	533.446	695.124	533.441	687.595	651.687	868.825	0.257564	1.00361e-05	1.37297	down
neg-M153T57	70359.3	36634.3	73265.1	39138.3	36778.9	61713.9	2096.13	1683.68	1805.78	927.692	2425.99	2156.96	0.0349059	9.6171e-09	2.26636	down
neg-M153T77	23625.4	9522.88	29308.2	13497	11645	28090.9	898.536	869.839	1011.98	1264.76	809.757	970.366	0.0503524	8.32805e-06	2.06624	down
neg-M154T134	53816.9	30876.4	53581.9	36070.1	43929.4	42408.6	932.032	753.623	937.451	864.253	674.349	1487.39	0.0216704	2.43673e-10	2.43107	down
neg-M154T45	2969.77	3874.41	1538.13	4075.13	5867.83	4145.64	635.433	1194.56	821.528	847.906	436.061	1274.33	0.231847	0.00016889	1.43288	down
neg-M154T56	5263.24	2847.34	5775.66	3560.13	3167.13	4750.89	943.516	828.497	390.071	872.588	877.058	1124.44	0.198553	9.49856e-06	1.50318	down
neg-M155T134	6651.58	4428.92	6912.71	4625.49	5735.58	5457.14	1081.34	1024.9	764.268	783.767	723.871	897.969	0.156045	5.3388e-09	1.67526	down
neg-M155T232	26026.5	18107.2	34866.1	11952.2	21702.9	19771.8	5614.09	7038	12351.3	5537.58	4047.23	5831.76	0.305225	0.000211309	1.30717	down
neg-M156T129	1959.6	1947.78	2630.75	1966.67	2796.75	3393.01	4805.64	5843.31	2909.97	6238.22	7648.55	8209.56	2.42642	0.00130712	1.06066	up
neg-M156T232	2516.44	1752.38	3101.22	1351.02	2152.74	2141.19	827.964	1121.96	1748.54	694.359	561.747	954.164	0.453995	0.00251427	1.02368	down
neg-M156T45	1124.25	1763.54	442.34	2121.52	3193.35	1722.15	282.235	1166.14	296.178	541.08	330.257	888.103	0.33799	0.0156324	1.0981	down
neg-M157T183	26568.7	19248.1	21478.6	27290.8	26297.8	29962.9	2693.11	3552.13	2653.23	1343.79	2865.3	4659.45	0.117782	1.02739e-05	1.85951	down
neg-M159T147	1965.2	1300.54	1859.54	1965.26	1666.97	2559.08	492.079	592.431	692.759	510.19	766.387	609.193	0.323688	3.18854e-06	1.19934	down
neg-M159T186	3221.15	4682.93	2235.42	2091.88	3489.84	1625.19	962.557	2329.48	1382.06	776.197	250.635	1188.54	0.397169	0.0169036	1.08261	down
neg-M160T203	1133.53	1060.55	1036.93	1057.85	1087.69	1285.9	636.192	550.703	447.773	633.753	562.612	298.437	0.469717	0.000791533	1.01623	down
neg-M161T149	3036.04	3815.13	8684.8	3499.67	3121.47	4410.94	12455.6	18609.1	9075.98	11752.1	9568.85	10976.2	2.7265	0.000446567	1.10359	up
neg-M161T184	168462	166411	179863	168382	148374	175366	77626.3	88723.2	97584.9	79578.5	59101.2	72554.5	0.471932	3.53807e-05	1.05576	down
neg-M161T194	43517.7	27705.2	42988.2	36330.8	32116.7	39151.7	8244.77	9581.75	16244.2	3815.63	1413.71	3454	0.192751	0.00262698	1.67782	down
neg-M161T265	2994.77	5028.91	5357.69	3485.85	6244.18	3143.84	1777.48	1418.91	1800.68	1404.56	1271.47	1356.33	0.34391	0.000138324	1.21033	down
neg-M161T90	21441.4	18644.8	23659.9	19599.3	24023.7	23196.1	6817.09	7198.27	5095.51	5336.02	9493.07	13551.9	0.36374	0.000564181	1.20563	down
neg-M162T184	16779.7	11889.7	16430	14907.1	14343.4	16081.4	7031.77	6826.57	7674.61	6841.16	4803.32	6397.7	0.437626	2.65791e-06	1.09081	down
neg-M162T194	4449.79	2163.76	3254.01	2734.11	2428.41	3062.79	837.655	1166.42	1429.05	1125.3	911.629	837.864	0.348641	1.86162e-05	1.2446	down
neg-M162T209	2790.84	2491.19	2882.97	2785.83	2389.28	2681.34	516.88	571.46	786.496	456.942	504.354	493.188	0.207804	7.5989e-07	1.58406	down
neg-M162T266	484.731	331.155	446.088	352.364	398.735	359.831	4094.39	1229.69	3074.52	2316.38	3499.74	3158.1	7.32133	3.8361e-05	1.67115	up
neg-M162T333	884.594	701.107	784.176	718.645	1083.55	629.046	284.852	364.103	529.92	218.894	233.421	287.108	0.399552	0.000253742	1.06624	down
neg-M162T91	2677.31	1477.89	1814.36	1331.57	1015.48	1323.04	589.999	612.733	605.041	531.374	903.242	600.832	0.398689	0.000490448	1.07981	down
neg-M163T144	38711.4	21880.1	69035.7	29055.4	19816.1	34243.9	11736.1	10277.9	20761.6	11152.2	8390.42	10946.7	0.344383	0.00140369	1.17082	down
neg-M163T161	28668.6	48504.8	46597.6	24093.1	25303.7	24357	6404.47	12608.5	20229.6	8910.07	9476.46	10023.1	0.3425	0.000392976	1.09087	down
neg-M163T235_1	2458.07	3082.48	3537.89	2807.14	2789.47	2560.87	670.086	496.795	1060.3	405.086	377.01	469.442	0.201829	4.91501e-05	1.61832	down
neg-M163T235_2	939594	985444	1.3811e+06	1.1051e+06	1.13661e+06	789456	170347	86208.7	287942	44777.1	10822.5	36767	0.100495	0.00194881	2.0225	down
neg-M163T74_2	1731.79	1372.55	1861.55	1620.01	1306.98	1590.55	3741.47	3104.93	4990.44	2829.34	2974.46	2974.97	2.17385	6.34048e-05	1.09176	up
neg-M164T125	73931.3	71240.1	37401.5	57067	30584.1	34209.1	14259.6	22249.9	21104.4	12174.5	12528.2	15342.6	0.32079	0.000294475	1.24608	down
neg-M164T194	8563.34	4985.26	13811.5	6864.31	6493.02	8945.73	1806.02	1314.38	1786.26	1016.6	1128.03	956.059	0.161233	2.42816e-06	1.67993	down
neg-M164T197	4988.27	4259.28	7498.68	5268.44	1575.3	5311.83	1722	671.054	2771.89	2386.15	622.31	2062.77	0.354171	0.0102454	1.0958	down
neg-M164T235	73112.7	82063.2	114713	88984	92157.1	65236	12734.5	7636.56	21685.4	4131.09	1105.17	3394.47	0.0981803	0.00128102	2.01154	down
neg-M164T54	2186.32	1070.51	3613.85	2093.6	1107.79	2139.53	666.392	946.211	1857.69	767.727	563.136	415.954	0.427226	0.0108938	1.02103	down
neg-M165T125	5670.99	5543.08	3245.44	4557.11	2540.63	3200.19	1404.72	2128.77	2010.47	1239.88	1408.03	1659.57	0.397919	0.00040398	1.11733	down
neg-M165T170	9579.06	7857.22	9685.09	8440.65	15194.9	8934.45	3951.02	1858.23	2507.09	1344.42	3415.42	2833.36	0.26653	8.8241e-05	1.39982	down
neg-M165T223	8708.03	6104.25	9154.04	7063.22	6641.12	14325.2	3723.02	3648.76	3672.2	1947.83	817.161	1417.97	0.292849	0.00213967	1.32089	down
neg-M165T235	5252.84	5629.1	7639.31	5857.95	5648.54	4959.64	1336.5	886.193	1970.88	490.075	883.086	1433.2	0.20007	0.000198468	1.62315	down
neg-M165T237	3156.02	3560.2	5040.77	3282.22	4704.55	7416.42	2980.98	2806.22	3040.66	1959.85	536.919	863.153	0.448737	0.0248684	1.02201	down
neg-M165T49_2	61736	80841	61613.4	72171.2	84429.1	81845.3	353255	442171	270516	569621	542094	587027	6.24595	3.60441e-06	1.64403	up
neg-M165T52	2649.63	1908.21	1960.61	1828.88	1337.56	2364.29	1017.62	854.704	959.6	518.135	325.536	858.122	0.376268	0.00126194	1.13962	down
neg-M166T49	3507.96	4336.63	3080.31	3631.52	4850.46	4696.83	13289.3	16413.5	11642.4	20559.9	24392.5	24502.9	4.59683	7.86686e-06	1.49128	up
neg-M167T49	1604.1	1258.43	1040.14	1214.7	1322.29	891.68	3319.78	4061.48	2876.66	4691.41	5143.55	5876.8	3.54228	6.53986e-06	1.34554	up
neg-M169T131	9339.75	10459.4	4875.37	6455.91	8326.95	4564.04	16365.8	33479.9	14699.9	25259.1	14872.1	21828.6	2.87372	0.000300385	1.08506	up
neg-M169T55	3313.95	3340.77	2966.48	2215.09	3405.54	3647.34	6335.77	6549.96	9860.62	9866	6286.49	5601.21	2.35585	7.67213e-05	1.11988	up
neg-M171T47	807.94	516.645	1032.17	640.018	655.968	597.474	1947.56	2458.74	1250.69	1409.07	3051.35	1970.86	2.84416	0.00017157	1.17263	up
neg-M172T52	98725.4	266105	241079	161826	305777	94405.5	7141.99	9255.83	7258.65	10307.8	10255.8	12395	0.0484753	5.08861e-06	2.08217	down
neg-M172T74	63661.7	148667	142305	72209.3	136123	60547.8	5500.29	5835.25	4117.28	5494.93	4557.79	7799	0.0534142	9.75227e-07	2.10743	down
neg-M173T115	1446	1347.94	2025.55	1959.5	1237.39	1637.39	584.769	550.086	582.45	559.048	509.695	495.019	0.339874	1.46963e-05	1.25245	down
neg-M173T151	2171.15	1493.37	1736.25	1849.03	2013.82	2021.77	6983.56	7484.29	7547.97	9608.17	10347.9	8051.82	4.43261	8.97547e-09	1.51431	up
neg-M173T220	43344.1	42256.7	73444.6	47309.3	37687.3	57183.4	12680.6	20378.3	26851.4	6837.03	3670.09	11462.3	0.271822	0.00311281	1.39198	down
neg-M173T71	12925.2	14893.4	14499.7	18277.2	13662.3	12289	2894.91	3750.03	5109.2	4087.26	1197.79	2091.86	0.221049	0.000460425	1.51114	down
neg-M174T180	1450.45	1196.75	820.495	963.184	692.001	1353	1575.21	3027.48	1236.33	4316.76	6673.52	5791.49	3.49308	0.00919743	1.18598	up
neg-M174T220	4292.24	3160.4	7443.32	5251.52	3386.54	5210.74	1908.38	1895.51	2199.96	1137.08	698.572	1391.77	0.321147	0.000429955	1.20075	down
neg-M174T45	2333.89	3729.05	495.242	4603.48	7593.23	3564.26	326.717	2654.84	478.498	448.493	420.551	1649.93	0.267888	0.0235917	1.19451	down
neg-M174T52	9417.62	13990.7	9142.7	10114.7	10427.8	8533.94	4919.13	4498.76	6407.14	2678.75	2552.44	3333.63	0.395762	0.00056534	1.13032	down
neg-M175T124	5996.59	5865.76	7771.97	3211.21	2104.62	6551.24	1266.77	1294.88	1786.31	1286.53	1095.03	1179.61	0.251072	0.00088232	1.28252	down
neg-M175T151	15207.5	10239.8	8833.47	8227.34	15811.8	10308.7	3429.75	3569.68	2944.01	2783.43	2199.19	3620.83	0.27025	6.11887e-06	1.35517	down
neg-M175T164	142222	88261.3	66707.9	98222.9	103188	85425.2	13289	33244.4	13277.4	15899.3	12414.9	20847.8	0.186589	8.64533e-06	1.53694	down
neg-M175T222	2921.28	2516.76	2475.91	2315.46	2088.41	2921.98	881.714	1404.23	1317.83	1089.88	781.116	360.841	0.382919	0.00296906	1.15233	down
neg-M176T164	8468.58	5697.19	5221.33	6324.69	7062.38	6023.46	1319.85	3937.22	1661.78	1959.43	1754.31	2877.09	0.348209	0.000480679	1.18613	down
neg-M177T157	1971.15	3724.66	2923.03	3477.49	5165.95	2302.73	18426.7	11815	26019.7	23978.3	24161.8	18539.4	6.28372	1.98306e-06	1.6932	up
neg-M177T180	1248.45	1122.99	599.022	604.767	470.064	1269.33	1526.51	2294.98	2125.9	2552.29	2412.35	1925.88	2.41559	0.00206389	1.12347	up
neg-M177T205	2419.59	1055.22	4467.2	1808.8	1286.76	2664.05	635.17	689.33	607.247	703.223	432.174	941.477	0.292565	0.00183564	1.23429	down
neg-M177T209	15655.9	13399.1	20803.9	15457.5	14381	15993.7	1242.48	1134.93	2577.92	724.449	575.447	1155.14	0.0774404	2.33817e-05	2.04099	down
neg-M177T262	10771.7	12093.7	16674	16442.4	18162.6	10494.1	3709.78	4861.36	8220.52	1513.39	1176.66	3005.91	0.26569	0.00277867	1.33891	down
neg-M177T51_1	6300	1721.57	5566.22	3827.17	2796.12	4107.57	11210.4	10429.7	4626.41	18239.5	11069.8	22278.4	3.20142	0.00332968	1.12955	up
neg-M178T209	2296.66	1920.9	464.728	2038.96	2141.12	2470.01	663.206	709.966	525.835	513.108	647.146	408.015	0.305962	0.00721791	1.15112	down
neg-M178T234	1915.21	1424.84	4229.91	2569.62	2002.6	2175.42	965.317	825.803	864.912	664.966	534.954	683.882	0.317081	0.0001971	1.18921	down
neg-M178T262	1115.28	1637.09	1663.27	1905.03	2162.28	1491.3	623.388	888.815	1099.55	467.396	517.439	656.987	0.426455	0.000427873	1.00459	down
neg-M179T136	3172.3	3774.92	3732.04	3646.98	4067.99	4147.69	9973.34	11798.6	8455.39	12885	45253.9	14494.6	4.56308	0.00248037	1.32397	up
neg-M179T241	11816.4	8948.24	5971.15	8592.03	7166.15	5301.45	1907.03	2767.19	2075.33	2686.87	1961.53	1619.81	0.272364	1.03886e-05	1.3745	down
neg-M179T74	1983.53	2079.85	1984.56	2136.07	2045.53	2169.8	7498.83	7376.89	5629.98	8217.74	9467.92	9262.47	3.82713	7.41057e-06	1.4318	up
neg-M181T58	3511.41	1595.81	3475.68	2437.18	1306.97	2413.97	13953.9	16651	14464.9	14062.9	16533.9	20328.4	6.5121	2.39232e-05	1.3425	up
neg-M183T182	2012.45	3478.68	1232.38	2189.99	2572.25	3810.67	622.448	1835	1482.18	717.121	664.371	826.976	0.40193	0.00384645	1.0307	down
neg-M185T210	592.275	634.791	649.157	1018.52	532.572	790.85	5227.24	4888.03	3508.25	4712.99	9898	7735.4	8.52738	1.77458e-06	1.79125	up
neg-M185T344	846.301	1242.69	1740.86	1336.43	816.61	937.195	423.904	451.001	441.099	466.97	626.703	542.861	0.426662	0.000430395	1.05067	down
neg-M185T49	8485.27	4721.99	7755.47	6798	2011.19	4141.32	3390.64	2236.55	1323.71	2727.36	444.705	3003.34	0.387056	0.0245651	1.01514	down
neg-M187T244	11288.7	10169.8	14430.6	10037.6	8104.57	9200.81	2246.66	3233.2	4357.53	1838.28	1078.42	1810.02	0.230328	0.000237499	1.46524	down
neg-M187T52	7804.44	7789.72	9741.72	8813.87	10369.1	10578.1	952.279	840.951	1011.55	2676.36	1144.86	746.138	0.133803	4.16699e-05	1.69872	down
neg-M188T184	262872	270152	282631	277905	234517	306751	112203	137892	163226	123513	86718.6	110028	0.448721	7.73493e-05	1.09043	down
neg-M188T244	2091.2	1859.2	2546.19	1694.49	1381.26	1676.95	743.551	724.638	511.742	629.626	544.797	675.77	0.340477	2.94957e-06	1.24526	down
neg-M189T150	3953.69	2948.24	11215.2	5003.58	6969.19	5070.72	1328.46	1378.2	2334.03	1314.96	988.54	1587.27	0.254019	0.00030882	1.32366	down
neg-M189T184	24962.1	24632.4	24883.2	23899.9	21282.5	28992.7	9875.68	11690.5	15842.1	11405.7	8009.55	10563.8	0.453321	9.48708e-05	1.04483	down
neg-M190T199	32437.1	25815.4	73696.1	30769.6	14239.1	32403.3	1091.73	2520.04	2416.58	1673.82	2530.15	2313.96	0.0599266	3.2337e-06	2.00386	down
neg-M190T51_2	6735.78	7765.77	10010.9	5415.27	9224.2	9622.17	1214.78	1442.46	2033.76	851.113	1214.53	560.824	0.150028	1.66596e-05	1.72497	down
neg-M191T104	28897.6	19397	39278.2	23889	18233.6	30643.5	671.005	878.76	1470.3	990.893	829.381	1401.09	0.0389265	4.15003e-09	2.2546	down
neg-M191T199	3760.41	3552.21	8196.08	3409.48	3738.06	4366.07	1718.43	1712.75	1383.35	576.182	476.885	1522.7	0.273489	0.00104828	1.37346	down
neg-M191T203	45485	33530.4	61035.8	36380.1	39725.9	51411.6	3532.21	3734.23	6200.5	1462.56	1067.89	2452.29	0.068953	4.66436e-05	2.06532	down
neg-M191T50	2.27465e+06	2.02238e+06	3.14104e+06	2.1039e+06	3.42725e+06	2.22926e+06	190745	197648	328133	146614	25599.9	67856.8	0.0629403	0.000327577	2.1157	down
neg-M191T81	6815.62	5501.41	9801.32	6123.4	11087.1	7541.02	2155.42	1587.9	2303.06	1251.83	823.347	1353.74	0.202162	1.28086e-05	1.52969	down
neg-M192T105	2731.26	1974.67	3593.04	2363.31	2092.62	2725.18	196.932	228.742	204.27	102.51	155.012	141.162	0.0664486	1.64945e-08	2.08799	down
neg-M192T203	5752.82	4506.18	6343.15	4859.42	5393.39	6432.77	751.562	1139.03	851.811	973.59	861.585	1094.24	0.170388	2.3257e-09	1.68167	down
neg-M192T50	138099	154931	194419	131503	203210	189064	18180	15091.9	27067.7	10312.6	3852.99	8815.79	0.082396	0.000114334	2.0134	down
neg-M193T151	1775.83	1866.74	2094.46	1682.14	1630.86	1554.79	5266.07	4770.03	4397.2	5775.78	8040.52	5333.27	3.16675	4.31767e-06	1.31142	up
neg-M193T233	33987.5	24643.9	85941.9	47127.2	32727.5	45150.3	7476.05	2837.38	6745.6	2570.09	1789.14	2251.84	0.0878041	1.49362e-05	1.94088	down
neg-M193T399	3771.05	4338.05	6101.35	4258.84	3454.93	5829.99	358.951	480.43	451.476	455.079	380.779	465.197	0.0933881	3.95771e-08	1.87363	down
neg-M193T50	24763.2	25152.9	31986.3	21127.6	32736.5	30058.8	11341.7	7920.72	12984.4	8478.67	7479.46	5969.23	0.326694	2.57471e-05	1.23439	down
neg-M193T73	1216.65	1176.09	1375.31	1205.63	905.525	1235.43	5741.8	3349.96	4764.99	7181	3277.75	2506.6	3.76999	0.000258217	1.38834	up
neg-M194T233	3583.41	2601.94	8439.08	4774.31	3761.03	4672.7	931.648	519.814	1107.7	533.95	627.796	431.847	0.149206	6.33358e-06	1.67047	down
neg-M194T266	362.6	302.859	292.68	205.226	292.838	297.805	1244.14	637.747	1131.31	1026.43	1319.83	1376.25	3.84018	6.69572e-06	1.37442	up
neg-M195T114	1028.86	772.83	754.84	637.148	693.494	1250.52	9160.09	13691.9	5009.72	12391.8	15761.7	8086.75	12.4768	1.2606e-06	1.86931	up
neg-M195T212	5540.02	3503.56	2003.05	3556.56	4191.55	2649.92	884.916	1291.51	1119.86	1099.89	640.478	305.993	0.249136	0.000434492	1.42443	down
neg-M195T220	2628.74	2713.91	4892.99	2939.64	2293.58	4041.11	1296	1206.76	1868.91	800.768	616.285	803.618	0.337896	0.000372674	1.15459	down
neg-M195T99	995.571	777.027	760.347	609.445	719.187	926.995	3843.67	5099.16	2499.06	4642.5	5760.88	2305.04	5.04332	3.54022e-05	1.48102	up
neg-M197T340	3399.99	2723.07	4424.52	3224.58	2680.03	2746.9	1222.22	1736.89	963.315	1464.06	2160.51	1989.34	0.496708	0.00106762	1.01682	down
neg-M199T158	4748.74	3507.23	5468.66	4009.78	3637.68	4034.03	1563.01	1533.99	1571.64	468.279	1635.89	1714.72	0.334075	0.00162278	1.24676	down
neg-M199T233	40019.7	30007.3	59104.6	20270.9	36773.9	35165.2	9905.93	12023.8	21756.1	8629.22	7576.13	9658.51	0.314219	0.000230301	1.29332	down
neg-M200T233	4444.97	2971.49	6028.62	2310.69	3920.49	3511.44	1237.15	1455.55	2832.73	1276.37	1078.05	1515.89	0.405204	0.000829071	1.11706	down
neg-M200T74	1689.74	1153.57	1592.98	1390.93	912.272	1270.96	465.21	474.13	607.88	601.134	396.01	669.283	0.401182	2.59089e-05	1.16172	down
neg-M203T147	108348	66877.2	106587	112605	89602.1	135756	8426.19	6063.5	18433.2	7826.85	13408.5	11845.5	0.106496	2.03109e-06	1.86824	down
neg-M203T194	11970	6702.77	12811	9365.14	8789.88	10149.8	3925.12	4545.25	4920.02	1726.25	1219.4	3074.85	0.324659	0.00204737	1.30343	down
neg-M203T223	1329.15	1388.34	1898.34	1310.52	1250.88	1983.33	674.61	679.037	720.225	470.777	470.997	439.415	0.377167	1.39033e-05	1.09015	down
neg-M203T236	11278.7	11822.8	16408.9	11676.9	13623.7	10768.7	2987.33	2162.07	4864.46	1426.96	905.413	1095.42	0.177848	0.00055515	1.69533	down
neg-M203T265	1696.03	2219.49	2383.95	1581.18	1619.64	1760.22	760.907	635.055	829.568	572.936	588.476	527.596	0.347634	1.00954e-06	1.24124	down
neg-M204T147	10663.6	6808.25	10501.3	9445.15	9398.59	12950.7	1291.44	954.821	2253.76	1034.52	1934.3	1630.99	0.152254	2.03186e-06	1.72339	down
neg-M204T210	533.888	506.965	204.755	493.002	323.454	350.754	1237.15	2069.54	584.822	2240.28	2508.59	2847.28	4.7611	0.000701382	1.43262	up
neg-M204T236	1348.68	1589.31	2178.75	1550.49	1892.59	1419.78	417.553	674.884	836.341	446.291	577.812	620.833	0.358102	2.22068e-05	1.23198	down
neg-M205T109	1585.32	1644.42	2835.06	2338.1	1486.7	1600.13	758.744	862.196	961.284	797.461	565.359	845.181	0.416914	0.000106031	1.08852	down
neg-M206T194	57165.2	34149.1	110878	55375.5	40551.9	66256.3	10868.5	7742.58	10464.6	4697.91	3129.99	5448.89	0.116233	9.82401e-06	1.82566	down
neg-M207T126	1357.99	1390.71	753.125	1303.78	1596.28	1153.37	394.161	667.904	584.261	773.977	643.724	524.261	0.47494	0.000432312	1.03948	down
neg-M207T174	6539.59	6480.98	13781.9	11750.1	18387.8	11218.4	125222	145322	90427.1	133086	120824	86089.6	10.2844	2.82861e-06	1.78146	up
neg-M207T193	1527.49	414.3	566.006	835.451	937.403	1188.37	5192.04	1875.81	2636.06	1959.09	5452.16	4626.79	3.97547	0.000623718	1.34254	up
neg-M207T194	7318.73	4369.1	11047.8	5457.52	4447.34	6715.66	1560.82	1027.06	1408.79	1173.03	1501.84	1123.25	0.198058	1.81292e-05	1.57093	down
neg-M207T223	6269.04	5547.26	7393.54	6477.7	5772.64	8643.87	2384.49	1884.71	2512.17	726.564	987.249	1711.5	0.254505	0.000482647	1.42473	down
neg-M207T51	8311.27	6717.1	9594.84	8154.86	5915.8	9104.12	2343.29	2608.81	5095.21	1605	1581.5	2181	0.322499	0.000447038	1.31926	down
neg-M207T54	35185.8	26044.9	24352.1	28689.6	17582.4	27537.5	65600	76876.9	39561.7	78089.3	47954.4	90583.8	2.50116	0.000325594	1.02995	up
neg-M208T208	555.581	456.83	676.793	378.03	248.381	479.053	1260.23	1063.14	1250.97	1385.75	2248.94	1578.94	3.14455	8.79795e-05	1.30505	up
neg-M208T223	1054.67	857.013	1298.23	890.524	1007.38	1249.46	586.907	570.427	436.591	316.812	192.359	482.628	0.406734	0.00170654	1.08548	down
neg-M209T152	5860.42	4554.43	8575.59	5595.26	4242.68	5115.58	2114.2	1707.12	2313.48	983.666	1336.4	1460.35	0.292106	2.49184e-05	1.33839	down
neg-M209T180	14432.5	7588.92	4371.51	7588.62	4416.88	6316.77	1816.2	1653.39	5049.13	2392.8	1461.44	1020.49	0.299528	0.00150372	1.27273	down
neg-M209T203	18612.9	14814.3	22221.3	14516	15699.3	21525.5	2663.63	2738.39	3993.6	2345.8	1468.47	1469.41	0.136692	6.54174e-06	1.7684	down
neg-M209T236	4067.64	5207.87	10363.2	7283.15	5792.6	6664.12	13873.5	25379.4	6918.62	20363.5	40495.7	17605.7	3.16507	0.00539606	1.15188	up
neg-M209T275	34902.6	18860.2	133797	31763.1	48393	84707.1	14904.1	15231.8	23782.5	9651.26	8758.14	12878.3	0.241772	0.00536248	1.28144	down
neg-M209T52	7983.12	8992.62	8943.97	10010.2	9687	11449.8	44728.8	29476.1	56973.1	33488.9	29176	23054.3	3.80077	7.07098e-05	1.41715	up
neg-M210T203	3126.93	2169.87	3114.1	2441.66	2817.84	3550.77	973.486	851.908	908.568	649.952	927.364	1047.65	0.311183	4.13574e-07	1.31112	down
neg-M210T275	3896.72	2699.95	13041.2	3830.17	5619.53	9038.31	2283.33	2357.9	3218.17	1415.97	1345.14	2043.94	0.332175	0.00717012	1.11755	down
neg-M210T290	761.139	882.525	972.924	960.326	634.683	652.715	302.479	271.979	344.654	358.588	331.024	331.933	0.398958	9.17917e-06	1.11396	down
neg-M211T176	1885.01	1623.56	575.944	1688.71	2033.05	1809.72	10802.9	7888.59	6555.97	8396.5	10544.4	9561.19	5.58961	8.37136e-05	1.58022	up
neg-M211T220	4576.98	2564.26	5703.03	4005.59	2919.27	3452.82	913.77	764.953	644.175	906.478	590.132	898.571	0.203173	2.44965e-06	1.53263	down
neg-M211T290	266897	293433	379579	370618	228302	223995	21806.9	43215.6	49710.4	46619.5	38746.2	65305	0.150556	3.05461e-06	1.73569	down
neg-M211T305	99685.9	111976	111628	137244	84252.5	91247	24402	38090.1	52857	45214	56904.3	59466.8	0.435409	0.000642018	1.02075	down
neg-M211T321	4766.79	4361.67	6072.73	5736.63	4306.65	5289.32	1922.58	2172.11	3582.63	2205.86	2239.22	2524.12	0.479682	7.16527e-05	1.04549	down
neg-M212T290	24699.7	25322.7	34611.3	34552.5	20812.9	19960.8	2462.36	4572.8	4945.58	4861.5	4384.56	6166.95	0.171254	9.8643e-07	1.67506	down
neg-M212T305	10225	11371.1	11938.6	13524.2	9004.84	9312.21	3102.21	3797.87	5573.38	5186.33	5586.03	6026.08	0.447748	0.000166033	1.00469	down
neg-M213T305	2058.64	1504.77	1696.45	1506.71	1062.6	982.237	712.933	685.698	592.356	666.512	540.569	662.545	0.438138	0.00050338	1.02456	down
neg-M213T45	8847.37	7827.32	10157.2	6089.34	5490.68	9780.21	3549.5	1305.38	5104.96	8449.35	1358.6	2205.88	0.45596	0.0210724	1.04859	down
neg-M214T48	1781.9	1031.23	1346.75	1273.56	860.091	1149.96	558.559	495.586	548.331	541.788	624.613	502.442	0.439487	0.00027183	1.02214	down
neg-M215T181	3117.69	2177.73	6561.64	2340.56	2649.85	3871.56	1478.43	1172.11	1262.11	932.587	1635.18	1278.9	0.374502	0.0014916	1.02596	down
neg-M215T94	1310.78	1570.81	1230.63	1493.48	1581.06	947.564	3086.72	3991.76	2995.87	4193.38	4113.56	3925.54	2.74231	2.49608e-06	1.21856	up
neg-M216T103	935.346	1020.52	818.01	854.691	731.215	913.894	2401.95	1976.33	2190.16	1911.95	4047.15	1373.63	2.63595	0.000920386	1.10523	up
neg-M216T149	5636.98	3469.69	4152.82	3270.28	2881.18	3307.73	13315.5	28854.3	5413.87	19821.1	47468.6	42649.5	6.93363	0.00262173	1.5378	up
neg-M217T130	3363.22	2645.08	2642.82	4619.6	1455.91	1926.11	640.113	484.19	573.041	558.377	534.669	740.904	0.212055	0.000112921	1.45058	down
neg-M217T177	4821.05	4632.67	7854.55	5230.93	6088.18	6635.49	1116.31	1919.65	1372.86	1459.46	913.43	573.489	0.208582	5.32587e-05	1.55034	down
neg-M217T220	40618.4	40408.6	64776.4	42708.7	38481.4	51329.9	13959.1	19524.1	19409.6	6741.2	1965.73	10975.3	0.260758	0.0063158	1.39651	down
neg-M217T49	123388	62290.9	171084	98166.7	69097.4	81149	278364	456287	165172	483269	427277	471316	3.77028	0.000218644	1.25988	up
neg-M217T60	4700.63	2232.95	5450.81	3701.43	961.209	5204.06	415.446	585.239	4116.44	900.557	614.311	590.32	0.324583	0.0116364	1.27855	down
neg-M218T176	43137.7	63558.4	49691.4	38777.8	51861.6	15946.6	20004.4	23276.7	31107.9	2925.13	2107.57	9459.91	0.337987	0.0261973	1.26349	down
neg-M218T220	4316.25	4909.43	6137.68	6003.04	4256.66	5208.02	1942.87	2277.44	2528.44	804.378	874.156	1397.41	0.318662	0.00109461	1.25892	down
neg-M218T52	171031	164578	140457	128997	117611	94629.3	79900.5	69032.2	74008.8	47795.1	42897.6	63821.5	0.461831	0.000203581	1.00687	down
neg-M219T177	4383.62	5269.17	4670.84	4320.25	4815.23	2860.38	2496.88	2898.99	3210.44	749.954	1334.25	1197.41	0.451678	0.0104921	1.03579	down
neg-M219T247	1994.53	1688.68	3524.56	2174.9	2033.02	1781.41	420.625	417.516	485.819	429.278	471.19	456.868	0.203173	1.39079e-05	1.54612	down
neg-M219T49	37294.8	18871.5	46973.1	28860	19280.5	24544.2	72289.1	114621	45800.7	123289	116085	124601	3.39365	0.000281371	1.19824	up
neg-M219T78_2	1027.39	871.756	1080.85	1066.75	823.12	1123.21	341.903	480.548	557.965	397.838	321.292	363.425	0.410969	1.73079e-05	1.12624	down
neg-M219T96	2453.57	1688.28	1813.63	2424.26	2198.92	2068.38	837.853	911.831	1093.85	746.975	887.971	912.186	0.426239	1.3101e-06	1.09039	down
neg-M221T134	8540.87	6457.39	8362.64	6107.72	8433.05	7361.37	1195.89	1550.59	903.174	1312.25	1011.75	1954.38	0.175155	1.44849e-06	1.66164	down
neg-M221T209	11729.8	9552.79	13695.6	11649	8986.24	11091.8	1553.54	921.797	1963.62	958.368	745.412	1003.87	0.107137	3.03679e-06	1.88491	down
neg-M221T232	3273.46	2157.78	3937.34	1897.72	2725.36	2319.32	707.755	800.049	1330.79	403.058	511.07	580.985	0.265693	9.91155e-05	1.43022	down
neg-M221T51	30287.5	42715.3	20457.7	48175.9	50367.1	29423.3	77453.4	72020.3	78203.4	99831	94029	92254.7	2.32037	0.000945877	1.00217	up
neg-M222T203	4118.13	3118.74	1714.61	4018.42	4134.61	4191.41	1390.06	1377.4	1541.91	858.696	832.919	1156.83	0.336112	0.000187047	1.20839	down
neg-M223T176	2518.83	2408.34	3104.77	1801.75	2169.79	2655.77	18375.8	12594	8812.64	14407.8	16508.5	14202.9	5.79167	2.39739e-07	1.54225	up
neg-M223T52	3466.73	2584.69	5033.43	2841.99	3327.74	3597.54	946.081	1277.31	655.697	780.099	1545.11	375.007	0.267565	0.000472887	1.42457	down
neg-M225T123	879.475	688.471	537.445	621.101	737.056	778.725	2402.17	1471.82	1818.97	1148.19	2440.03	2202.34	2.70693	0.000133457	1.12827	up
neg-M225T145	1598.58	1494.54	866.67	1245.88	1668.74	1934.32	4823.95	4723.13	5202.56	8578.81	9561.81	5757.26	4.38741	6.15788e-06	1.39493	up
neg-M225T170	11770.8	9489.29	13275.9	9412.3	8068.32	11456.3	2871.37	2831.84	2207.11	1155.17	3665.87	3574.34	0.256892	0.000174846	1.41092	down
neg-M225T48	27244.2	33303.8	26948.4	36044.2	37277.8	30807.6	11274.6	12608.8	16777.6	14215.8	10434.6	12068.1	0.403804	1.91189e-06	1.17005	down
neg-M225T58	4275.39	1857.63	3848.41	2825.57	1892.18	3298.18	947.33	929.511	1075.06	1159.45	820.113	874.719	0.322613	0.000321396	1.24339	down
neg-M227T232	26962	25568.3	42010.6	42377.7	48178.5	37783.8	71630.9	108516	101561	70126.6	78700	61083	2.20574	0.00022112	1.06156	up
neg-M227T245	12294.6	14723.8	24865.5	24356.3	13858.4	14447.6	6130.98	10064.1	5294.31	7253.12	9693.86	7757.3	0.441849	0.000628435	1.01	down
neg-M227T394	975.701	2026.94	1598.9	1629.59	1882.19	972.824	4580.55	6376.09	10309.2	3310.53	2599.87	2619.25	3.27922	0.00276745	1.20169	up
neg-M227T49	26352.5	31278.6	23896.9	32314	47946.7	30502.5	13102.6	15306.2	19422.6	9181.58	12780.4	18002.2	0.456576	0.000346479	1.00961	down
neg-M227T56	2346.33	2714.61	3033.83	3031.05	3021.74	2591.88	18066.2	24601.1	13693.1	18489.7	22371.9	17883.8	6.87632	7.20968e-08	1.6755	up
neg-M229T152	1375.32	1345.03	1448.02	2013.04	628.456	830.318	483.425	588.75	458.272	475.295	472.952	497.081	0.389489	0.00326002	1.04947	down
neg-M229T248	19927.4	24551.8	6762.93	8723.58	4892.29	6890.2	1727.95	2016.43	3482.77	2271.02	2558.06	3147.65	0.211906	0.00207867	1.19939	down
neg-M229T57	5086.55	3269.63	1766.82	2651.24	3681.62	3692.53	8026.19	9818.73	4202.66	8198.38	8858.44	8280.21	2.35178	0.00112349	1.05906	up
neg-M230T133	695.322	788.636	577.37	698.546	596.409	624.577	2961.33	2942.15	1124.94	2638.83	3418.22	1509.26	3.66623	0.000740375	1.30416	up
neg-M230T201	22983.7	17265.2	32128.2	23540.5	20106.4	19156.8	5535.57	6070.48	8643.63	3317.93	1146.93	3413.75	0.208079	0.00129591	1.59904	down
neg-M231T201	3996.83	3506.47	4825.29	3743.14	3402.19	3593.74	805.622	952.289	1890.76	890.877	958.221	605.731	0.264591	0.000123829	1.44908	down
neg-M231T236	3811.24	4225.74	3810.96	3229.05	4063.24	4457.38	1762.52	990.121	2574.77	1010.93	565.29	562.573	0.316397	0.00296097	1.35273	down
neg-M231T243	7575.98	8241.63	9263.9	7352.38	5728.42	6684.25	1708.93	1862.4	2623.34	502.225	694.19	1330.19	0.194469	0.000684164	1.56202	down
neg-M232T125	9088.32	10213.3	5194.91	7581.48	5032.42	5089.55	2186.69	3054.41	3563.73	1994.17	1927.25	2315.54	0.356441	0.000136886	1.20072	down
neg-M232T243	1208.02	1184.75	1807.99	1576.93	1222.71	884.349	595.501	607.584	799.99	469.354	492.33	531.733	0.44345	0.000124605	1.0203	down
neg-M233T156	11187.3	8596.04	11544	15619	10635.3	17404.2	5273.55	1782.33	2360.19	1626.6	1501.26	4318.62	0.224876	0.000269757	1.51707	down
neg-M233T290	7474.75	7618.53	9185.42	7905.83	5545.76	6009.93	671.976	1035.94	1999.87	1295.3	851.519	2274.6	0.185852	0.000102086	1.61922	down
neg-M234T290	1226.23	1079.95	1208.71	1217.21	856.416	1072.88	343.957	387.33	475.979	341.909	323.63	417.357	0.343797	1.36358e-07	1.25446	down
neg-M234T333	937.633	711.749	734.445	791.393	1141.02	771.913	290.857	297.725	420.602	177.085	159.735	221.756	0.30812	0.000122347	1.26643	down
neg-M235T116	2628.34	2670.89	2936.87	2443.94	2282.83	2537.41	1121.9	921.25	1568.21	629.189	604.385	649.799	0.354492	0.000694133	1.24784	down
neg-M235T170	4720.11	5153	8323.89	4676.99	5052.11	5843.77	11042.3	11838.3	27157.4	8085.44	7820.11	8993.2	2.21904	0.010936	1.02817	up
neg-M236T173	1679.41	1653.96	1669.97	1764.03	1783.65	1866.11	16605.1	12139.8	7332.02	6087.33	7617.5	11903.9	5.92156	9.43822e-05	1.5913	up
neg-M236T213	250.65	122.896	724.949	363.736	560.482	74.8826	1317.92	1388.74	1119.49	1384.32	1679.57	1409.66	3.95676	0.00554377	1.45666	up
neg-M236T51_1	1704.54	2223.48	2800.08	2237.85	1826.44	2743.36	665.372	719.054	924.917	354.486	1145.47	377.28	0.309298	0.000655463	1.30569	down
neg-M236T51_2	5852.39	4680.43	6511.4	6399.2	5115.99	5514.86	876.344	1203.56	856.032	887.624	1036.73	479.29	0.156704	4.25907e-06	1.72863	down
neg-M237T213	3839.9	22356.3	7713.89	5648.41	8816.89	2986.48	384933	459159	305313	477654	476674	251507	45.8558	8.01126e-06	2.45954	up
neg-M237T307	3429.78	2814.03	6864.41	2146.42	2417.4	2362.12	1467.2	1186.78	2035.8	1127.15	1091.03	1383.07	0.413845	0.00372555	1.01855	down
neg-M237T80	2487.55	1902.79	2178.41	1763.61	1718.46	2429.61	690.541	987.328	1626.04	1105.29	923.074	522.306	0.469102	0.00258286	1.01932	down
neg-M238T213	1424.39	3553.16	1296.78	1063.53	1701.57	1198.94	33642.3	38187.4	28221.8	40666.3	39715.3	21984.1	19.7704	4.80431e-07	2.1447	up
neg-M238T290	15688	22467.3	33501.6	32974.8	17007	15652	1800.02	3764.24	3518.98	4294.6	4504.06	7003.46	0.18126	2.80009e-05	1.59683	down
neg-M238T95	1673.15	1518.03	1196.29	1765.66	1883.27	1418.92	816.589	572.559	1249.31	373.982	163.685	390.39	0.377197	0.00924125	1.21045	down
neg-M239T187	7764.79	4425.01	13115.2	4979.09	3565.88	5990.62	1460.28	4936.4	2651.58	1092.87	404.867	4546.39	0.378819	0.0277626	1.06924	down
neg-M239T49	15411.4	13700.8	18666.5	14136.9	9588.97	17612.3	7462.09	6677.32	8998.29	6809.85	4759.61	5207.91	0.447896	0.0001482	1.05923	down
neg-M241T124	3069.28	1423.72	3432.01	1684.91	1119.74	1591.26	7097.93	5539.55	7929.29	7137.15	6404.41	4995.15	3.17375	0.000547212	1.19651	up
neg-M241T44	1998.2	3225.75	1180.3	3708.29	5826.16	2653.77	526.605	2390.78	678.697	1009.65	653.209	1892.69	0.384652	0.0141514	1.01878	down
neg-M242T51	3693.54	1831.21	1941.72	4929.87	6476.87	4589.09	1159	1296.66	1593.83	973.542	1001.74	783.869	0.290195	0.00154009	1.19627	down
neg-M243T110	4274.95	4017.11	3974.4	3892.74	2606.67	3177.44	1557.3	1653.06	2292.31	1287.4	899.729	1133.17	0.40208	0.000276634	1.1867	down
neg-M243T52	6165.64	4162.3	5774.13	5693.06	2041.91	5238.76	1170.5	1069.43	1031.73	1763.32	1739.07	1798.94	0.29485	0.000287524	1.22252	down
neg-M243T74	22992.4	13860.5	17487.7	16136.7	7376.99	13058.8	2732.58	2667.25	2901.2	3092.19	3588.28	3273.05	0.200792	8.46215e-05	1.56996	down
neg-M244T126	2139.26	852.232	1806.48	1078.36	622.14	1747.43	275.018	259.725	251.357	223.347	269.858	214.386	0.181143	0.000340438	1.53556	down
neg-M244T74	2587.24	1521.57	2290.19	1855.41	966.501	1729.77	526.38	650.433	654.439	728.75	515.46	648.208	0.34004	0.000335062	1.24508	down
neg-M245T158	37600.5	39713.4	44239.5	36820.1	38155	44337.4	23639.2	21471.8	34673.4	13644	8247.56	15820.1	0.487807	0.00975635	1.02713	down
neg-M245T219	6574.22	5388.47	6948.55	5919.38	5468.04	5780.15	2909.91	2851.05	5662.57	2919.66	1202.44	2020.5	0.486882	0.0101132	1.07608	down
neg-M246T159	7180.45	7221.63	7987.3	6476.21	6350.75	8817.41	4574.37	3499.65	5937.86	2341.33	916.154	3369.47	0.468705	0.0194643	1.04776	down
neg-M247T194	49327.4	23462.1	48320.9	34763.4	25488.7	34481.4	14272.6	18326.6	14467.2	6176.6	912.363	5571.97	0.276715	0.0156443	1.41362	down
neg-M247T235	2836.36	3072.65	4345.68	3143.23	3492.7	3587.35	829.77	637.209	1331.7	494.766	541.76	664.012	0.21971	3.06128e-05	1.56177	down
neg-M248T194	5669.84	2951.27	5297.04	3834.42	3199.13	4202.98	2222.88	2458.13	1717.44	1497.13	313.537	965.022	0.364709	0.0116928	1.20792	down
neg-M249T125	2066.18	1986.41	1590.07	1887.93	1242.76	1307.27	508.547	717.066	802.284	572.298	938.275	933.237	0.443595	0.000146235	1.01099	down
neg-M249T235	2824.72	3029.45	3480.92	1840.6	3284.35	3407.73	1636.85	637.413	946.515	1089.24	1214.01	1035.09	0.367092	0.00010522	1.20009	down
neg-M250T194	22002.3	11375.1	40202.4	18459.7	13440.1	28091.4	9311.9	6427.95	4245.57	3401.91	2747.11	4695.68	0.230815	0.00024384	1.39105	down
neg-M250T203	1416.97	1322.06	2012.89	1266.44	1247.94	1691.4	525.407	714.252	361.593	632.259	616.958	726.908	0.399363	5.47195e-05	1.15465	down
neg-M251T110	738.096	741.997	920.717	843.403	926.568	611.313	2396.14	2061.54	1183.6	2509.44	3012.61	2572.51	2.87235	0.000197481	1.154	up
neg-M251T151	2748.19	4326.68	2072.55	2741.9	1422.32	941.375	5216.45	5035.87	6679.28	5285.1	4232.93	7172.32	2.35893	0.005926	1.09378	up
neg-M251T194	3487.03	2003.24	6145.77	2751.37	2734.3	3200.64	1768.67	1756.35	672.885	700.982	1015.38	1239.31	0.352005	0.00109765	1.15673	down
neg-M251T203	309577	248399	562726	304671	305305	389871	22238.1	23098.9	35620.7	6796.08	1476.55	13943.4	0.0486543	0.000607025	2.20489	down
neg-M251T223	4439.11	4444.76	6022.27	4904.11	4441.09	6576.22	1993.18	1695.96	1906.76	653.031	717.39	1415.79	0.271903	0.000582203	1.36936	down
neg-M251T52_1	9077.79	6451.82	10343.8	7101.63	5474.63	8414.06	3478.24	4054.6	3736.76	4396.22	1944.66	3748.51	0.455768	0.000471356	1.0439	down
neg-M251T94	1275.88	850.226	1192.36	1077.35	853.732	909.661	4841.28	4210.79	2247.27	5415.37	9024.35	4695.38	4.94129	0.000156995	1.37535	up
neg-M252T203	32361.7	26890.5	57973.3	30634.9	31830.3	41298.1	3575.25	3787.55	4618.37	1213.03	912.092	2476.14	0.0750374	4.68227e-05	2.01103	down
neg-M252T208	660.624	710.952	964.681	467.917	441.583	475.859	1988.87	1750.14	2011.28	2572.19	5786.24	3296.26	4.67673	8.78026e-05	1.38147	up
neg-M252T223	901.651	935.406	906.699	1374.28	961.806	949.064	574.266	513.558	414.219	170.078	147.968	432.846	0.373689	0.00489818	1.19348	down
neg-M253T171	1068.07	781.462	1437.22	937.432	696.523	849.986	7039.88	12641.1	1008.71	4973.4	6782.8	2912.54	6.12725	0.00584202	1.36164	up
neg-M253T203	4440.33	3458.19	6873.43	4463.7	4454.21	6055.28	2184.98	2022.44	989.159	1825.57	612.689	1317.64	0.300972	0.000654751	1.32987	down
neg-M253T298	2964.2	2237.02	4132.09	3262.88	1812.91	1575.36	1036.38	1049.8	1368.98	1257.42	1217.67	1049.29	0.436646	0.00264628	1.01029	down
neg-M254T203	808.782	660.841	844.057	730.795	759.332	1173.59	255.128	461.044	244.833	426.626	413.361	478.788	0.458026	0.00048601	1.02539	down
neg-M254T244	2002.5	2509.35	4337.32	4092.41	2970.01	2884.88	967.059	1730.37	862.85	1261.53	1494.75	1544.69	0.41823	0.000368223	1.02927	down
neg-M255T213	6751.44	7856.57	2718.8	4200.29	4776.86	3732.95	2014.45	2040.11	2135.05	1639.71	1143.01	2204.14	0.372091	0.000850635	1.13843	down
neg-M255T248	3761.16	2897.5	4017.15	3002.19	2957.57	4830.92	1195.31	1068.84	1504.81	509.423	628.32	838.722	0.267646	0.000120357	1.43376	down
neg-M255T319	3907.02	1809.98	1680.51	3032.2	2888.9	4621.45	691.309	473.879	734.153	501.347	318.16	428.933	0.175461	1.38647e-05	1.56205	down
neg-M255T364	3255.32	3069.13	15761.9	3522.33	1679.84	7851.85	928.646	617.621	1268.53	791.113	569.478	803.496	0.141686	0.00227431	1.52801	down
neg-M255T436	2342.65	1498.39	5592.05	2334.16	1533.03	2729.47	1717.9	662.443	1334.17	698.669	543.512	655.026	0.350081	0.00341523	1.1435	down
neg-M255T79	2432.04	1471.97	1645.51	1537.72	1121.1	1251.83	446.86	468.278	529.904	703.992	632.511	603.013	0.357769	3.67148e-05	1.20804	down
neg-M257T80	43084.9	38848.2	26020.9	29376.8	58251.4	38937.8	8144.27	13326.7	17429.1	13546.1	9799.29	10225.7	0.309019	2.83086e-05	1.32228	down
neg-M258T45	1258.42	1800.12	512.259	1911.03	2731.98	1709.5	331.962	800.64	452.173	790.949	380.598	843.708	0.362785	0.00844503	1.07143	down
neg-M258T80	3482.69	3054.48	2271.08	2341.14	3921.35	3146.24	812.729	1231.96	1447.94	1221.54	975.201	953.89	0.364674	1.01405e-05	1.24149	down
neg-M259T105	4492.14	3426.23	5682.84	3646.21	3048.56	4664.27	466.915	545.72	495.957	408.152	497.306	461.367	0.1152	2.19393e-07	1.85187	down
neg-M259T137	2182.03	2037.87	1568.22	2665.54	1059.51	1335.52	879.438	818.656	272.679	767.197	868.864	301.891	0.360295	0.00323327	1.18805	down
neg-M259T197	11240.8	9011.1	14509.8	12024.1	8991.61	12116.6	4239.38	2214.77	4600.83	1805.38	1002.94	2191.48	0.236468	0.000660549	1.5075	down
neg-M259T224	4279.07	4189.21	4464.8	3026.77	3507.02	2491.51	1248.09	580.968	1603.74	767.944	697.342	463.169	0.244155	0.000185037	1.46286	down
neg-M259T236	275.839	336.205	74.9735	409.812	363.602	508.903	1529.99	1279	857.331	809.745	1005.77	1106.54	3.34548	0.00382262	1.32624	up
neg-M259T47	27914	51714.3	97007.1	29660.3	25277.7	40238.5	19884	10348.4	30987.9	13379.1	5845.6	17577.4	0.360626	0.00833081	1.09009	down
neg-M260T197	3421.44	2255.15	2899.19	2857.44	1982.41	3299.22	1200.97	1150.06	1426.85	422.093	1089.16	1106.53	0.382634	0.00124103	1.1468	down
neg-M260T312	10723.1	35780.7	42163.3	23134.7	34150	64477.8	3181.59	3348.24	3715.29	1822.7	1746.86	1979.86	0.0750585	2.59807e-05	1.8569	down
neg-M260T52	5180.67	4976.56	7451.19	4311.07	4686.86	4585.16	1865.08	1640.11	3390.22	1710.8	2057.4	1215.82	0.380855	0.000243447	1.12948	down
neg-M261T221	3158.45	2087.76	3164.32	2364.37	3727.99	2696.08	665.194	1557.21	1211.09	743.609	719.615	1093.19	0.348271	0.000139726	1.2198	down
neg-M261T233	1596.02	1232.66	2310.58	1719.43	1158.97	1735.14	675.71	519.813	507.47	682.621	451.897	562.01	0.348568	1.88918e-05	1.19708	down
neg-M261T236	396.535	237.919	191.107	396.864	396.906	325.4	1421.17	1410.23	876.632	990.305	1044.69	1320.92	3.63235	1.63585e-05	1.41328	up
neg-M261T312	1599.68	4343.21	5147	3234.73	4258.38	7389.56	605.64	625.065	738.185	456.842	351.804	512.79	0.126685	4.6215e-05	1.65312	down
neg-M263T102	504.626	490.642	402.784	494.344	461.159	489.152	1575.43	1671.82	988.802	1803.22	2145.1	2315.58	3.69364	7.37243e-05	1.36358	up
neg-M263T123	757.759	507.347	294.818	569.693	532.459	470.652	1053.56	1414.95	1174.5	1295.62	1565.11	1498.33	2.55435	0.000197572	1.15492	up
neg-M263T141	2987.96	2792.19	3067.53	2844.13	3246.05	2830.13	805.816	714.975	1307.64	1166.34	1071	522.812	0.314531	0.000296708	1.30725	down
neg-M263T246	17294.3	15191.6	38334.3	19336.1	19729.7	15805.9	2120.54	1590.94	2528.54	1776.48	1408.62	1639.04	0.088026	2.83859e-07	1.93582	down
neg-M264T246	2937.98	2235.52	4937.13	2826.18	2951.82	2295.19	635.106	415.157	558.17	404.369	513.181	390.616	0.160395	4.87815e-07	1.64362	down
neg-M265T110	2438.35	2295.49	2620.52	2018.99	1332.43	1693.91	608.63	595.474	932.088	522.175	403.798	445.113	0.282852	1.30664e-05	1.40156	down
neg-M265T170	8988.11	7601.99	16316.7	8760.06	7014.23	9220.55	24955.6	19254.5	44623.9	15260.7	13393.9	22750.5	2.42202	0.00330366	1.12301	up
neg-M265T98	1561.99	1622.77	1369.83	1630.84	1599.78	1173.81	15705.4	23573.5	6851.85	22905.8	29627.5	19799.7	13.2228	4.04929e-05	1.93587	up
neg-M266T169	1598.54	1821.3	2760.34	2062.57	1337.42	2263.02	4663.36	4980.76	7350.52	3460.11	3223.39	5212.59	2.43944	0.000297749	1.15439	up
neg-M266T203	7132.15	5477.55	7526.91	6200.17	7657.7	6377.62	1706.6	2300.9	1603.43	933.728	1076.31	1775.68	0.232751	3.33131e-05	1.50234	down
neg-M266T98	387.214	338.569	403.671	442.602	383.446	430.664	1830.94	2471.46	1607.68	2442.79	3078.93	2258.05	5.73718	1.0362e-06	1.62053	up
neg-M267T118	570.594	668.31	655.659	735.258	665.286	757.802	1725.32	2937.78	1050.56	1871.49	2739.09	2333.67	3.12316	0.000598741	1.22873	up
neg-M267T184	8142.34	10354.7	9108.66	9849.61	9222.36	8648.2	2819.57	2576.86	3425.78	1305.42	1654.62	3085.76	0.268735	0.000217786	1.34291	down
neg-M268T295	26163.6	61138.2	23088.7	25596.4	57055.4	51459.3	437.86	1866.76	1816.32	545.603	259.222	645.676	0.0227869	5.69576e-06	2.42862	down
neg-M268T53	3391.37	3064.72	4279.31	3118.13	2685.74	3450.42	1462.48	1581.02	2016.04	1529.05	1330.83	699.837	0.431185	0.000966408	1.0968	down
neg-M269T149	1650.64	2161.55	1276.14	1581.08	1411.12	1580.86	11439.9	24617.8	2494.73	15264.6	13201.1	11722.8	8.15004	0.00136915	1.52457	up
neg-M269T185	1275.45	1479.85	1384.96	1283	1019.12	1182.8	19350.1	23422.4	6078.96	25802.1	39966.6	27788.2	18.676	8.94588e-05	1.88201	up
neg-M269T223	358.77	516.254	212.986	327.701	451.661	563.695	2464.14	1382.77	877.03	2128.75	3644.54	8955.55	8.00175	0.00142718	1.52379	up
neg-M269T295	3407.09	8023.69	3645.49	3787.47	7208.3	7142.62	703.089	407.418	1002.74	818.061	563.58	627.015	0.124099	2.6123e-06	1.75352	down
neg-M269T49	4230.85	7428.19	3922.33	7443.87	9682.19	6959.83	3073.21	2433.14	7906.12	925.745	1195.12	1524.32	0.430019	0.017909	1.08779	down
neg-M269T73	472.44	381.246	369.179	366.226	354.043	322.805	2470.07	1728.5	1051.08	5587.09	3104.87	1262.75	6.70996	0.000769458	1.58951	up
neg-M270T149	768.502	807.43	581.035	713.584	641.743	592.659	2227.25	4773.17	948.433	2257.46	2101.07	2196.55	3.53328	0.00198575	1.26939	up
neg-M270T295	683.641	895.208	569.133	514.496	902.09	837.785	249.044	312.671	288.393	241.352	225.179	250.45	0.355966	2.65203e-05	1.24556	down
neg-M270T53	13032.9	21008.7	24882.4	14536.1	26160.3	6548.39	1100.8	1606.99	1326.07	832.254	1030.45	1664.21	0.0712146	8.11712e-06	1.91156	down
neg-M271T225	4413.83	4644.37	5793.16	3173.08	2733.97	5493.02	1651.39	755.177	1669.01	586.889	1211.66	1335.4	0.274634	0.000161363	1.37948	down
neg-M271T263	43337.7	45171	58977.9	43805	34957.9	50123.3	11589.6	3362.28	6760.49	2719.05	1725.81	6728.41	0.11899	0.000323539	1.70901	down
neg-M271T49	18614.5	23616.8	14257.7	25336.2	42143.7	32544.9	15061	8378.14	30507.8	3907.17	4284.88	5970.99	0.435169	0.0212669	1.02998	down
neg-M272T263	5900.26	5572.67	7394.05	5299.83	4993.98	6238.64	1554.55	554.175	1245.95	415.382	417.199	1063.57	0.148331	0.000238192	1.60342	down
[truncated: 11,030 more rows]

## Sheet: Severe VS Moderate
Supplementary Table S5. The information of DEMs.
[truncated: 7,636 more rows]
