# Supplementary material for: Transcriptomic and Metabolomic Insights into ABA-Related Genes in Cerasus humilis under Drought Stress
Source: Int J Mol Sci. 2024 Jul 11;25(14):7635. doi: 10.3390/ijms25147635 (PMC11276642; doi:10.3390/ijms25147635)
Supplement: Supplementary file 1 [file ijms-25-07635-s001.zip › Supplementary Table S6.xlsx]

## Sheet: Moderate VS Normal
Supplementary Table S6. The information of co-expression network of DEGs.
gene_id	transcript_id	GO	KEGG	KO_ENTRY	EC	Description	FPKM.Moderate_1	FPKM.Moderate_2	FPKM.Moderate_3	FPKM.Normal_1	FPKM.Normal_2	FPKM.Normal_3	fc	pval	qval	regulation
C.humilis23547	C.humilis23547.1	GO:0005886(plasma membrane);GO:0016021(integral component of membrane);GO:0042626(ATPase activity, coupled to transmembrane movement of substances)	02010(ABC transporters)	K05681	NA	pleiotropic drug resistance protein 1 [Prunus persica]	6.59104	6.60248	3.98743	0.624363	0.660426	0.51035	9.57081	7.20044e-22	2.12413e-19	up
C.humilis03351	C.humilis03351.1	GO:0000325(plant-type vacuole);GO:0005524(ATP binding);GO:0005773(vacuole);GO:0005774(vacuolar membrane);GO:0005886(plasma membrane);GO:0008281(sulfonylurea receptor activity);GO:0008559(xenobiotic transmembrane transporting ATPase activity);GO:0009651(response to salt stress);GO:0016021(integral component of membrane);GO:0030007(cellular potassium ion homeostasis);GO:0042626(ATPase activity, cou…	02010(ABC transporters)	K05666	NA	putative ABC transporter C family member 15 [Prunus avium]	395.925	90.1681	61.4319	3.45035	3.79747	3.29563	51.9304	3.70517e-16	5.13189e-14	up
C.humilis16537	C.humilis16537.1	GO:0000325(plant-type vacuole);GO:0005516(calmodulin binding);GO:0005524(ATP binding);GO:0005773(vacuole);GO:0005774(vacuolar membrane);GO:0008559(xenobiotic transmembrane transporting ATPase activity);GO:0016021(integral component of membrane);GO:0042626(ATPase activity, coupled to transmembrane movement of substances);GO:0055085(transmembrane transport);GO:1902417((+)-abscisic acid D-glucopyran…	02010(ABC transporters)	K05666	NA	PREDICTED: ABC transporter C family member 2-like isoform X1 [Prunus mume]	136.707	102.85	105.088	35.4586	38.4615	32.2375	3.24654	1.07146e-10	6.32162e-09	up
C.humilis13827	C.humilis13827.1;C.humilis13827.3;C.humilis13827.2	GO:0005886(plasma membrane);GO:0016021(integral component of membrane);GO:0042626(ATPase activity, coupled to transmembrane movement of substances);GO:0042626(ATPase activity, coupled to transmembrane movement of substances)	02010(ABC transporters);02010(ABC transporters)	K05681	NA	PREDICTED: ABC transporter G family member 22 isoform X2 [Prunus mume];PREDICTED: ABC transporter G family member 22 isoform X1 [Prunus mume]	13.7261	18.9027	16.7972	40.7564	35.1439	50.5759	0.390793	9.32507e-10	4.52604e-08	down
C.humilis06697	C.humilis06697.1	GO:0005886(plasma membrane);GO:0016021(integral component of membrane);GO:0042626(ATPase activity, coupled to transmembrane movement of substances)	02010(ABC transporters)	K05681	NA	PREDICTED: pleiotropic drug resistance protein 2-like [Prunus mume]	40.4615	7.10685	28.8175	2.52318	2.25027	3.84622	8.8618	5.69112e-07	1.35377e-05	up
C.humilis11900	C.humilis11900.1	GO:0005886(plasma membrane);GO:0016021(integral component of membrane);GO:0042626(ATPase activity, coupled to transmembrane movement of substances)	02010(ABC transporters)	K05681	NA	ABC transporter G family member 4 [Prunus yedoensis var. nudiflora]	0.125094	0.348407	0.150453	0.474673	7.53056	3.53979	0.0540453	7.84946e-07	1.783e-05	down
C.humilis04613	C.humilis04613.1	GO:0016021(integral component of membrane);GO:0042626(ATPase activity, coupled to transmembrane movement of substances);GO:0055085(transmembrane transport)	02010(ABC transporters)	K05658	EC:3.6.3.44	ABC transporter B family member 11 [Prunus persica]	7.97448	8.53189	6.20406	2.4219	2.46382	1.37609	3.62681	2.3352e-06	4.6318e-05	up
C.humilis21047	C.humilis21047.1	GO:0016021(integral component of membrane);GO:0042626(ATPase activity, coupled to transmembrane movement of substances);GO:0055085(transmembrane transport)	02010(ABC transporters)	K05658	EC:3.6.3.44	ABC transporter B family member 15 [Prunus persica]	2.95556	0.958351	1.61611	0.357164	0.462278	0.299208	4.94348	1.59208e-05	0.000244692	up
C.humilis21629	C.humilis21629.1	GO:0005886(plasma membrane);GO:0016021(integral component of membrane);GO:0042626(ATPase activity, coupled to transmembrane movement of substances)	02010(ABC transporters)	K05681	NA	PREDICTED: ABC transporter G family member 22-like [Prunus mume]	0.326253	0.528695	0.400594	0.707165	0.985727	1.12424	0.445682	2.63482e-05	0.000372897	down
C.humilis22063	C.humilis22063.1	GO:0005886(plasma membrane);GO:0016021(integral component of membrane);GO:0042626(ATPase activity, coupled to transmembrane movement of substances)	02010(ABC transporters)	K05681	NA	ABC transporter G family member 11 [Prunus persica]	48.0197	5.49687	41.4873	1.4328	5.9763	2.10487	9.98573	3.2111e-05	0.000440727	up
C.humilis18991	C.humilis18991.1	GO:0005886(plasma membrane);GO:0016021(integral component of membrane);GO:0042626(ATPase activity, coupled to transmembrane movement of substances)	02010(ABC transporters)	K05681	NA	PREDICTED: ABC transporter G family member 29-like [Prunus mume]	1.42775	0.714206	1.48036	0.250982	0.358358	0.478742	3.32908	5.24106e-05	0.00065686	up
C.humilis18455	C.humilis18455.2;C.humilis18455.1	GO:0016021(integral component of membrane);GO:0042626(ATPase activity, coupled to transmembrane movement of substances);GO:0055085(transmembrane transport);GO:0055085(transmembrane transport)	02010(ABC transporters);02010(ABC transporters)	K05658	EC:3.6.3.44	PREDICTED: ABC transporter B family member 11-like [Prunus mume]	16.9371	13.1394	13.3073	5.50699	2.39911	3.63262	3.75984	8.90045e-05	0.00102574	up
C.humilis18056	C.humilis18056.1	GO:0005886(plasma membrane);GO:0016021(integral component of membrane);GO:0042626(ATPase activity, coupled to transmembrane movement of substances)	02010(ABC transporters)	K05681	NA	PREDICTED: ABC transporter G family member 15-like [Prunus mume]	20.5879	22.4276	18.2144	10.3157	8.26747	8.63545	2.24956	0.000144557	0.00155474	up
C.humilis04617	C.humilis04617.1	GO:0016021(integral component of membrane);GO:0042626(ATPase activity, coupled to transmembrane movement of substances);GO:0055085(transmembrane transport)	02010(ABC transporters)	K05658	EC:3.6.3.44	ABC transporter B family member 4 [Prunus persica]	2.88581	1.99264	1.83135	0.631619	1.32237	0.925862	2.32991	0.00066339	0.005442	up
C.humilis03348	C.humilis03348.1	GO:0000325(plant-type vacuole);GO:0005524(ATP binding);GO:0005773(vacuole);GO:0005774(vacuolar membrane);GO:0005886(plasma membrane);GO:0008281(sulfonylurea receptor activity);GO:0008559(xenobiotic transmembrane transporting ATPase activity);GO:0009651(response to salt stress);GO:0016021(integral component of membrane);GO:0030007(cellular potassium ion homeostasis);GO:0042626(ATPase activity, cou…	02010(ABC transporters)	K05666	NA	PREDICTED: putative ABC transporter C family member 15 [Prunus mume]	5.17369	0.966127	1.74613	0.324604	0.634247	0.586957	5.10151	0.000842763	0.00661713	up
C.humilis18259	C.humilis18259.1	GO:0005886(plasma membrane);GO:0016021(integral component of membrane);GO:0042626(ATPase activity, coupled to transmembrane movement of substances)	02010(ABC transporters)	K05681	NA	PREDICTED: ABC transporter G family member 5 [Prunus mume]	1.82274	2.96865	3.21524	2.79656	9.06736	10.4668	0.358547	0.00087376	0.00681574	down
C.humilis07818	C.humilis07818.1	GO:0005886(plasma membrane);GO:0016021(integral component of membrane);GO:0042626(ATPase activity, coupled to transmembrane movement of substances)	02010(ABC transporters)	K05681	NA	ABC transporter G family member 20 [Prunus persica]	0.918185	1.51319	1.10963	0.447044	0.208747	0.38394	3.4057	0.000909654	0.00702339	up
C.humilis19157	C.humilis19157.1	GO:0005886(plasma membrane);GO:0016021(integral component of membrane);GO:0042626(ATPase activity, coupled to transmembrane movement of substances)	02010(ABC transporters)	K05681	NA	PREDICTED: pleiotropic drug resistance protein 1-like [Prunus mume]	0.473365	1.71977	1.29508	3.87602	3.06786	2.8692	0.355466	0.00101393	0.00765672	down
C.humilis04611	C.humilis04611.1;C.humilis04611.2	GO:0016021(integral component of membrane);GO:0042626(ATPase activity, coupled to transmembrane movement of substances);GO:0055085(transmembrane transport);GO:0055085(transmembrane transport)	02010(ABC transporters);02010(ABC transporters)	K05658	EC:3.6.3.44	ABC transporter B family member 11 [Prunus persica]	5.56607	1.80317	2.21647	1.13453	0.334688	0.56997	4.70074	0.00291588	0.0178064	up
C.humilis27002	C.humilis27002.1	GO:0005886(plasma membrane);GO:0016021(integral component of membrane);GO:0042626(ATPase activity, coupled to transmembrane movement of substances)	02010(ABC transporters)	K05681	NA	ABC transporter G family member 20 [Prunus persica]	0.710333	1.01836	0.685046	0.279012	0.118808	0.345413	3.24763	0.00420535	0.0235166	up
C.humilis04610	C.humilis04610.1	GO:0016021(integral component of membrane);GO:0042626(ATPase activity, coupled to transmembrane movement of substances);GO:0055085(transmembrane transport)	02010(ABC transporters)	K05658	EC:3.6.3.44	PREDICTED: ABC transporter B family member 4-like [Prunus mume]	0.233673	0.20831	0.286402	0	0	0	2427.95	0.0102865	0.0464067	up
C.humilis04205	C.humilis04205.1	GO:0000160(phosphorelay signal transduction system);GO:0005634(nucleus);GO:0005737(cytoplasm);GO:0009736(cytokinin-activated signaling pathway);GO:0009927(histidine phosphotransfer kinase activity);GO:0016310(phosphorylation);GO:0043424(protein histidine kinase binding)	04075(Plant hormone signal transduction)	K14490	NA	hypothetical protein DVH24_041457 [Malus domestica]	120.424	151.486	146.247	35.7916	46.2704	44.385	3.30698	7.4043e-32	5.2559e-29	up
C.humilis25219	C.humilis25219.1	GO:0003677(DNA binding);GO:0003700(DNA binding transcription factor activity);GO:0005509(calcium ion binding);GO:0005634(nucleus);GO:0006351(transcription, DNA-templated);GO:0006355(regulation of transcription, DNA-templated);GO:0009651(response to salt stress);GO:0042538(hyperosmotic salinity response);GO:0046983(protein dimerization activity)	04016(MAPK signaling pathway - plant);04075(Plant hormone signal transduction)	K13422	NA	PREDICTED: transcription factor MYC2-like [Prunus mume]	0.081256	0.786938	0.936217	8.40315	24.3184	22.4865	0.0326839	1.90436e-11	1.31084e-09	down
C.humilis22923	C.humilis22923.1	GO:0003674(molecular_function);GO:0005576(extracellular region);GO:0009611(response to wounding);GO:0009617(response to bacterium);GO:0009723(response to ethylene);GO:0009751(response to salicylic acid);GO:0009753(response to jasmonic acid);GO:0009814(defense response, incompatible interaction);GO:0080027(response to herbivore)	04016(MAPK signaling pathway - plant);04075(Plant hormone signal transduction);04626(Plant-pathogen interaction)	K13449	NA	pathogenesis-related protein 1 [Prunus persica]	52.362	4.51723	32.6168	0.553892	0.931271	1.02101	35.7102	1.06388e-10	6.29323e-09	up
C.humilis22201	C.humilis22201.1	GO:0005887(integral component of plasma membrane);GO:0009705(plant-type vacuole membrane);GO:0009992(cellular water homeostasis);GO:0015250(water channel activity);GO:0015254(glycerol channel activity);GO:0034220(ion transmembrane transport);GO:0042807(central vacuole)	04075(Plant hormone signal transduction)	K14488	NA	hypothetical protein PRUPE_8G079500 [Prunus persica]	1.63398	1.60903	2.69661	5.57895	17.7994	15.4276	0.15306	1.87531e-10	1.05722e-08	down
C.humilis06244	C.humilis06244.1	GO:0003700(DNA binding transcription factor activity);GO:0005634(nucleus);GO:0006355(regulation of transcription, DNA-templated);GO:0043565(sequence-specific DNA binding)	04075(Plant hormone signal transduction)	K14494	NA	scarecrow-like protein 14 [Prunus persica]	10.4597	6.46422	7.94542	1.94601	2.03994	1.46784	4.56001	5.26725e-10	2.68263e-08	up
C.humilis22198	C.humilis22198.1	GO:0003674(molecular_function);GO:0005739(mitochondrion);GO:0005886(plasma membrane);GO:0007275(multicellular organism development);GO:0009733(response to auxin);GO:0009734(auxin-activated signaling pathway);GO:0040008(regulation of growth)	04075(Plant hormone signal transduction)	K14488	NA	indole-3-acetic acid-induced protein ARG7-like [Prunus avium]	0.404809	0.60896	0.532258	1.6867	7.46491	9.32627	0.0836691	7.69557e-10	3.78365e-08	down
C.humilis22919	C.humilis22919.1	GO:0003674(molecular_function);GO:0005576(extracellular region);GO:0009611(response to wounding);GO:0009617(response to bacterium);GO:0009723(response to ethylene);GO:0009751(response to salicylic acid);GO:0009753(response to jasmonic acid);GO:0009814(defense response, incompatible interaction);GO:0080027(response to herbivore)	04016(MAPK signaling pathway - plant);04075(Plant hormone signal transduction);04626(Plant-pathogen interaction)	K13449	NA	pathogenesis-related protein 1 [Prunus persica]	42.9604	3.63686	28.1953	0.465406	1.00949	0.902736	31.4567	1.0893e-09	5.16567e-08	up
C.humilis10866	C.humilis10866.1	GO:0003677(DNA binding);GO:0003700(DNA binding transcription factor activity);GO:0005515(protein binding);GO:0005634(nucleus);GO:0006351(transcription, DNA-templated);GO:0009269(response to desiccation);GO:0009611(response to wounding);GO:0009737(response to abscisic acid);GO:0009738(abscisic acid-activated signaling pathway);GO:0009753(response to jasmonic acid);GO:0009867(jasmonic acid mediated…	04016(MAPK signaling pathway - plant);04075(Plant hormone signal transduction)	K13422	NA	transcription factor MYC2 [Prunus persica]	4.25583	4.8371	7.98202	17.0835	18.1054	29.0292	0.26589	2.23505e-09	9.89746e-08	down
C.humilis22912	C.humilis22912.1	GO:0003674(molecular_function);GO:0005576(extracellular region);GO:0009611(response to wounding);GO:0009617(response to bacterium);GO:0009723(response to ethylene);GO:0009751(response to salicylic acid);GO:0009753(response to jasmonic acid);GO:0009814(defense response, incompatible interaction);GO:0080027(response to herbivore)	04016(MAPK signaling pathway - plant);04075(Plant hormone signal transduction);04626(Plant-pathogen interaction)	K13449	NA	pathogenesis-related protein 1 [Prunus persica]	39.5481	3.23927	26.4129	0.436853	0.854763	0.958196	30.7583	2.24285e-09	9.91174e-08	up
C.humilis22908	C.humilis22908.1	GO:0003674(molecular_function);GO:0005576(extracellular region);GO:0009611(response to wounding);GO:0009617(response to bacterium);GO:0009723(response to ethylene);GO:0009751(response to salicylic acid);GO:0009753(response to jasmonic acid);GO:0009814(defense response, incompatible interaction);GO:0080027(response to herbivore)	04016(MAPK signaling pathway - plant);04075(Plant hormone signal transduction);04626(Plant-pathogen interaction)	K13449	NA	pathogenesis-related protein 1 [Prunus persica]	34.4963	2.66612	21.3675	0.363084	0.680872	0.875122	30.499	2.80972e-09	1.22266e-07	up
C.humilis17907	C.humilis17907.2;C.humilis17907.1	GO:0003700(DNA binding transcription factor activity);GO:0005634(nucleus);GO:0006355(regulation of transcription, DNA-templated);GO:0043565(sequence-specific DNA binding);GO:0043565(sequence-specific DNA binding)	04075(Plant hormone signal transduction);04075(Plant hormone signal transduction)	K14494	NA	hypothetical protein PRUPE_4G233000 [Prunus persica]	23.9837	23.8937	22.2487	7.95437	12.4645	12.9524	2.10139	2.96942e-09	1.28722e-07	up
C.humilis22906	C.humilis22906.1	GO:0003674(molecular_function);GO:0005576(extracellular region);GO:0009611(response to wounding);GO:0009617(response to bacterium);GO:0009723(response to ethylene);GO:0009751(response to salicylic acid);GO:0009753(response to jasmonic acid);GO:0009814(defense response, incompatible interaction);GO:0080027(response to herbivore)	04016(MAPK signaling pathway - plant);04075(Plant hormone signal transduction);04626(Plant-pathogen interaction)	K13449	NA	LOW QUALITY PROTEIN: pathogenesis-related protein 1 [Prunus persica]	14.9508	1.48143	20.753	0.070612	0.218178	0.527559	45.5507	1.13611e-08	4.24454e-07	up
C.humilis02683	C.humilis02683.1	GO:0003677(DNA binding);GO:0003700(DNA binding transcription factor activity);GO:0005634(nucleus);GO:0006351(transcription, DNA-templated);GO:0006355(regulation of transcription, DNA-templated);GO:0046983(protein dimerization activity)	04016(MAPK signaling pathway - plant);04075(Plant hormone signal transduction)	K13422	NA	bHLH transcription factor [Prunus pseudocerasus]	4.702	6.84377	5.25232	11.4533	16.4081	11.5933	0.425756	1.28042e-08	4.71391e-07	down
C.humilis05204	C.humilis05204.1	GO:0003677(DNA binding);GO:0003700(DNA binding transcription factor activity);GO:0005622(intracellular);GO:0005634(nucleus);GO:0006351(transcription, DNA-templated);GO:0006355(regulation of transcription, DNA-templated);GO:0006952(defense response);GO:0009867(jasmonic acid mediated signaling pathway);GO:0009873(ethylene-activated signaling pathway)	04016(MAPK signaling pathway - plant);04075(Plant hormone signal transduction)	K14516	NA	ethylene-responsive transcription factor 1B [Prunus avium]	30.3879	7.95819	14.0372	1.55492	0.397139	0.855767	18.6562	1.47399e-08	5.36567e-07	up
C.humilis22921	C.humilis22921.1	GO:0003674(molecular_function);GO:0005576(extracellular region);GO:0009611(response to wounding);GO:0009617(response to bacterium);GO:0009723(response to ethylene);GO:0009751(response to salicylic acid);GO:0009753(response to jasmonic acid);GO:0009814(defense response, incompatible interaction);GO:0080027(response to herbivore)	04016(MAPK signaling pathway - plant);04075(Plant hormone signal transduction);04626(Plant-pathogen interaction)	K13449	NA	LOW QUALITY PROTEIN: pathogenesis-related protein 1 [Prunus persica]	5.79437	0.563507	7.92764	0.033049	0.037372	0.132882	70.2671	1.53566e-08	5.55708e-07	up
C.humilis22915	C.humilis22915.1	GO:0003674(molecular_function);GO:0005576(extracellular region);GO:0009611(response to wounding);GO:0009617(response to bacterium);GO:0009723(response to ethylene);GO:0009751(response to salicylic acid);GO:0009753(response to jasmonic acid);GO:0009814(defense response, incompatible interaction);GO:0080027(response to herbivore)	04016(MAPK signaling pathway - plant);04075(Plant hormone signal transduction);04626(Plant-pathogen interaction)	K13449	NA	pathogenesis-related protein 1 [Prunus yedoensis var. nudiflora]	30.4915	2.51735	20.6023	0.417708	0.668623	0.611233	31.5812	2.20441e-08	7.77534e-07	up
C.humilis11536	C.humilis11536.1	GO:0000156(phosphorelay response regulator activity);GO:0000160(phosphorelay signal transduction system);GO:0005634(nucleus);GO:0006351(transcription, DNA-templated);GO:0006355(regulation of transcription, DNA-templated);GO:0009736(cytokinin-activated signaling pathway)	04075(Plant hormone signal transduction)	K14492	NA	two-component response regulator ARR17 [Prunus persica]	0.083288	0.246969	0.110587	1.81211	4.86487	1.65182	0.0529301	2.63657e-08	9.06048e-07	down
C.humilis23821	C.humilis23821.1	GO:0000976(transcription regulatory region sequence-specific DNA binding);GO:0003677(DNA binding);GO:0003700(DNA binding transcription factor activity);GO:0005515(protein binding);GO:0005634(nucleus);GO:0006351(transcription, DNA-templated);GO:0006355(regulation of transcription, DNA-templated);GO:0009813(flavonoid biosynthetic process);GO:0009867(jasmonic acid mediated signaling pathway);GO:0009…	04016(MAPK signaling pathway - plant);04075(Plant hormone signal transduction)	K13422	NA	PREDICTED: basic helix-loop-helix protein A [Prunus mume]	30.2725	35.4882	38.4017	75.6423	68.38	116.765	0.399415	3.78745e-08	1.24504e-06	down
C.humilis22913	C.humilis22913.1	GO:0003674(molecular_function);GO:0005576(extracellular region);GO:0009611(response to wounding);GO:0009617(response to bacterium);GO:0009723(response to ethylene);GO:0009751(response to salicylic acid);GO:0009753(response to jasmonic acid);GO:0009814(defense response, incompatible interaction);GO:0080027(response to herbivore)	04016(MAPK signaling pathway - plant);04075(Plant hormone signal transduction);04626(Plant-pathogen interaction)	K13449	NA	LOW QUALITY PROTEIN: pathogenesis-related protein 1 [Prunus persica]	4.26595	0.285241	4.09915	0.012158	0.024323	0.073274	78.8151	6.44519e-08	2.02773e-06	up
C.humilis22917	C.humilis22917.1	GO:0003674(molecular_function);GO:0005576(extracellular region);GO:0009611(response to wounding);GO:0009617(response to bacterium);GO:0009723(response to ethylene);GO:0009751(response to salicylic acid);GO:0009753(response to jasmonic acid);GO:0009814(defense response, incompatible interaction);GO:0080027(response to herbivore)	04016(MAPK signaling pathway - plant);04075(Plant hormone signal transduction);04626(Plant-pathogen interaction)	K13449	NA	LOW QUALITY PROTEIN: pathogenesis-related protein 1 [Prunus persica]	6.26356	0.659357	8.3681	0.02162	0.049452	0.205989	55.1901	7.35045e-08	2.28095e-06	up
C.humilis22910	C.humilis22910.1	GO:0003674(molecular_function);GO:0005576(extracellular region);GO:0009611(response to wounding);GO:0009617(response to bacterium);GO:0009723(response to ethylene);GO:0009751(response to salicylic acid);GO:0009753(response to jasmonic acid);GO:0009814(defense response, incompatible interaction);GO:0080027(response to herbivore)	04016(MAPK signaling pathway - plant);04075(Plant hormone signal transduction);04626(Plant-pathogen interaction)	K13449	NA	LOW QUALITY PROTEIN: pathogenesis-related protein 1 [Prunus persica]	5.52524	0.663862	8.22806	0.015905	0.032141	0.212232	55.3914	3.11524e-07	8.06872e-06	up
C.humilis24550	C.humilis24550.1	GO:0002215(defense response to nematode);GO:0004674(protein serine/threonine kinase activity);GO:0005524(ATP binding);GO:0005739(mitochondrion);GO:0005886(plasma membrane);GO:0006468(protein phosphorylation);GO:0007169(transmembrane receptor protein tyrosine kinase signaling pathway);GO:0009506(plasmodesma);GO:0016021(integral component of membrane);GO:0031966(mitochondrial membrane)	04075(Plant hormone signal transduction)	K13415	EC:2.7.10.1;EC:2.7.11.1	probable LRR receptor-like serine/threonine-protein kinase At1g74360 [Prunus persica]	1.44019	0.5436	1.22664	0.156696	0.148396	0.211108	6.21936	3.97318e-07	9.89591e-06	up
C.humilis25533	C.humilis25533.1	GO:0001708(cell fate specification);GO:0003677(DNA binding);GO:0003700(DNA binding transcription factor activity);GO:0005515(protein binding);GO:0005634(nucleus);GO:0006351(transcription, DNA-templated);GO:0006355(regulation of transcription, DNA-templated);GO:0007275(multicellular organism development);GO:0009867(jasmonic acid mediated signaling pathway);GO:0009957(epidermal cell fate specificat…	04016(MAPK signaling pathway - plant);04075(Plant hormone signal transduction)	K13422	NA	PREDICTED: transcription factor EGL1 [Prunus mume]	2.16736	3.37666	4.26887	5.92605	11.6474	13.266	0.318193	5.99049e-07	1.41406e-05	down
C.humilis22207	C.humilis22207.1	GO:0005887(integral component of plasma membrane);GO:0009705(plant-type vacuole membrane);GO:0009992(cellular water homeostasis);GO:0015250(water channel activity);GO:0015254(glycerol channel activity);GO:0034220(ion transmembrane transport);GO:0042807(central vacuole)	04075(Plant hormone signal transduction)	K14488	NA	hypothetical protein PRUPE_8G079400 [Prunus persica]	1.26678	2.42707	1.53769	3.77935	11.7075	7.98106	0.222924	7.0994e-07	1.63553e-05	down
C.humilis20080	C.humilis20080.1	GO:0003677(DNA binding);GO:0003700(DNA binding transcription factor activity);GO:0005515(protein binding);GO:0005634(nucleus);GO:0006351(transcription, DNA-templated);GO:0006355(regulation of transcription, DNA-templated);GO:0009585(red, far-red light phototransduction);GO:0009704(de-etiolation);GO:0010017(red or far-red light signaling pathway);GO:0010161(red light signaling pathway);GO:0010244(…	04075(Plant hormone signal transduction)	K16189	NA	PREDICTED: LOW QUALITY PROTEIN: transcription factor PIF4 [Prunus mume]	115.62	100.103	95.3238	36.0655	55.6314	35.4123	2.44709	9.62178e-07	2.11577e-05	up
C.humilis02453	C.humilis02453.1	GO:0003714(transcription corepressor activity);GO:0005634(nucleus);GO:0009611(response to wounding);GO:0031347(regulation of defense response);GO:1903507(negative regulation of nucleic acid-templated transcription);GO:2000022(regulation of jasmonic acid mediated signaling pathway)	04075(Plant hormone signal transduction)	K13464	NA	PREDICTED: protein TIFY 6B-like [Prunus mume]	14.3864	17.5592	24.0989	29.2182	60.6155	65.3909	0.361054	1.04192e-06	2.2648e-05	down
C.humilis00631	C.humilis00631.1	GO:0004674(protein serine/threonine kinase activity);GO:0005634(nucleus);GO:0005737(cytoplasm);GO:0006468(protein phosphorylation);GO:0035556(intracellular signal transduction)	04016(MAPK signaling pathway - plant);04075(Plant hormone signal transduction)	K14498	EC:2.7.11.1	serine/threonine-protein kinase SAPK2 [Prunus persica]	24.0028	19.0145	21.6892	9.63583	10.3354	11.2313	2.07376	1.96983e-06	3.98795e-05	up
C.humilis11790	C.humilis11790.1	GO:0004674(protein serine/threonine kinase activity);GO:0005515(protein binding);GO:0005524(ATP binding);GO:0005886(plasma membrane);GO:0009507(chloroplast);GO:0009556(microsporogenesis);GO:0010234(anther wall tapetum cell fate specification);GO:0016020(membrane);GO:0016021(integral component of membrane);GO:0016301(kinase activity);GO:0019199(transmembrane receptor protein kinase activity);GO:00…	04075(Plant hormone signal transduction)	K13415	EC:2.7.10.1;EC:2.7.11.1	PREDICTED: leucine-rich repeat receptor protein kinase EMS1 [Prunus mume]	0.365814	0.411421	0.344337	0.789342	0.744937	0.871022	0.466292	2.47146e-06	4.84794e-05	down
C.humilis18749	C.humilis18749.1	GO:0003674(molecular_function);GO:0005737(cytoplasm);GO:0007275(multicellular organism development);GO:0009733(response to auxin);GO:0009734(auxin-activated signaling pathway);GO:0040008(regulation of growth)	04075(Plant hormone signal transduction)	K14488	NA	PREDICTED: auxin-responsive protein SAUR41-like [Prunus mume]	1.5606	3.0332	2.41165	0.208423	0.232246	0.623381	6.58375	2.9848e-06	5.76528e-05	up
C.humilis26329	C.humilis26329.1	NA	04016(MAPK signaling pathway - plant);04075(Plant hormone signal transduction)	K14497	EC:3.1.3.16	hypothetical protein PRUPE_7G095400 [Prunus persica]	3.35224	3.7397	6.01211	0.199268	0.88462	0.191719	10.2728	3.50799e-06	6.65142e-05	up
C.humilis23655	C.humilis23655.1	GO:0003677(DNA binding);GO:0003700(DNA binding transcription factor activity);GO:0005622(intracellular);GO:0005634(nucleus);GO:0006351(transcription, DNA-templated);GO:0006355(regulation of transcription, DNA-templated);GO:0006952(defense response);GO:0009867(jasmonic acid mediated signaling pathway);GO:0009873(ethylene-activated signaling pathway)	04016(MAPK signaling pathway - plant);04075(Plant hormone signal transduction)	K14516	NA	PREDICTED: ethylene-responsive transcription factor 1B-like [Prunus mume]	21.0155	1.17927	10.1055	0.654946	0.712341	0.299673	19.3767	3.55296e-06	6.72547e-05	up
C.humilis08195	C.humilis08195.1	GO:0003700(DNA binding transcription factor activity);GO:0005634(nucleus);GO:0006355(regulation of transcription, DNA-templated);GO:0043565(sequence-specific DNA binding)	04075(Plant hormone signal transduction)	K14494	NA	nodulation-signaling pathway 2 protein [Prunus persica]	0.477993	0.076964	0.362759	0	0	0	3059.05	5.63365e-06	9.95863e-05	up
C.humilis22553	C.humilis22553.1	GO:0004674(protein serine/threonine kinase activity);GO:0005634(nucleus);GO:0005737(cytoplasm);GO:0006468(protein phosphorylation);GO:0035556(intracellular signal transduction)	04016(MAPK signaling pathway - plant);04075(Plant hormone signal transduction)	K14498	EC:2.7.11.1	serine/threonine-protein kinase SRK2E isoform X1 [Prunus persica]	49.0248	35.2876	36.8376	15.5611	18.4501	21.655	2.17637	7.26178e-06	0.000124586	up
C.humilis03857	C.humilis03857.1	GO:0000160(phosphorelay signal transduction system);GO:0005634(nucleus);GO:0005737(cytoplasm);GO:0009736(cytokinin-activated signaling pathway);GO:0009927(histidine phosphotransfer kinase activity);GO:0016310(phosphorylation);GO:0043424(protein histidine kinase binding)	04075(Plant hormone signal transduction)	K14490	NA	PREDICTED: histidine-containing phosphotransfer protein 4-like [Prunus mume]	0.982786	3.64286	1.54497	0	0	0.105259	58.6231	1.25505e-05	0.000200482	up
C.humilis25668	C.humilis25668.1	GO:0003677(DNA binding);GO:0003700(DNA binding transcription factor activity);GO:0005509(calcium ion binding);GO:0005634(nucleus);GO:0006351(transcription, DNA-templated);GO:0006355(regulation of transcription, DNA-templated);GO:0009651(response to salt stress);GO:0042538(hyperosmotic salinity response);GO:0046983(protein dimerization activity)	04016(MAPK signaling pathway - plant);04075(Plant hormone signal transduction)	K13422	NA	PREDICTED: transcription factor MYC2-like [Prunus mume]	0.074765	0.305707	0.294323	0.879176	1.30611	1.14436	0.202663	1.59594e-05	0.000245047	down
C.humilis14294	C.humilis14294.1	GO:0004674(protein serine/threonine kinase activity);GO:0005634(nucleus);GO:0005737(cytoplasm);GO:0006468(protein phosphorylation);GO:0035556(intracellular signal transduction)	04016(MAPK signaling pathway - plant);04075(Plant hormone signal transduction)	K14498	EC:2.7.11.1	SnRK2.2 [Prunus avium]	66.3134	48.9492	50.9462	24.9948	28.7986	26.3839	2.07302	2.61249e-05	0.000370971	up
C.humilis02110	C.humilis02110.1	GO:0003674(molecular_function);GO:0005739(mitochondrion);GO:0009733(response to auxin)	04075(Plant hormone signal transduction)	K14488	NA	auxin-induced protein 6B [Prunus persica]	2.72706	2.08444	2.16356	3.88668	7.73359	6.06209	0.394464	3.27992e-05	0.000447736	down
C.humilis14024	C.humilis14024.1	GO:0003677(DNA binding);GO:0003700(DNA binding transcription factor activity);GO:0005515(protein binding);GO:0005634(nucleus);GO:0006351(transcription, DNA-templated);GO:0006355(regulation of transcription, DNA-templated);GO:0009414(response to water deprivation);GO:0009651(response to salt stress);GO:0009737(response to abscisic acid);GO:0009738(abscisic acid-activated signaling pathway);GO:0009…	04075(Plant hormone signal transduction)	K14432	NA	protein ABSCISIC ACID-INSENSITIVE 5 [Prunus persica]	2.50366	2.00715	1.62057	0.58709	0.859082	0.954389	2.55414	3.8435e-05	0.000509068	up
C.humilis22691	C.humilis22691.1	GO:0004693(cyclin-dependent protein serine/threonine kinase activity);GO:0005515(protein binding);GO:0005634(nucleus);GO:0007049(cell cycle);GO:0010444(guard mother cell differentiation);GO:0042127(regulation of cell proliferation);GO:0048316(seed development);GO:0051301(cell division);GO:0051726(regulation of cell cycle)	04075(Plant hormone signal transduction)	K14505	NA	PREDICTED: cyclin-D3-1 [Prunus mume]	1.87334	7.71448	5.56009	9.04274	41.6649	34.6956	0.177369	3.88925e-05	0.000513332	down
C.humilis22199	C.humilis22199.1	GO:0003674(molecular_function);GO:0005886(plasma membrane);GO:0009409(response to cold);GO:0009507(chloroplast);GO:0009733(response to auxin)	04075(Plant hormone signal transduction)	K14488	NA	uncharacterized protein LOC110746202 [Prunus avium]	0.271443	1.37116	0.492202	1.72904	7.79331	5.59477	0.141218	6.04391e-05	0.000739297	down
C.humilis08828	C.humilis08828.1	GO:0003677(DNA binding);GO:0003700(DNA binding transcription factor activity);GO:0005622(intracellular);GO:0005634(nucleus);GO:0006351(transcription, DNA-templated);GO:0006355(regulation of transcription, DNA-templated);GO:0006952(defense response);GO:0009867(jasmonic acid mediated signaling pathway);GO:0009873(ethylene-activated signaling pathway)	04016(MAPK signaling pathway - plant);04075(Plant hormone signal transduction)	K14516	NA	ethylene-responsive transcription factor 1B [Prunus persica]	12.7684	2.05016	3.1305	0.074297	0.912839	0.317167	13.7614	6.27237e-05	0.000764361	up
C.humilis03471	C.humilis03471.1	GO:0003674(molecular_function);GO:0009507(chloroplast);GO:0009733(response to auxin)	04075(Plant hormone signal transduction)	K14488	NA	auxin-responsive protein SAUR32 [Prunus yedoensis var. nudiflora]	9.87585	4.17407	4.81294	0.913804	2.29687	1.02333	4.45509	6.39398e-05	0.000775859	up
C.humilis02407	C.humilis02407.1	GO:0000155(phosphorelay sensor kinase activity);GO:0000160(phosphorelay signal transduction system);GO:0004673(protein histidine kinase activity);GO:0004721(phosphoprotein phosphatase activity);GO:0005034(osmosensor activity);GO:0005515(protein binding);GO:0005783(endoplasmic reticulum);GO:0005789(endoplasmic reticulum membrane);GO:0005886(plasma membrane);GO:0006468(protein phosphorylation);GO:0…	04075(Plant hormone signal transduction)	K14489	EC:2.7.13.3	histidine kinase 4 [Prunus avium]	2.98835	5.15845	5.73116	9.60415	16.5429	8.57616	0.399674	6.4634e-05	0.000783019	down
C.humilis25218	C.humilis25218.1	GO:0003677(DNA binding);GO:0003700(DNA binding transcription factor activity);GO:0005515(protein binding);GO:0005634(nucleus);GO:0006351(transcription, DNA-templated);GO:0006355(regulation of transcription, DNA-templated);GO:0006952(defense response);GO:0009718(anthocyanin-containing compound biosynthetic process);GO:0043425(bHLH transcription factor binding);GO:0045893(positive regulation of tra…	04016(MAPK signaling pathway - plant);04075(Plant hormone signal transduction)	K13422	NA	PREDICTED: transcription factor MYC2-like [Prunus mume]	0.322029	1.57324	2.01727	4.37601	6.09844	9.73107	0.193637	9.02412e-05	0.00103763	down
C.humilis22925	C.humilis22925.1	GO:0003674(molecular_function);GO:0005576(extracellular region);GO:0009611(response to wounding);GO:0009617(response to bacterium);GO:0009723(response to ethylene);GO:0009751(response to salicylic acid);GO:0009753(response to jasmonic acid);GO:0009814(defense response, incompatible interaction);GO:0080027(response to herbivore)	04016(MAPK signaling pathway - plant);04075(Plant hormone signal transduction);04626(Plant-pathogen interaction)	K13449	NA	pathogenesis-related protein 1 [Prunus persica]	1.06296	0.17374	0.610961	0.054934	0.047539	0.056279	11.6386	0.000108762	0.00121881	up
C.humilis06204	C.humilis06204.1	GO:0004721(phosphoprotein phosphatase activity);GO:0004722(protein serine/threonine phosphatase activity);GO:0005515(protein binding);GO:0005634(nucleus);GO:0005737(cytoplasm);GO:0005829(cytosol);GO:0006470(protein dephosphorylation);GO:0009409(response to cold);GO:0009414(response to water deprivation);GO:0009737(response to abscisic acid);GO:0009738(abscisic acid-activated signaling pathway);GO…	04016(MAPK signaling pathway - plant);04075(Plant hormone signal transduction)	K14497	EC:3.1.3.16	PREDICTED: probable protein phosphatase 2C 24 [Prunus mume]	0.302852	0.639246	0.543929	8.57023	0.875934	2.38092	0.125646	0.00014924	0.0015966	down
C.humilis07207	C.humilis07207.2;C.humilis07207.1	GO:0003677(DNA binding);GO:0003700(DNA binding transcription factor activity);GO:0005515(protein binding);GO:0005516(calmodulin binding);GO:0005634(nucleus);GO:0006351(transcription, DNA-templated);GO:0006355(regulation of transcription, DNA-templated);GO:0042742(defense response to bacterium);GO:0043565(sequence-specific DNA binding);GO:0044212(transcription regulatory region DNA binding);GO:004…	04075(Plant hormone signal transduction);04075(Plant hormone signal transduction)	K14431	NA	PREDICTED: transcription factor TGA1 isoform X2 [Prunus mume];transcription factor TGA1 isoform X1 [Prunus persica]	17.1569	17.7358	11.8655	5.97775	9.27547	6.22449	2.17706	0.000215254	0.00215302	up
C.humilis04932	C.humilis04932.1	GO:0004553(hydrolase activity, hydrolyzing O-glycosyl compounds);GO:0005576(extracellular region);GO:0005618(cell wall);GO:0005794(Golgi apparatus);GO:0010411(xyloglucan metabolic process);GO:0016762(xyloglucan:xyloglucosyl transferase activity);GO:0016798(hydrolase activity, acting on glycosyl bonds);GO:0042546(cell wall biogenesis);GO:0048046(apoplast);GO:0071555(cell wall organization)	04075(Plant hormone signal transduction)	K14504	EC:2.4.1.207	probable xyloglucan endotransglucosylase/hydrolase protein 23 isoform X1 [Prunus avium]	33.4154	15.7913	25.7933	8.63791	3.12699	4.33047	4.65972	0.000298911	0.00281616	up
C.humilis01499	C.humilis01499.1	GO:0004693(cyclin-dependent protein serine/threonine kinase activity);GO:0005515(protein binding);GO:0005634(nucleus);GO:0007049(cell cycle);GO:0010444(guard mother cell differentiation);GO:0042127(regulation of cell proliferation);GO:0048316(seed development);GO:0051301(cell division);GO:0051726(regulation of cell cycle)	04075(Plant hormone signal transduction)	K14505	NA	cyclin-D3-1 [Prunus persica]	3.82633	11.2372	12.7013	11.2888	60.4649	56.1897	0.217009	0.000333531	0.00309231	down
C.humilis11029	C.humilis11029.1	GO:0003677(DNA binding);GO:0003700(DNA binding transcription factor activity);GO:0005515(protein binding);GO:0005634(nucleus);GO:0006351(transcription, DNA-templated);GO:0006355(regulation of transcription, DNA-templated);GO:0007389(pattern specification process);GO:0009733(response to auxin);GO:0009734(auxin-activated signaling pathway);GO:0035198(miRNA binding);GO:0048829(root cap development);…	04075(Plant hormone signal transduction)	K14486	NA	auxin response factor 10 [Prunus sibirica]	1.41045	2.44616	2.72438	2.83879	6.24316	6.17943	0.431219	0.000347291	0.00319537	down
C.humilis02113	C.humilis02113.1	GO:0005516(calmodulin binding);GO:0005575(cellular_component);GO:0009733(response to auxin)	04075(Plant hormone signal transduction)	K14488	NA	auxin-responsive protein SAUR50 [Prunus persica]	0.195316	1.30212	2.21127	2.53336	12.313	12.743	0.134425	0.000378093	0.00341379	down
C.humilis22202	C.humilis22202.1	GO:0005887(integral component of plasma membrane);GO:0009705(plant-type vacuole membrane);GO:0009992(cellular water homeostasis);GO:0015250(water channel activity);GO:0015254(glycerol channel activity);GO:0034220(ion transmembrane transport);GO:0042807(central vacuole)	04075(Plant hormone signal transduction)	K14488	NA	auxin-induced protein 15A-like [Prunus avium]	0.388849	1.05011	0.521359	0.993687	4.3	3.12114	0.23296	0.000407955	0.00363542	down
C.humilis23896	C.humilis23896.1	GO:0005515(protein binding);GO:0005634(nucleus);GO:0005737(cytoplasm);GO:0009056(catabolic process);GO:0009739(response to gibberellin);GO:0009939(positive regulation of gibberellic acid mediated signaling pathway);GO:0010325(raffinose family oligosaccharide biosynthetic process);GO:0010331(gibberellin binding);GO:0010476(gibberellin mediated signaling pathway);GO:0016787(hydrolase activity);GO:0…	04075(Plant hormone signal transduction)	K14493	EC:3.-.-.-	PREDICTED: gibberellin receptor GID1B-like [Prunus mume]	39.9012	14.3025	34.1286	9.4627	4.63995	8.35545	3.9332	0.000468747	0.00408737	up
C.humilis11693	C.humilis11693.1	GO:0004674(protein serine/threonine kinase activity);GO:0005886(plasma membrane)	04016(MAPK signaling pathway - plant);04075(Plant hormone signal transduction);04626(Plant-pathogen interaction)	K13416	EC:2.7.10.1;EC:2.7.11.1	somatic embryogenesis receptor kinase 1 [Prunus persica]	3.59386	8.5175	7.48644	9.76646	16.7858	17.2886	0.447022	0.000479231	0.00416589	down
C.humilis25630	C.humilis25630.1	GO:0003700(DNA binding transcription factor activity);GO:0005634(nucleus);GO:0006355(regulation of transcription, DNA-templated);GO:0043565(sequence-specific DNA binding)	04075(Plant hormone signal transduction)	K14494	NA	scarecrow-like protein 28 [Prunus avium]	0.343438	1.71288	1.12988	1.4157	10.2626	6.13257	0.178891	0.000512663	0.00441464	down
C.humilis11735	C.humilis11735.1	GO:0005634(nucleus);GO:0009056(catabolic process);GO:0016787(hydrolase activity);GO:0052689(carboxylic ester hydrolase activity)	04075(Plant hormone signal transduction)	K14493	EC:3.-.-.-	PREDICTED: carboxylesterase 1-like [Prunus mume]	0.341785	0.884504	0.810713	1.33273	1.78557	3.0458	0.330462	0.000615436	0.00513202	down
C.humilis22217	C.humilis22217.1	GO:0005516(calmodulin binding);GO:0005739(mitochondrion);GO:0009733(response to auxin)	04075(Plant hormone signal transduction)	K14488	NA	auxin-responsive protein SAUR50 [Prunus persica]	1.52381	6.61944	8.22891	3.52517	80.3021	50.8895	0.12153	0.000834736	0.00656773	down
C.humilis22212	C.humilis22212.1	GO:0003674(molecular_function);GO:0005886(plasma membrane);GO:0009409(response to cold);GO:0009507(chloroplast);GO:0009733(response to auxin)	04075(Plant hormone signal transduction)	K14488	NA	PREDICTED: auxin-induced protein 15A-like [Prunus mume]	0.892813	0.862793	0.727044	0.870335	5.30371	2.83698	0.275513	0.000957864	0.00732938	down
C.humilis13398	C.humilis13398.3;C.humilis13398.1	GO:0005515(protein binding);GO:0005634(nucleus);GO:0005737(cytoplasm);GO:0009864(induced systemic resistance, jasmonic acid mediated signaling pathway);GO:0009944(polarity specification of adaxial/abaxial axis);GO:0009954(proximal/distal pattern formation);GO:0010227(floral organ abscission);GO:0010254(nectary development);GO:0010434(bract formation);GO:0010582(floral meristem determinacy);GO:001…	04075(Plant hormone signal transduction);04075(Plant hormone signal transduction)	K14508	NA	PREDICTED: regulatory protein NPR5 [Prunus mume]	2.01359	2.44409	0.995199	0.689617	0.553596	0.388949	3.3409	0.00135407	0.00964135	up
C.humilis06240	C.humilis06240.1	GO:0003700(DNA binding transcription factor activity);GO:0005634(nucleus);GO:0006355(regulation of transcription, DNA-templated);GO:0043565(sequence-specific DNA binding)	04075(Plant hormone signal transduction)	K14494	NA	scarecrow-like protein 30 [Prunus avium]	13.5245	9.9555	12.0949	5.61168	2.57186	2.46934	3.33946	0.00163976	0.0112325	up
C.humilis14305	C.humilis14305.1	GO:0005524(ATP binding);GO:0005634(nucleus);GO:0006952(defense response);GO:0043130(ubiquitin binding);GO:0043531(ADP binding)	04075(Plant hormone signal transduction)	K13415	EC:2.7.10.1;EC:2.7.11.1	probable disease resistance protein At5g66900 [Prunus persica]	0.506495	1.11739	0.92	12.8526	0.710661	2.80954	0.155372	0.00188991	0.0125782	down
C.humilis22922	C.humilis22922.1	GO:0003674(molecular_function);GO:0005576(extracellular region);GO:0008150(biological_process)	04016(MAPK signaling pathway - plant);04075(Plant hormone signal transduction);04626(Plant-pathogen interaction)	K13449	NA	pathogenesis-related leaf protein 4 [Prunus persica]	0.8851	0.217692	0.548959	0.027117	0	0.050272	21.3435	0.00194807	0.0128897	up
C.humilis08370	C.humilis08370.1	GO:0003700(DNA binding transcription factor activity);GO:0005634(nucleus);GO:0006355(regulation of transcription, DNA-templated);GO:0008356(asymmetric cell division);GO:0009630(gravitropism);GO:0009956(radial pattern formation);GO:0043565(sequence-specific DNA binding);GO:0048366(leaf development);GO:0051457(maintenance of protein location in nucleus);GO:0090610(bundle sheath cell fate specificat…	04075(Plant hormone signal transduction)	K14494	NA	PREDICTED: protein SCARECROW-like [Prunus mume]	0.451075	1.46832	1.13716	0.856504	8.67648	4.29849	0.220986	0.00260507	0.0162254	down
C.humilis01359	C.humilis01359.2;C.humilis01359.1	GO:0003700(DNA binding transcription factor activity);GO:0005515(protein binding);GO:0005634(nucleus);GO:0006351(transcription, DNA-templated);GO:0006355(regulation of transcription, DNA-templated);GO:0009733(response to auxin);GO:0009734(auxin-activated signaling pathway);GO:0009734(auxin-activated signaling pathway)	04075(Plant hormone signal transduction);04075(Plant hormone signal transduction)	K14484	NA	auxin-responsive protein IAA2-like [Prunus avium]	3.12963	2.24056	3.54747	25.5316	3.90125	6.10345	0.250945	0.00279159	0.0171938	down
C.humilis22960	C.humilis22960.1	GO:0009507(chloroplast);GO:0009733(response to auxin)	04075(Plant hormone signal transduction)	K14488	NA	PREDICTED: auxin-induced protein 15A [Prunus mume]	0.73156	0.790952	0.199225	0.051039	0.124154	0.071403	6.98202	0.00291008	0.0177838	up
C.humilis01941	C.humilis01941.1	GO:0003677(DNA binding);GO:0003700(DNA binding transcription factor activity);GO:0005515(protein binding);GO:0005634(nucleus);GO:0005829(cytosol);GO:0006351(transcription, DNA-templated);GO:0006355(regulation of transcription, DNA-templated);GO:0009742(brassinosteroid mediated signaling pathway);GO:0040008(regulation of growth);GO:0045892(negative regulation of transcription, DNA-templated);GO:00…	04075(Plant hormone signal transduction)	K14503	NA	PREDICTED: protein BRASSINAZOLE-RESISTANT 1 [Prunus mume]	3.99022	7.3823	8.72829	18.4169	9.77281	15.9101	0.455803	0.00309105	0.0185749	down
C.humilis22911	C.humilis22911.1	GO:0003674(molecular_function);GO:0005576(extracellular region);GO:0008150(biological_process)	04016(MAPK signaling pathway - plant);04075(Plant hormone signal transduction);04626(Plant-pathogen interaction)	K13449	NA	pathogenesis-related leaf protein 4 [Prunus persica]	0.560256	0.137215	0.257728	0.033392	0	0.011808	21.1327	0.00365749	0.0211238	up
C.humilis10817	C.humilis10817.1	GO:0003677(DNA binding);GO:0003700(DNA binding transcription factor activity);GO:0005515(protein binding);GO:0005634(nucleus);GO:0005737(cytoplasm);GO:0006351(transcription, DNA-templated);GO:0006355(regulation of transcription, DNA-templated);GO:0010629(negative regulation of gene expression);GO:0044212(transcription regulatory region DNA binding);GO:0046983(protein dimerization activity)	04016(MAPK signaling pathway - plant);04075(Plant hormone signal transduction)	K13422	NA	transcription factor bHLH13 [Prunus persica]	28.5671	29.5896	33.283	125.003	37.1748	64.7568	0.402934	0.00382994	0.0218915	down
C.humilis22211	C.humilis22211.1	GO:0003674(molecular_function);GO:0005886(plasma membrane);GO:0009409(response to cold);GO:0009507(chloroplast);GO:0009733(response to auxin)	04075(Plant hormone signal transduction)	K14488	NA	PREDICTED: auxin-responsive protein SAUR21-like [Prunus mume]	0	0	0	0.124912	1.30451	0.269974	0.000176533	0.00428987	0.0238682	down
C.humilis15412	C.humilis15412.1	GO:0003700(DNA binding transcription factor activity);GO:0005515(protein binding);GO:0005634(nucleus);GO:0006351(transcription, DNA-templated);GO:0006355(regulation of transcription, DNA-templated);GO:0009733(response to auxin);GO:0009734(auxin-activated signaling pathway)	04075(Plant hormone signal transduction)	K14484	NA	auxin-responsive protein IAA20 [Prunus yedoensis var. nudiflora]	1.04725	2.638	2.83329	8.25996	2.74382	7.29312	0.356264	0.00514588	0.0274267	down
C.humilis07589	C.humilis07589.1	GO:0003700(DNA binding transcription factor activity);GO:0005634(nucleus);GO:0006355(regulation of transcription, DNA-templated);GO:0043565(sequence-specific DNA binding)	04075(Plant hormone signal transduction)	K14494	NA	scarecrow-like protein 32 [Prunus persica]	0.702498	1.59798	2.56168	1.23686	10.5638	8.22241	0.242827	0.00586111	0.0303131	down
C.humilis22918	C.humilis22918.1	GO:0003674(molecular_function);GO:0005576(extracellular region);GO:0008150(biological_process)	04016(MAPK signaling pathway - plant);04075(Plant hormone signal transduction);04626(Plant-pathogen interaction)	K13449	NA	pathogenesis-related leaf protein 4 [Prunus persica]	0.918215	0.286472	0.505622	0.059273	0	0.032222	18.6929	0.00589684	0.0304563	up
C.humilis18803	C.humilis18803.1	GO:0003700(DNA binding transcription factor activity);GO:0005634(nucleus);GO:0006355(regulation of transcription, DNA-templated);GO:0043565(sequence-specific DNA binding);GO:2000032(regulation of secondary shoot formation)	04075(Plant hormone signal transduction)	K14494	NA	PREDICTED: nodulation-signaling pathway 1 protein [Prunus mume]	1.10922	0.182748	0.63958	0.06785	0	0	28.4679	0.00596342	0.0307373	up
C.humilis06462	C.humilis06462.1	GO:0003677(DNA binding);GO:0003700(DNA binding transcription factor activity);GO:0005515(protein binding);GO:0005634(nucleus);GO:0006351(transcription, DNA-templated);GO:0006355(regulation of transcription, DNA-templated);GO:0009734(auxin-activated signaling pathway);GO:0010050(vegetative phase change);GO:0010158(abaxial cell fate specification)	04075(Plant hormone signal transduction)	K14486	NA	auxin response factor 4 [Prunus avium]	4.49941	12.1063	10.6044	11.3367	20.7449	23.521	0.489368	0.00610142	0.0312747	down
C.humilis08041	C.humilis08041.2;C.humilis08041.1	GO:0004675(transmembrane receptor protein serine/threonine kinase activity);GO:0005515(protein binding);GO:0005524(ATP binding);GO:0005886(plasma membrane);GO:0006468(protein phosphorylation);GO:0007166(cell surface receptor signaling pathway);GO:0009742(brassinosteroid mediated signaling pathway);GO:0016301(kinase activity);GO:0016301(kinase activity)	04075(Plant hormone signal transduction);04075(Plant hormone signal transduction)	K14500	EC:2.7.11.1	PREDICTED: probable serine/threonine-protein kinase At5g41260 [Prunus mume]	0.792089	2.06558	2.26677	2.04582	5.0438	4.92945	0.426359	0.00665559	0.0334695	down
C.humilis22218	C.humilis22218.1	GO:0003674(molecular_function);GO:0005739(mitochondrion);GO:0009733(response to auxin)	04075(Plant hormone signal transduction)	K14488	NA	auxin-responsive protein SAUR71 [Prunus persica]	34.5282	16.189	18.0673	3.03439	14.2395	5.59221	3.00815	0.00704436	0.0348592	up
C.humilis25217	C.humilis25217.1	GO:0003677(DNA binding);GO:0003700(DNA binding transcription factor activity);GO:0005509(calcium ion binding);GO:0005634(nucleus);GO:0006351(transcription, DNA-templated);GO:0006355(regulation of transcription, DNA-templated);GO:0009651(response to salt stress);GO:0042538(hyperosmotic salinity response);GO:0046983(protein dimerization activity)	04016(MAPK signaling pathway - plant);04075(Plant hormone signal transduction)	K13422	NA	transcription factor bHLH14 [Prunus persica]	0.334215	0	0.282443	0	0	0	2055.53	0.00756301	0.0368656	up
C.humilis02661	C.humilis02661.1	GO:0003677(DNA binding);GO:0003700(DNA binding transcription factor activity);GO:0005515(protein binding);GO:0005634(nucleus);GO:0006351(transcription, DNA-templated);GO:0006355(regulation of transcription, DNA-templated);GO:0009909(regulation of flower development);GO:0043565(sequence-specific DNA binding)	04075(Plant hormone signal transduction)	K14431	NA	transcription factor HBP-1b(c38) [Prunus yedoensis var. nudiflora]	3.3138	2.34255	2.68075	1.56465	1.26502	1.11437	2.11385	0.008082	0.0387469	up
C.humilis22200	C.humilis22200.1	GO:0005887(integral component of plasma membrane);GO:0009705(plant-type vacuole membrane);GO:0009992(cellular water homeostasis);GO:0015250(water channel activity);GO:0015254(glycerol channel activity);GO:0034220(ion transmembrane transport);GO:0042807(central vacuole)	04075(Plant hormone signal transduction)	K14488	NA	hypothetical protein PRUPE_8G079400 [Prunus persica]	0.411846	1.71392	1.19292	1.09013	6.87976	6.86268	0.223743	0.00822277	0.0392478	down
C.humilis22907	C.humilis22907.1	GO:0003674(molecular_function);GO:0005576(extracellular region);GO:0008150(biological_process)	04016(MAPK signaling pathway - plant);04075(Plant hormone signal transduction);04626(Plant-pathogen interaction)	K13449	NA	pathogenesis-related leaf protein 4 [Prunus persica]	0.472767	0.101274	0.296341	0.020585	0	0.039846	14.4029	0.00841125	0.0399182	up
C.humilis22213	C.humilis22213.1	GO:0005887(integral component of plasma membrane);GO:0009705(plant-type vacuole membrane);GO:0009992(cellular water homeostasis);GO:0015250(water channel activity);GO:0015254(glycerol channel activity);GO:0034220(ion transmembrane transport);GO:0042807(central vacuole)	04075(Plant hormone signal transduction)	K14488	NA	auxin-induced protein 15A-like [Rosa chinensis]	4.0866	2.62924	2.92726	2.77778	13.4073	7.7151	0.403474	0.00850029	0.0402342	down
C.humilis17609	C.humilis17609.1	GO:0003700(DNA binding transcription factor activity);GO:0005634(nucleus);GO:0006355(regulation of transcription, DNA-templated);GO:0043565(sequence-specific DNA binding)	04075(Plant hormone signal transduction)	K14494	NA	PREDICTED: scarecrow-like protein 21 [Prunus mume]	21.6875	28.5934	33.6914	412.404	13.5867	36.5161	0.181559	0.00855489	0.0404337	down
C.humilis09422	C.humilis09422.1	GO:0005634(nucleus);GO:0005737(cytoplasm)	04075(Plant hormone signal transduction)	K14431	NA	U-box domain-containing protein 11 [Prunus avium]	9.54969	5.39314	7.04262	2.78033	4.4891	3.45469	2.05009	0.00923268	0.0426694	up
C.humilis02861	C.humilis02861.1	GO:0003674(molecular_function);GO:0003723(RNA binding);GO:0005739(mitochondrion);GO:0008150(biological_process)	00970(Aminoacyl-tRNA biosynthesis)	K01873	EC:6.1.1.9	hypothetical protein PRUPE_1G285700 [Prunus persica]	1.20059	1.39284	1.16325	0.382505	0.535006	0.49556	2.65852	1.55563e-07	4.41149e-06	up
C.humilis22996	C.humilis22996.1	GO:0009699(phenylpropanoid biosynthetic process);GO:0042349(guiding stereospecific synthesis activity)	00970(Aminoacyl-tRNA biosynthesis)	K01870	EC:6.1.1.5	PREDICTED: dirigent protein 23 [Prunus mume]	15.338	26.3984	25.2889	41.9977	50.7852	52.572	0.461115	8.05884e-07	1.82146e-05	down
C.humilis26139	C.humilis26139.1	GO:0004832(valine-tRNA ligase activity);GO:0005829(cytosol);GO:0006438(valyl-tRNA aminoacylation)	00970(Aminoacyl-tRNA biosynthesis)	K01866	EC:6.1.1.1	tyrosine--tRNA ligase 1 cytoplasmic [Prunus yedoensis var. nudiflora]	12.1667	11.4612	10.4518	4.10823	5.74119	6.71219	2.05776	9.07041e-07	2.00813e-05	up
C.humilis26081	C.humilis26081.1	GO:0005634(nucleus);GO:0005886(plasma membrane);GO:0007165(signal transduction)	00970(Aminoacyl-tRNA biosynthesis)	K01866	EC:6.1.1.1	plant intracellular Ras-group-related LRR protein 5 [Prunus persica]	4.83511	2.30663	2.19785	0.290141	0.878251	0.661581	5.10367	7.75336e-06	0.000131628	up
C.humilis05661	C.humilis05661.1	GO:0009699(phenylpropanoid biosynthetic process);GO:0042349(guiding stereospecific synthesis activity)	00970(Aminoacyl-tRNA biosynthesis)	K01870	EC:6.1.1.5	dirigent protein 22 [Prunus persica]	11.9906	22.1906	25.3142	28.2277	46.7817	46.3972	0.490051	0.000436975	0.00385321	down
C.humilis10239	C.humilis10239.1	GO:0000049(tRNA binding);GO:0004825(methionine-tRNA ligase activity);GO:0005524(ATP binding);GO:0005737(cytoplasm);GO:0005829(cytosol);GO:0006431(methionyl-tRNA aminoacylation);GO:0046686(response to cadmium ion)	00450(Selenocompound metabolism);00970(Aminoacyl-tRNA biosynthesis)	K01874	EC:6.1.1.10	PREDICTED: probable methionine--tRNA ligase [Prunus mume]	17.7302	13.956	14.2438	8.04235	6.96712	6.20973	2.16455	0.00121915	0.00886174	up
C.humilis13769	C.humilis13769.1	GO:0009699(phenylpropanoid biosynthetic process);GO:0042349(guiding stereospecific synthesis activity)	00970(Aminoacyl-tRNA biosynthesis)	K01870	EC:6.1.1.5	PREDICTED: dirigent protein 21-like [Prunus mume]	3.44143	1.03551	2.90415	0	0.486838	0.174424	11.1621	0.00223028	0.0142989	up
C.humilis20393	C.humilis20393.1	GO:0003700(DNA binding transcription factor activity);GO:0005515(protein binding);GO:0005634(nucleus);GO:0006351(transcription, DNA-templated);GO:0006355(regulation of transcription, DNA-templated);GO:0009873(ethylene-activated signaling pathway);GO:0010200(response to chitin);GO:0016036(cellular response to phosphate starvation);GO:0043565(sequence-specific DNA binding);GO:0044212(transcription …	00970(Aminoacyl-tRNA biosynthesis)	K01892	EC:6.1.1.21	PREDICTED: probable WRKY transcription factor 31 [Prunus mume]	20.7468	6.85841	15.1734	6.18832	2.7247	4.22148	3.25697	0.00621986	0.031735	up
C.humilis26217	C.humilis26217.2;C.humilis26217.1	GO:0003677(DNA binding);GO:0003700(DNA binding transcription factor activity);GO:0005515(protein binding);GO:0005634(nucleus);GO:0006351(transcription, DNA-templated);GO:0006355(regulation of transcription, DNA-templated);GO:0006355(regulation of transcription, DNA-templated)	04933(AGE-RAGE signaling pathway in diabetic complications);04933(AGE-RAGE signaling pathway in diabetic complications)	K06236	NA	myb family transcription factor PHL11 [Prunus persica]	0.895314	1.72813	1.31477	3.92744	4.17091	3.89572	0.328347	3.33373e-08	1.11525e-06	down
C.humilis24731	C.humilis24731.1	GO:0003779(actin binding);GO:0005522(profilin binding);GO:0005886(plasma membrane);GO:0005911(cell-cell junction);GO:0009932(cell tip growth);GO:0016021(integral component of membrane);GO:0045010(actin nucleation);GO:0051015(actin filament binding)	04933(AGE-RAGE signaling pathway in diabetic complications)	K05740	NA	PREDICTED: formin-like protein 4 [Prunus mume]	0.080227	0.40014	0.144098	1.47269	0.882016	1.11556	0.179948	9.9414e-05	0.00112909	down
C.humilis15546	C.humilis15546.1;C.humilis15546.2	GO:0003779(actin binding);GO:0004721(phosphoprotein phosphatase activity);GO:0005737(cytoplasm);GO:0005819(spindle);GO:0008017(microtubule binding);GO:0009524(phragmoplast);GO:0009556(microsporogenesis);GO:0009574(preprophase band);GO:0051015(actin filament binding);GO:0051017(actin filament bundle assembly);GO:0051017(actin filament bundle assembly)	04933(AGE-RAGE signaling pathway in diabetic complications);04933(AGE-RAGE signaling pathway in diabetic complications)	K05740	NA	formin-like protein 13 [Prunus persica];PREDICTED: formin-like protein 13 isoform X3 [Prunus mume]	7.12384	8.11816	7.04491	3.6566	2.68402	2.49807	2.52152	0.000212214	0.00212847	up
C.humilis26460	C.humilis26460.1	GO:0003677(DNA binding);GO:0003700(DNA binding transcription factor activity);GO:0005634(nucleus);GO:0006351(transcription, DNA-templated);GO:0006355(regulation of transcription, DNA-templated)	04933(AGE-RAGE signaling pathway in diabetic complications)	K06236	NA	PREDICTED: uncharacterized protein LOC103338947 isoform X1 [Prunus mume]	13.8067	8.2769	5.81355	2.25239	4.3555	3.86599	2.6635	0.000994975	0.0075462	up
C.humilis13706	C.humilis13706.1	GO:0003677(DNA binding);GO:0003700(DNA binding transcription factor activity);GO:0005634(nucleus);GO:0006351(transcription, DNA-templated);GO:0006355(regulation of transcription, DNA-templated)	04933(AGE-RAGE signaling pathway in diabetic complications)	K06236	NA	myb family transcription factor PHL5 isoform X2 [Prunus persica]	11.7877	7.61016	7.60799	2.81056	6.46382	3.35071	2.13906	0.00746571	0.0364567	up
C.humilis15084	C.humilis15084.1	GO:0005829(cytosol);GO:0009809(lignin biosynthetic process);GO:0032259(methylation);GO:0042409(caffeoyl-CoA O-methyltransferase activity);GO:0046872(metal ion binding)	00360(Phenylalanine metabolism);00940(Phenylpropanoid biosynthesis);00945(Stilbenoid, diarylheptanoid and gingerol biosynthesis);00941(Flavonoid biosynthesis)	K00588	EC:2.1.1.104	probable caffeoyl-CoA O-methyltransferase At4g26220 [Prunus avium]	0.226607	0.450626	0.673323	4.8229	9.82515	8.82635	0.0575332	9.97887e-21	2.73096e-18	down
C.humilis26656	C.humilis26656.1	GO:0004040(amidase activity);GO:0005739(mitochondrion);GO:0006626(protein targeting to mitochondrion)	00330(Arginine and proline metabolism);00360(Phenylalanine metabolism);00380(Tryptophan metabolism)	K01426	EC:3.5.1.4	PREDICTED: outer envelope protein 64, mitochondrial [Prunus mume]	4.14214	3.80304	4.01926	1.45036	1.80385	1.74501	2.39326	2.47453e-12	1.98619e-10	up
C.humilis05927	C.humilis05927.1	GO:0009808(lignin metabolic process);GO:0016020(membrane);GO:0016710(trans-cinnamate 4-monooxygenase activity);GO:0044550(secondary metabolite biosynthetic process)	00360(Phenylalanine metabolism);00130(Ubiquinone and other terpenoid-quinone biosynthesis);00940(Phenylpropanoid biosynthesis);00945(Stilbenoid, diarylheptanoid and gingerol biosynthesis);00941(Flavonoid biosynthesis)	K00487	EC:1.14.13.11	trans-cinnamate 4-monooxygenase [Prunus persica]	93.7034	152.143	165.56	416.466	434.816	591.944	0.28506	3.50662e-12	2.72784e-10	down
C.humilis08672	C.humilis08672.1	GO:0004222(metalloendopeptidase activity);GO:0005524(ATP binding);GO:0006508(proteolysis);GO:0009507(chloroplast)	00270(Cysteine and methionine metabolism);00350(Tyrosine metabolism);00360(Phenylalanine metabolism);00400(Phenylalanine, tyrosine and tryptophan biosynthesis);00130(Ubiquinone and other terpenoid-quinone biosynthesis);00950(Isoquinoline alkaloid biosynthesis);00960(Tropane, piperidine and pyridine alkaloid biosynthesis)	K00815	EC:2.6.1.5	uncharacterized protein LOC18773037 [Prunus persica]	47.158	45.7667	48.1926	16.8345	22.3702	26.173	2.15849	3.82836e-11	2.44961e-09	up
C.humilis25761	C.humilis25761.1	GO:0005507(copper ion binding);GO:0005576(extracellular region);GO:0005768(endosome);GO:0005773(vacuole);GO:0005794(Golgi apparatus);GO:0005802(trans-Golgi network);GO:0008131(primary amine oxidase activity);GO:0016021(integral component of membrane);GO:0048038(quinone binding);GO:0055114(oxidation-reduction process)	00260(Glycine, serine and threonine metabolism);00350(Tyrosine metabolism);00360(Phenylalanine metabolism);00410(beta-Alanine metabolism);00950(Isoquinoline alkaloid biosynthesis);00960(Tropane, piperidine and pyridine alkaloid biosynthesis)	K00276	EC:1.4.3.21	primary amine oxidase [Prunus persica]	35.9798	41.2217	44.5691	13.0892	10.0965	10.645	3.59941	6.83142e-10	3.41045e-08	up
C.humilis07702	C.humilis07702.1	GO:0005515(protein binding);GO:0005737(cytoplasm);GO:0006559(L-phenylalanine catabolic process);GO:0006952(defense response);GO:0006979(response to oxidative stress);GO:0009555(pollen development);GO:0009611(response to wounding);GO:0009699(phenylpropanoid biosynthetic process);GO:0009800(cinnamic acid biosynthetic process);GO:0009819(drought recovery);GO:0010224(response to UV-B);GO:0045548(phen…	00360(Phenylalanine metabolism);00940(Phenylpropanoid biosynthesis)	K10775	EC:4.3.1.24	phenylalanine ammonia-lyase 1 [Prunus avium]	24.05	64.2571	75.4339	242.922	255.337	372.346	0.188077	6.43687e-09	2.55172e-07	down
C.humilis12140	C.humilis12140.1	GO:0005524(ATP binding);GO:0008152(metabolic process);GO:0009411(response to UV);GO:0009611(response to wounding);GO:0009698(phenylpropanoid metabolic process);GO:0010584(pollen exine formation);GO:0016021(integral component of membrane);GO:0016207(4-coumarate-CoA ligase activity);GO:0016874(ligase activity);GO:0050832(defense response to fungus)	00360(Phenylalanine metabolism);00130(Ubiquinone and other terpenoid-quinone biosynthesis);00940(Phenylpropanoid biosynthesis)	K01904	EC:6.2.1.12	PREDICTED: 4-coumarate--CoA ligase 2 [Prunus mume]	10.9779	45.7654	54.6154	229.923	245.547	378.235	0.130442	3.1788e-08	1.0729e-06	down
C.humilis11019	C.humilis11019.1	GO:0005515(protein binding);GO:0005737(cytoplasm);GO:0006559(L-phenylalanine catabolic process);GO:0006952(defense response);GO:0006979(response to oxidative stress);GO:0009555(pollen development);GO:0009611(response to wounding);GO:0009699(phenylpropanoid biosynthetic process);GO:0009800(cinnamic acid biosynthetic process);GO:0009819(drought recovery);GO:0010224(response to UV-B);GO:0045548(phen…	00360(Phenylalanine metabolism);00940(Phenylpropanoid biosynthesis)	K10775	EC:4.3.1.24	phenylalanine ammonia lyase 2 [Prunus armeniaca]	20.9931	33.907	42.2695	77.3356	89.7925	98.5276	0.365773	4.52599e-08	1.4645e-06	down
C.humilis14596	C.humilis14596.1	GO:0005634(nucleus);GO:0005737(cytoplasm)	00260(Glycine, serine and threonine metabolism);00350(Tyrosine metabolism);00360(Phenylalanine metabolism);00410(beta-Alanine metabolism);00950(Isoquinoline alkaloid biosynthesis);00960(Tropane, piperidine and pyridine alkaloid biosynthesis)	K00276	EC:1.4.3.21	uncharacterized protein LOC18769750 [Prunus persica]	11.636	14.7064	12.8614	32.9342	25.2365	30.5223	0.442017	3.74786e-07	9.40693e-06	down
C.humilis15085	C.humilis15085.1	GO:0005829(cytosol);GO:0009809(lignin biosynthetic process);GO:0032259(methylation);GO:0042409(caffeoyl-CoA O-methyltransferase activity);GO:0046872(metal ion binding)	00360(Phenylalanine metabolism);00940(Phenylpropanoid biosynthesis);00945(Stilbenoid, diarylheptanoid and gingerol biosynthesis);00941(Flavonoid biosynthesis)	K00588	EC:2.1.1.104	probable caffeoyl-CoA O-methyltransferase At4g26220 [Prunus avium]	1.55568	1.91836	1.63205	3.23528	4.14226	3.16595	0.484288	2.37337e-06	4.68792e-05	down
C.humilis13419	C.humilis13419.1	GO:0003674(molecular_function);GO:0005575(cellular_component);GO:0008150(biological_process)	00350(Tyrosine metabolism);00360(Phenylalanine metabolism);00380(Tryptophan metabolism);00901(Indole alkaloid biosynthesis);00950(Isoquinoline alkaloid biosynthesis);00965(Betalain biosynthesis)	K01593	EC:4.1.1.28;EC:4.1.1.105	uncharacterized protein Pyn_18523 [Prunus yedoensis var. nudiflora]	0	0	0	0.23164	0.507006	0.555802	0.000231759	1.02879e-05	0.000168244	down
C.humilis04971	C.humilis04971.1	GO:0016020(membrane);GO:0016709(oxidoreductase activity, acting on paired donors, with incorporation or reduction of molecular oxygen, NAD(P)H as one donor, and incorporation of one atom of oxygen);GO:0044550(secondary metabolite biosynthetic process)	00360(Phenylalanine metabolism);00130(Ubiquinone and other terpenoid-quinone biosynthesis);00940(Phenylpropanoid biosynthesis);00945(Stilbenoid, diarylheptanoid and gingerol biosynthesis);00941(Flavonoid biosynthesis)	K00487	EC:1.14.13.11	cytochrome P450 CYP73A100 [Prunus persica]	0.232639	0.677894	0.607802	1.2301	1.99406	2.8528	0.249851	2.00627e-05	0.000296116	down
C.humilis11170	C.humilis11170.2;C.humilis11170.3;C.humilis11170.4	GO:0003674(molecular_function);GO:0005575(cellular_component);GO:0008150(biological_process);GO:0008150(biological_process)	00350(Tyrosine metabolism);00360(Phenylalanine metabolism);00380(Tryptophan metabolism);00901(Indole alkaloid biosynthesis);00950(Isoquinoline alkaloid biosynthesis);00965(Betalain biosynthesis);00965(Betalain biosynthesis)	K01593	EC:4.1.1.28;EC:4.1.1.105	PREDICTED: uncharacterized protein LOC103332597 [Prunus mume];uncharacterized protein Pyn_27721 [Prunus yedoensis var. nudiflora]	1.15309	3.79102	2.89217	6.07203	8.76362	10.3033	0.311719	4.53993e-05	0.000582624	down
C.humilis22015	C.humilis22015.1	GO:0000105(histidine biosynthetic process);GO:0004400(histidinol-phosphate transaminase activity);GO:0005737(cytoplasm);GO:0009507(chloroplast);GO:0009570(chloroplast stroma)	00340(Histidine metabolism);00350(Tyrosine metabolism);00360(Phenylalanine metabolism);00400(Phenylalanine, tyrosine and tryptophan biosynthesis);00960(Tropane, piperidine and pyridine alkaloid biosynthesis)	K00817	EC:2.6.1.9	histidinol-phosphate aminotransferase, chloroplastic-like [Prunus avium]	8.12564	7.88939	9.7057	2.72884	5.33355	4.00396	2.13161	6.72247e-05	0.000808208	up
C.humilis26542	C.humilis26542.1	GO:0004838(L-tyrosine:2-oxoglutarate aminotransferase activity);GO:0005737(cytoplasm);GO:0005829(cytosol);GO:0006572(tyrosine catabolic process);GO:0008483(transaminase activity);GO:0009058(biosynthetic process);GO:0010189(vitamin E biosynthetic process);GO:0030170(pyridoxal phosphate binding)	00270(Cysteine and methionine metabolism);00350(Tyrosine metabolism);00360(Phenylalanine metabolism);00400(Phenylalanine, tyrosine and tryptophan biosynthesis);00130(Ubiquinone and other terpenoid-quinone biosynthesis);00950(Isoquinoline alkaloid biosynthesis);00960(Tropane, piperidine and pyridine alkaloid biosynthesis)	K00815	EC:2.6.1.5	PREDICTED: probable aminotransferase TAT2 [Prunus mume]	0	0	0.046785	0.088332	1.00994	0.879498	0.0236554	0.000329179	0.00305695	down
C.humilis21570	C.humilis21570.1	GO:0046658(anchored component of plasma membrane)	00330(Arginine and proline metabolism);00360(Phenylalanine metabolism);00380(Tryptophan metabolism)	K01426	EC:3.5.1.4	PREDICTED: basic blue protein-like [Prunus mume]	0.082082	2.86084	2.27731	4.22773	29.4106	19.4008	0.0984221	0.00082325	0.00649987	down
C.humilis06158	C.humilis06158.1	GO:0003674(molecular_function);GO:0005575(cellular_component);GO:0008150(biological_process)	00350(Tyrosine metabolism);00360(Phenylalanine metabolism);00380(Tryptophan metabolism);00901(Indole alkaloid biosynthesis);00950(Isoquinoline alkaloid biosynthesis);00965(Betalain biosynthesis)	K01593	EC:4.1.1.28;EC:4.1.1.105	uncharacterized protein LOC110762643 [Prunus avium]	0.183118	0.619733	0.521337	0.679819	1.55338	2.44759	0.282899	0.00172385	0.0116539	down
C.humilis14614	C.humilis14614.1	GO:0005634(nucleus);GO:0005737(cytoplasm)	00260(Glycine, serine and threonine metabolism);00350(Tyrosine metabolism);00360(Phenylalanine metabolism);00410(beta-Alanine metabolism);00950(Isoquinoline alkaloid biosynthesis);00960(Tropane, piperidine and pyridine alkaloid biosynthesis)	K00276	EC:1.4.3.21	uncharacterized protein LOC110757972 [Prunus avium]	0	0.028563	0	0.888536	0.027928	0.175411	0.0261596	0.00205734	0.0134753	down
C.humilis14198	C.humilis14198.1	GO:0004321(fatty-acyl-CoA synthase activity);GO:0005524(ATP binding);GO:0005777(peroxisome);GO:0009695(jasmonic acid biosynthetic process);GO:0009850(auxin metabolic process);GO:0009851(auxin biosynthetic process);GO:0016207(4-coumarate-CoA ligase activity);GO:0016874(ligase activity);GO:0031408(oxylipin biosynthetic process)	00360(Phenylalanine metabolism);00130(Ubiquinone and other terpenoid-quinone biosynthesis);00940(Phenylpropanoid biosynthesis)	K01904	EC:6.2.1.12	PREDICTED: 4-coumarate--CoA ligase-like 7 [Prunus mume]	0.976036	0.443318	0.480715	0.06342	0.149012	0	8.94436	0.00830106	0.0395384	up
C.humilis03150	C.humilis03150.2;C.humilis03150.3;C.humilis03150.1	GO:0004029(aldehyde dehydrogenase (NAD) activity);GO:0004029(aldehyde dehydrogenase (NAD) activity)	00010(Glycolysis / Gluconeogenesis);00053(Ascorbate and aldarate metabolism);00620(Pyruvate metabolism);00071(Fatty acid degradation);00561(Glycerolipid metabolism);00280(Valine, leucine and isoleucine degradation);00310(Lysine degradation);00330(Arginine and proline metabolism);00340(Histidine metabolism);00380(Tryptophan metabolism);00410(beta-Alanine metabolism);00903(Limonene and pinene degra…	K00128	EC:1.2.1.3	PREDICTED: aldehyde dehydrogenase family 2 member B7, mitochondrial [Prunus mume]	25.2263	20.1495	19.7383	5.12647	7.48761	6.47148	3.4117	5.47896e-17	9.42837e-15	up
C.humilis21799	C.humilis21799.1	GO:0005576(extracellular region);GO:0016846(carbon-sulfur lyase activity)	00380(Tryptophan metabolism)	K16903	EC:2.6.1.99	tryptophan aminotransferase-related protein 4 [Prunus persica]	15.9832	23.9068	17.8872	3.84052	3.53392	5.2164	4.58883	7.90859e-15	9.50496e-13	up
C.humilis16184	C.humilis16184.1	GO:0008171(O-methyltransferase activity);GO:0008757(S-adenosylmethionine-dependent methyltransferase activity);GO:0019438(aromatic compound biosynthetic process)	00380(Tryptophan metabolism)	K22588	EC:2.1.1.4	trans-resveratrol di-O-methyltransferase-like [Prunus avium]	2.44709	1.45359	1.8768	0.247095	0.384289	0.480048	5.19823	1.65142e-09	7.51744e-08	up
C.humilis15688	C.humilis15688.1	GO:0003985(acetyl-CoA C-acetyltransferase activity);GO:0005737(cytoplasm);GO:0005829(cytosol);GO:0006635(fatty acid beta-oxidation);GO:0008152(metabolic process);GO:0016747(transferase activity, transferring acyl groups other than amino-acyl groups);GO:0046872(metal ion binding)	00620(Pyruvate metabolism);00630(Glyoxylate and dicarboxylate metabolism);00640(Propanoate metabolism);00650(Butanoate metabolism);00071(Fatty acid degradation);00072(Synthesis and degradation of ketone bodies);00280(Valine, leucine and isoleucine degradation);00310(Lysine degradation);00380(Tryptophan metabolism);00900(Terpenoid backbone biosynthesis)	K00626	EC:2.3.1.9	acetyl-CoA acetyltransferase, cytosolic 1 [Prunus avium]	18.1599	14.0817	14.8188	6.35676	8.27498	6.93025	2.18256	1.19767e-06	2.56168e-05	up
C.humilis26328	C.humilis26328.1	GO:0004096(catalase activity);GO:0005737(cytoplasm);GO:0020037(heme binding);GO:0042542(response to hydrogen peroxide);GO:0042744(hydrogen peroxide catabolic process)	00630(Glyoxylate and dicarboxylate metabolism);00380(Tryptophan metabolism);04016(MAPK signaling pathway - plant);04146(Peroxisome)	K03781	EC:1.11.1.6	Catalase isozyme 1 [Capsicum baccatum]	87.9373	108.635	122.564	12.8417	38.0949	10.7387	5.17446	1.95914e-06	3.96983e-05	up
C.humilis24776	C.humilis24776.1	GO:0004029(aldehyde dehydrogenase (NAD) activity)	00010(Glycolysis / Gluconeogenesis);00053(Ascorbate and aldarate metabolism);00620(Pyruvate metabolism);00071(Fatty acid degradation);00561(Glycerolipid metabolism);00280(Valine, leucine and isoleucine degradation);00310(Lysine degradation);00330(Arginine and proline metabolism);00340(Histidine metabolism);00380(Tryptophan metabolism);00410(beta-Alanine metabolism);00903(Limonene and pinene degra…	K00128	EC:1.2.1.3	PREDICTED: aldehyde dehydrogenase family 2 member B4, mitochondrial [Prunus mume]	176.039	121.368	125.065	58.9326	68.6999	62.9762	2.21644	2.33719e-05	0.000338579	up
C.humilis21802	C.humilis21802.1	GO:0005576(extracellular region);GO:0016846(carbon-sulfur lyase activity)	00380(Tryptophan metabolism)	K16903	EC:2.6.1.99	Tryptophan aminotransferase-related protein 4 [Cinnamomum micranthum f. kanehirae]	13.2718	6.03256	10.2632	2.83903	1.08367	2.51654	4.59178	0.000121107	0.00133801	up
C.humilis24843	C.humilis24843.1	GO:0005789(endoplasmic reticulum membrane);GO:0009684(indoleacetic acid biosynthetic process);GO:0009723(response to ethylene);GO:0009793(embryo development ending in seed dormancy);GO:0009851(auxin biosynthetic process);GO:0009908(flower development);GO:0009958(positive gravitropism);GO:0010078(maintenance of root meristem identity);GO:0010087(phloem or xylem histogenesis);GO:0010588(cotyledon v…	00380(Tryptophan metabolism)	K16903	EC:2.6.1.99	PREDICTED: tryptophan aminotransferase-related protein 2 [Prunus mume]	0.672544	0.520596	0.272787	0.774716	1.31318	1.8358	0.373609	0.00159618	0.0110138	down
C.humilis03104	C.humilis03104.3;C.humilis03104.2;C.humilis03104.1	GO:0004004(ATP-dependent RNA helicase activity);GO:0010501(RNA secondary structure unwinding);GO:0010501(RNA secondary structure unwinding)	00380(Tryptophan metabolism);00966(Glucosinolate biosynthesis);00966(Glucosinolate biosynthesis)	K11820	EC:2.4.1.195	DEAD-box ATP-dependent RNA helicase 22 isoform X1 [Prunus persica];DEAD-box ATP-dependent RNA helicase 22 isoform X2 [Prunus persica]	4.818	4.50278	5.06978	1.01767	3.03703	2.4145	2.22447	0.00192449	0.0127635	up
C.humilis14915	C.humilis14915.1	GO:0004029(aldehyde dehydrogenase (NAD) activity);GO:0005575(cellular_component);GO:0006081(cellular aldehyde metabolic process)	00010(Glycolysis / Gluconeogenesis);00053(Ascorbate and aldarate metabolism);00620(Pyruvate metabolism);00071(Fatty acid degradation);00561(Glycerolipid metabolism);00260(Glycine, serine and threonine metabolism);00280(Valine, leucine and isoleucine degradation);00310(Lysine degradation);00330(Arginine and proline metabolism);00340(Histidine metabolism);00380(Tryptophan metabolism);00410(beta-Ala…	K14085	EC:1.2.1.31;EC:1.2.1.8	aldehyde dehydrogenase family 7 member A1 [Prunus persica]	7.72439	5.99672	10.5181	2.754	4.37391	4.84968	2.02371	0.00231337	0.0147666	up
C.humilis21588	C.humilis21588.1;C.humilis21588.2;C.humilis21588.3;C.humilis21588.4	GO:0000166(nucleotide binding);GO:0001666(response to hypoxia);GO:0004022(alcohol dehydrogenase (NAD) activity);GO:0005737(cytoplasm);GO:0005794(Golgi apparatus);GO:0005829(cytosol);GO:0005886(plasma membrane);GO:0006970(response to osmotic stress);GO:0008270(zinc ion binding);GO:0009409(response to cold);GO:0009413(response to flooding);GO:0009414(response to water deprivation);GO:0009651(respon…	00010(Glycolysis / Gluconeogenesis);00071(Fatty acid degradation);00592(alpha-Linolenic acid metabolism);00350(Tyrosine metabolism);00350(Tyrosine metabolism)	K18857	EC:1.1.1.1	alcohol dehydrogenase [Prunus avium];alcohol dehydrogenase [Prunus persica];PREDICTED: alcohol dehydrogenase-like [Prunus mume]	40.5132	31.0598	17.5378	1.72561	2.74206	1.91702	13.957	5.96746e-23	1.90917e-20	up
C.humilis21590	C.humilis21590.1	GO:0000166(nucleotide binding);GO:0001666(response to hypoxia);GO:0004022(alcohol dehydrogenase (NAD) activity);GO:0005737(cytoplasm);GO:0005794(Golgi apparatus);GO:0005829(cytosol);GO:0005886(plasma membrane);GO:0006970(response to osmotic stress);GO:0008270(zinc ion binding);GO:0009409(response to cold);GO:0009413(response to flooding);GO:0009414(response to water deprivation);GO:0009651(respon…	00010(Glycolysis / Gluconeogenesis);00071(Fatty acid degradation);00592(alpha-Linolenic acid metabolism);00350(Tyrosine metabolism)	K18857	EC:1.1.1.1	alcohol dehydrogenase 1 [Prunus persica]	324.385	120.441	75.2595	7.36325	10.6406	7.52348	20.3737	2.28392e-14	2.5431e-12	up
C.humilis23443	C.humilis23443.1	GO:0003723(RNA binding);GO:0004519(endonuclease activity);GO:0008270(zinc ion binding);GO:0009451(RNA modification);GO:0009507(chloroplast)	00010(Glycolysis / Gluconeogenesis);00071(Fatty acid degradation);00592(alpha-Linolenic acid metabolism);00350(Tyrosine metabolism)	K18857	EC:1.1.1.1	pentatricopeptide repeat-containing protein At5g48910 [Prunus persica]	13.4441	16.078	15.9946	4.74937	6.86874	7.43986	2.38833	1.77977e-13	1.78094e-11	up
C.humilis26486	C.humilis26486.3;C.humilis26486.4;C.humilis26486.1;C.humilis26486.2	GO:0000166(nucleotide binding);GO:0001666(response to hypoxia);GO:0004022(alcohol dehydrogenase (NAD) activity);GO:0005737(cytoplasm);GO:0005794(Golgi apparatus);GO:0005829(cytosol);GO:0005886(plasma membrane);GO:0006970(response to osmotic stress);GO:0008270(zinc ion binding);GO:0009409(response to cold);GO:0009413(response to flooding);GO:0009414(response to water deprivation);GO:0009651(respon…	00010(Glycolysis / Gluconeogenesis);00071(Fatty acid degradation);00592(alpha-Linolenic acid metabolism);00350(Tyrosine metabolism);00350(Tyrosine metabolism)	K18857	EC:1.1.1.1	alcohol dehydrogenase 1 [Prunus persica]	64.7287	25.085	16.7536	1.11369	2.56262	0.795739	23.8296	7.30675e-13	6.45809e-11	up
C.humilis25201	C.humilis25201.1	GO:0004022(alcohol dehydrogenase (NAD) activity);GO:0005737(cytoplasm);GO:0008270(zinc ion binding);GO:0055114(oxidation-reduction process)	00010(Glycolysis / Gluconeogenesis);00071(Fatty acid degradation);00350(Tyrosine metabolism)	K00001	EC:1.1.1.1	alcohol dehydrogenase-like 4 [Prunus avium]	9.82448	8.27219	8.6203	2.90361	3.21371	5.39384	2.32096	7.63966e-05	0.000902887	up
C.humilis16065	C.humilis16065.1	GO:0004503(monophenol monooxygenase activity);GO:0036263(L-DOPA monooxygenase activity)	00350(Tyrosine metabolism);00950(Isoquinoline alkaloid biosynthesis)	K00422	EC:1.10.3.1	polyphenol oxidase, chloroplastic-like [Prunus avium]	22.2588	0.98937	22.2109	0.286977	2.04578	0.569408	15.6639	8.80836e-05	0.00101668	up
C.humilis16067	C.humilis16067.1	GO:0004503(monophenol monooxygenase activity);GO:0036263(L-DOPA monooxygenase activity)	00350(Tyrosine metabolism);00950(Isoquinoline alkaloid biosynthesis)	K00422	EC:1.10.3.1	polyphenol oxidase, chloroplastic [Prunus persica]	106.1	46.7347	72.2159	24.1597	30.791	17.5709	3.10322	0.000266549	0.00257426	up
C.humilis24128	C.humilis24128.1	GO:0004022(alcohol dehydrogenase (NAD) activity);GO:0005737(cytoplasm);GO:0008270(zinc ion binding);GO:0055114(oxidation-reduction process)	00010(Glycolysis / Gluconeogenesis);00071(Fatty acid degradation);00350(Tyrosine metabolism)	K00001	EC:1.1.1.1	PREDICTED: alcohol dehydrogenase-like 6 isoform X1 [Prunus mume]	6.35909	11.2075	13.3095	17.541	18.4305	26.2897	0.495914	0.000657271	0.00540351	down
C.humilis16064	C.humilis16064.1	GO:0004503(monophenol monooxygenase activity);GO:0036263(L-DOPA monooxygenase activity)	00350(Tyrosine metabolism);00950(Isoquinoline alkaloid biosynthesis)	K00422	EC:1.10.3.1	polyphenol oxidase, chloroplastic [Prunus persica]	0.14648	0.274051	0.339954	0.387777	0.741505	1.02557	0.352918	0.00167505	0.0114059	down
C.humilis16059	C.humilis16059.1	GO:0004503(monophenol monooxygenase activity);GO:0036263(L-DOPA monooxygenase activity)	00350(Tyrosine metabolism);00950(Isoquinoline alkaloid biosynthesis)	K00422	EC:1.10.3.1	polyphenol oxidase, chloroplastic [Prunus persica]	0.118861	0	1.00939	0	0	0	3760.83	0.00174285	0.0117614	up
C.humilis21593	C.humilis21593.1	GO:0000166(nucleotide binding);GO:0001666(response to hypoxia);GO:0004022(alcohol dehydrogenase (NAD) activity);GO:0005737(cytoplasm);GO:0005794(Golgi apparatus);GO:0005829(cytosol);GO:0005886(plasma membrane);GO:0006970(response to osmotic stress);GO:0008270(zinc ion binding);GO:0009409(response to cold);GO:0009413(response to flooding);GO:0009414(response to water deprivation);GO:0009651(respon…	00010(Glycolysis / Gluconeogenesis);00071(Fatty acid degradation);00592(alpha-Linolenic acid metabolism);00350(Tyrosine metabolism)	K18857	EC:1.1.1.1	alcohol dehydrogenase 1 [Prunus persica]	0.960818	0.293123	0.94967	0.099104	0.297104	0.150853	4.02809	0.00880321	0.0412129	up
C.humilis12004	C.humilis12004.1	GO:0005737(cytoplasm);GO:0006537(glutamate biosynthetic process);GO:0015930(glutamate synthase activity);GO:0019676(ammonia assimilation cycle)	00910(Nitrogen metabolism);00250(Alanine, aspartate and glutamate metabolism)	K00264	EC:1.4.1.13;EC:1.4.1.14	glutamate synthase [NADH], amyloplastic isoform X1 [Prunus persica]	20.9372	19.7851	21.6508	28.2493	52.7254	60.041	0.442313	2.11592e-07	5.74919e-06	down
C.humilis06064	C.humilis06064.1	GO:0004066(asparagine synthase (glutamine-hydrolyzing) activity);GO:0005829(cytosol);GO:0006529(asparagine biosynthetic process);GO:0006541(glutamine metabolic process);GO:0009646(response to absence of light);GO:0042803(protein homodimerization activity)	00250(Alanine, aspartate and glutamate metabolism)	K01953	EC:6.3.5.4	asparagine synthetase [glutamine-hydrolyzing] [Prunus avium]	9.0859	1.73421	4.04849	0.718159	1.67208	1.21934	4.1192	0.00157955	0.0109123	up
C.humilis13547	C.humilis13547.1	GO:0004018(N6-(1,2-dicarboxyethyl)AMP AMP-lyase (fumarate-forming) activity);GO:0006163(purine nucleotide metabolic process);GO:0051262(protein tetramerization);GO:0070626((S)-2-(5-amino-1-(5-phospho-D-ribosyl)imidazole-4-carboxamido)succinate AMP-lyase (fumarate-forming) activity)	00230(Purine metabolism);00250(Alanine, aspartate and glutamate metabolism)	K01756	EC:4.3.2.2	PREDICTED: uncharacterized protein LOC103322032 [Prunus mume]	0.234962	0.481206	0.492714	0.114402	0.100939	0.165685	3.1727	0.00166929	0.0113731	up
C.humilis07325	C.humilis07325.1	GO:0003849(3-deoxy-7-phosphoheptulonate synthase activity);GO:0009073(aromatic amino acid family biosynthetic process);GO:0009423(chorismate biosynthetic process);GO:0009507(chloroplast);GO:0009536(plastid);GO:0016020(membrane)	00400(Phenylalanine, tyrosine and tryptophan biosynthesis)	K01626	EC:2.5.1.54	phospho-2-dehydro-3-deoxyheptonate aldolase 2, chloroplastic [Prunus persica]	12.303	34.0119	33.2433	171.738	221.868	244.668	0.124646	4.80092e-15	6.09234e-13	down
C.humilis11043	C.humilis11043.1	GO:0004107(chorismate synthase activity);GO:0005829(cytosol);GO:0009073(aromatic amino acid family biosynthetic process);GO:0009423(chorismate biosynthetic process);GO:0010181(FMN binding)	00400(Phenylalanine, tyrosine and tryptophan biosynthesis)	K01736	EC:4.2.3.5	chorismate synthase, chloroplastic [Prunus persica]	28.3879	36.6181	42.0007	84.3712	95.2075	114.871	0.363412	1.74318e-14	1.98977e-12	down
C.humilis10368	C.humilis10368.1	GO:0003866(3-phosphoshikimate 1-carboxyvinyltransferase activity);GO:0005737(cytoplasm);GO:0009423(chorismate biosynthetic process)	00400(Phenylalanine, tyrosine and tryptophan biosynthesis)	K00800	EC:2.5.1.19	3-phosphoshikimate 1-carboxyvinyltransferase 2 [Prunus persica]	32.3711	42.6057	47.3419	68.9883	95.2404	104.024	0.455984	2.4383e-10	1.3346e-08	down
C.humilis00635	C.humilis00635.1	GO:0003849(3-deoxy-7-phosphoheptulonate synthase activity);GO:0009073(aromatic amino acid family biosynthetic process);GO:0009423(chorismate biosynthetic process);GO:0009507(chloroplast);GO:0009536(plastid);GO:0016020(membrane)	00400(Phenylalanine, tyrosine and tryptophan biosynthesis)	K01626	EC:2.5.1.54	PREDICTED: phospho-2-dehydro-3-deoxyheptonate aldolase 1, chloroplastic [Prunus mume]	31.8298	61.4459	67.8019	210.031	181.623	250.721	0.250753	5.58122e-10	2.82355e-08	down
C.humilis26591	C.humilis26591.1	GO:0000287(magnesium ion binding);GO:0004765(shikimate kinase activity);GO:0009073(aromatic amino acid family biosynthetic process);GO:0019632(shikimate metabolic process)	00400(Phenylalanine, tyrosine and tryptophan biosynthesis)	K00891	EC:2.7.1.71	shikimate kinase, chloroplastic [Prunus persica]	19.9013	30.1735	31.2712	55.9567	63.8626	74.9771	0.417595	1.53666e-09	7.109e-08	down
C.humilis20890	C.humilis20890.1	GO:0004106(chorismate mutase activity);GO:0005829(cytosol);GO:0009073(aromatic amino acid family biosynthetic process);GO:0009507(chloroplast);GO:0009536(plastid);GO:0016688(L-ascorbate peroxidase activity);GO:0046417(chorismate metabolic process);GO:0055114(oxidation-reduction process);GO:0098869(cellular oxidant detoxification)	00400(Phenylalanine, tyrosine and tryptophan biosynthesis)	K01850	EC:5.4.99.5	PREDICTED: chorismate mutase 1, chloroplastic [Prunus mume]	20.5914	31.9647	31.9128	64.9642	59.2948	79.4231	0.414709	9.16099e-08	2.77826e-06	down
C.humilis06108	C.humilis06108.1	GO:0000162(tryptophan biosynthetic process);GO:0004049(anthranilate synthase activity);GO:0005950(anthranilate synthase complex);GO:0009058(biosynthetic process);GO:0009073(aromatic amino acid family biosynthetic process);GO:0009507(chloroplast)	00400(Phenylalanine, tyrosine and tryptophan biosynthesis);00405(Phenazine biosynthesis)	K01657	EC:4.1.3.27	PREDICTED: anthranilate synthase alpha subunit 2, chloroplastic [Prunus mume]	17.4989	14.4072	13.6849	4.65416	7.90307	7.0515	2.32503	1.31625e-07	3.80874e-06	up
C.humilis19805	C.humilis19805.2;C.humilis19805.1	GO:0000162(tryptophan biosynthetic process);GO:0004834(tryptophan synthase activity);GO:0005737(cytoplasm);GO:0009507(chloroplast);GO:0030170(pyridoxal phosphate binding);GO:0030170(pyridoxal phosphate binding)	00260(Glycine, serine and threonine metabolism);00400(Phenylalanine, tyrosine and tryptophan biosynthesis);00400(Phenylalanine, tyrosine and tryptophan biosynthesis)	K01695	EC:4.2.1.20	tryptophan synthase alpha chain [Prunus persica]	3.25936	2.2498	4.68756	35.2357	6.54569	13.8077	0.18343	0.000112563	0.0012546	down
C.humilis06674	C.humilis06674.1	GO:0004664(prephenate dehydratase activity);GO:0009094(L-phenylalanine biosynthetic process);GO:0009507(chloroplast);GO:0009570(chloroplast stroma);GO:0047769(arogenate dehydratase activity)	00400(Phenylalanine, tyrosine and tryptophan biosynthesis)	K05359	EC:4.2.1.91;EC:4.2.1.51	arogenate dehydratase/prephenate dehydratase 6, chloroplastic-like [Prunus avium]	9.77115	22.3559	20.2612	27.6444	44.7108	62.1722	0.389424	0.000148703	0.00159254	down
C.humilis07160	C.humilis07160.1	GO:0000287(magnesium ion binding);GO:0004765(shikimate kinase activity);GO:0009073(aromatic amino acid family biosynthetic process);GO:0019632(shikimate metabolic process)	00400(Phenylalanine, tyrosine and tryptophan biosynthesis)	K00891	EC:2.7.1.71	shikimate kinase, chloroplastic [Prunus persica]	0.643655	1.59775	0.812597	2.50085	1.72313	3.12766	0.415418	0.00316325	0.0188995	down
C.humilis20687	C.humilis20687.1	GO:0000162(tryptophan biosynthetic process);GO:0005737(cytoplasm);GO:0030170(pyridoxal phosphate binding);GO:0052684(L-serine hydro-lyase (adding indole, L-tryptophan-forming) activity)	00260(Glycine, serine and threonine metabolism);00400(Phenylalanine, tyrosine and tryptophan biosynthesis)	K06001	EC:4.2.1.20	uncharacterized protein LOC110760072 [Prunus avium]	0.904065	0.92267	1.11646	0.249026	0.501831	0.589417	2.19596	0.00430961	0.0239464	up
C.humilis26632	C.humilis26632.1	NA	00220(Arginine biosynthesis);00330(Arginine and proline metabolism)	K01476	EC:3.5.3.1	enolase-phosphatase E1 isoform X1 [Prunus persica]	2.1789	6.28135	5.01882	11.767	15.2651	14.9498	0.321068	7.31605e-06	0.000125327	down
C.humilis08723	C.humilis08723.1	GO:0004124(cysteine synthase activity);GO:0005737(cytoplasm);GO:0006535(cysteine biosynthetic process from serine);GO:0030170(pyridoxal phosphate binding)	00920(Sulfur metabolism);00270(Cysteine and methionine metabolism)	K01738	EC:2.5.1.47	PREDICTED: cysteine synthase-like isoform X1 [Prunus mume]	81.2316	44.605	54.9012	9.99779	14.6758	8.87337	5.38761	2.09993e-11	1.42814e-09	up
C.humilis18314	C.humilis18314.1	GO:0006555(methionine metabolic process)	00270(Cysteine and methionine metabolism)	K08967	EC:1.13.11.53;EC:1.13.11.54	hypothetical protein PRUPE_1G236200 [Prunus persica]	83.37	35.8169	52.9499	6.09203	12.0014	10.9532	5.92623	3.1622e-10	1.67826e-08	up
C.humilis17169	C.humilis17169.1	GO:0051213(dioxygenase activity)	00270(Cysteine and methionine metabolism)	K05933	EC:1.14.17.4	protein SRG1 [Prunus persica]	2.15172	1.21641	1.73849	0.15212	0.045073	0.068045	19.253	1.93702e-09	8.67837e-08	up
C.humilis20342	C.humilis20342.1	GO:0009693(ethylene biosynthetic process);GO:0051213(dioxygenase activity)	00270(Cysteine and methionine metabolism)	K05933	EC:1.14.17.4	1-aminocyclopropane-1-carboxylate oxidase [Prunus persica]	0	0	0	0	0	17.3434	1.72977e-05	3.08647e-09	1.32783e-07	down
C.humilis02734	C.humilis02734.2	GO:0004014(adenosylmethionine decarboxylase activity);GO:0005829(cytosol);GO:0006597(spermine biosynthetic process);GO:0008295(spermidine biosynthetic process)	00270(Cysteine and methionine metabolism);00330(Arginine and proline metabolism)	K01611	EC:4.1.1.50	PREDICTED: S-adenosylmethionine decarboxylase proenzyme [Prunus mume]	91.9073	65.737	61.2846	134.969	206.502	197.758	0.406004	1.03097e-08	3.88366e-07	down
C.humilis05365	C.humilis05365.1	GO:0006555(methionine metabolic process)	00270(Cysteine and methionine metabolism)	K08967	EC:1.13.11.53;EC:1.13.11.54	1,2-dihydroxy-3-keto-5-methylthiopentene dioxygenase 1 isoform X2 [Prunus persica]	79.8057	57.3771	66.8251	140.561	174.445	140.713	0.447661	2.05317e-08	7.2758e-07	down
C.humilis01626	C.humilis01626.1	GO:0003824(catalytic activity);GO:0004084(branched-chain-amino-acid transaminase activity);GO:0005737(cytoplasm);GO:0005739(mitochondrion);GO:0009082(branched-chain amino acid biosynthetic process);GO:0009097(isoleucine biosynthetic process);GO:0009098(leucine biosynthetic process);GO:0009099(valine biosynthetic process);GO:0009507(chloroplast);GO:0052654(L-leucine transaminase activity);GO:00526…	00270(Cysteine and methionine metabolism);00280(Valine, leucine and isoleucine degradation);00290(Valine, leucine and isoleucine biosynthesis);00770(Pantothenate and CoA biosynthesis)	K00826	EC:2.6.1.42	PREDICTED: branched-chain-amino-acid aminotransferase 2, chloroplastic-like isoform X2 [Prunus mume]	102.06	55.3344	48.7997	14.3386	18.6534	9.36542	4.86796	6.70875e-07	1.55977e-05	up
C.humilis25812	C.humilis25812.1	GO:0004457(lactate dehydrogenase activity);GO:0005737(cytoplasm);GO:0005829(cytosol);GO:0005886(plasma membrane);GO:0009651(response to salt stress);GO:0009737(response to abscisic acid)	00010(Glycolysis / Gluconeogenesis);00620(Pyruvate metabolism);00640(Propanoate metabolism);00270(Cysteine and methionine metabolism)	K00016	EC:1.1.1.27	PREDICTED: L-lactate dehydrogenase B-like [Prunus mume]	4.41684	4.42461	6.22654	1.78579	1.59246	2.56763	2.53419	7.26753e-05	0.000866117	up
C.humilis21532	C.humilis21532.1	GO:0045431(flavonol synthase activity)	00270(Cysteine and methionine metabolism)	K05933	EC:1.14.17.4	protein DMR6-LIKE OXYGENASE 1 [Prunus persica]	28.0745	0.152731	15.3202	0.04104	0	0	1061.1	8.01823e-05	0.000939525	up
C.humilis21508	C.humilis21508.2;C.humilis21508.1	GO:0004072(aspartate kinase activity);GO:0004412(homoserine dehydrogenase activity);GO:0005524(ATP binding);GO:0009067(aspartate family amino acid biosynthetic process);GO:0009086(methionine biosynthetic process);GO:0009088(threonine biosynthetic process);GO:0009089(lysine biosynthetic process via diaminopimelate);GO:0009090(homoserine biosynthetic process);GO:0009507(chloroplast);GO:0009570(chlo…	00260(Glycine, serine and threonine metabolism);00270(Cysteine and methionine metabolism);00300(Lysine biosynthesis);00261(Monobactam biosynthesis);00261(Monobactam biosynthesis)	K12524	EC:2.7.2.4;EC:1.1.1.3	bifunctional aspartokinase/homoserine dehydrogenase 1, chloroplastic isoform X1 [Prunus persica];bifunctional aspartokinase/homoserine dehydrogenase 1, chloroplastic isoform X2 [Prunus persica]	1.16124	3.79256	5.06488	9.02355	12.8505	14.8933	0.272488	9.1826e-05	0.00105292	down
C.humilis05385	C.humilis05385.1	GO:0005524(ATP binding);GO:0005634(nucleus);GO:0005886(plasma membrane);GO:0016301(kinase activity)	00270(Cysteine and methionine metabolism)	K00547	EC:2.1.1.10	hypothetical protein DVH24_027054 [Malus domestica]	101.514	39.9794	41.9105	17.6617	17.2959	14.9899	3.67194	0.000121376	0.00134033	up
C.humilis01627	C.humilis01627.1	GO:0003824(catalytic activity);GO:0004084(branched-chain-amino-acid transaminase activity);GO:0005829(cytosol);GO:0009082(branched-chain amino acid biosynthetic process);GO:0009097(isoleucine biosynthetic process);GO:0009098(leucine biosynthetic process);GO:0009099(valine biosynthetic process);GO:0009507(chloroplast);GO:0009570(chloroplast stroma);GO:0052654(L-leucine transaminase activity);GO:00…	00270(Cysteine and methionine metabolism);00280(Valine, leucine and isoleucine degradation);00290(Valine, leucine and isoleucine biosynthesis);00770(Pantothenate and CoA biosynthesis)	K00826	EC:2.6.1.42	PREDICTED: branched-chain-amino-acid aminotransferase 3, chloroplastic-like [Prunus mume]	8.43948	5.0739	6.89254	1.59519	3.65395	2.28146	2.70974	0.000212424	0.00212847	up
C.humilis04583	C.humilis04583.1	GO:0004478(methionine adenosyltransferase activity);GO:0005829(cytosol)	00270(Cysteine and methionine metabolism)	K00789	EC:2.5.1.6	S-adenosylmethionine synthase 5 [Prunus yedoensis var. nudiflora]	54.9619	114.754	114.922	258.859	149.585	200.517	0.467416	0.00252723	0.0158361	down
C.humilis08407	C.humilis08407.1	GO:0009507(chloroplast);GO:0016829(lyase activity)	00270(Cysteine and methionine metabolism)	K22207	EC:4.4.1.28	probable L-cysteine desulfhydrase, chloroplastic isoform X1 [Prunus persica]	7.12829	7.5741	9.50432	4.31447	2.54699	2.58679	2.56203	0.0028285	0.0173536	up
C.humilis25558	C.humilis25558.1	GO:0005509(calcium ion binding);GO:0005544(calcium-dependent phospholipid binding);GO:0005886(plasma membrane)	00270(Cysteine and methionine metabolism);00450(Selenocompound metabolism)	K00549	EC:2.1.1.14	FT-interacting protein 1 [Prunus persica]	0.088176	0.228507	0.047709	0.074126	1.39677	1.11122	0.141121	0.00363841	0.021051	down
C.humilis19440	C.humilis19440.1	NA	00270(Cysteine and methionine metabolism)	K00558	EC:2.1.1.37	PREDICTED: uncharacterized protein LOC103336347 [Prunus mume]	0	0	0.28467	8.20096	0.215067	0.945921	0.0304071	0.00492013	0.0264491	down
C.humilis25226	C.humilis25226.1	GO:0003824(catalytic activity);GO:0003962(cystathionine gamma-synthase activity);GO:0004123(cystathionine gamma-lyase activity);GO:0005737(cytoplasm);GO:0005829(cytosol);GO:0006520(cellular amino acid metabolic process);GO:0009970(cellular response to sulfate starvation);GO:0018826(methionine gamma-lyase activity);GO:0019343(cysteine biosynthetic process via cystathionine);GO:0019346(transsulfura…	00270(Cysteine and methionine metabolism);00450(Selenocompound metabolism)	K01761	EC:4.4.1.11	methionine gamma-lyase [Prunus persica]	664.695	319.372	362.934	204.316	193.89	99.195	2.70808	0.00646182	0.0326816	up
C.humilis25546	C.humilis25546.1	GO:0002213(defense response to insect);GO:0004357(glutamate-cysteine ligase activity);GO:0005524(ATP binding);GO:0006750(glutathione biosynthetic process);GO:0009408(response to heat);GO:0009507(chloroplast);GO:0009536(plastid);GO:0009570(chloroplast stroma);GO:0009700(indole phytoalexin biosynthetic process);GO:0009753(response to jasmonic acid);GO:0009816(defense response to bacterium, incompat…	00270(Cysteine and methionine metabolism);00480(Glutathione metabolism)	K01919	EC:6.3.2.2	glutamate--cysteine ligase, chloroplastic [Prunus persica]	0.076769	0.153667	0.062198	0.265424	0.258728	0.284268	0.361983	0.00675932	0.0338562	down
C.humilis12324	C.humilis12324.1	GO:0004124(cysteine synthase activity);GO:0005737(cytoplasm);GO:0006535(cysteine biosynthetic process from serine);GO:0030170(pyridoxal phosphate binding)	00270(Cysteine and methionine metabolism)	K22846	EC:2.5.1.144	probable S-sulfocysteine synthase, chloroplastic [Prunus avium]	10.8271	7.57647	6.63014	1.08203	5.23193	3.01631	2.68306	0.00761628	0.0370458	up
C.humilis05665	C.humilis05665.1	GO:0003674(molecular_function);GO:0005739(mitochondrion);GO:0006979(response to oxidative stress);GO:0016021(integral component of membrane)	00270(Cysteine and methionine metabolism)	K00558	EC:2.1.1.37	hypothetical protein PRUPE_6G010800 [Prunus persica]	0.008001	1.29265	1.44189	2.71833	6.78401	5.94421	0.17755	0.00870163	0.0409066	down
C.humilis01234	C.humilis01234.1	GO:0005737(cytoplasm);GO:0008115(sarcosine oxidase activity);GO:0046653(tetrahydrofolate metabolic process);GO:0055114(oxidation-reduction process)	00260(Glycine, serine and threonine metabolism);00310(Lysine degradation);04146(Peroxisome)	K00306	EC:1.5.3.1;EC:1.5.3.7	probable sarcosine oxidase [Prunus avium]	10.2743	7.02446	10.1829	25.8482	34.4226	37.9905	0.279679	1.49457e-16	2.34132e-14	down
C.humilis24739	C.humilis24739.1	GO:0004029(aldehyde dehydrogenase (NAD) activity)	00260(Glycine, serine and threonine metabolism)	K00130	EC:1.2.1.8	betaine aldehyde dehydrogenase 1, chloroplastic [Prunus avium]	41.2401	41.9065	39.0719	19.0621	20.3206	21.2635	2.01527	5.2946e-09	2.17088e-07	up
C.humilis00720	C.humilis00720.1	GO:0005829(cytosol);GO:0006094(gluconeogenesis);GO:0006096(glycolytic process);GO:0043456(regulation of pentose-phosphate shunt);GO:0046538(2,3-bisphosphoglycerate-dependent phosphoglycerate mutase activity)	00010(Glycolysis / Gluconeogenesis);00260(Glycine, serine and threonine metabolism)	K01834	EC:5.4.2.11	uncharacterized protein LOC110754015 isoform X1 [Prunus avium]	2.77325	8.23268	10.335	27.7452	54.476	63.0943	0.146859	8.60405e-09	3.30137e-07	down
C.humilis04452	C.humilis04452.1	GO:0004148(dihydrolipoyl dehydrogenase activity);GO:0005730(nucleolus);GO:0005739(mitochondrion);GO:0005829(cytosol);GO:0006086(acetyl-CoA biosynthetic process from pyruvate);GO:0009507(chloroplast);GO:0009570(chloroplast stroma);GO:0009941(chloroplast envelope);GO:0045454(cell redox homeostasis);GO:0046685(response to arsenic-containing substance);GO:0050660(flavin adenine dinucleotide binding);…	00010(Glycolysis / Gluconeogenesis);00020(Citrate cycle (TCA cycle));00620(Pyruvate metabolism);00630(Glyoxylate and dicarboxylate metabolism);00640(Propanoate metabolism);00260(Glycine, serine and threonine metabolism);00280(Valine, leucine and isoleucine degradation)	K00382	EC:1.8.1.4	dihydrolipoyl dehydrogenase 1, chloroplastic-like [Prunus avium]	10.0371	18.461	17.2486	26.5773	33.5087	35.8542	0.476825	9.2423e-06	0.000153914	down
C.humilis06647	C.humilis06647.1	GO:0004794(L-threonine ammonia-lyase activity);GO:0005737(cytoplasm);GO:0009097(isoleucine biosynthetic process);GO:0030170(pyridoxal phosphate binding)	00260(Glycine, serine and threonine metabolism);00290(Valine, leucine and isoleucine biosynthesis)	K01754	EC:4.3.1.19	threonine dehydratase biosynthetic chloroplastic-like [Prunus yedoensis var. nudiflora]	0	0	0	0.115371	0.342465	0.033966	0.000610002	0.000649924	0.00535474	down
C.humilis21438	C.humilis21438.1	GO:0004372(glycine hydroxymethyltransferase activity);GO:0005737(cytoplasm);GO:0005829(cytosol);GO:0006544(glycine metabolic process);GO:0006563(L-serine metabolic process);GO:0009507(chloroplast);GO:0009536(plastid);GO:0009570(chloroplast stroma);GO:0019264(glycine biosynthetic process from serine);GO:0030170(pyridoxal phosphate binding);GO:0035999(tetrahydrofolate interconversion)	00630(Glyoxylate and dicarboxylate metabolism);00260(Glycine, serine and threonine metabolism);00460(Cyanoamino acid metabolism);00670(One carbon pool by folate)	K00600	EC:2.1.2.1	serine hydroxymethyltransferase 3, chloroplastic [Prunus persica]	11.6254	9.71409	9.38022	5.61656	5.3441	4.30131	2.01283	0.00219478	0.0141271	up
C.humilis13830	C.humilis13830.1	NA	00340(Histidine metabolism)	K01590	EC:4.1.1.22	PREDICTED: uncharacterized protein LOC103339570 isoform X1 [Prunus mume]	0.452306	0.414676	0.367859	0.377807	1.90782	1.0613	0.368948	0.00844523	0.040032	down
C.humilis00764	C.humilis00764.1	GO:0005507(copper ion binding);GO:0005829(cytosol);GO:0008483(transaminase activity);GO:0009089(lysine biosynthetic process via diaminopimelate);GO:0009507(chloroplast);GO:0009570(chloroplast stroma);GO:0009735(response to cytokinin);GO:0009862(systemic acquired resistance, salicylic acid mediated signaling pathway);GO:0010285(L,L-diaminopimelate aminotransferase activity);GO:0030170(pyridoxal ph…	00300(Lysine biosynthesis)	K10206	EC:2.6.1.83	aminotransferase ALD1-like isoform X1 [Prunus avium]	19.9881	0.027862	7.97445	0.12606	0.134643	0.092208	79.3128	4.25709e-06	7.82994e-05	up
C.humilis00762	C.humilis00762.1	NA	00300(Lysine biosynthesis)	K10206	EC:2.6.1.83	hypothetical protein PRUPE_1G509900 [Prunus persica]	4.44768	1.7485	2.81804	0.590521	0.736696	0.41104	5.18578	1.88125e-05	0.000280581	up
C.humilis07156	C.humilis07156.1;C.humilis07156.3;C.humilis07156.2	GO:0003852(2-isopropylmalate synthase activity);GO:0009098(leucine biosynthetic process);GO:0009507(chloroplast);GO:0009570(chloroplast stroma);GO:0009570(chloroplast stroma)	00620(Pyruvate metabolism);00290(Valine, leucine and isoleucine biosynthesis);00290(Valine, leucine and isoleucine biosynthesis)	K01649	EC:2.3.3.13	2-isopropylmalate synthase 1, chloroplastic isoform X2 [Prunus persica];2-isopropylmalate synthase 1, chloroplastic isoform X1 [Prunus persica]	11.9535	11.0839	9.8113	2.76883	6.24103	4.53216	2.42569	1.33566e-05	0.000210691	up
C.humilis16138	C.humilis16138.2;C.humilis16138.1	GO:0003677(DNA binding);GO:0003700(DNA binding transcription factor activity);GO:0005634(nucleus);GO:0006351(transcription, DNA-templated);GO:0009793(embryo development ending in seed dormancy);GO:0010262(somatic embryogenesis);GO:0010344(seed oilbody biogenesis);GO:0010431(seed maturation);GO:0010601(positive regulation of auxin biosynthetic process);GO:0045893(positive regulation of transcripti…	00650(Butanoate metabolism);00660(C5-Branched dibasic acid metabolism);00290(Valine, leucine and isoleucine biosynthesis);00770(Pantothenate and CoA biosynthesis);00770(Pantothenate and CoA biosynthesis)	K01653	EC:2.2.1.6	PREDICTED: B3 domain-containing transcription factor LEC2 [Prunus mume]	0.815071	0.96542	1.29179	0.254642	0.532085	0.459738	2.46479	0.000133383	0.00145313	up
C.humilis09004	C.humilis09004.1	GO:0004601(peroxidase activity);GO:0005515(protein binding);GO:0005576(extracellular region);GO:0006979(response to oxidative stress);GO:0009651(response to salt stress);GO:0020037(heme binding);GO:0042744(hydrogen peroxide catabolic process);GO:0046872(metal ion binding);GO:0055114(oxidation-reduction process)	00940(Phenylpropanoid biosynthesis)	K00430	EC:1.11.1.7	PREDICTED: peroxidase 73-like [Prunus mume]	90.5284	69.9231	96.8004	19.6633	26.3562	18.6166	3.98	3.69331e-14	3.95725e-12	up
C.humilis26392	C.humilis26392.1	GO:0003824(catalytic activity);GO:0005575(cellular_component);GO:0009408(response to heat);GO:0009414(response to water deprivation);GO:0009737(response to abscisic acid);GO:0009809(lignin biosynthetic process);GO:0016621(cinnamoyl-CoA reductase activity);GO:0046686(response to cadmium ion);GO:0050662(coenzyme binding)	00940(Phenylpropanoid biosynthesis)	K09753	EC:1.2.1.44	cinnamoyl-CoA reductase 1 [Prunus persica]	61.3556	35.8969	52.6804	7.4669	7.31436	12.4548	5.50494	2.78376e-12	2.22652e-10	up
C.humilis04457	C.humilis04457.1	GO:0005515(protein binding);GO:0005737(cytoplasm);GO:0005829(cytosol);GO:0009809(lignin biosynthetic process);GO:0009963(positive regulation of flavonoid biosynthetic process);GO:0010252(auxin homeostasis);GO:0016020(membrane);GO:0016740(transferase activity);GO:0047172(shikimate O-hydroxycinnamoyltransferase activity);GO:0047205(quinate O-hydroxycinnamoyltransferase activity);GO:0071555(cell wal…	00940(Phenylpropanoid biosynthesis);00945(Stilbenoid, diarylheptanoid and gingerol biosynthesis);00941(Flavonoid biosynthesis)	K13065	EC:2.3.1.133	PREDICTED: shikimate O-hydroxycinnamoyltransferase-like [Prunus mume]	0.367076	0.839245	0.839761	2.93904	11.1642	7.28379	0.0956694	3.96198e-11	2.52799e-09	down
C.humilis04389	C.humilis04389.1	GO:0005515(protein binding);GO:0005737(cytoplasm);GO:0005829(cytosol);GO:0009809(lignin biosynthetic process);GO:0009963(positive regulation of flavonoid biosynthetic process);GO:0010252(auxin homeostasis);GO:0016020(membrane);GO:0016740(transferase activity);GO:0047172(shikimate O-hydroxycinnamoyltransferase activity);GO:0047205(quinate O-hydroxycinnamoyltransferase activity);GO:0071555(cell wal…	00940(Phenylpropanoid biosynthesis);00945(Stilbenoid, diarylheptanoid and gingerol biosynthesis);00941(Flavonoid biosynthesis)	K13065	EC:2.3.1.133	PREDICTED: shikimate O-hydroxycinnamoyltransferase-like [Prunus mume]	0.411871	0.907305	0.862377	2.98224	11.2687	7.27604	0.10134	4.17089e-11	2.63905e-09	down
C.humilis05221	C.humilis05221.1	GO:0051213(dioxygenase activity)	00940(Phenylpropanoid biosynthesis)	K06892	EC:1.14.11.-	PREDICTED: 1-aminocyclopropane-1-carboxylate oxidase homolog 1-like [Prunus mume]	20.6127	12.7893	14.424	1.59338	4.19397	2.828	5.55124	9.45257e-11	5.66531e-09	up
C.humilis09196	C.humilis09196.1	GO:0004022(alcohol dehydrogenase (NAD) activity);GO:0005794(Golgi apparatus);GO:0005829(cytosol);GO:0005886(plasma membrane);GO:0009506(plasmodesma);GO:0050662(coenzyme binding)	00940(Phenylpropanoid biosynthesis)	K09753	EC:1.2.1.44	PREDICTED: tetraketide alpha-pyrone reductase 1-like [Prunus mume]	61.5664	15.3997	28.5679	1.9249	1.73111	0.466186	25.6014	1.49674e-10	8.60719e-09	up
C.humilis05219	C.humilis05219.1	GO:0051213(dioxygenase activity)	00940(Phenylpropanoid biosynthesis)	K06892	EC:1.14.11.-	PREDICTED: 1-aminocyclopropane-1-carboxylate oxidase homolog 1-like [Prunus mume]	22.0489	1.26305	11.304	0.238504	0.273116	0.22975	46.6919	2.56142e-10	1.38861e-08	up
C.humilis26138	C.humilis26138.1	GO:0005575(cellular_component);GO:0009809(lignin biosynthetic process);GO:0016621(cinnamoyl-CoA reductase activity);GO:0080167(response to karrikin)	00940(Phenylpropanoid biosynthesis)	K09753	EC:1.2.1.44	cinnamoyl-CoA reductase-like SNL6 [Prunus persica]	29.8148	31.6674	37.8476	69.7891	69.6145	102.23	0.411077	4.55254e-10	2.33433e-08	down
C.humilis21138	C.humilis21138.2;C.humilis21138.1	GO:0003824(catalytic activity);GO:0005575(cellular_component);GO:0009809(lignin biosynthetic process);GO:0016621(cinnamoyl-CoA reductase activity);GO:0050662(coenzyme binding);GO:0050662(coenzyme binding)	00940(Phenylpropanoid biosynthesis);00940(Phenylpropanoid biosynthesis)	K09753	EC:1.2.1.44	cinnamoyl-CoA reductase-like SNL6 [Prunus persica]	4.11418	6.86593	6.36632	14.1512	15.2315	21.7492	0.339249	1.17938e-09	5.53505e-08	down
C.humilis00086	C.humilis00086.1	GO:0009809(lignin biosynthetic process);GO:0016020(membrane);GO:0016709(oxidoreductase activity, acting on paired donors, with incorporation or reduction of molecular oxygen, NAD(P)H as one donor, and incorporation of one atom of oxygen)	00940(Phenylpropanoid biosynthesis);00945(Stilbenoid, diarylheptanoid and gingerol biosynthesis);00941(Flavonoid biosynthesis)	K09754	EC:1.14.13.36	cytochrome P450 98A2 [Prunus persica]	179.533	132.965	161.219	18.3607	3.87888	12.769	13.5315	2.5907e-09	1.13606e-07	up
C.humilis05962	C.humilis05962.1	GO:0004601(peroxidase activity);GO:0005515(protein binding);GO:0005576(extracellular region);GO:0005618(cell wall);GO:0005794(Golgi apparatus);GO:0005829(cytosol);GO:0006979(response to oxidative stress);GO:0009809(lignin biosynthetic process);GO:0010089(xylem development);GO:0020037(heme binding);GO:0042744(hydrogen peroxide catabolic process);GO:0046872(metal ion binding);GO:0048046(apoplast);G…	00940(Phenylpropanoid biosynthesis)	K00430	EC:1.11.1.7	peroxidase 4 [Prunus yedoensis var. nudiflora]	264.604	121.459	189.117	41.2487	41.9556	33.8551	4.91357	6.16722e-09	2.46648e-07	up
C.humilis20989	C.humilis20989.1	GO:0003824(catalytic activity);GO:0005575(cellular_component);GO:0009809(lignin biosynthetic process);GO:0016621(cinnamoyl-CoA reductase activity);GO:0050662(coenzyme binding)	00940(Phenylpropanoid biosynthesis)	K09753	EC:1.2.1.44	cinnamoyl-CoA reductase-like SNL6 [Prunus persica]	5.78504	9.94996	9.61979	21.8674	23.2252	39.2818	0.300503	1.34003e-08	4.90946e-07	down
C.humilis11496	C.humilis11496.1;C.humilis11496.2	GO:0004601(peroxidase activity);GO:0005515(protein binding);GO:0005576(extracellular region);GO:0005618(cell wall);GO:0005794(Golgi apparatus);GO:0005829(cytosol);GO:0006979(response to oxidative stress);GO:0009809(lignin biosynthetic process);GO:0010089(xylem development);GO:0020037(heme binding);GO:0042744(hydrogen peroxide catabolic process);GO:0046872(metal ion binding);GO:0048046(apoplast);G…	00940(Phenylpropanoid biosynthesis);00940(Phenylpropanoid biosynthesis)	K00430	EC:1.11.1.7	PREDICTED: peroxidase 4-like [Prunus mume]	147.56	76.6185	88.0582	14.6299	29.2376	13.3919	5.45303	1.44617e-08	5.27283e-07	up
C.humilis03328	C.humilis03328.1	GO:0005737(cytoplasm);GO:0016740(transferase activity);GO:0016747(transferase activity, transferring acyl groups other than amino-acyl groups)	00940(Phenylpropanoid biosynthesis);00945(Stilbenoid, diarylheptanoid and gingerol biosynthesis);00941(Flavonoid biosynthesis)	K13065	EC:2.3.1.133	PREDICTED: vinorine synthase-like [Prunus mume]	78.1098	81.8324	59.4558	25.3139	24.732	19.8666	3.13818	4.29085e-08	1.39837e-06	up
C.humilis05687	C.humilis05687.1	GO:0004601(peroxidase activity);GO:0020037(heme binding)	00940(Phenylpropanoid biosynthesis)	K00430	EC:1.11.1.7	peroxidase 15 isoform X1 [Prunus persica]	2.37789	2.28763	2.63491	0.502547	0.372269	0.225795	6.63307	6.93176e-08	2.17179e-06	up
C.humilis17496	C.humilis17496.1	GO:0008422(beta-glucosidase activity);GO:1901657(glycosyl compound metabolic process)	00500(Starch and sucrose metabolism);00460(Cyanoamino acid metabolism);00940(Phenylpropanoid biosynthesis)	K05350	EC:3.2.1.21	beta-glucosidase 18-like isoform X1 [Prunus avium]	2.63599	5.96915	3.57004	13.8287	13.6279	13.0462	0.300601	1.00356e-07	2.99944e-06	down
C.humilis07330	C.humilis07330.1	GO:0004601(peroxidase activity);GO:0005576(extracellular region);GO:0005773(vacuole);GO:0005829(cytosol);GO:0006979(response to oxidative stress);GO:0009505(plant-type cell wall);GO:0009809(lignin biosynthetic process);GO:0010228(vegetative to reproductive phase transition of meristem);GO:0020037(heme binding);GO:0042744(hydrogen peroxide catabolic process);GO:0046872(metal ion binding);GO:005511…	00940(Phenylpropanoid biosynthesis)	K00430	EC:1.11.1.7	peroxidase 17 [Prunus persica]	11.4742	9.81795	8.77237	1.6913	4.22377	2.51799	3.56508	1.23184e-07	3.60584e-06	up
C.humilis14288	C.humilis14288.1	GO:0004601(peroxidase activity);GO:0005576(extracellular region);GO:0006979(response to oxidative stress);GO:0020037(heme binding);GO:0042744(hydrogen peroxide catabolic process);GO:0046872(metal ion binding);GO:0055114(oxidation-reduction process)	00940(Phenylpropanoid biosynthesis)	K00430	EC:1.11.1.7	PREDICTED: peroxidase 10-like [Prunus mume]	1.89688	1.30917	1.80915	0.041467	0.121071	0	30.8556	1.35548e-07	3.8925e-06	up
C.humilis07020	C.humilis07020.1	GO:0008422(beta-glucosidase activity);GO:1901657(glycosyl compound metabolic process)	00500(Starch and sucrose metabolism);00460(Cyanoamino acid metabolism);00940(Phenylpropanoid biosynthesis)	K01188	EC:3.2.1.21	PREDICTED: beta-glucosidase 11-like [Prunus mume]	76.6341	32.7669	42.3087	10.9741	12.0634	11.02	4.45452	1.47841e-07	4.22415e-06	up
C.humilis22724	C.humilis22724.1	GO:0005737(cytoplasm);GO:0005829(cytosol);GO:0008270(zinc ion binding);GO:0009809(lignin biosynthetic process);GO:0016491(oxidoreductase activity);GO:0045551(cinnamyl-alcohol dehydrogenase activity);GO:0052747(sinapyl alcohol dehydrogenase activity);GO:0055114(oxidation-reduction process)	00940(Phenylpropanoid biosynthesis)	K00083	EC:1.1.1.195	PREDICTED: cinnamyl alcohol dehydrogenase 1 [Prunus mume]	1.35324	1.1776	1.49507	0.4305	0.559517	0.571898	2.57755	3.07065e-07	7.98052e-06	up
C.humilis03329	C.humilis03329.1	GO:0005737(cytoplasm);GO:0016740(transferase activity);GO:0016747(transferase activity, transferring acyl groups other than amino-acyl groups)	00940(Phenylpropanoid biosynthesis);00945(Stilbenoid, diarylheptanoid and gingerol biosynthesis);00941(Flavonoid biosynthesis)	K13065	EC:2.3.1.133	PREDICTED: vinorine synthase-like [Prunus mume]	12.2897	13.3198	8.62725	3.93323	3.48797	2.92413	3.30939	2.3368e-06	4.6318e-05	up
C.humilis15896	C.humilis15896.1	GO:0008422(beta-glucosidase activity);GO:1901657(glycosyl compound metabolic process)	00500(Starch and sucrose metabolism);00460(Cyanoamino acid metabolism);00940(Phenylpropanoid biosynthesis)	K05350	EC:3.2.1.21	beta-glucosidase 45-like isoform X1 [Prunus avium]	2.29444	3.07576	2.39665	4.21236	6.84436	4.70059	0.492904	3.96087e-06	7.36865e-05	down
C.humilis04029	C.humilis04029.1	GO:0009535(chloroplast thylakoid membrane);GO:0009555(pollen development);GO:0016740(transferase activity);GO:0016747(transferase activity, transferring acyl groups other than amino-acyl groups);GO:0042761(very long-chain fatty acid biosynthetic process);GO:0071555(cell wall organization)	00940(Phenylpropanoid biosynthesis);00945(Stilbenoid, diarylheptanoid and gingerol biosynthesis);00941(Flavonoid biosynthesis)	K13065	EC:2.3.1.133	protein ECERIFERUM 26-like [Prunus yedoensis var. nudiflora]	8.53502	20.3332	17.781	31.5085	50.7231	50.3791	0.351775	4.43713e-06	8.11508e-05	down
C.humilis22726	C.humilis22726.2;C.humilis22726.1	GO:0005737(cytoplasm);GO:0005829(cytosol);GO:0008270(zinc ion binding);GO:0009809(lignin biosynthetic process);GO:0016491(oxidoreductase activity);GO:0045551(cinnamyl-alcohol dehydrogenase activity);GO:0052747(sinapyl alcohol dehydrogenase activity);GO:0055114(oxidation-reduction process);GO:0055114(oxidation-reduction process)	00940(Phenylpropanoid biosynthesis);00940(Phenylpropanoid biosynthesis)	K00083	EC:1.1.1.195	PREDICTED: probable cinnamyl alcohol dehydrogenase 1 [Prunus mume]	89.0439	78.6262	74.9676	30.9553	40.9203	25.1539	2.50066	4.97071e-06	8.90455e-05	up
C.humilis17026	C.humilis17026.1	GO:0005737(cytoplasm);GO:0009735(response to cytokinin);GO:0016740(transferase activity)	00940(Phenylpropanoid biosynthesis);00945(Stilbenoid, diarylheptanoid and gingerol biosynthesis);00941(Flavonoid biosynthesis)	K13065	EC:2.3.1.133	PREDICTED: BAHD acyltransferase At5g47980-like [Prunus mume]	0.191273	0.206967	0.32413	0	0	0	2407.9	5.5675e-06	9.87243e-05	up
C.humilis07331	C.humilis07331.1	GO:0004601(peroxidase activity);GO:0005576(extracellular region);GO:0005773(vacuole);GO:0005829(cytosol);GO:0006979(response to oxidative stress);GO:0009505(plant-type cell wall);GO:0009809(lignin biosynthetic process);GO:0010228(vegetative to reproductive phase transition of meristem);GO:0020037(heme binding);GO:0042744(hydrogen peroxide catabolic process);GO:0046872(metal ion binding);GO:005511…	00940(Phenylpropanoid biosynthesis)	K00430	EC:1.11.1.7	PREDICTED: peroxidase 17-like [Prunus mume]	0.902492	0.045376	1.0685	0	0	0	6721.22	1.00952e-05	0.000165568	up
C.humilis04031	C.humilis04031.1	GO:0009535(chloroplast thylakoid membrane);GO:0009555(pollen development);GO:0016740(transferase activity);GO:0016747(transferase activity, transferring acyl groups other than amino-acyl groups);GO:0042761(very long-chain fatty acid biosynthetic process);GO:0071555(cell wall organization)	00940(Phenylpropanoid biosynthesis);00945(Stilbenoid, diarylheptanoid and gingerol biosynthesis);00941(Flavonoid biosynthesis)	K13065	EC:2.3.1.133	protein ECERIFERUM 26-like [Prunus yedoensis var. nudiflora]	8.83924	22.1652	18.9541	32.7544	54.3358	51.2408	0.361152	1.54023e-05	0.000238327	down
C.humilis20670	C.humilis20670.1	GO:0003824(catalytic activity);GO:0005575(cellular_component);GO:0009809(lignin biosynthetic process);GO:0016621(cinnamoyl-CoA reductase activity);GO:0050662(coenzyme binding)	00940(Phenylpropanoid biosynthesis)	K09753	EC:1.2.1.44	PREDICTED: dihydroflavonol-4-reductase-like [Prunus mume]	5.46733	22.3094	27.636	69.0725	76.8113	130.061	0.200811	1.69926e-05	0.000257841	down
C.humilis09851	C.humilis09851.1	GO:0051213(dioxygenase activity)	00940(Phenylpropanoid biosynthesis)	K06892	EC:1.14.11.-	protein DMR6-LIKE OXYGENASE 2 [Prunus persica]	0.36327	0.293757	0.188149	0	0	0	2817.25	1.72502e-05	0.000261051	up
C.humilis13982	C.humilis13982.1	GO:0008422(beta-glucosidase activity);GO:0009651(response to salt stress);GO:0009725(response to hormone);GO:0019762(glucosinolate catabolic process)	00500(Starch and sucrose metabolism);00460(Cyanoamino acid metabolism);00940(Phenylpropanoid biosynthesis)	K01188	EC:3.2.1.21	PREDICTED: beta-glucosidase 12-like [Prunus mume]	8.53736	2.55558	5.38716	1.00356	0.278241	0.302478	10.4022	2.30494e-05	0.000334547	up
C.humilis07591	C.humilis07591.1	GO:0004601(peroxidase activity);GO:0005515(protein binding);GO:0005576(extracellular region);GO:0006979(response to oxidative stress);GO:0009651(response to salt stress);GO:0020037(heme binding);GO:0042744(hydrogen peroxide catabolic process);GO:0046872(metal ion binding);GO:0055114(oxidation-reduction process)	00940(Phenylpropanoid biosynthesis)	K00430	EC:1.11.1.7	PREDICTED: peroxidase 73-like [Prunus mume]	112.129	45.5655	62.0243	20.5126	22.6305	16.7792	3.66672	2.61468e-05	0.000370971	up
C.humilis02174	C.humilis02174.1	GO:0005737(cytoplasm);GO:0008270(zinc ion binding);GO:0009735(response to cytokinin);GO:0009809(lignin biosynthetic process);GO:0045551(cinnamyl-alcohol dehydrogenase activity);GO:0048046(apoplast);GO:0052747(sinapyl alcohol dehydrogenase activity);GO:0055114(oxidation-reduction process)	00940(Phenylpropanoid biosynthesis)	K00083	EC:1.1.1.195	PREDICTED: probable cinnamyl alcohol dehydrogenase 6 [Prunus mume]	12.8444	33.5369	29.8068	74.5615	60.8647	74.3812	0.363133	5.92066e-05	0.000727355	down
C.humilis17024	C.humilis17024.2;C.humilis17024.1;C.humilis17024.3	GO:0005737(cytoplasm);GO:0009735(response to cytokinin);GO:0016740(transferase activity);GO:0016740(transferase activity)	00940(Phenylpropanoid biosynthesis);00945(Stilbenoid, diarylheptanoid and gingerol biosynthesis);00941(Flavonoid biosynthesis);00941(Flavonoid biosynthesis)	K13065	EC:2.3.1.133	PREDICTED: BAHD acyltransferase At5g47980-like [Prunus mume]	11.7909	21.7902	19.9474	25.3418	39.9629	47.2438	0.475603	8.1234e-05	0.000949681	down
C.humilis17587	C.humilis17587.1	GO:0008422(beta-glucosidase activity);GO:1901657(glycosyl compound metabolic process)	00500(Starch and sucrose metabolism);00460(Cyanoamino acid metabolism);00940(Phenylpropanoid biosynthesis)	K01188	EC:3.2.1.21	putative beta-glucosidase 41 isoform X1 [Prunus yedoensis var. nudiflora]	15.3563	8.26904	7.45622	3.30097	3.9562	2.81055	3.08724	0.00012218	0.00134594	up
C.humilis23670	C.humilis23670.1	GO:0051213(dioxygenase activity)	00940(Phenylpropanoid biosynthesis)	K06892	EC:1.14.11.-	1-aminocyclopropane-1-carboxylate oxidase homolog 1 [Prunus yedoensis var. nudiflora]	54.7458	35.3412	45.1232	15.6594	10.7521	21.1384	2.84355	0.000157738	0.00167274	up
C.humilis08261	C.humilis08261.1	GO:0004601(peroxidase activity);GO:0005515(protein binding);GO:0005576(extracellular region);GO:0005618(cell wall);GO:0005794(Golgi apparatus);GO:0005829(cytosol);GO:0006979(response to oxidative stress);GO:0009809(lignin biosynthetic process);GO:0010089(xylem development);GO:0020037(heme binding);GO:0042744(hydrogen peroxide catabolic process);GO:0046872(metal ion binding);GO:0048046(apoplast);G…	00940(Phenylpropanoid biosynthesis)	K00430	EC:1.11.1.7	cationic peroxidase 1 [Prunus persica]	189.551	173.678	145.584	59.0402	21.4626	19.6398	5.08088	0.000159204	0.00168211	up
C.humilis07439	C.humilis07439.1	GO:0005737(cytoplasm);GO:0008270(zinc ion binding);GO:0009617(response to bacterium);GO:0009626(plant-type hypersensitive response);GO:0009809(lignin biosynthetic process);GO:0045551(cinnamyl-alcohol dehydrogenase activity);GO:0052747(sinapyl alcohol dehydrogenase activity);GO:0055114(oxidation-reduction process)	00940(Phenylpropanoid biosynthesis)	K00083	EC:1.1.1.195	probable mannitol dehydrogenase [Prunus persica]	41.7214	0.228221	10.4306	0.099543	0.171464	0	193.28	0.000206736	0.00208712	up
C.humilis22087	C.humilis22087.1	GO:0051213(dioxygenase activity)	00940(Phenylpropanoid biosynthesis)	K06892	EC:1.14.11.-	hypothetical protein Pyn_24989 [Prunus yedoensis var. nudiflora]	1.50745	1.53244	2.08653	0.339014	0.166624	0.616322	4.56917	0.000307702	0.00288821	up
C.humilis17172	C.humilis17172.1	GO:0051213(dioxygenase activity)	00940(Phenylpropanoid biosynthesis)	K06892	EC:1.14.11.-	protein SRG1-like [Prunus avium]	1.15055	0.426427	1.77651	0.096112	0	0.094385	17.6039	0.000372405	0.00337423	up
C.humilis22166	C.humilis22166.1	GO:0005515(protein binding);GO:0005737(cytoplasm);GO:0005829(cytosol);GO:0009809(lignin biosynthetic process);GO:0009963(positive regulation of flavonoid biosynthetic process);GO:0010252(auxin homeostasis);GO:0016020(membrane);GO:0016740(transferase activity);GO:0047172(shikimate O-hydroxycinnamoyltransferase activity);GO:0047205(quinate O-hydroxycinnamoyltransferase activity);GO:0071555(cell wal…	00940(Phenylpropanoid biosynthesis);00945(Stilbenoid, diarylheptanoid and gingerol biosynthesis);00941(Flavonoid biosynthesis)	K13065	EC:2.3.1.133	PREDICTED: shikimate O-hydroxycinnamoyltransferase-like [Prunus mume]	0.091727	0.304135	0.3371	0.402046	1.85595	2.12931	0.167064	0.000433112	0.00382658	down
C.humilis12227	C.humilis12227.1	GO:0008422(beta-glucosidase activity);GO:0009251(glucan catabolic process)	00500(Starch and sucrose metabolism);00460(Cyanoamino acid metabolism);00940(Phenylpropanoid biosynthesis)	K05349	EC:3.2.1.21	PREDICTED: beta-glucosidase BoGH3B-like isoform X1 [Prunus mume]	4.34385	5.72913	7.77318	1.86195	3.48201	2.37661	2.31151	0.000514076	0.00442152	up
C.humilis21774	C.humilis21774.1	GO:0004601(peroxidase activity);GO:0009505(plant-type cell wall);GO:0009664(plant-type cell wall organization)	00940(Phenylpropanoid biosynthesis)	K00430	EC:1.11.1.7	PREDICTED: peroxidase 12 [Prunus mume]	288.867	170.486	274.053	105.368	47.9589	49.5139	3.61567	0.000854877	0.00670066	up
C.humilis04656	C.humilis04656.1	GO:0005634(nucleus);GO:0009809(lignin biosynthetic process);GO:0016621(cinnamoyl-CoA reductase activity);GO:0055114(oxidation-reduction process)	00940(Phenylpropanoid biosynthesis)	K09753	EC:1.2.1.44	cinnamoyl-CoA reductase-like SNL6 isoform X2 [Prunus persica]	2.67658	10.121	9.02942	18.9806	17.4204	26.5755	0.346589	0.000878754	0.00684765	down
C.humilis11498	C.humilis11498.1	GO:0004601(peroxidase activity);GO:0005515(protein binding);GO:0005576(extracellular region);GO:0005618(cell wall);GO:0005794(Golgi apparatus);GO:0005829(cytosol);GO:0006979(response to oxidative stress);GO:0009809(lignin biosynthetic process);GO:0010089(xylem development);GO:0020037(heme binding);GO:0042744(hydrogen peroxide catabolic process);GO:0046872(metal ion binding);GO:0048046(apoplast);G…	00940(Phenylpropanoid biosynthesis)	K00430	EC:1.11.1.7	PREDICTED: peroxidase 4-like [Prunus mume]	1.14326	0.202332	0.115343	0.00948	0.026592	0.012656	29.9814	0.00090925	0.00702265	up
C.humilis26391	C.humilis26391.1	GO:0003824(catalytic activity);GO:0005575(cellular_component);GO:0009408(response to heat);GO:0009414(response to water deprivation);GO:0009737(response to abscisic acid);GO:0009809(lignin biosynthetic process);GO:0016621(cinnamoyl-CoA reductase activity);GO:0046686(response to cadmium ion);GO:0050662(coenzyme binding)	00940(Phenylpropanoid biosynthesis)	K09753	EC:1.2.1.44	PREDICTED: cinnamoyl-CoA reductase 2-like [Prunus mume]	45.2434	26.4412	26.7928	14.3903	11.3048	14.4125	2.45533	0.00104691	0.00784596	up
C.humilis07059	C.humilis07059.1	GO:0005737(cytoplasm);GO:0008270(zinc ion binding);GO:0009735(response to cytokinin);GO:0009809(lignin biosynthetic process);GO:0045551(cinnamyl-alcohol dehydrogenase activity);GO:0048046(apoplast);GO:0052747(sinapyl alcohol dehydrogenase activity);GO:0055114(oxidation-reduction process)	00940(Phenylpropanoid biosynthesis)	K00083	EC:1.1.1.195	hypothetical protein DVH24_024036 [Malus domestica]	0.058236	1.36333	0.747872	2.21539	5.61604	6.93859	0.146881	0.00118567	0.00864331	down
C.humilis07513	C.humilis07513.1	GO:0003674(molecular_function);GO:0005768(endosome);GO:0005774(vacuolar membrane);GO:0005794(Golgi apparatus);GO:0005802(trans-Golgi network);GO:0005886(plasma membrane);GO:0009535(chloroplast thylakoid membrane);GO:0016020(membrane);GO:0016021(integral component of membrane);GO:0040007(growth);GO:0045489(pectin biosynthetic process)	00500(Starch and sucrose metabolism);00460(Cyanoamino acid metabolism);00940(Phenylpropanoid biosynthesis)	K01188	EC:3.2.1.21	uncharacterized protein At3g49720 [Prunus persica]	6.76004	22.1283	21.599	39.1286	38.3223	50.4664	0.394688	0.00128544	0.0092703	down
C.humilis00313	C.humilis00313.1	GO:0004601(peroxidase activity);GO:0009505(plant-type cell wall);GO:0009664(plant-type cell wall organization)	00940(Phenylpropanoid biosynthesis)	K00430	EC:1.11.1.7	PREDICTED: peroxidase N1-like [Prunus mume]	0.720783	0.508291	0.883436	27.2887	0.2612	1.06896	0.0738153	0.00175885	0.0118448	down
C.humilis15226	C.humilis15226.2;C.humilis15226.1	GO:0004029(aldehyde dehydrogenase (NAD) activity);GO:0004029(aldehyde dehydrogenase (NAD) activity)	00940(Phenylpropanoid biosynthesis);00940(Phenylpropanoid biosynthesis)	K12355	EC:1.2.1.68	aldehyde dehydrogenase family 2 member C4 [Prunus persica];PREDICTED: aldehyde dehydrogenase family 2 member C4 [Prunus mume]	55.2079	40.1741	23.3416	14.4047	19.9227	14.4151	2.43573	0.00183114	0.0122372	up
C.humilis09173	C.humilis09173.1	GO:0005737(cytoplasm);GO:0016740(transferase activity);GO:0016747(transferase activity, transferring acyl groups other than amino-acyl groups)	00940(Phenylpropanoid biosynthesis);00945(Stilbenoid, diarylheptanoid and gingerol biosynthesis);00941(Flavonoid biosynthesis)	K13065	EC:2.3.1.133	PREDICTED: vinorine synthase-like [Prunus mume]	0.08555	0.084643	0.180007	0	0	0	1167.33	0.00233315	0.014881	up
C.humilis21075	C.humilis21075.1	GO:0004601(peroxidase activity);GO:0005576(extracellular region);GO:0006979(response to oxidative stress);GO:0020037(heme binding);GO:0042744(hydrogen peroxide catabolic process);GO:0046872(metal ion binding);GO:0055114(oxidation-reduction process)	00940(Phenylpropanoid biosynthesis)	K00430	EC:1.11.1.7	peroxidase 31 [Prunus avium]	2.08286	10.521	10.7887	19.8602	20.6782	28.2349	0.34014	0.00323149	0.0192222	down
C.humilis05686	C.humilis05686.2;C.humilis05686.1	GO:0004601(peroxidase activity);GO:0020037(heme binding);GO:0020037(heme binding)	00940(Phenylpropanoid biosynthesis);00940(Phenylpropanoid biosynthesis)	K00430	EC:1.11.1.7	PREDICTED: peroxidase A2-like [Prunus mume]	4.62233	8.90486	24.6317	24.7695	34.9741	58.7962	0.321908	0.00433819	0.0240581	down
C.humilis17495	C.humilis17495.1	GO:0004601(peroxidase activity);GO:0009505(plant-type cell wall);GO:0009664(plant-type cell wall organization)	00940(Phenylpropanoid biosynthesis)	K00430	EC:1.11.1.7	PREDICTED: peroxidase 47 [Prunus mume]	19.1757	57.095	59.4058	153.122	88.6	79.9182	0.421827	0.00711353	0.0351498	down
C.humilis08239	C.humilis08239.1	GO:0005515(protein binding);GO:0005737(cytoplasm);GO:0005829(cytosol);GO:0009809(lignin biosynthetic process);GO:0009963(positive regulation of flavonoid biosynthetic process);GO:0010252(auxin homeostasis);GO:0016020(membrane);GO:0016740(transferase activity);GO:0047172(shikimate O-hydroxycinnamoyltransferase activity);GO:0047205(quinate O-hydroxycinnamoyltransferase activity);GO:0071555(cell wal…	00940(Phenylpropanoid biosynthesis);00945(Stilbenoid, diarylheptanoid and gingerol biosynthesis);00941(Flavonoid biosynthesis)	K13065	EC:2.3.1.133	hypothetical protein PRUPE_6G286700 [Prunus persica]	0.251099	0.660368	0.499493	0.772185	2.49029	1.32078	0.307851	0.00799099	0.0384566	down
C.humilis21533	C.humilis21533.1	GO:0051213(dioxygenase activity)	00941(Flavonoid biosynthesis)	K05278	EC:1.14.20.6	protein DMR6-LIKE OXYGENASE 2 [Prunus persica]	2.72251	1.56842	2.88193	11.5945	18.928	23.8435	0.131937	2.08005e-16	3.19246e-14	down
C.humilis14591	C.humilis14591.1	GO:0009416(response to light stimulus);GO:0009813(flavonoid biosynthetic process);GO:0045486(naringenin 3-dioxygenase activity)	00941(Flavonoid biosynthesis)	K00475	EC:1.14.11.9	flavanone 3-hydroxylase [Prunus cerasifera]	126.017	233.849	274.947	815.418	836.506	1132.04	0.228025	9.76639e-12	7.15624e-10	down
C.humilis22096	C.humilis22096.1	GO:0051213(dioxygenase activity)	00941(Flavonoid biosynthesis)	K05278	EC:1.14.20.6	protein DMR6-LIKE OXYGENASE 2 [Prunus persica]	35.9672	24.7616	28.1534	7.8627	10.1919	8.12451	3.39515	1.85759e-11	1.28253e-09	up
C.humilis16800	C.humilis16800.1	GO:0000139(Golgi membrane);GO:0005509(calcium ion binding);GO:0005794(Golgi apparatus);GO:0005887(integral component of plasma membrane);GO:0006623(protein targeting to vacuole);GO:0015031(protein transport);GO:0016021(integral component of membrane);GO:0017119(Golgi transport complex);GO:0030665(clathrin-coated vesicle membrane);GO:0031902(late endosome membrane)	00941(Flavonoid biosynthesis)	K01859	EC:5.5.1.6	vacuolar-sorting receptor 7 isoform X1 [Prunus persica]	40.6223	24.3587	26.5084	4.60734	5.91591	2.85744	6.83743	2.0938e-11	1.42814e-09	up
C.humilis18011	C.humilis18011.1	GO:0051213(dioxygenase activity)	00941(Flavonoid biosynthesis)	K05278	EC:1.14.20.6	hypothetical protein DVH24_017710 [Malus domestica]	64.7762	56.4126	48.0058	19.0929	17.9655	20.3388	2.94778	7.19882e-10	3.57815e-08	up
C.humilis11142	C.humilis11142.1	GO:0005504(fatty acid binding);GO:0005515(protein binding);GO:0005634(nucleus);GO:0005783(endoplasmic reticulum);GO:0006631(fatty acid metabolic process);GO:0009411(response to UV);GO:0009507(chloroplast);GO:0009570(chloroplast stroma);GO:0009705(plant-type vacuole membrane);GO:0009733(response to auxin);GO:0009813(flavonoid biosynthetic process);GO:0010224(response to UV-B);GO:0042406(extrinsic …	00941(Flavonoid biosynthesis)	K01859	EC:5.5.1.6	chalcone isomerase [Prunus cerasifera]	26.0646	48.3727	68.0435	181.047	170.454	274.65	0.22755	1.14281e-08	4.26256e-07	down
C.humilis02003	C.humilis02003.1	GO:0005515(protein binding);GO:0009718(anthocyanin-containing compound biosynthetic process);GO:0042406(extrinsic component of endoplasmic reticulum membrane);GO:0045552(dihydrokaempferol 4-reductase activity);GO:0047890(flavanone 4-reductase activity);GO:0050662(coenzyme binding);GO:0055114(oxidation-reduction process)	00941(Flavonoid biosynthesis)	K13082	EC:1.1.1.219;EC:1.1.1.234	dihydroflavonol 4-reductase [Prunus salicina]	50.2943	126.103	154.641	458.418	440.362	749.257	0.200869	4.30075e-08	1.39959e-06	down
C.humilis11529	C.humilis11529.1	GO:0005504(fatty acid binding);GO:0005783(endoplasmic reticulum);GO:0006631(fatty acid metabolic process);GO:0009507(chloroplast);GO:0009570(chloroplast stroma);GO:0009813(flavonoid biosynthetic process);GO:0045430(chalcone isomerase activity);GO:0080167(response to karrikin)	00941(Flavonoid biosynthesis)	K01859	EC:5.5.1.6	probable chalcone--flavonone isomerase 3 [Prunus avium]	47.7586	198.421	200.483	817.95	828.915	1162.9	0.158968	9.77105e-08	2.93973e-06	down
C.humilis05536	C.humilis05536.4;C.humilis05536.2;C.humilis05536.8;C.humilis05536.5;C.humilis05536.3;C.humilis05536.6;C.humilis05536.1;C.humilis05536.10;C.humilis05536.7	GO:0042803(protein homodimerization activity);GO:0042803(protein homodimerization activity)	00941(Flavonoid biosynthesis);04712(Circadian rhythm - plant);04712(Circadian rhythm - plant)	K00660	EC:2.3.1.74	PREDICTED: polyketide synthase 5 [Prunus mume];polyketide synthase 5-like [Prunus yedoensis var. nudiflora];chalcone synthase isoform X2 [Prunus persica]	70.7597	222.677	239.325	840.905	685.103	1062.06	0.205853	3.607e-07	9.15454e-06	down
C.humilis16795	C.humilis16795.1	GO:0000139(Golgi membrane);GO:0005509(calcium ion binding);GO:0005794(Golgi apparatus);GO:0005887(integral component of plasma membrane);GO:0006623(protein targeting to vacuole);GO:0015031(protein transport);GO:0016021(integral component of membrane);GO:0017119(Golgi transport complex);GO:0030665(clathrin-coated vesicle membrane);GO:0031902(late endosome membrane)	00941(Flavonoid biosynthesis)	K01859	EC:5.5.1.6	vacuolar-sorting receptor 7 isoform X1 [Prunus persica]	6.44006	2.7705	3.5495	0.796694	0.711264	0.408904	6.65674	5.47592e-07	1.30657e-05	up
C.humilis22974	C.humilis22974.1	GO:0005515(protein binding);GO:0005737(cytoplasm);GO:0005783(endoplasmic reticulum);GO:0009058(biosynthetic process);GO:0009699(phenylpropanoid biosynthetic process);GO:0009813(flavonoid biosynthetic process);GO:0010584(pollen exine formation);GO:0016747(transferase activity, transferring acyl groups other than amino-acyl groups);GO:0030639(polyketide biosynthetic process);GO:0080110(sporopolleni…	00941(Flavonoid biosynthesis);04712(Circadian rhythm - plant)	K00660	EC:2.3.1.74	PREDICTED: type III polyketide synthase B [Prunus mume]	0	0	0	0.252762	0.377305	0.256458	0.0003384	2.05628e-06	4.1445e-05	down
C.humilis15945	C.humilis15945.2;C.humilis15945.3;C.humilis15945.1	GO:0009507(chloroplast);GO:0009813(flavonoid biosynthetic process);GO:0009964(negative regulation of flavonoid biosynthetic process);GO:0016491(oxidoreductase activity);GO:0033729(anthocyanidin reductase activity);GO:0050662(coenzyme binding);GO:0055114(oxidation-reduction process);GO:0055114(oxidation-reduction process)	00941(Flavonoid biosynthesis);00941(Flavonoid biosynthesis)	K08695	EC:1.3.1.77	anthocyanidin reductase [Prunus cerasifera]	25.1054	121.945	124.014	434.181	393.557	670.426	0.180931	5.93322e-06	0.000104233	down
C.humilis24514	C.humilis24514.1	GO:0016020(membrane);GO:0016709(oxidoreductase activity, acting on paired donors, with incorporation or reduction of molecular oxygen, NAD(P)H as one donor, and incorporation of one atom of oxygen);GO:0044550(secondary metabolite biosynthetic process)	00941(Flavonoid biosynthesis);00944(Flavone and flavonol biosynthesis)	K05280	EC:1.14.14.82	PREDICTED: flavonoid 3'-monooxygenase [Prunus mume]	83.4893	143.216	159.963	249.799	284.739	431.002	0.400468	6.09322e-06	0.000106549	down
C.humilis25678	C.humilis25678.1	GO:0009718(anthocyanin-containing compound biosynthetic process);GO:0010023(proanthocyanidin biosynthetic process);GO:0051213(dioxygenase activity)	00941(Flavonoid biosynthesis)	K05277	EC:1.14.20.4	anthocyanidin synthase [Prunus salicina var. cordata]	28.2098	197.322	204.986	746.573	892.049	1111.48	0.156546	1.16634e-05	0.000187764	down
C.humilis17157	C.humilis17157.1	GO:0005504(fatty acid binding);GO:0006631(fatty acid metabolic process);GO:0009507(chloroplast);GO:0009570(chloroplast stroma);GO:0016872(intramolecular lyase activity)	00941(Flavonoid biosynthesis)	K01859	EC:5.5.1.6	fatty-acid-binding protein 3, chloroplastic [Prunus persica]	4.30297	6.69621	7.86231	8.61282	18.2825	14.4788	0.455877	0.000149457	0.0015976	down
C.humilis00821	C.humilis00821.1	GO:0045431(flavonol synthase activity)	00941(Flavonoid biosynthesis)	K05278	EC:1.14.20.6	flavonol synthase/flavanone 3-hydroxylase [Prunus persica]	13.6377	89.8804	100.996	200.337	322.538	385.239	0.225208	0.000452211	0.00396601	down
C.humilis00822	C.humilis00822.1	GO:0045431(flavonol synthase activity)	00941(Flavonoid biosynthesis)	K05278	EC:1.14.20.6	flavonol synthase/flavanone 3-hydroxylase [Prunus persica]	0	0	0	0.037629	0.080109	0.397688	0.000582043	0.00123292	0.00894465	down
C.humilis25358	C.humilis25358.1	GO:0009507(chloroplast);GO:0009813(flavonoid biosynthetic process);GO:0009964(negative regulation of flavonoid biosynthetic process);GO:0016491(oxidoreductase activity);GO:0033729(anthocyanidin reductase activity);GO:0050662(coenzyme binding);GO:0055114(oxidation-reduction process)	00941(Flavonoid biosynthesis)	K08695	EC:1.3.1.77	hypothetical protein Pyn_30768 [Prunus yedoensis var. nudiflora]	7.00189	4.38391	6.28752	2.69323	2.85732	1.74186	2.42352	0.00216535	0.0139772	up
C.humilis10118	C.humilis10118.1	GO:0005515(protein binding);GO:0005737(cytoplasm);GO:0005783(endoplasmic reticulum);GO:0009699(phenylpropanoid biosynthetic process);GO:0009813(flavonoid biosynthetic process);GO:0010584(pollen exine formation);GO:0030639(polyketide biosynthetic process);GO:0080110(sporopollenin biosynthetic process);GO:0090439(tetraketide alpha-pyrone synthase activity)	00941(Flavonoid biosynthesis);04712(Circadian rhythm - plant)	K00660	EC:2.3.1.74	PREDICTED: type III polyketide synthase A [Prunus mume]	0.038844	0	0	0.215853	0.096202	0.542699	0.0454447	0.00543548	0.0285869	down
C.humilis24394	C.humilis24394.1	GO:0005737(cytoplasm);GO:0016651(oxidoreductase activity, acting on NAD(P)H);GO:0055114(oxidation-reduction process)	00941(Flavonoid biosynthesis)	K13081	EC:1.17.1.3	leucoanthocyanidin reductase-like isoform X1 [Prunus avium]	5.65518	26.3081	23.1775	40.3094	41.6063	54.7243	0.403548	0.00672954	0.033757	down
C.humilis18014	C.humilis18014.1	GO:0051213(dioxygenase activity)	00941(Flavonoid biosynthesis)	K05278	EC:1.14.20.6	codeine O-demethylase-like isoform X1 [Prunus avium]	1.73972	3.61494	3.35835	2.99389	5.91357	8.71679	0.494377	0.0104077	0.0468513	down
C.humilis02777	C.humilis02777.1	GO:0009813(flavonoid biosynthetic process);GO:0043231(intracellular membrane-bounded organelle);GO:0052696(flavonoid glucuronidation);GO:0080043(quercetin 3-O-glucosyltransferase activity);GO:0080044(quercetin 7-O-glucosyltransferase activity)	00944(Flavone and flavonol biosynthesis)	K22771	EC:2.4.1.-	UDP-glycosyltransferase 89A2-like [Prunus avium]	6.92934	7.69045	6.60537	2.20105	3.75882	2.87454	2.40256	2.50347e-08	8.64228e-07	up
C.humilis20802	C.humilis20802.1	GO:0016420(malonyltransferase activity)	00944(Flavone and flavonol biosynthesis);00943(Isoflavonoid biosynthesis)	K13264	EC:2.3.1.115	phenolic glucoside malonyltransferase 1-like [Prunus avium]	2.45922	3.92724	3.6155	5.42877	10.0339	11.3464	0.373081	3.70658e-07	9.35673e-06	down
C.humilis04752	C.humilis04752.1	GO:0009813(flavonoid biosynthetic process);GO:0043231(intracellular membrane-bounded organelle);GO:0052696(flavonoid glucuronidation);GO:0080043(quercetin 3-O-glucosyltransferase activity);GO:0080044(quercetin 7-O-glucosyltransferase activity)	00944(Flavone and flavonol biosynthesis)	K10757	EC:2.4.1.91	flavonoid 3-O-glucosyltransferase [Prunus persica]	1.36333	14.6478	18.4497	82.3773	182.539	234.68	0.0689773	4.02767e-07	9.96608e-06	down
C.humilis20806	C.humilis20806.1	GO:0016420(malonyltransferase activity)	00944(Flavone and flavonol biosynthesis);00943(Isoflavonoid biosynthesis)	K13264	EC:2.3.1.115	phenolic glucoside malonyltransferase 1 isoform X2 [Prunus persica]	1.09891	1.61142	1.45183	2.25386	4.16415	4.11341	0.395214	6.12203e-07	1.44106e-05	down
C.humilis05378	C.humilis05378.1	GO:0009813(flavonoid biosynthetic process);GO:0043231(intracellular membrane-bounded organelle);GO:0052696(flavonoid glucuronidation);GO:0080043(quercetin 3-O-glucosyltransferase activity);GO:0080044(quercetin 7-O-glucosyltransferase activity)	00944(Flavone and flavonol biosynthesis)	K10757	EC:2.4.1.91	flavonoid 3-O-glucosyltransferase-like [Prunus avium]	1.82589	3.43365	3.63435	4.77129	14.8109	11.6137	0.285098	4.61053e-05	0.000589022	down
C.humilis05380	C.humilis05380.1	GO:0009813(flavonoid biosynthetic process);GO:0043231(intracellular membrane-bounded organelle);GO:0052696(flavonoid glucuronidation);GO:0080043(quercetin 3-O-glucosyltransferase activity);GO:0080044(quercetin 7-O-glucosyltransferase activity)	00944(Flavone and flavonol biosynthesis)	K10757	EC:2.4.1.91	flavonoid 3-O-glucosyltransferase [Prunus persica]	8.81772	25.1655	19.4104	27.5925	75.6189	71.1879	0.306157	0.000120193	0.00132921	down
C.humilis09147	C.humilis09147.1	GO:0033809(anthocyanin 6''-O-malonyltransferase activity)	00944(Flavone and flavonol biosynthesis);00943(Isoflavonoid biosynthesis)	K13264	EC:2.3.1.115	PREDICTED: anthocyanin 5-aromatic acyltransferase-like [Prunus mume]	0.695516	3.06177	3.44737	4.13157	9.71632	7.97523	0.330139	0.00393881	0.0223619	down
C.humilis09118	C.humilis09118.1	GO:0033809(anthocyanin 6''-O-malonyltransferase activity)	00944(Flavone and flavonol biosynthesis);00943(Isoflavonoid biosynthesis)	K13264	EC:2.3.1.115	PREDICTED: anthocyanin 5-aromatic acyltransferase-like [Prunus mume]	0.562064	3.88435	3.39554	4.55072	12.2115	10.7669	0.284861	0.00475374	0.0257466	down
C.humilis20804	C.humilis20804.1	GO:0016420(malonyltransferase activity)	00944(Flavone and flavonol biosynthesis);00943(Isoflavonoid biosynthesis)	K13264	EC:2.3.1.115	PREDICTED: phenolic glucoside malonyltransferase 1-like isoform X1 [Prunus mume]	0.115025	0.127855	0.169352	0.245375	0.4097	0.29921	0.43198	0.00650914	0.0328501	down
C.humilis20805	C.humilis20805.1	GO:0016420(malonyltransferase activity)	00944(Flavone and flavonol biosynthesis);00943(Isoflavonoid biosynthesis)	K13264	EC:2.3.1.115	phenolic glucoside malonyltransferase 2 [Prunus persica]	0.61208	0.75389	0.235596	1.08857	1.43147	1.28586	0.420811	0.00733449	0.0359499	down
C.humilis18736	C.humilis18736.1	GO:0005576(extracellular region);GO:0005615(extracellular space);GO:0009620(response to fungus);GO:0009627(systemic acquired resistance);GO:0009751(response to salicylic acid);GO:0009817(defense response to fungus, incompatible interaction);GO:0009866(induced systemic resistance, ethylene mediated signaling pathway);GO:0009871(jasmonic acid and ethylene-dependent systemic resistance, ethylene med…	00901(Indole alkaloid biosynthesis)	K21026	EC:3.1.1.80	GDSL esterase/lipase 2 [Prunus persica]	3.73301	2.47769	5.13546	0.34706	0.308334	0.135729	14.3418	3.12562e-11	2.04607e-09	up
C.humilis18730	C.humilis18730.1	GO:0005576(extracellular region);GO:0005615(extracellular space);GO:0009620(response to fungus);GO:0009627(systemic acquired resistance);GO:0009751(response to salicylic acid);GO:0009817(defense response to fungus, incompatible interaction);GO:0009866(induced systemic resistance, ethylene mediated signaling pathway);GO:0009871(jasmonic acid and ethylene-dependent systemic resistance, ethylene med…	00901(Indole alkaloid biosynthesis)	K21026	EC:3.1.1.80	hypothetical protein PRUPE_3G033400 [Prunus persica]	0.725259	0.484284	0.828607	0	0	0	6793.83	4.96451e-09	2.05034e-07	up
C.humilis18732	C.humilis18732.1	GO:0005576(extracellular region);GO:0005615(extracellular space);GO:0009620(response to fungus);GO:0009627(systemic acquired resistance);GO:0009751(response to salicylic acid);GO:0009817(defense response to fungus, incompatible interaction);GO:0009866(induced systemic resistance, ethylene mediated signaling pathway);GO:0009871(jasmonic acid and ethylene-dependent systemic resistance, ethylene med…	00901(Indole alkaloid biosynthesis)	K21026	EC:3.1.1.80	GDSL esterase/lipase 2-like [Prunus yedoensis var. nudiflora]	7.18538	4.95798	5.629	0.897457	1.94274	2.02947	3.64961	2.35818e-07	6.34183e-06	up
C.humilis18733	C.humilis18733.1	GO:0005576(extracellular region);GO:0005615(extracellular space);GO:0009620(response to fungus);GO:0009627(systemic acquired resistance);GO:0009751(response to salicylic acid);GO:0009817(defense response to fungus, incompatible interaction);GO:0009866(induced systemic resistance, ethylene mediated signaling pathway);GO:0009871(jasmonic acid and ethylene-dependent systemic resistance, ethylene med…	00901(Indole alkaloid biosynthesis)	K21026	EC:3.1.1.80	GDSL esterase/lipase 2 [Prunus persica]	10.3781	10.5012	10.7567	3.04451	5.37951	5.55276	2.26347	6.93005e-07	1.60302e-05	up
C.humilis04829	C.humilis04829.1	GO:0016298(lipase activity)	00901(Indole alkaloid biosynthesis)	K21026	EC:3.1.1.80	PREDICTED: GDSL esterase/lipase At5g45670-like [Prunus mume]	0	0.118448	0	0.842674	2.23156	1.47177	0.0260554	4.08117e-05	0.0005337	down
C.humilis18725	C.humilis18725.1	GO:0005576(extracellular region);GO:0005615(extracellular space);GO:0009620(response to fungus);GO:0009627(systemic acquired resistance);GO:0009751(response to salicylic acid);GO:0009817(defense response to fungus, incompatible interaction);GO:0009866(induced systemic resistance, ethylene mediated signaling pathway);GO:0009871(jasmonic acid and ethylene-dependent systemic resistance, ethylene med…	00901(Indole alkaloid biosynthesis)	K21026	EC:3.1.1.80	PREDICTED: GDSL esterase/lipase 2-like [Prunus mume]	3.63572	2.62511	3.53051	1.05067	0.546214	0.428653	4.83395	0.000103656	0.00117026	up
C.humilis24956	C.humilis24956.1	GO:0005576(extracellular region);GO:0006631(fatty acid metabolic process);GO:0008126(acetylesterase activity);GO:0016042(lipid catabolic process);GO:0052689(carboxylic ester hydrolase activity)	00901(Indole alkaloid biosynthesis)	K21026	EC:3.1.1.80	PREDICTED: GDSL esterase/lipase At3g48460 [Prunus mume]	0.531202	6.82317	7.49693	14.9119	31.6746	33.6633	0.185063	0.00128556	0.0092703	down
C.humilis17357	C.humilis17357.1	GO:0009813(flavonoid biosynthetic process);GO:0043231(intracellular membrane-bounded organelle);GO:0052696(flavonoid glucuronidation);GO:0080043(quercetin 3-O-glucosyltransferase activity);GO:0080044(quercetin 7-O-glucosyltransferase activity)	00942(Anthocyanin biosynthesis)	K17193	EC:2.4.2.51	UDP-glycosyltransferase 79B3-like [Prunus avium]	9.92174	13.2262	15.3203	14.8777	45.232	46.1613	0.361983	0.000152144	0.00161947	down
C.humilis17361	C.humilis17361.1	GO:0009813(flavonoid biosynthetic process);GO:0043231(intracellular membrane-bounded organelle);GO:0052696(flavonoid glucuronidation);GO:0080043(quercetin 3-O-glucosyltransferase activity);GO:0080044(quercetin 7-O-glucosyltransferase activity)	00942(Anthocyanin biosynthesis)	K17193	EC:2.4.2.51	UDP-glycosyltransferase 79B6-like [Prunus yedoensis var. nudiflora]	4.07443	8.69712	9.52376	11.286	17.9723	20.8588	0.444863	0.000571353	0.00483543	down
C.humilis17356	C.humilis17356.1	GO:0009813(flavonoid biosynthetic process);GO:0043231(intracellular membrane-bounded organelle);GO:0052696(flavonoid glucuronidation);GO:0080043(quercetin 3-O-glucosyltransferase activity);GO:0080044(quercetin 7-O-glucosyltransferase activity)	00942(Anthocyanin biosynthesis)	K17193	EC:2.4.2.51	PREDICTED: UDP-glycosyltransferase 79B6-like [Prunus mume]	15.9548	18.3163	20.422	15.0654	50.8956	44.9599	0.493082	0.00650293	0.03284	down
C.humilis06207	C.humilis06207.1	GO:0005575(cellular_component);GO:0016491(oxidoreductase activity);GO:0046686(response to cadmium ion);GO:0080167(response to karrikin)	00960(Tropane, piperidine and pyridine alkaloid biosynthesis)	K08081	EC:1.1.1.206	tropinone reductase homolog At2g29330-like isoform X3 [Prunus avium]	2.47431	0	0.653324	0	0	0	10425.4	0.00114899	0.00843276	up
C.humilis06205	C.humilis06205.3;C.humilis06205.4;C.humilis06205.5;C.humilis06205.2;C.humilis06205.1	GO:0005575(cellular_component);GO:0016491(oxidoreductase activity);GO:0055114(oxidation-reduction process);GO:0046686(response to cadmium ion);GO:0080167(response to karrikin);GO:0080167(response to karrikin)	00960(Tropane, piperidine and pyridine alkaloid biosynthesis);00960(Tropane, piperidine and pyridine alkaloid biosynthesis)	K08081	EC:1.1.1.206	tropinone reductase homolog At5g06060 isoform X1 [Prunus persica];tropinone reductase homolog At2g29150 isoform X1 [Prunus persica];hypothetical protein PRUPE_6G069100 [Prunus persica]	207.543	111.786	112.637	63.628	61.0081	83.4241	2.07616	0.00731418	0.0358834	up
C.humilis01261	C.humilis01261.2;C.humilis01261.1	GO:0004335(galactokinase activity);GO:0005524(ATP binding);GO:0005534(galactose binding);GO:0005737(cytoplasm);GO:0005829(cytosol);GO:0009506(plasmodesma);GO:0009702(L-arabinokinase activity);GO:0016021(integral component of membrane);GO:0019566(arabinose metabolic process);GO:0019566(arabinose metabolic process)	00520(Amino sugar and nucleotide sugar metabolism);00520(Amino sugar and nucleotide sugar metabolism)	K12446	EC:2.7.1.46	PREDICTED: L-arabinokinase-like [Prunus mume]	11.9207	10.5808	11.1069	3.5251	4.44413	4.09274	2.78632	1.03934e-19	2.51154e-17	up
C.humilis25663	C.humilis25663.1	GO:0005829(cytosol);GO:0005886(plasma membrane);GO:0008830(dTDP-4-dehydrorhamnose 3,5-epimerase activity);GO:0008831(dTDP-4-dehydrorhamnose reductase activity);GO:0009506(plasmodesma);GO:0010253(UDP-rhamnose biosynthetic process);GO:0010489(UDP-4-keto-6-deoxy-glucose-3,5-epimerase activity);GO:0010490(UDP-4-keto-rhamnose-4-keto-reductase activity);GO:0019305(dTDP-rhamnose biosynthetic process);GO…	00520(Amino sugar and nucleotide sugar metabolism);00523(Polyketide sugar unit biosynthesis)	K12451	EC:5.1.3.-;EC:1.1.1.-	PREDICTED: bifunctional dTDP-4-dehydrorhamnose 3,5-epimerase/dTDP-4-dehydrorhamnose reductase [Prunus mume]	43.8619	63.784	63.0898	146.626	168.064	159.63	0.359958	6.4837e-15	7.91813e-13	down
C.humilis12319	C.humilis12319.1	GO:0004128(cytochrome-b5 reductase activity, acting on NAD(P)H);GO:0005515(protein binding);GO:0005737(cytoplasm);GO:0005741(mitochondrial outer membrane);GO:0005783(endoplasmic reticulum);GO:0005886(plasma membrane);GO:0009505(plant-type cell wall);GO:0016021(integral component of membrane);GO:0016491(oxidoreductase activity);GO:0022900(electron transport chain)	00520(Amino sugar and nucleotide sugar metabolism)	K00326	EC:1.6.2.2	NADH--cytochrome b5 reductase 1 [Prunus avium]	27.6073	33.5226	35.4426	49.8282	81.3348	80.1179	0.457081	1.42618e-11	1.02194e-09	down
C.humilis08767	C.humilis08767.1	GO:0003824(catalytic activity);GO:0005737(cytoplasm);GO:0005829(cytosol);GO:0009225(nucleotide-sugar metabolic process);GO:0019853(L-ascorbic acid biosynthetic process);GO:0047918(GDP-mannose 3,5-epimerase activity);GO:0051287(NAD binding)	00053(Ascorbate and aldarate metabolism);00520(Amino sugar and nucleotide sugar metabolism)	K10046	EC:5.1.3.18;EC:5.1.3.-	GDP-mannose 3 5-epimerase 2 [Prunus yedoensis var. nudiflora]	70.1813	138.564	142.587	519.21	379.071	412.056	0.268124	3.56475e-08	1.18382e-06	down
C.humilis19792	C.humilis19792.1	GO:0000032(cell wall mannoprotein biosynthetic process);GO:0004476(mannose-6-phosphate isomerase activity);GO:0005737(cytoplasm);GO:0005975(carbohydrate metabolic process);GO:0006486(protein glycosylation);GO:0008270(zinc ion binding);GO:0009298(GDP-mannose biosynthetic process);GO:0009416(response to light stimulus);GO:0009793(embryo development ending in seed dormancy);GO:0010043(response to zi…	00051(Fructose and mannose metabolism);00520(Amino sugar and nucleotide sugar metabolism)	K01809	EC:5.3.1.8	PREDICTED: mannose-6-phosphate isomerase 1 [Prunus mume]	19.8349	47.1976	42.0124	125.943	106.794	123.707	0.305924	5.99069e-07	1.41406e-05	down
C.humilis10740	C.humilis10740.1	GO:0004568(chitinase activity);GO:0006032(chitin catabolic process);GO:0050832(defense response to fungus)	00520(Amino sugar and nucleotide sugar metabolism)	K01183	EC:3.2.1.14	acidic endochitinase-like [Prunus avium]	99.8643	93.7309	51.204	20.5767	16.6994	28.0878	3.74517	1.45576e-06	3.0421e-05	up
C.humilis15517	C.humilis15517.1	GO:0004568(chitinase activity);GO:0005576(extracellular region);GO:0006032(chitin catabolic process);GO:0008061(chitin binding)	00520(Amino sugar and nucleotide sugar metabolism)	K01183	EC:3.2.1.14	chitotriosidase-1 [Prunus persica]	0.917797	0.149613	0.579791	0	0	0	5490.67	1.7491e-06	3.58258e-05	up
C.humilis04480	C.humilis04480.1	GO:0005737(cytoplasm);GO:0005886(plasma membrane);GO:0006950(response to stress);GO:0009409(response to cold);GO:0016787(hydrolase activity)	00051(Fructose and mannose metabolism);00500(Starch and sucrose metabolism);00520(Amino sugar and nucleotide sugar metabolism)	K00847	EC:2.7.1.4	PREDICTED: universal stress protein A-like protein [Prunus mume]	323.301	220.253	248.874	107.556	109.772	87.1152	2.60288	1.32802e-05	0.000209923	up
C.humilis22490	C.humilis22490.1	NA	00040(Pentose and glucuronate interconversions);00052(Galactose metabolism);00500(Starch and sucrose metabolism);00520(Amino sugar and nucleotide sugar metabolism)	K00963	EC:2.7.7.9	putative nucleotidyltransferase, Ribonuclease H [Rosa chinensis]	2.98914	3.2127	2.44958	0.504711	1.02553	1.15195	3.2255	1.48275e-05	0.000231324	up
C.humilis17179	C.humilis17179.4;C.humilis17179.1;C.humilis17179.5;C.humilis17179.6;C.humilis17179.3;C.humilis17179.2	GO:0003824(catalytic activity);GO:0005829(cytosol);GO:0008460(dTDP-glucose 4,6-dehydratase activity);GO:0009225(nucleotide-sugar metabolic process);GO:0009506(plasmodesma);GO:0009507(chloroplast);GO:0010253(UDP-rhamnose biosynthetic process);GO:0010280(UDP-L-rhamnose synthase activity);GO:0010315(auxin efflux);GO:0016491(oxidoreductase activity);GO:0016853(isomerase activity);GO:0030154(cell diff…	00520(Amino sugar and nucleotide sugar metabolism);00520(Amino sugar and nucleotide sugar metabolism)	K12450	EC:4.2.1.76	trifunctional UDP-glucose 4,6-dehydratase/UDP-4-keto-6-deoxy-D-glucose 3,5-epimerase/UDP-4-keto-L-rhamnose-reductase RHM1 [Prunus avium]	9.48459	11.2882	11.1651	36.8744	22.2333	23.3414	0.387365	1.5818e-05	0.000243508	down
C.humilis14700	C.humilis14700.1	GO:0004568(chitinase activity);GO:0005576(extracellular region);GO:0008061(chitin binding);GO:0016998(cell wall macromolecule catabolic process);GO:0050832(defense response to fungus)	00520(Amino sugar and nucleotide sugar metabolism);04016(MAPK signaling pathway - plant)	K20547	EC:3.2.1.14	endochitinase-like [Prunus avium]	39.9666	15.9654	55.1075	8.72124	3.79334	4.13881	6.66768	2.97665e-05	0.000412535	up
C.humilis12356	C.humilis12356.1	GO:0005576(extracellular region);GO:0005773(vacuole);GO:0009044(xylan 1,4-beta-xylosidase activity);GO:0009505(plant-type cell wall);GO:0016798(hydrolase activity, acting on glycosyl bonds);GO:0045493(xylan catabolic process);GO:0046373(L-arabinose metabolic process);GO:0046556(alpha-L-arabinofuranosidase activity);GO:0048046(apoplast)	00520(Amino sugar and nucleotide sugar metabolism)	K01209	EC:3.2.1.55	alpha-L-arabinofuranosidase 1-like isoform X1 [Prunus avium]	3.66754	2.23426	2.55407	0.167176	0	0	50.5806	3.23906e-05	0.000443759	up
C.humilis25615	C.humilis25615.1	GO:0003978(UDP-glucose 4-epimerase activity);GO:0005794(Golgi apparatus);GO:0005829(cytosol);GO:0005886(plasma membrane);GO:0006012(galactose metabolic process);GO:0033358(UDP-L-arabinose biosynthetic process);GO:0045227(capsule polysaccharide biosynthetic process);GO:0046369(galactose biosynthetic process);GO:0046983(protein dimerization activity);GO:0050373(UDP-arabinose 4-epimerase activity);G…	00052(Galactose metabolism);00520(Amino sugar and nucleotide sugar metabolism)	K01784	EC:5.1.3.2	bifunctional UDP-glucose 4-epimerase and UDP-xylose 4-epimerase 1 [Prunus persica]	76.2384	49.6076	42.5684	20.2798	15.7269	12.9278	3.44162	3.35072e-05	0.000455758	up
C.humilis04833	C.humilis04833.1	GO:0000272(polysaccharide catabolic process);GO:0004568(chitinase activity);GO:0005576(extracellular region);GO:0005618(cell wall);GO:0006032(chitin catabolic process);GO:0006952(defense response);GO:0008061(chitin binding);GO:0009611(response to wounding);GO:0009617(response to bacterium);GO:0009626(plant-type hypersensitive response);GO:0010262(somatic embryogenesis);GO:0016998(cell wall macrom…	00520(Amino sugar and nucleotide sugar metabolism)	K01183	EC:3.2.1.14	endochitinase EP3 [Prunus persica]	4.84658	1.62783	4.93082	0.7471	0.423382	0.776164	5.85891	4.30316e-05	0.000558232	up
C.humilis06651	C.humilis06651.1	GO:0003824(catalytic activity);GO:0005634(nucleus);GO:0005737(cytoplasm);GO:0005829(cytosol);GO:0009226(nucleotide-sugar biosynthetic process);GO:0048040(UDP-glucuronate decarboxylase activity);GO:0048046(apoplast);GO:0050662(coenzyme binding);GO:0071555(cell wall organization)	00520(Amino sugar and nucleotide sugar metabolism)	K12449	NA	UDP-D-apiose/UDP-D-xylose synthase 2 [Prunus avium]	85.442	143.126	131.909	263.532	219.585	249.473	0.492058	4.91199e-05	0.000622286	down
C.humilis20006	C.humilis20006.1	GO:0003824(catalytic activity);GO:0005829(cytosol);GO:0008460(dTDP-glucose 4,6-dehydratase activity);GO:0009225(nucleotide-sugar metabolic process);GO:0009506(plasmodesma);GO:0009507(chloroplast);GO:0010253(UDP-rhamnose biosynthetic process);GO:0010280(UDP-L-rhamnose synthase activity);GO:0010315(auxin efflux);GO:0016491(oxidoreductase activity);GO:0016853(isomerase activity);GO:0030154(cell diff…	00520(Amino sugar and nucleotide sugar metabolism)	K12450	EC:4.2.1.76	trifunctional UDP-glucose 4,6-dehydratase/UDP-4-keto-6-deoxy-D-glucose 3,5-epimerase/UDP-4-keto-L-rhamnose-reductase RHM1 [Prunus persica]	4.06612	15.9661	14.2634	32.0171	44.6837	45.8304	0.279893	5.34025e-05	0.000666138	down
C.humilis12355	C.humilis12355.1;C.humilis12355.2	GO:0005576(extracellular region);GO:0005773(vacuole);GO:0009044(xylan 1,4-beta-xylosidase activity);GO:0009505(plant-type cell wall);GO:0016798(hydrolase activity, acting on glycosyl bonds);GO:0045493(xylan catabolic process);GO:0046373(L-arabinose metabolic process);GO:0046556(alpha-L-arabinofuranosidase activity);GO:0048046(apoplast);GO:0048046(apoplast)	00520(Amino sugar and nucleotide sugar metabolism);00520(Amino sugar and nucleotide sugar metabolism)	K01209	EC:3.2.1.55	alpha-L-arabinofuranosidase 1 isoform X2 [Prunus persica];PREDICTED: alpha-L-arabinofuranosidase 1-like [Prunus mume]	33.5543	26.2395	26.4474	12.7557	14.1815	9.78423	2.34852	8.07697e-05	0.000944739	up
C.humilis24471	C.humilis24471.1	GO:0005794(Golgi apparatus);GO:0005829(cytosol);GO:0009832(plant-type cell wall biogenesis);GO:0033356(UDP-L-arabinose metabolic process);GO:0052691(UDP-arabinopyranose mutase activity)	00520(Amino sugar and nucleotide sugar metabolism)	K13379	EC:2.4.1.-;EC:5.4.99.30	alpha-1,4-glucan-protein synthase [UDP-forming] 2 [Prunus persica]	76.3071	127.581	119.064	277.365	186.86	236.605	0.460814	0.000144916	0.00155713	down
C.humilis26709	C.humilis26709.1	GO:0005576(extracellular region);GO:0005773(vacuole);GO:0009044(xylan 1,4-beta-xylosidase activity);GO:0009505(plant-type cell wall);GO:0016798(hydrolase activity, acting on glycosyl bonds);GO:0045493(xylan catabolic process);GO:0046373(L-arabinose metabolic process);GO:0046556(alpha-L-arabinofuranosidase activity);GO:0048046(apoplast)	00520(Amino sugar and nucleotide sugar metabolism)	K01209	EC:3.2.1.55	alpha-L-arabinofuranosidase 1-like [Prunus yedoensis var. nudiflora]	9.2067	6.55917	8.31189	2.98422	1.18377	1.97269	3.92103	0.000244598	0.00239898	up
C.humilis25606	C.humilis25606.1	NA	00040(Pentose and glucuronate interconversions);00052(Galactose metabolism);00053(Ascorbate and aldarate metabolism);00520(Amino sugar and nucleotide sugar metabolism)	K12447	EC:2.7.7.64	PREDICTED: uncharacterized protein LOC108175054 [Malus domestica]	0.769478	0.787287	0.487972	0.086796	0	0.058248	14.0974	0.000329666	0.00306023	up
C.humilis24523	C.humilis24523.1	GO:0003979(UDP-glucose 6-dehydrogenase activity);GO:0005634(nucleus);GO:0005829(cytosol);GO:0005975(carbohydrate metabolic process);GO:0006024(glycosaminoglycan biosynthetic process);GO:0006065(UDP-glucuronate biosynthetic process)	00040(Pentose and glucuronate interconversions);00053(Ascorbate and aldarate metabolism);00520(Amino sugar and nucleotide sugar metabolism)	K00012	EC:1.1.1.22	PREDICTED: UDP-glucose 6-dehydrogenase 5 [Prunus mume]	0.120896	0.303742	0.773582	31.8713	0.961314	2.0698	0.0343306	0.000572075	0.00483793	down
C.humilis21392	C.humilis21392.2;C.humilis21392.1	GO:0003677(DNA binding);GO:0003700(DNA binding transcription factor activity);GO:0005515(protein binding);GO:0005634(nucleus);GO:0006351(transcription, DNA-templated);GO:0009409(response to cold);GO:0010440(stomatal lineage progression);GO:0045893(positive regulation of transcription, DNA-templated);GO:0046983(protein dimerization activity);GO:0050826(response to freezing);GO:0050826(response to …	00040(Pentose and glucuronate interconversions);00053(Ascorbate and aldarate metabolism);00520(Amino sugar and nucleotide sugar metabolism);00520(Amino sugar and nucleotide sugar metabolism)	K16190	EC:2.7.1.43	transcription factor ICE1 [Prunus avium]	1.85004	4.12221	5.03004	7.92508	8.45141	8.43522	0.443432	0.00084749	0.00664777	down
C.humilis15519	C.humilis15519.1	GO:0004568(chitinase activity);GO:0005576(extracellular region);GO:0006032(chitin catabolic process);GO:0008061(chitin binding)	00520(Amino sugar and nucleotide sugar metabolism)	K01183	EC:3.2.1.14	chitotriosidase-1 [Prunus persica]	0.147442	1.48715	1.90169	6.924	6.5104	5.01595	0.191665	0.000998358	0.00756176	down
C.humilis24009	C.humilis24009.1	GO:0000139(Golgi membrane);GO:0003824(catalytic activity);GO:0005768(endosome);GO:0005794(Golgi apparatus);GO:0005802(trans-Golgi network);GO:0005829(cytosol);GO:0005886(plasma membrane);GO:0008460(dTDP-glucose 4,6-dehydratase activity);GO:0009225(nucleotide-sugar metabolic process);GO:0016020(membrane);GO:0016021(integral component of membrane);GO:0019305(dTDP-rhamnose biosynthetic process);GO:0…	00520(Amino sugar and nucleotide sugar metabolism)	K08678	EC:4.1.1.35	UDP-glucuronic acid decarboxylase 2 [Prunus persica]	26.2231	69.6583	58.8096	88.97	106.469	125.062	0.482655	0.00165037	0.0112814	down
C.humilis14575	C.humilis14575.1	GO:0005525(GTP binding);GO:0005794(Golgi apparatus);GO:0005829(cytosol);GO:0008446(GDP-mannose 4,6-dehydratase activity);GO:0009826(unidimensional cell growth);GO:0019673(GDP-mannose metabolic process);GO:0042351('de novo' GDP-L-fucose biosynthetic process)	00051(Fructose and mannose metabolism);00520(Amino sugar and nucleotide sugar metabolism)	K01711	EC:4.2.1.47	GDP-mannose 4,6 dehydratase 1 [Prunus persica]	20.7314	46.9258	48.7105	93.7137	65.394	79.715	0.487255	0.00338566	0.0198979	down
C.humilis02825	C.humilis02825.1	GO:0005737(cytoplasm);GO:0009295(nucleoid);GO:0009658(chloroplast organization);GO:0009662(etioplast organization);GO:0016301(kinase activity);GO:0042644(chloroplast nucleoid);GO:0042793(plastid transcription)	00051(Fructose and mannose metabolism);00500(Starch and sucrose metabolism);00520(Amino sugar and nucleotide sugar metabolism)	K00847	EC:2.7.1.4	fructokinase-like 2, chloroplastic [Prunus avium]	19.1109	13.6799	13.6761	3.03397	10.2006	8.45606	2.14225	0.0109679	0.0487166	up
C.humilis08760	C.humilis08760.1	GO:0005737(cytoplasm);GO:0005829(cytosol);GO:0016491(oxidoreductase activity);GO:0046686(response to cadmium ion);GO:0055114(oxidation-reduction process)	00053(Ascorbate and aldarate metabolism)	K17744	EC:1.1.1.316	probable aldo-keto reductase 1 [Prunus persica]	23.9512	19.0516	22.7223	3.94996	4.08355	3.39514	5.7509	1.48106e-22	4.5888e-20	up
C.humilis25481	C.humilis25481.1	GO:0005524(ATP binding);GO:0005739(mitochondrion);GO:0005829(cytosol);GO:0009409(response to cold);GO:0009507(chloroplast);GO:0009570(chloroplast stroma);GO:0010319(stromule);GO:0016491(oxidoreductase activity);GO:0016656(monodehydroascorbate reductase (NADH) activity);GO:0046686(response to cadmium ion);GO:0050660(flavin adenine dinucleotide binding);GO:0055114(oxidation-reduction process)	00053(Ascorbate and aldarate metabolism)	K08232	EC:1.6.5.4	hypothetical protein PRUPE_5G106000 [Prunus persica]	18.0559	23.7276	20.3333	40.9478	59.0464	44.9962	0.42842	1.12714e-12	9.77215e-11	down
C.humilis15738	C.humilis15738.1	GO:0000287(magnesium ion binding);GO:0005737(cytoplasm);GO:0006020(inositol metabolic process);GO:0007165(signal transduction);GO:0008934(inositol monophosphate 1-phosphatase activity);GO:0046855(inositol phosphate dephosphorylation)	00053(Ascorbate and aldarate metabolism);00562(Inositol phosphate metabolism);04070(Phosphatidylinositol signaling system)	K10047	EC:3.1.3.25;EC:3.1.3.93	inositol monophosphatase 3 [Prunus persica]	26.9313	30.9525	35.5832	73.5779	58.0354	64.1406	0.477472	4.53533e-06	8.24821e-05	down
C.humilis25710	C.humilis25710.1	GO:0009813(flavonoid biosynthetic process);GO:0043231(intracellular membrane-bounded organelle);GO:0052696(flavonoid glucuronidation);GO:0080043(quercetin 3-O-glucosyltransferase activity);GO:0080044(quercetin 7-O-glucosyltransferase activity)	00053(Ascorbate and aldarate metabolism)	K00423	EC:1.10.3.3	PREDICTED: F-box/FBD/LRR-repeat protein At5g22700-like [Prunus mume]	0	0	0	0.141302	0.479615	0.176791	0.000376077	1.4292e-05	0.000223584	down
C.humilis00623	C.humilis00623.1	GO:0000302(response to reactive oxygen species);GO:0004130(cytochrome-c peroxidase activity);GO:0004601(peroxidase activity);GO:0005515(protein binding);GO:0005634(nucleus);GO:0005737(cytoplasm);GO:0006979(response to oxidative stress);GO:0009507(chloroplast);GO:0009534(chloroplast thylakoid);GO:0009535(chloroplast thylakoid membrane);GO:0009543(chloroplast thylakoid lumen);GO:0009579(thylakoid);…	00053(Ascorbate and aldarate metabolism);00480(Glutathione metabolism)	K00434	EC:1.11.1.11	PREDICTED: thylakoid lumenal 29 kDa protein, chloroplastic [Prunus mume]	53.9773	74.5486	80.7488	22.2008	36.0936	39.285	2.14466	1.99772e-05	0.000295239	up
C.humilis05357	C.humilis05357.1	GO:0005737(cytoplasm);GO:0005829(cytosol);GO:0016491(oxidoreductase activity);GO:0046686(response to cadmium ion);GO:0055114(oxidation-reduction process)	00053(Ascorbate and aldarate metabolism)	K17744	EC:1.1.1.316	perakine reductase [Prunus persica]	0.408597	1.01337	2.45275	2.82011	6.99155	5.62491	0.251009	0.00147717	0.010337	down
C.humilis19282	C.humilis19282.1	GO:0004142(diacylglycerol cholinephosphotransferase activity);GO:0016021(integral component of membrane);GO:0046470(phosphatidylcholine metabolic process)	00053(Ascorbate and aldarate metabolism);00480(Glutathione metabolism)	K21888	EC:1.8.5.1;EC:2.5.1.18	phosphatidylcholine:diacylglycerol cholinephosphotransferase 1-like [Prunus avium]	4.92786	14.1899	11.7978	24.5809	19.2591	25.598	0.445225	0.0021307	0.0138211	down
C.humilis14620	C.humilis14620.1	GO:0005634(nucleus);GO:0007049(cell cycle);GO:0051301(cell division)	00053(Ascorbate and aldarate metabolism);00480(Glutathione metabolism)	K00434	EC:1.11.1.11	protein POLLENLESS 3-LIKE 2 [Prunus yedoensis var. nudiflora]	0.377243	2.31049	2.00554	1.67167	10.404	5.40846	0.268431	0.00934283	0.0430821	down
C.humilis18244	C.humilis18244.1	GO:0004419(hydroxymethylglutaryl-CoA lyase activity);GO:0005739(mitochondrion);GO:0005759(mitochondrial matrix);GO:0006551(leucine metabolic process);GO:0006552(leucine catabolic process);GO:0046951(ketone body biosynthetic process)	00650(Butanoate metabolism);00072(Synthesis and degradation of ketone bodies);00280(Valine, leucine and isoleucine degradation);04146(Peroxisome)	K01640	EC:4.1.3.4	hydroxymethylglutaryl-CoA lyase, mitochondrial [Prunus persica]	20.5432	20.3293	23.4736	44.1689	38.8358	47.5119	0.493012	6.75843e-08	2.12041e-06	down
C.humilis03202	C.humilis03202.1	GO:0003878(ATP citrate synthase activity);GO:0005524(ATP binding);GO:0005737(cytoplasm);GO:0005829(cytosol);GO:0006085(acetyl-CoA biosynthetic process);GO:0006633(fatty acid biosynthetic process);GO:0009346(citrate lyase complex)	00020(Citrate cycle (TCA cycle))	K01648	EC:2.3.3.8	PREDICTED: ATP-citrate synthase alpha chain protein 2 [Prunus mume]	74.2265	107.669	135.53	245.967	221.628	304.966	0.410874	1.35779e-06	2.86295e-05	down
C.humilis22011	C.humilis22011.1	GO:0004742(dihydrolipoyllysine-residue acetyltransferase activity);GO:0005739(mitochondrion);GO:0005886(plasma membrane);GO:0006096(glycolytic process);GO:0009507(chloroplast);GO:0009570(chloroplast stroma);GO:0009793(embryo development ending in seed dormancy);GO:0009941(chloroplast envelope);GO:0022626(cytosolic ribosome)	00010(Glycolysis / Gluconeogenesis);00020(Citrate cycle (TCA cycle));00620(Pyruvate metabolism)	K00627	EC:2.3.1.12	dihydrolipoyllysine-residue acetyltransferase component 5 of pyruvate dehydrogenase complex, chloroplastic [Prunus persica]	3.98395	8.2383	7.93526	11.1388	16.739	19.5036	0.42543	5.09972e-05	0.000641774	down
C.humilis02631	C.humilis02631.1	GO:0004497(monooxygenase activity);GO:0005507(copper ion binding);GO:0009409(response to cold);GO:0009507(chloroplast);GO:0009535(chloroplast thylakoid membrane);GO:0009536(plastid);GO:0009570(chloroplast stroma);GO:0009573(chloroplast ribulose bisphosphate carboxylase complex);GO:0009579(thylakoid);GO:0009637(response to blue light);GO:0009853(photorespiration);GO:0009941(chloroplast envelope);G…	00630(Glyoxylate and dicarboxylate metabolism);00710(Carbon fixation in photosynthetic organisms)	K01602	EC:4.1.1.39	ribulose bisphosphate carboxylase small chain, chloroplastic-like isoform X1 [Prunus avium]	285.294	140.611	125.491	6.04676	11.0426	10.1393	20.2506	1.56904e-26	7.12816e-24	up
C.humilis16472	C.humilis16472.1	GO:0005634(nucleus);GO:0005777(peroxisome);GO:0005829(cytosol);GO:0008891(glycolate oxidase activity);GO:0009506(plasmodesma);GO:0009507(chloroplast);GO:0009570(chloroplast stroma);GO:0009735(response to cytokinin);GO:0009854(oxidative photosynthetic carbon pathway);GO:0010181(FMN binding);GO:0016020(membrane);GO:0016491(oxidoreductase activity);GO:0022626(cytosolic ribosome);GO:0042742(defense r…	00630(Glyoxylate and dicarboxylate metabolism);04146(Peroxisome)	K11517	EC:1.1.3.15	peroxisomal (S)-2-hydroxy-acid oxidase GLO1 isoform X1 [Prunus persica]	1.9421	1.04491	1.30194	0.275877	0.378994	0.609887	3.39111	0.000170375	0.00177526	up
C.humilis25563	C.humilis25563.1	GO:0005524(ATP binding);GO:0005737(cytoplasm);GO:0005739(mitochondrion);GO:0005829(cytosol);GO:0009506(plasmodesma);GO:0009507(chloroplast);GO:0009570(chloroplast stroma);GO:0009735(response to cytokinin);GO:0010030(positive regulation of seed germination);GO:0010214(seed coat development);GO:0016208(AMP binding);GO:0033611(oxalate catabolic process);GO:0046686(response to cadmium ion);GO:0048046…	00630(Glyoxylate and dicarboxylate metabolism)	K22133	EC:6.2.1.8	oxalate--CoA ligase [Prunus persica]	25.0884	23.5644	24.977	242.719	43.5803	61.806	0.211516	0.000370188	0.00336084	down
C.humilis00178	C.humilis00178.1	GO:0005507(copper ion binding);GO:0005794(Golgi apparatus);GO:0005829(cytosol);GO:0008150(biological_process);GO:0008270(zinc ion binding);GO:0009506(plasmodesma);GO:0045735(nutrient reservoir activity)	00630(Glyoxylate and dicarboxylate metabolism)	K01569	EC:4.1.1.2	PREDICTED: glutelin type-A 2-like [Prunus mume]	1.94045	0.348223	1.24546	0.264996	0.112836	0.235696	5.76035	0.00264915	0.0164549	up
C.humilis11678	C.humilis11678.1	GO:0004857(enzyme inhibitor activity)	00040(Pentose and glucuronate interconversions)	K01051	EC:3.1.1.11	21 kDa protein [Prunus persica]	30.1814	25.3075	25.1763	1.97534	5.09487	5.54924	6.39214	8.16303e-14	8.46682e-12	up
C.humilis13664	C.humilis13664.1	GO:0004650(polygalacturonase activity);GO:0005576(extracellular region);GO:0005774(vacuolar membrane);GO:0005975(carbohydrate metabolic process)	00040(Pentose and glucuronate interconversions)	K01213	EC:3.2.1.67	polygalacturonase ADPG2 [Prunus persica]	25.6354	22.8097	23.4972	8.76011	12.5098	10.1635	2.28872	6.288e-11	3.83957e-09	up
C.humilis18482	C.humilis18482.1	GO:0004650(polygalacturonase activity);GO:0005576(extracellular region);GO:0005975(carbohydrate metabolic process);GO:0016829(lyase activity);GO:0071555(cell wall organization)	00040(Pentose and glucuronate interconversions)	K01213	EC:3.2.1.67	PREDICTED: polygalacturonase At1g48100 [Prunus mume]	0.063656	0.044701	0.112809	0.414549	1.35772	1.21457	0.0740468	1.63448e-09	7.45525e-08	down
C.humilis02461	C.humilis02461.1	GO:0030599(pectinesterase activity);GO:0046910(pectinesterase inhibitor activity);GO:0071944(cell periphery)	00040(Pentose and glucuronate interconversions)	K01051	EC:3.1.1.11	pectinesterase [Prunus persica]	229.681	221.517	119.92	38.2845	53.8651	31.3294	4.62523	8.99649e-09	3.42878e-07	up
C.humilis25488	C.humilis25488.1	GO:0004650(polygalacturonase activity);GO:0005576(extracellular region);GO:0005618(cell wall);GO:0005975(carbohydrate metabolic process);GO:0016829(lyase activity)	00040(Pentose and glucuronate interconversions)	K01184	EC:3.2.1.15	probable polygalacturonase [Prunus persica]	6.3843	10.2641	12.9083	20.2946	35.5494	33.1605	0.332081	4.6779e-08	1.50295e-06	down
C.humilis11680	C.humilis11680.1	GO:0004857(enzyme inhibitor activity)	00040(Pentose and glucuronate interconversions)	K01051	EC:3.1.1.11	PREDICTED: 21 kDa protein [Prunus mume]	3.22571	11.6502	10.4624	28.5001	47.8168	55.1332	0.19276	2.59327e-07	6.91387e-06	down
C.humilis02460	C.humilis02460.1	GO:0004857(enzyme inhibitor activity)	00040(Pentose and glucuronate interconversions)	K01051	EC:3.1.1.11	21 kDa protein-like [Prunus avium]	3.02164	6.36891	7.26649	12.7757	38.2336	27.1167	0.213208	2.6749e-07	7.08162e-06	down
C.humilis11757	C.humilis11757.1	GO:0005737(cytoplasm);GO:0005829(cytosol);GO:0005886(plasma membrane);GO:0008270(zinc ion binding);GO:0009506(plasmodesma);GO:0031966(mitochondrial membrane);GO:0055114(oxidation-reduction process)	00040(Pentose and glucuronate interconversions);00051(Fructose and mannose metabolism)	K00008	EC:1.1.1.14	PREDICTED: sorbitol dehydrogenase [Prunus mume]	38.5874	94.9166	77.4707	279.893	234.785	198.661	0.295757	1.89301e-06	3.84688e-05	down
C.humilis15126	C.humilis15126.1	GO:0005576(extracellular region);GO:0005618(cell wall);GO:0005737(cytoplasm);GO:0009505(plant-type cell wall);GO:0009507(chloroplast);GO:0030599(pectinesterase activity);GO:0042545(cell wall modification);GO:0045330(aspartyl esterase activity);GO:0045490(pectin catabolic process)	00040(Pentose and glucuronate interconversions)	K01051	EC:3.1.1.11	PREDICTED: probable pectinesterase 53 [Prunus mume]	0.099502	0.746381	0.648181	3.29104	3.27143	4.64962	0.133255	5.32522e-06	9.47981e-05	down
C.humilis25836	C.humilis25836.1	GO:0005576(extracellular region);GO:0005618(cell wall);GO:0009505(plant-type cell wall);GO:0030599(pectinesterase activity);GO:0042545(cell wall modification);GO:0045330(aspartyl esterase activity);GO:0045490(pectin catabolic process)	00040(Pentose and glucuronate interconversions)	K01051	EC:3.1.1.11	PREDICTED: probable pectinesterase 68 [Prunus mume]	0.106021	0.5379	0.518149	0.350189	89.4903	45.1502	0.00860852	7.46767e-06	0.00012754	down
C.humilis24034	C.humilis24034.1	GO:0030599(pectinesterase activity);GO:0046910(pectinesterase inhibitor activity);GO:0071944(cell periphery)	00040(Pentose and glucuronate interconversions)	K01051	EC:3.1.1.11	pectinesterase [Prunus persica]	0.576233	2.23935	1.50455	6.21319	4.65105	7.31006	0.237706	1.41709e-05	0.000221841	down
C.humilis14818	C.humilis14818.1	GO:0030599(pectinesterase activity);GO:0046910(pectinesterase inhibitor activity);GO:0071944(cell periphery)	00040(Pentose and glucuronate interconversions)	K01051	EC:3.1.1.11	pectin methylesterase 1 [Prunus persica]	5.10275	4.03535	5.69319	1.23984	2.21388	0.955311	3.36384	1.68976e-05	0.000256741	up
C.humilis01543	C.humilis01543.1	GO:0005829(cytosol);GO:0008202(steroid metabolic process);GO:0009611(response to wounding);GO:0010051(xylem and phloem pattern formation);GO:0035671(enone reductase activity);GO:0047787(delta4-3-oxosteroid 5beta-reductase activity);GO:0055114(oxidation-reduction process)	00040(Pentose and glucuronate interconversions)	K01184	EC:3.2.1.15	3-oxo-Delta(4,5)-steroid 5-beta-reductase [Prunus persica]	9.05709	3.44651	6.02192	1.52027	0.787804	0.717812	6.12234	1.91699e-05	0.000284417	up
C.humilis01544	C.humilis01544.1	GO:0005829(cytosol);GO:0008202(steroid metabolic process);GO:0009611(response to wounding);GO:0010051(xylem and phloem pattern formation);GO:0035671(enone reductase activity);GO:0047787(delta4-3-oxosteroid 5beta-reductase activity);GO:0055114(oxidation-reduction process)	00040(Pentose and glucuronate interconversions)	K01184	EC:3.2.1.15	uncharacterized protein LOC18789508 [Prunus persica]	31.9085	22.3325	21.9437	10.1116	11.2648	12.7209	2.23434	2.47419e-05	0.000354838	up
C.humilis05005	C.humilis05005.1	GO:0005576(extracellular region);GO:0016829(lyase activity);GO:0030570(pectate lyase activity);GO:0045490(pectin catabolic process);GO:0046872(metal ion binding)	00040(Pentose and glucuronate interconversions)	K01728	EC:4.2.2.2	probable pectate lyase 8 [Prunus persica]	1.82982	8.86598	7.8116	14.9579	41.8621	33.0732	0.205882	5.36104e-05	0.000667998	down
C.humilis13223	C.humilis13223.1	GO:0004650(polygalacturonase activity);GO:0005576(extracellular region);GO:0005975(carbohydrate metabolic process)	00040(Pentose and glucuronate interconversions)	K01184	EC:3.2.1.15	polygalacturonase-like [Prunus persica]	1.05806	0.778296	1.2529	0.116679	0.349168	0.186688	4.73425	8.13209e-05	0.000950208	up
C.humilis03191	C.humilis03191.1	GO:0004650(polygalacturonase activity);GO:0005576(extracellular region);GO:0005975(carbohydrate metabolic process);GO:0016829(lyase activity);GO:0071555(cell wall organization)	00040(Pentose and glucuronate interconversions)	K01184	EC:3.2.1.15	PREDICTED: polygalacturonase At1g48100 [Prunus mume]	3.3169	11.9336	17.8676	21.8762	51.9402	68.4886	0.232726	0.000342651	0.00316126	down
C.humilis24641	C.humilis24641.1	GO:0030599(pectinesterase activity);GO:0046910(pectinesterase inhibitor activity);GO:0071944(cell periphery)	00040(Pentose and glucuronate interconversions)	K01051	EC:3.1.1.11	PREDICTED: pectinesterase 1 [Prunus mume]	19.7371	12.3472	12.8929	6.01846	7.83223	6.04412	2.26075	0.000558207	0.00474007	up
C.humilis14874	C.humilis14874.1	GO:0003674(molecular_function);GO:0008643(carbohydrate transport);GO:0016021(integral component of membrane)	00040(Pentose and glucuronate interconversions)	K01051	EC:3.1.1.11	uncharacterized protein LOC110765342 [Prunus avium]	1.15753	2.1726	1.44769	2.60355	4.31636	3.62097	0.453266	0.000633963	0.00524799	down
C.humilis14852	C.humilis14852.1	GO:0004857(enzyme inhibitor activity)	00040(Pentose and glucuronate interconversions)	K01051	EC:3.1.1.11	21 kDa protein [Prunus persica]	2.64643	12.6264	10.4523	15.161	39.122	37.2304	0.281108	0.000911557	0.0070333	down
C.humilis14435	C.humilis14435.1	GO:0003674(molecular_function);GO:0008643(carbohydrate transport);GO:0016021(integral component of membrane)	00040(Pentose and glucuronate interconversions)	K01051	EC:3.1.1.11	uncharacterized protein LOC110765342 [Prunus avium]	1.53525	3.94159	3.89762	6.4679	7.38558	7.54035	0.438185	0.000949421	0.00728338	down
C.humilis24926	C.humilis24926.1	GO:0005576(extracellular region);GO:0009624(response to nematode);GO:0016020(membrane);GO:0016829(lyase activity);GO:0030570(pectate lyase activity);GO:0045490(pectin catabolic process);GO:0046872(metal ion binding)	00040(Pentose and glucuronate interconversions)	K01728	EC:4.2.2.2	probable pectate lyase 18 precursor [Prunus mume]	7.24435	21.505	22.2222	36.1193	56.2583	33.0893	0.406255	0.0019062	0.0126606	down
C.humilis08539	C.humilis08539.1	GO:0030599(pectinesterase activity);GO:0046910(pectinesterase inhibitor activity);GO:0071944(cell periphery)	00040(Pentose and glucuronate interconversions)	K01051	EC:3.1.1.11	putative pectinesterase/pectinesterase inhibitor 28 [Prunus persica]	0.121987	0.17691	0.063614	0.723714	0.132143	1.34527	0.164694	0.00267397	0.0165728	down
C.humilis09574	C.humilis09574.1	GO:0030599(pectinesterase activity);GO:0046910(pectinesterase inhibitor activity);GO:0071944(cell periphery)	00040(Pentose and glucuronate interconversions)	K01051	EC:3.1.1.11	PREDICTED: probable pectinesterase/pectinesterase inhibitor 25 [Prunus mume]	0	0	0.02973	0.028353	0.157597	0.633495	0.0362807	0.00643072	0.0325767	down
C.humilis05501	C.humilis05501.1	GO:0005576(extracellular region);GO:0005618(cell wall);GO:0009505(plant-type cell wall);GO:0030599(pectinesterase activity);GO:0042545(cell wall modification);GO:0045330(aspartyl esterase activity);GO:0045490(pectin catabolic process)	00040(Pentose and glucuronate interconversions)	K01051	EC:3.1.1.11	PREDICTED: probable pectinesterase 29 [Prunus mume]	0	0	0	0.206706	0.035539	0.110125	0.000851378	0.00743758	0.0363634	down
C.humilis14821	C.humilis14821.1	GO:0030599(pectinesterase activity);GO:0046910(pectinesterase inhibitor activity);GO:0071944(cell periphery)	00040(Pentose and glucuronate interconversions)	K01051	EC:3.1.1.11	PREDICTED: pectinesterase [Prunus mume]	0	0.30927	0.145745	1.84889	0.408538	1.65627	0.116262	0.00768674	0.0373405	down
C.humilis24008	C.humilis24008.1	GO:0004857(enzyme inhibitor activity)	00040(Pentose and glucuronate interconversions)	K01051	EC:3.1.1.11	21 kDa protein [Prunus persica]	0.790108	1.28644	1.96052	2.36454	1.65481	12.3552	0.246546	0.00856937	0.0404853	down
C.humilis18828	C.humilis18828.1	GO:0004650(polygalacturonase activity);GO:0005576(extracellular region);GO:0005975(carbohydrate metabolic process);GO:0009505(plant-type cell wall);GO:0016021(integral component of membrane);GO:0016829(lyase activity);GO:0031225(anchored component of membrane);GO:0046658(anchored component of plasma membrane);GO:0071555(cell wall organization)	00040(Pentose and glucuronate interconversions)	K01213	EC:3.2.1.67	putative polygalacturonase [Prunus yedoensis var. nudiflora]	0.175356	0.14571	0.110455	0.397055	0.282204	0.368071	0.41202	0.00911239	0.0422424	down
C.humilis05595	C.humilis05595.2	GO:0003863(3-methyl-2-oxobutanoate dehydrogenase (2-methylpropanoyl-transferring) activity);GO:0005739(mitochondrion);GO:0005759(mitochondrial matrix);GO:0007584(response to nutrient);GO:0009083(branched-chain amino acid catabolic process);GO:0055114(oxidation-reduction process)	00640(Propanoate metabolism);00280(Valine, leucine and isoleucine degradation)	K00167	EC:1.2.4.4	PREDICTED: 2-oxoisovalerate dehydrogenase subunit beta 1, mitochondrial [Prunus mume]	23.8724	19.142	24.3881	6.39384	9.44384	7.10303	2.93812	1.48083e-11	1.05222e-09	up
C.humilis15814	C.humilis15814.1	GO:0009409(response to cold);GO:0009414(response to water deprivation);GO:0009534(chloroplast thylakoid);GO:0009651(response to salt stress);GO:0044183(protein binding involved in protein folding);GO:0061077(chaperone-mediated protein folding)	00640(Propanoate metabolism);00410(beta-Alanine metabolism);04146(Peroxisome)	K01578	EC:4.1.1.9	chaperonin-like RBCX protein 1, chloroplastic [Prunus persica]	35.1913	31.0334	29.0228	8.87743	8.10091	6.04558	4.13689	2.46581e-10	1.34387e-08	up
C.humilis00725	C.humilis00725.1;C.humilis00725.2;C.humilis00725.3	GO:0003989(acetyl-CoA carboxylase activity);GO:0004075(biotin carboxylase activity);GO:0005524(ATP binding);GO:0005737(cytoplasm);GO:0005829(cytosol);GO:0005886(plasma membrane);GO:0009631(cold acclimation);GO:0009735(response to cytokinin);GO:0009793(embryo development ending in seed dormancy);GO:0009933(meristem structural organization);GO:0010072(primary shoot apical meristem specification);GO…	00620(Pyruvate metabolism);00640(Propanoate metabolism);00061(Fatty acid biosynthesis);00254(Aflatoxin biosynthesis);00254(Aflatoxin biosynthesis)	K11262	EC:6.4.1.2;EC:6.3.4.14	acetyl-CoA carboxylase 1 [Prunus persica]	11.6119	26.5019	28.7845	96.9102	81.0218	130.29	0.217046	4.36843e-09	1.83757e-07	down
C.humilis10972	C.humilis10972.1	GO:0003860(3-hydroxyisobutyryl-CoA hydrolase activity);GO:0005777(peroxisome);GO:0006574(valine catabolic process);GO:0006635(fatty acid beta-oxidation);GO:0009409(response to cold);GO:0009733(response to auxin)	00640(Propanoate metabolism);00280(Valine, leucine and isoleucine degradation);00410(beta-Alanine metabolism)	K05605	EC:3.1.2.4	3-hydroxyisobutyryl-CoA hydrolase 1-like [Prunus avium]	1.76273	3.81378	1.66267	7.33781	14.9954	7.55539	0.242205	1.44528e-06	3.02575e-05	down
C.humilis18984	C.humilis18984.1	GO:0004470(malic enzyme activity);GO:0004471(malate dehydrogenase (decarboxylating) (NAD+) activity);GO:0004473(malate dehydrogenase (decarboxylating) (NADP+) activity);GO:0006090(pyruvate metabolic process);GO:0006108(malate metabolic process);GO:0006633(fatty acid biosynthetic process);GO:0008270(zinc ion binding);GO:0008948(oxaloacetate decarboxylase activity);GO:0009507(chloroplast);GO:001665…	00620(Pyruvate metabolism);00710(Carbon fixation in photosynthetic organisms)	K00029	EC:1.1.1.40	NADP-dependent malic enzyme [Prunus persica]	65.66	65.733	79.0401	174.758	164.066	169.662	0.413842	1.78578e-11	1.23671e-09	down
C.humilis14109	C.humilis14109.1	GO:0000287(magnesium ion binding);GO:0004743(pyruvate kinase activity);GO:0005737(cytoplasm);GO:0005829(cytosol);GO:0006096(glycolytic process);GO:0016020(membrane);GO:0016301(kinase activity);GO:0030955(potassium ion binding);GO:0046686(response to cadmium ion)	00010(Glycolysis / Gluconeogenesis);00620(Pyruvate metabolism);00230(Purine metabolism)	K00873	EC:2.7.1.40	pyruvate kinase 1, cytosolic [Prunus persica]	18.7369	24.5943	25.0058	54.4731	49.5246	66.2043	0.401505	1.42803e-10	8.27492e-09	down
C.humilis01356	C.humilis01356.1;C.humilis01356.2	GO:0004470(malic enzyme activity);GO:0004471(malate dehydrogenase (decarboxylating) (NAD+) activity);GO:0004473(malate dehydrogenase (decarboxylating) (NADP+) activity);GO:0005829(cytosol);GO:0006090(pyruvate metabolic process);GO:0006108(malate metabolic process);GO:0008948(oxaloacetate decarboxylase activity);GO:0009507(chloroplast);GO:0016652(oxidoreductase activity, acting on NAD(P)H, NAD(P) …	00620(Pyruvate metabolism);00710(Carbon fixation in photosynthetic organisms);00710(Carbon fixation in photosynthetic organisms)	K00029	EC:1.1.1.40	PREDICTED: NADP-dependent malic enzyme isoform X1 [Prunus mume]	5.84298	10.7147	11.8547	22.5348	31.1844	36.0148	0.316629	7.52412e-09	2.9366e-07	down
C.humilis18536	C.humilis18536.1;C.humilis18536.2	GO:0019172(glyoxalase III activity);GO:0019243(methylglyoxal catabolic process to D-lactate via S-lactoyl-glutathione);GO:0019243(methylglyoxal catabolic process to D-lactate via S-lactoyl-glutathione)	00620(Pyruvate metabolism);00620(Pyruvate metabolism)	K18881	EC:4.2.1.130	PREDICTED: protein DJ-1 homolog D-like [Prunus mume]	7.41437	19.4114	17.7299	40.6774	76.9074	61.962	0.248156	8.14305e-08	2.50636e-06	down
C.humilis15153	C.humilis15153.1	GO:0004470(malic enzyme activity);GO:0004471(malate dehydrogenase (decarboxylating) (NAD+) activity);GO:0004473(malate dehydrogenase (decarboxylating) (NADP+) activity);GO:0005737(cytoplasm);GO:0005829(cytosol);GO:0006090(pyruvate metabolic process);GO:0006108(malate metabolic process);GO:0008948(oxaloacetate decarboxylase activity);GO:0009507(chloroplast);GO:0016652(oxidoreductase activity, acti…	00620(Pyruvate metabolism);00710(Carbon fixation in photosynthetic organisms)	K00029	EC:1.1.1.40	PREDICTED: NADP-dependent malic enzyme [Prunus mume]	206.636	158.288	175.676	61.8467	102.246	57.03	2.44479	3.77408e-05	0.00050251	up
C.humilis15848	C.humilis15848.1	GO:0004674(protein serine/threonine kinase activity);GO:0005634(nucleus);GO:0005737(cytoplasm);GO:0006897(endocytosis);GO:0008360(regulation of cell shape);GO:0016055(Wnt signaling pathway);GO:0018105(peptidyl-serine phosphorylation)	00620(Pyruvate metabolism)	K01759	EC:4.4.1.5	putative lactoylglutathione lyase [Prunus persica]	1518.21	1076.32	1166.52	3002.51	2676.29	2159.08	0.479855	9.05459e-05	0.00103981	down
C.humilis18895	C.humilis18895.1	GO:0004565(beta-galactosidase activity);GO:0005618(cell wall);GO:0005773(vacuole)	00052(Galactose metabolism);00600(Sphingolipid metabolism);00531(Glycosaminoglycan degradation);00604(Glycosphingolipid biosynthesis - ganglio series);00511(Other glycan degradation)	K12309	EC:3.2.1.23	beta-galactosidase protein 2 [Prunus persica]	51.6017	62.8119	54.3203	16.1594	27.1008	23.2468	2.53708	4.30433e-13	4.04021e-11	up
C.humilis15040	C.humilis15040.1	GO:0004565(beta-galactosidase activity);GO:0005618(cell wall);GO:0005773(vacuole)	00052(Galactose metabolism);00600(Sphingolipid metabolism);00531(Glycosaminoglycan degradation);00604(Glycosphingolipid biosynthesis - ganglio series);00511(Other glycan degradation)	K12309	EC:3.2.1.23	beta-galactosidase [Prunus persica]	36.8666	17.0028	15.4556	2.36126	4.3146	2.48683	7.56601	1.6656e-10	9.52998e-09	up
C.humilis25788	C.humilis25788.1	GO:0000139(Golgi membrane);GO:0000325(plant-type vacuole);GO:0004553(hydrolase activity, hydrolyzing O-glycosyl compounds);GO:0004564(beta-fructofuranosidase activity);GO:0004575(sucrose alpha-glucosidase activity);GO:0005773(vacuole);GO:0005774(vacuolar membrane);GO:0005775(vacuolar lumen);GO:0005789(endoplasmic reticulum membrane);GO:0005985(sucrose metabolic process);GO:0009505(plant-type cell…	00052(Galactose metabolism);00500(Starch and sucrose metabolism)	K01193	EC:3.2.1.26	PREDICTED: acid beta-fructofuranosidase-like [Prunus mume]	0.287773	0.359699	0.374906	0.780901	1.02686	1.12014	0.349185	2.80668e-10	1.50718e-08	down
C.humilis18874	C.humilis18874.1	GO:0004553(hydrolase activity, hydrolyzing O-glycosyl compounds);GO:0004564(beta-fructofuranosidase activity);GO:0004575(sucrose alpha-glucosidase activity);GO:0005515(protein binding);GO:0005576(extracellular region);GO:0005618(cell wall);GO:0005886(plasma membrane);GO:0005975(carbohydrate metabolic process);GO:0009611(response to wounding);GO:0048046(apoplast);GO:0050832(defense response to fun…	00052(Galactose metabolism);00500(Starch and sucrose metabolism)	K01193	EC:3.2.1.26	PREDICTED: beta-fructofuranosidase, insoluble isoenzyme CWINV1-like [Prunus mume]	40.845	6.36379	16.4218	1.27397	0.588309	0.740411	24.448	5.44958e-10	2.76929e-08	up
C.humilis08696	C.humilis08696.2	GO:0000035(acyl binding);GO:0000036(acyl carrier activity);GO:0005829(cytosol);GO:0006633(fatty acid biosynthetic process);GO:0009245(lipid A biosynthetic process);GO:0009507(chloroplast);GO:0031177(phosphopantetheine binding)	00010(Glycolysis / Gluconeogenesis);00030(Pentose phosphate pathway);00051(Fructose and mannose metabolism);00052(Galactose metabolism);03018(RNA degradation)	K00850	EC:2.7.1.11	acyl carrier protein 1, chloroplastic isoform X2 [Prunus persica]	4.03049	5.12468	5.7428	8.48858	10.3071	11.4936	0.491857	7.81121e-09	3.04343e-07	down
C.humilis11519	C.humilis11519.1	GO:0009505(plant-type cell wall)	00052(Galactose metabolism);00561(Glycerolipid metabolism);00600(Sphingolipid metabolism);00603(Glycosphingolipid biosynthesis - globo and isoglobo series)	K07407	EC:3.2.1.22	alpha-galactosidase 3 [Prunus persica]	15.7494	12.0537	15.0452	5.56346	7.36813	7.4046	2.107	2.89475e-07	7.58412e-06	up
C.humilis05848	C.humilis05848.1	GO:0003676(nucleic acid binding);GO:0004553(hydrolase activity, hydrolyzing O-glycosyl compounds);GO:0004857(enzyme inhibitor activity);GO:0005737(cytoplasm);GO:0005975(carbohydrate metabolic process);GO:0046872(metal ion binding);GO:0047274(galactinol-sucrose galactosyltransferase activity)	00052(Galactose metabolism)	K06617	EC:2.4.1.82	probable galactinol--sucrose galactosyltransferase 1 [Prunus avium]	31.2793	24.5399	30.9962	9.34367	4.45009	6.06922	4.37071	3.43693e-06	6.53852e-05	up
C.humilis11668	C.humilis11668.3;C.humilis11668.4;C.humilis11668.2	GO:0000325(plant-type vacuole);GO:0004553(hydrolase activity, hydrolyzing O-glycosyl compounds);GO:0004575(sucrose alpha-glucosidase activity);GO:0005773(vacuole);GO:0005775(vacuolar lumen);GO:0005975(carbohydrate metabolic process);GO:0005985(sucrose metabolic process);GO:0009617(response to bacterium);GO:0009738(abscisic acid-activated signaling pathway);GO:0016021(integral component of membran…	00052(Galactose metabolism);00500(Starch and sucrose metabolism);00500(Starch and sucrose metabolism)	K01193	EC:3.2.1.26	PREDICTED: beta-fructofuranosidase, soluble isoenzyme I-like [Prunus mume]	0.448301	3.65783	4.90136	17.0786	22.9196	38.0633	0.11539	9.08193e-06	0.000151688	down
C.humilis16606	C.humilis16606.1	GO:0005576(extracellular region);GO:0005737(cytoplasm);GO:0009055(electron transfer activity);GO:0016614(oxidoreductase activity, acting on CH-OH group of donors);GO:0050660(flavin adenine dinucleotide binding);GO:0055114(oxidation-reduction process)	00052(Galactose metabolism);00500(Starch and sucrose metabolism)	K01187	EC:3.2.1.20	PREDICTED: tetrahydrocannabinolic acid synthase-like [Prunus mume]	4.51305	12.5753	11.3861	64.3679	25.3467	34.7211	0.228829	3.05199e-05	0.000421179	down
C.humilis13258	C.humilis13258.1	GO:0003824(catalytic activity);GO:0004553(hydrolase activity, hydrolyzing O-glycosyl compounds);GO:0005575(cellular_component);GO:0005975(carbohydrate metabolic process);GO:0030246(carbohydrate binding)	00052(Galactose metabolism);00500(Starch and sucrose metabolism)	K01187	EC:3.2.1.20	PREDICTED: sulfoquinovosidase-like [Prunus mume]	37.1941	34.24	25.787	12.711	18.6185	12.4433	2.22104	7.5111e-05	0.000890938	up
C.humilis14538	C.humilis14538.1	GO:0004565(beta-galactosidase activity);GO:0005618(cell wall);GO:0005773(vacuole)	00052(Galactose metabolism);00600(Sphingolipid metabolism);00531(Glycosaminoglycan degradation);00604(Glycosphingolipid biosynthesis - ganglio series);00511(Other glycan degradation)	K12309	EC:3.2.1.23	PREDICTED: beta-galactosidase 3 [Prunus mume]	2.35757	15.4364	15.3464	37.755	35.5155	50.1352	0.268548	0.00116846	0.00854523	down
C.humilis00597	C.humilis00597.1	GO:0005345(purine nucleobase transmembrane transporter activity);GO:0006863(purine nucleobase transport);GO:0009507(chloroplast);GO:0016020(membrane);GO:0016021(integral component of membrane)	00010(Glycolysis / Gluconeogenesis);00030(Pentose phosphate pathway);00051(Fructose and mannose metabolism);00052(Galactose metabolism);03018(RNA degradation)	K00850	EC:2.7.1.11	PREDICTED: purine permease 3-like [Prunus mume]	8.88149	3.32654	1.89331	0.366914	1.84571	0.418702	5.35902	0.00326526	0.0193614	up
C.humilis07364	C.humilis07364.1	GO:0003872(6-phosphofructokinase activity);GO:0005524(ATP binding);GO:0005945(6-phosphofructokinase complex);GO:0006002(fructose 6-phosphate metabolic process);GO:0006096(glycolytic process);GO:0009507(chloroplast);GO:0046872(metal ion binding)	00010(Glycolysis / Gluconeogenesis);00030(Pentose phosphate pathway);00051(Fructose and mannose metabolism);00052(Galactose metabolism);03018(RNA degradation)	K00850	EC:2.7.1.11	PREDICTED: ATP-dependent 6-phosphofructokinase 5, chloroplastic [Prunus mume]	9.7313	6.66213	8.39203	4.50036	3.90359	3.57555	2.06899	0.00326589	0.0193614	up
C.humilis23022	C.humilis23022.1	GO:0004565(beta-galactosidase activity);GO:0005618(cell wall);GO:0005773(vacuole)	00052(Galactose metabolism);00600(Sphingolipid metabolism);00531(Glycosaminoglycan degradation);00604(Glycosphingolipid biosynthesis - ganglio series);00511(Other glycan degradation)	K12309	EC:3.2.1.23	PREDICTED: beta-galactosidase 11 [Prunus mume]	0	0	0	0.038156	0.04226	0.029748	0.00272321	0.00479543	0.0259353	down
C.humilis16644	C.humilis16644.1	GO:0004553(hydrolase activity, hydrolyzing O-glycosyl compounds);GO:0005576(extracellular region);GO:0005773(vacuole);GO:0005829(cytosol);GO:0005975(carbohydrate metabolic process);GO:0009505(plant-type cell wall);GO:0030246(carbohydrate binding);GO:0048046(apoplast)	00052(Galactose metabolism);00500(Starch and sucrose metabolism)	K01187	EC:3.2.1.20	alpha-glucosidase-like isoform X1 [Prunus avium]	2.09425	3.92673	3.15443	1.55929	1.30747	1.51196	2.09545	0.00533581	0.0281867	up
C.humilis01073	C.humilis01073.1	GO:0003674(molecular_function);GO:0005886(plasma membrane);GO:0008150(biological_process);GO:0016021(integral component of membrane)	00052(Galactose metabolism);00500(Starch and sucrose metabolism)	K01193	EC:3.2.1.26	PREDICTED: putative UPF0481 protein At3g02645 [Prunus mume]	0.665195	3.32557	4.99187	7.70838	8.99714	11.0915	0.32315	0.00572468	0.0297293	down
C.humilis18509	C.humilis18509.1	GO:0004553(hydrolase activity, hydrolyzing O-glycosyl compounds);GO:0004564(beta-fructofuranosidase activity);GO:0004575(sucrose alpha-glucosidase activity);GO:0005515(protein binding);GO:0005576(extracellular region);GO:0005618(cell wall);GO:0005886(plasma membrane);GO:0005975(carbohydrate metabolic process);GO:0009611(response to wounding);GO:0048046(apoplast);GO:0050832(defense response to fun…	00052(Galactose metabolism);00500(Starch and sucrose metabolism)	K01193	EC:3.2.1.26	beta-fructofuranosidase, insoluble isoenzyme CWINV1 [Prunus persica]	4.29358	13.4042	19.2642	30.3913	25.586	34.7961	0.40719	0.00574629	0.0298143	down
C.humilis22295	C.humilis22295.1	GO:0004565(beta-galactosidase activity);GO:0005618(cell wall);GO:0005773(vacuole)	00052(Galactose metabolism);00600(Sphingolipid metabolism);00531(Glycosaminoglycan degradation);00604(Glycosphingolipid biosynthesis - ganglio series);00511(Other glycan degradation)	K12309	EC:3.2.1.23	beta-galactosidase 3 [Prunus persica]	0.087879	1.26483	1.10914	0.857755	7.9657	4.95441	0.178682	0.0069715	0.0345824	down
C.humilis13480	C.humilis13480.1	GO:0005618(cell wall);GO:0005773(vacuole);GO:0008810(cellulase activity);GO:0030247(polysaccharide binding);GO:0046658(anchored component of plasma membrane)	00500(Starch and sucrose metabolism)	K19891	EC:3.2.1.39	glucan endo-1,3-beta-glucosidase, basic isoform-like [Prunus persica]	33.9789	48.5494	48.3794	6.01209	9.33287	9.2912	5.31364	8.98415e-28	4.85893e-25	up
C.humilis06145	C.humilis06145.1	GO:0005737(cytoplasm);GO:0005980(glycogen catabolic process);GO:0008184(glycogen phosphorylase activity);GO:0030170(pyridoxal phosphate binding)	00500(Starch and sucrose metabolism)	K00688	EC:2.4.1.1	PREDICTED: alpha-glucan phosphorylase, H isozyme [Prunus mume]	100.48	103.679	109.051	22.6472	20.4026	25.1696	4.5912	1.19875e-25	4.95082e-23	up
C.humilis25987	C.humilis25987.1	GO:0000024(maltose biosynthetic process);GO:0005983(starch catabolic process);GO:0009409(response to cold);GO:0009507(chloroplast);GO:0009570(chloroplast stroma);GO:0016161(beta-amylase activity);GO:0102229(amylopectin maltohydrolase activity)	00500(Starch and sucrose metabolism)	K01177	EC:3.2.1.2	beta-amylase 3, chloroplastic [Prunus persica]	425.14	313.955	229.6	27.787	26.3312	22.1221	12.7058	1.42119e-25	5.76469e-23	up
C.humilis13470	C.humilis13470.1	GO:0005618(cell wall);GO:0005773(vacuole);GO:0008810(cellulase activity);GO:0030247(polysaccharide binding);GO:0046658(anchored component of plasma membrane)	00500(Starch and sucrose metabolism)	K19891	EC:3.2.1.39	PREDICTED: glucan endo-1,3-beta-glucosidase, basic isoform-like [Prunus mume]	80.9831	34.4151	103.65	0.853285	2.61856	2.88212	34.4743	1.61111e-21	4.63245e-19	up
C.humilis20470	C.humilis20470.1;C.humilis20470.3;C.humilis20470.2;C.humilis20470.5;C.humilis20470.4	GO:0000272(polysaccharide catabolic process);GO:0005576(extracellular region);GO:0009507(chloroplast);GO:0016161(beta-amylase activity);GO:0102229(amylopectin maltohydrolase activity);GO:0102229(amylopectin maltohydrolase activity)	00500(Starch and sucrose metabolism);00500(Starch and sucrose metabolism)	K01177	EC:3.2.1.2	pentatricopeptide repeat-containing protein At3g26782, mitochondrial [Prunus persica]	0.913002	0.957046	1.17061	2.47528	3.75601	2.8536	0.334694	2.44646e-16	3.63212e-14	down
C.humilis18065	C.humilis18065.1	GO:0004553(hydrolase activity, hydrolyzing O-glycosyl compounds);GO:0030247(polysaccharide binding);GO:0046658(anchored component of plasma membrane)	00500(Starch and sucrose metabolism)	K19891	EC:3.2.1.39	glucan endo-1,3-beta-glucosidase [Prunus persica]	63.4489	7.33813	75.8955	0.342932	0.685527	0.861348	77.6178	2.53586e-16	3.69097e-14	up
C.humilis13473	C.humilis13473.2;C.humilis13473.1	GO:0005618(cell wall);GO:0005773(vacuole);GO:0008810(cellulase activity);GO:0030247(polysaccharide binding);GO:0046658(anchored component of plasma membrane);GO:0046658(anchored component of plasma membrane)	00500(Starch and sucrose metabolism);00500(Starch and sucrose metabolism)	K19892	EC:3.2.1.39	PREDICTED: glucan endo-1,3-beta-glucosidase, basic isoform-like [Prunus mume];glucan endo-1,3-beta-glucosidase, basic isoform-like [Prunus avium]	249.744	64.0015	277.634	2.83737	8.75486	7.81569	30.4711	2.9393e-16	4.17818e-14	up
C.humilis16357	C.humilis16357.1;C.humilis16357.2	GO:0003825(alpha,alpha-trehalose-phosphate synthase (UDP-forming) activity);GO:0005576(extracellular region);GO:0005618(cell wall);GO:0005737(cytoplasm);GO:0005773(vacuole);GO:0005991(trehalose metabolic process);GO:0005992(trehalose biosynthetic process);GO:0009793(embryo development ending in seed dormancy);GO:0009832(plant-type cell wall biogenesis);GO:0010182(sugar mediated signaling pathway)…	00500(Starch and sucrose metabolism);00500(Starch and sucrose metabolism)	K16055	EC:2.4.1.15;EC:3.1.3.12	alpha,alpha-trehalose-phosphate synthase [UDP-forming] 1-like [Prunus avium]	22.4953	31.7604	27.1759	7.1984	8.09325	10.3399	3.17701	2.04264e-14	2.31993e-12	up
C.humilis18069	C.humilis18069.1	GO:0004553(hydrolase activity, hydrolyzing O-glycosyl compounds);GO:0030247(polysaccharide binding);GO:0046658(anchored component of plasma membrane)	00500(Starch and sucrose metabolism)	K19891	EC:3.2.1.39	glucan endo-1,3-beta-glucosidase [Prunus persica]	96.2405	19.9209	81.849	3.453	2.99548	1.3896	25.2626	6.42744e-12	4.78686e-10	up
C.humilis16490	C.humilis16490.1	GO:0004553(hydrolase activity, hydrolyzing O-glycosyl compounds);GO:0030247(polysaccharide binding);GO:0046658(anchored component of plasma membrane)	00500(Starch and sucrose metabolism)	K19891	EC:3.2.1.39	PREDICTED: PLASMODESMATA CALLOSE-BINDING PROTEIN 2-like [Prunus mume]	28.5044	13.3247	12.2	1.16132	0.352655	1.51972	17.8096	2.93745e-10	1.5663e-08	up
C.humilis24772	C.humilis24772.1	GO:0003825(alpha,alpha-trehalose-phosphate synthase (UDP-forming) activity);GO:0004805(trehalose-phosphatase activity);GO:0005634(nucleus);GO:0005737(cytoplasm);GO:0005992(trehalose biosynthetic process);GO:0016757(transferase activity, transferring glycosyl groups);GO:0016791(phosphatase activity);GO:0070413(trehalose metabolism in response to stress)	00500(Starch and sucrose metabolism)	K16055	EC:2.4.1.15;EC:3.1.3.12	PREDICTED: probable alpha,alpha-trehalose-phosphate synthase [UDP-forming] 9 [Prunus mume]	10.5657	1.5763	7.15188	0.439778	0.273741	0.4345	16.8062	6.24031e-09	2.49119e-07	up
C.humilis11667	C.humilis11667.2;C.humilis11667.1	GO:0004805(trehalose-phosphatase activity);GO:0005634(nucleus);GO:0005992(trehalose biosynthetic process);GO:0005992(trehalose biosynthetic process)	00500(Starch and sucrose metabolism);00500(Starch and sucrose metabolism)	K01087	EC:3.1.3.12	trehalose-phosphate phosphatase A isoform X1 [Prunus persica];hypothetical protein Pyn_31271 [Prunus yedoensis var. nudiflora]	8.64233	16.2886	13.9503	80.4509	48.8151	46.8551	0.220764	1.37308e-08	5.01438e-07	down
C.humilis02238	C.humilis02238.1	GO:0003844(1,4-alpha-glucan branching enzyme activity);GO:0005982(starch metabolic process);GO:0009501(amyloplast)	00500(Starch and sucrose metabolism)	K00700	EC:2.4.1.18	PREDICTED: 1,4-alpha-glucan-branching enzyme 1, chloroplastic/amyloplastic-like [Prunus mume]	66.1375	68.5658	57.4579	26.3224	25.7408	23.6935	2.53656	3.17774e-08	1.0729e-06	up
C.humilis24036	C.humilis24036.1	GO:0005982(starch metabolic process);GO:0005985(sucrose metabolic process);GO:0005986(sucrose biosynthetic process);GO:0008194(UDP-glycosyltransferase activity);GO:0009414(response to water deprivation);GO:0009507(chloroplast);GO:0010431(seed maturation);GO:0010555(response to mannitol);GO:0016157(sucrose synthase activity);GO:0016757(transferase activity, transferring glycosyl groups)	00500(Starch and sucrose metabolism)	K00695	EC:2.4.1.13	PREDICTED: sucrose synthase 3 [Prunus mume]	202.289	137.504	188.612	54.007	56.5989	40.0819	3.50662	3.73222e-08	1.23044e-06	up
C.humilis07242	C.humilis07242.1	GO:0004338(glucan exo-1,3-beta-glucosidase activity);GO:0005576(extracellular region);GO:0006073(cellular glucan metabolic process);GO:0009251(glucan catabolic process);GO:0009277(fungal-type cell wall);GO:0009986(cell surface);GO:0031505(fungal-type cell wall organization)	00500(Starch and sucrose metabolism)	K01210	EC:3.2.1.58	PREDICTED: probable glucan 1,3-beta-glucosidase A [Prunus mume]	0.704809	0.070985	0.817672	0	0	0	5311.55	3.14126e-07	8.12685e-06	up
C.humilis07252	C.humilis07252.1	GO:0004805(trehalose-phosphatase activity);GO:0005634(nucleus);GO:0005730(nucleolus);GO:0005737(cytoplasm);GO:0005992(trehalose biosynthetic process);GO:0046686(response to cadmium ion)	00500(Starch and sucrose metabolism)	K01087	EC:3.1.3.12	probable trehalose-phosphate phosphatase J [Prunus persica]	2.03072	4.51525	2.37309	15.8564	12.819	9.24567	0.235201	3.46525e-07	8.82434e-06	down
C.humilis03282	C.humilis03282.2;C.humilis03282.1	GO:0004553(hydrolase activity, hydrolyzing O-glycosyl compounds);GO:0005975(carbohydrate metabolic process);GO:0009507(chloroplast);GO:0009507(chloroplast)	00500(Starch and sucrose metabolism);00500(Starch and sucrose metabolism)	K01179	EC:3.2.1.4	PREDICTED: uncharacterized protein LOC103321869 [Prunus mume]	52.4099	29.2751	29.8789	9.98325	11.2434	7.80779	3.84246	5.26068e-07	1.26051e-05	up
C.humilis02459	C.humilis02459.1	GO:0004553(hydrolase activity, hydrolyzing O-glycosyl compounds);GO:0005576(extracellular region);GO:0008810(cellulase activity);GO:0009507(chloroplast);GO:0030245(cellulose catabolic process);GO:0042547(cell wall modification involved in multidimensional cell growth)	00500(Starch and sucrose metabolism)	K01179	EC:3.2.1.4	endoglucanase 8 [Prunus persica]	0.463377	2.22734	2.3847	4.09307	34.5639	31.9878	0.0718442	9.05308e-07	2.00625e-05	down
C.humilis21514	C.humilis21514.1	GO:0005515(protein binding);GO:0005739(mitochondrion);GO:0008150(biological_process);GO:0010449(root meristem growth)	00500(Starch and sucrose metabolism)	K01176	EC:3.2.1.1	PREDICTED: pentatricopeptide repeat-containing protein At3g26540 [Prunus mume]	4.58864	4.30761	4.82733	1.96744	2.63573	2.0635	2.05854	2.01368e-06	4.06945e-05	up
C.humilis13476	C.humilis13476.1	GO:0005618(cell wall);GO:0005773(vacuole);GO:0008810(cellulase activity);GO:0030247(polysaccharide binding);GO:0046658(anchored component of plasma membrane)	00500(Starch and sucrose metabolism)	K19893	EC:3.2.1.39	glucan endo-1,3-beta-glucosidase, basic isoform-like [Prunus avium]	10.828	1.82127	10.8667	0	0.356469	0.444322	29.3659	1.39562e-05	0.000218782	up
C.humilis06785	C.humilis06785.1	GO:0004553(hydrolase activity, hydrolyzing O-glycosyl compounds);GO:0030247(polysaccharide binding);GO:0046658(anchored component of plasma membrane)	00500(Starch and sucrose metabolism)	K19891	EC:3.2.1.39	PREDICTED: glucan endo-1,3-beta-glucosidase 14 isoform X1 [Prunus mume]	151.453	132.607	135.703	59.9444	41.3295	38.6861	2.99917	2.53778e-05	0.000361869	up
C.humilis03019	C.humilis03019.1	GO:0004556(alpha-amylase activity);GO:0005509(calcium ion binding);GO:0005576(extracellular region);GO:0005983(starch catabolic process);GO:0009507(chloroplast);GO:0009570(chloroplast stroma);GO:0103025(alpha-amylase activity (releasing maltohexaose))	00500(Starch and sucrose metabolism)	K01176	EC:3.2.1.1	PREDICTED: alpha-amylase 3, chloroplastic [Prunus mume]	76.3583	68.1138	61.6399	31.519	28.8827	23.8915	2.44518	2.66674e-05	0.00037671	up
C.humilis18070	C.humilis18070.1	GO:0004553(hydrolase activity, hydrolyzing O-glycosyl compounds);GO:0030247(polysaccharide binding);GO:0046658(anchored component of plasma membrane)	00500(Starch and sucrose metabolism)	K19891	EC:3.2.1.39	glucan endo-1,3-beta-glucosidase-like [Prunus avium]	2.75322	1.26009	2.07699	0.360985	0.126575	0.065606	11.0099	4.17492e-05	0.000544394	up
C.humilis10830	C.humilis10830.1	GO:0005515(protein binding);GO:0005634(nucleus);GO:0005737(cytoplasm);GO:0005874(microtubule);GO:0005886(plasma membrane)	00500(Starch and sucrose metabolism)	K01087	EC:3.1.3.12	protein KINESIN LIGHT CHAIN-RELATED 1 [Prunus persica]	4.49812	12.7344	10.5698	18.7287	29.9129	27.3704	0.365762	7.81651e-05	0.000919006	down
C.humilis24081	C.humilis24081.1	GO:0004553(hydrolase activity, hydrolyzing O-glycosyl compounds);GO:0005768(endosome);GO:0005769(early endosome);GO:0005794(Golgi apparatus);GO:0005802(trans-Golgi network);GO:0005886(plasma membrane);GO:0008810(cellulase activity);GO:0009504(cell plate);GO:0009735(response to cytokinin);GO:0009826(unidimensional cell growth);GO:0016021(integral component of membrane);GO:0030244(cellulose biosynt…	00500(Starch and sucrose metabolism)	K01179	EC:3.2.1.4	PREDICTED: endoglucanase 9-like [Prunus mume]	2.10635	5.22185	4.40952	7.07097	10.936	11.1223	0.402953	8.42487e-05	0.000979881	down
C.humilis11242	C.humilis11242.1	GO:0004553(hydrolase activity, hydrolyzing O-glycosyl compounds);GO:0030247(polysaccharide binding);GO:0046658(anchored component of plasma membrane)	00500(Starch and sucrose metabolism)	K19891	EC:3.2.1.39	glucan endo-1,3-beta-glucosidase [Prunus persica]	52.7366	75.9551	146.43	1798.47	138.357	412.74	0.117095	0.000142599	0.00153805	down
C.humilis20271	C.humilis20271.1	GO:0004553(hydrolase activity, hydrolyzing O-glycosyl compounds);GO:0030247(polysaccharide binding);GO:0046658(anchored component of plasma membrane)	00500(Starch and sucrose metabolism)	K19891	EC:3.2.1.39	PREDICTED: glucan endo-1,3-beta-glucosidase 4 [Prunus mume]	0.815044	3.31443	3.16127	4.72439	13.1768	16.4378	0.212317	0.000158565	0.00167838	down
C.humilis20361	C.humilis20361.1	GO:0004553(hydrolase activity, hydrolyzing O-glycosyl compounds);GO:0005576(extracellular region);GO:0008810(cellulase activity);GO:0030245(cellulose catabolic process);GO:0071555(cell wall organization)	00500(Starch and sucrose metabolism)	K01179	EC:3.2.1.4	endoglucanase 11 [Prunus avium]	0.609622	5.69263	3.661	20.2403	13.5591	17.9728	0.192444	0.000244141	0.00239553	down
C.humilis18580	C.humilis18580.1	GO:0004553(hydrolase activity, hydrolyzing O-glycosyl compounds);GO:0030247(polysaccharide binding);GO:0046658(anchored component of plasma membrane)	00500(Starch and sucrose metabolism)	K19891	EC:3.2.1.39	glucan endo-1,3-beta-glucosidase 2 [Prunus persica]	0.341451	1.14296	1.03121	1.79138	3.29764	2.70577	0.322731	0.000389807	0.0035042	down
C.humilis18856	C.humilis18856.1	GO:0005516(calmodulin binding);GO:0005634(nucleus);GO:0005737(cytoplasm)	00500(Starch and sucrose metabolism)	K01214	EC:3.2.1.68	PREDICTED: IQ domain-containing protein IQM1-like [Prunus mume]	0.120045	0.187266	0.132588	0	0	0	1466.33	0.000412461	0.00366265	up
C.humilis25343	C.humilis25343.1	GO:0004553(hydrolase activity, hydrolyzing O-glycosyl compounds);GO:0005576(extracellular region);GO:0008810(cellulase activity);GO:0030245(cellulose catabolic process);GO:0030246(carbohydrate binding);GO:0071555(cell wall organization)	00500(Starch and sucrose metabolism)	K01179	EC:3.2.1.4	PREDICTED: endoglucanase 6 [Prunus mume]	4.49226	26.6076	29.8632	56.8684	80.1044	110.675	0.246168	0.000627646	0.00520898	down
C.humilis23323	C.humilis23323.1	GO:0004553(hydrolase activity, hydrolyzing O-glycosyl compounds);GO:0030247(polysaccharide binding);GO:0046658(anchored component of plasma membrane)	00500(Starch and sucrose metabolism)	K19892	EC:3.2.1.39	probable glucan endo-1,3-beta-glucosidase A6 [Prunus persica]	6.35496	20.5983	18.1168	34.7685	34.7156	42.6033	0.402097	0.000948934	0.00728211	down
C.humilis15845	C.humilis15845.1	GO:0004553(hydrolase activity, hydrolyzing O-glycosyl compounds);GO:0030247(polysaccharide binding);GO:0046658(anchored component of plasma membrane)	00500(Starch and sucrose metabolism)	K19891	EC:3.2.1.39	PREDICTED: glucan endo-1,3-beta-glucosidase 1 [Prunus mume]	2.99115	9.85354	10.959	11.9433	30.1027	33.8122	0.313792	0.0010375	0.00779066	down
C.humilis19499	C.humilis19499.1	GO:0003825(alpha,alpha-trehalose-phosphate synthase (UDP-forming) activity);GO:0004805(trehalose-phosphatase activity);GO:0005634(nucleus);GO:0005829(cytosol);GO:0005992(trehalose biosynthetic process);GO:0016757(transferase activity, transferring glycosyl groups);GO:0016791(phosphatase activity);GO:0070413(trehalose metabolism in response to stress)	00500(Starch and sucrose metabolism)	K16055	EC:2.4.1.15;EC:3.1.3.12	PREDICTED: probable alpha,alpha-trehalose-phosphate synthase [UDP-forming] 7 [Prunus mume]	0.355027	0.527334	0.917282	8.24009	0.750372	1.84425	0.1661	0.00125515	0.00908857	down
C.humilis07805	C.humilis07805.1	GO:0000209(protein polyubiquitination);GO:0043161(proteasome-mediated ubiquitin-dependent protein catabolic process);GO:0061630(ubiquitin protein ligase activity)	00500(Starch and sucrose metabolism)	K01176	EC:3.2.1.1	hypothetical protein PRUPE_6G245100 [Prunus persica]	4.30958	5.95448	5.56678	4.73527	22.8642	16.0963	0.362297	0.00181149	0.0121273	down
C.humilis18576	C.humilis18576.1	GO:0004553(hydrolase activity, hydrolyzing O-glycosyl compounds);GO:0030247(polysaccharide binding);GO:0046658(anchored component of plasma membrane)	00500(Starch and sucrose metabolism)	K19891	EC:3.2.1.39	glucan endo-1,3-beta-glucosidase 2 [Prunus persica]	1.1054	4.50038	3.01904	5.53086	8.35079	8.51273	0.385134	0.00240056	0.0152272	down
C.humilis25472	C.humilis25472.1	GO:0004553(hydrolase activity, hydrolyzing O-glycosyl compounds);GO:0005576(extracellular region);GO:0008810(cellulase activity);GO:0030245(cellulose catabolic process);GO:0071555(cell wall organization)	00500(Starch and sucrose metabolism)	K01179	EC:3.2.1.4	PREDICTED: endoglucanase-like [Prunus mume]	0.244469	0.031779	0.068383	0	0	0	1148.77	0.00267097	0.0165587	up
C.humilis14057	C.humilis14057.2	GO:0005515(protein binding);GO:0005524(ATP binding);GO:0005634(nucleus);GO:0006351(transcription, DNA-templated);GO:0006355(regulation of transcription, DNA-templated);GO:0008285(negative regulation of cell proliferation);GO:0009624(response to nematode);GO:0043565(sequence-specific DNA binding);GO:0044212(transcription regulatory region DNA binding);GO:0048364(root development);GO:0048366(leaf d…	00500(Starch and sucrose metabolism)	K00700	EC:2.4.1.18	growth-regulating factor 3 [Prunus persica]	0.037816	0.016071	0.034575	0.02323	0.397968	0.476065	0.0985909	0.00387485	0.0220429	down
C.humilis02422	C.humilis02422.1	GO:0003825(alpha,alpha-trehalose-phosphate synthase (UDP-forming) activity);GO:0004805(trehalose-phosphatase activity);GO:0005737(cytoplasm);GO:0005739(mitochondrion);GO:0005992(trehalose biosynthetic process);GO:0016757(transferase activity, transferring glycosyl groups);GO:0070413(trehalose metabolism in response to stress)	00500(Starch and sucrose metabolism)	K16055	EC:2.4.1.15;EC:3.1.3.12	PREDICTED: alpha,alpha-trehalose-phosphate synthase [UDP-forming] 6 [Prunus mume]	21.817	17.6337	16.7287	10.5887	7.19992	5.98926	2.36267	0.00485397	0.0261979	up
C.humilis05481	C.humilis05481.1	GO:0004553(hydrolase activity, hydrolyzing O-glycosyl compounds);GO:0030247(polysaccharide binding);GO:0046658(anchored component of plasma membrane)	00500(Starch and sucrose metabolism)	K19891	EC:3.2.1.39	PREDICTED: PLASMODESMATA CALLOSE-BINDING PROTEIN 3 [Prunus mume]	0.658828	1.74267	1.19173	1.17395	5.10089	4.84732	0.323069	0.0048546	0.0261979	down
C.humilis07580	C.humilis07580.2;C.humilis07580.1	GO:0004553(hydrolase activity, hydrolyzing O-glycosyl compounds);GO:0030247(polysaccharide binding);GO:0046658(anchored component of plasma membrane);GO:0046658(anchored component of plasma membrane)	00500(Starch and sucrose metabolism);00500(Starch and sucrose metabolism)	K19891	EC:3.2.1.39	PREDICTED: glucan endo-1,3-beta-glucosidase 12 [Prunus mume]	0.899062	2.09744	1.91953	1.35494	9.79438	5.26233	0.299546	0.00507426	0.0271412	down
C.humilis16459	C.humilis16459.1	GO:0004553(hydrolase activity, hydrolyzing O-glycosyl compounds);GO:0030247(polysaccharide binding);GO:0046658(anchored component of plasma membrane)	00500(Starch and sucrose metabolism)	K19892	EC:3.2.1.39	glucan endo-1,3-beta-glucosidase 14 [Prunus persica]	0.159325	0.34854	0.44538	0.859407	0.551845	1.11529	0.377292	0.00538901	0.0284017	down
C.humilis22632	C.humilis22632.2;C.humilis22632.1;C.humilis22632.3	GO:0004556(alpha-amylase activity);GO:0005983(starch catabolic process);GO:0005987(sucrose catabolic process);GO:0005987(sucrose catabolic process)	00500(Starch and sucrose metabolism);00500(Starch and sucrose metabolism)	K01176	EC:3.2.1.1	PREDICTED: alpha-amylase-like [Prunus mume]	23.5375	6.95093	18.5951	6.32694	6.86708	4.63812	2.75253	0.00779245	0.0377094	up
C.humilis22249	C.humilis22249.1	GO:0004553(hydrolase activity, hydrolyzing O-glycosyl compounds);GO:0005576(extracellular region);GO:0005975(carbohydrate metabolic process);GO:0008810(cellulase activity);GO:0030245(cellulose catabolic process);GO:0071555(cell wall organization)	00500(Starch and sucrose metabolism)	K01179	EC:3.2.1.4	PREDICTED: endoglucanase 24-like [Prunus mume]	2.35086	7.48537	7.31553	9.47393	10.1911	20.3029	0.429138	0.00804715	0.0386647	down
C.humilis01586	C.humilis01586.1	GO:0005739(mitochondrion);GO:0005747(mitochondrial respiratory chain complex I);GO:0006970(response to osmotic stress);GO:0008137(NADH dehydrogenase (ubiquinone) activity);GO:0009631(cold acclimation);GO:0022900(electron transport chain);GO:0050897(cobalt ion binding)	00190(Oxidative phosphorylation)	K03937	NA	uncharacterized protein LOC18790586 [Prunus persica]	1.2045	0.97054	0.833643	2.40549	2.7147	2.68752	0.385347	2.1975e-09	9.76836e-08	down
C.humilis08327	C.humilis08327.1	GO:0003993(acid phosphatase activity);GO:0016311(dephosphorylation)	00190(Oxidative phosphorylation);04145(Phagosome)	K02150	NA	acid phosphatase 1 [Prunus yedoensis var. nudiflora]	1.72057	4.02935	5.16773	16.6659	16.7594	11.7388	0.241733	1.34168e-06	2.83499e-05	down
C.humilis21019	C.humilis21019.1;C.humilis21019.3;C.humilis21019.2	GO:0005887(integral component of plasma membrane);GO:0008553(proton-exporting ATPase activity, phosphorylative mechanism);GO:0043231(intracellular membrane-bounded organelle);GO:0051453(regulation of intracellular pH);GO:1902600(proton transmembrane transport);GO:1902600(proton transmembrane transport)	00190(Oxidative phosphorylation);00190(Oxidative phosphorylation)	K01535	EC:3.6.3.6	PREDICTED: plasma membrane ATPase 1-like [Prunus mume]	32.0479	14.0806	19.7077	6.78257	6.11082	5.7205	3.53694	1.80441e-05	0.00027072	up
C.humilis18785	C.humilis18785.1	GO:0000325(plant-type vacuole);GO:0005773(vacuole);GO:0005774(vacuolar membrane);GO:0005794(Golgi apparatus);GO:0005829(cytosol);GO:0005886(plasma membrane);GO:0015991(ATP hydrolysis coupled proton transport);GO:0016469(proton-transporting two-sector ATPase complex);GO:0016471(vacuolar proton-transporting V-type ATPase complex);GO:0046933(proton-transporting ATP synthase activity, rotational mech…	00190(Oxidative phosphorylation);04145(Phagosome)	K02152	NA	V-type proton ATPase subunit G [Prunus persica]	12.8713	20.3758	23.0901	25.545	41.8144	47.1238	0.492101	0.000116799	0.00129545	down
C.humilis18755	C.humilis18755.1	GO:0000035(acyl binding);GO:0000036(acyl carrier activity);GO:0005829(cytosol);GO:0006633(fatty acid biosynthetic process);GO:0009245(lipid A biosynthetic process);GO:0009507(chloroplast);GO:0009651(response to salt stress);GO:0031177(phosphopantetheine binding)	00190(Oxidative phosphorylation)	K03955	NA	PREDICTED: acyl carrier protein 1, chloroplastic-like [Prunus mume]	11.5516	17.1972	15.0227	2.35143	8.18025	5.51401	2.72793	0.000557729	0.00473777	up
C.humilis08486	C.humilis08486.1	GO:0000325(plant-type vacuole);GO:0004427(inorganic diphosphatase activity);GO:0005739(mitochondrion);GO:0005773(vacuole);GO:0005774(vacuolar membrane);GO:0005794(Golgi apparatus);GO:0005829(cytosol);GO:0005886(plasma membrane);GO:0009414(response to water deprivation);GO:0009507(chloroplast);GO:0009651(response to salt stress);GO:0009678(hydrogen-translocating pyrophosphatase activity);GO:000970…	00190(Oxidative phosphorylation)	K01507	EC:3.6.1.1	pyrophosphate-energized vacuolar membrane proton pump 1 [Prunus yedoensis var. nudiflora]	610.456	466.612	421.975	256.992	226.842	226.51	2.11031	0.000796195	0.00631479	up
C.humilis15441	C.humilis15441.1	GO:0000325(plant-type vacuole);GO:0004427(inorganic diphosphatase activity);GO:0005739(mitochondrion);GO:0005773(vacuole);GO:0005774(vacuolar membrane);GO:0005794(Golgi apparatus);GO:0005829(cytosol);GO:0005886(plasma membrane);GO:0009414(response to water deprivation);GO:0009507(chloroplast);GO:0009651(response to salt stress);GO:0009678(hydrogen-translocating pyrophosphatase activity);GO:000970…	00190(Oxidative phosphorylation)	K01507	EC:3.6.1.1	pyrophosphate-energized vacuolar membrane proton pump [Prunus persica]	9.45825	3.74969	4.13385	2.10402	1.57212	2.92584	2.62675	0.00951379	0.0437372	up
C.humilis02114	C.humilis02114.1	GO:0000103(sulfate assimilation);GO:0004020(adenylylsulfate kinase activity)	00920(Sulfur metabolism);00230(Purine metabolism);00450(Selenocompound metabolism);00261(Monobactam biosynthesis)	K13811	EC:2.7.7.4;EC:2.7.1.25	ATP sulfurylase 2 [Prunus avium]	21.0214	25.9642	27.5386	62.6401	89.4727	77.3679	0.324751	5.1971e-27	2.51107e-24	down
C.humilis03416	C.humilis03416.1	GO:0005739(mitochondrion);GO:0005777(peroxisome);GO:0005829(cytosol);GO:0006790(sulfur compound metabolic process);GO:0008482(sulfite oxidase activity);GO:0009507(chloroplast);GO:0010477(response to sulfur dioxide);GO:0015994(chlorophyll metabolic process);GO:0016491(oxidoreductase activity);GO:0030151(molybdenum ion binding);GO:0042128(nitrate assimilation);GO:0055114(oxidation-reduction process)	00920(Sulfur metabolism)	K00387	EC:1.8.3.1	sulfite oxidase-like isoform X1 [Prunus persica]	14.8373	20.0524	23.0369	30.6517	46.5237	42.4475	0.484244	7.60645e-08	2.35075e-06	down
C.humilis17506	C.humilis17506.1	GO:0000287(magnesium ion binding);GO:0005737(cytoplasm);GO:0008441(3'(2'),5'-bisphosphate nucleotidase activity)	00920(Sulfur metabolism)	K01082	EC:3.1.3.7	PREDICTED: PAP-specific phosphatase HAL2-like [Prunus mume]	2.75784	2.52145	2.97681	6.70585	4.93187	5.73499	0.475234	3.78864e-05	0.000503858	down
C.humilis05346	C.humilis05346.1	GO:0000103(sulfate assimilation);GO:0004020(adenylylsulfate kinase activity)	00920(Sulfur metabolism);00230(Purine metabolism);00450(Selenocompound metabolism);00261(Monobactam biosynthesis)	K13811	EC:2.7.7.4;EC:2.7.1.25	ATP sulfurylase 1, chloroplastic [Prunus persica]	187.391	96.8216	79.0776	28.9024	46.2229	24.0249	3.66403	5.52579e-05	0.00068477	up
C.humilis17998	C.humilis17998.1	GO:0003841(1-acylglycerol-3-phosphate O-acyltransferase activity);GO:0005515(protein binding);GO:0005576(extracellular region);GO:0005783(endoplasmic reticulum);GO:0005789(endoplasmic reticulum membrane);GO:0007275(multicellular organism development);GO:0016021(integral component of membrane);GO:0016024(CDP-diacylglycerol biosynthetic process)	00561(Glycerolipid metabolism);00564(Glycerophospholipid metabolism)	K13523	EC:2.3.1.51;EC:2.3.1.-	hypothetical protein DVH24_003909 [Malus domestica]	0	0.147379	0.084393	0.607605	1.97246	2.06084	0.0499412	1.70729e-05	0.000258713	down
C.humilis08527	C.humilis08527.1	GO:0004630(phospholipase D activity);GO:0005737(cytoplasm);GO:0006654(phosphatidic acid biosynthetic process);GO:0008610(lipid biosynthetic process);GO:0016036(cellular response to phosphate starvation);GO:0016042(lipid catabolic process);GO:0031410(cytoplasmic vesicle);GO:0035091(phosphatidylinositol binding);GO:0048017(inositol lipid-mediated signaling);GO:0048364(root development);GO:0070290(N…	00564(Glycerophospholipid metabolism);00565(Ether lipid metabolism);04144(Endocytosis)	K01115	EC:3.1.4.4	PREDICTED: phospholipase D zeta 1 [Prunus mume]	2.19626	1.83817	1.37445	0.548416	0.815181	0.489119	2.91943	1.75668e-05	0.000264785	up
C.humilis21368	C.humilis21368.1	GO:0008889(glycerophosphodiester phosphodiesterase activity);GO:0030643(cellular phosphate ion homeostasis);GO:0046475(glycerophospholipid catabolic process)	00564(Glycerophospholipid metabolism)	K18696	EC:3.1.4.46	glycerophosphodiester phosphodiesterase GDPD1, chloroplastic-like [Prunus avium]	7.69747	15.0589	17.927	47.3629	25.047	40.0932	0.36162	0.00026223	0.00254121	down
C.humilis15341	C.humilis15341.2;C.humilis15341.1	GO:0004842(ubiquitin-protein transferase activity);GO:0031463(Cul3-RING ubiquitin ligase complex);GO:0031463(Cul3-RING ubiquitin ligase complex)	00564(Glycerophospholipid metabolism);00564(Glycerophospholipid metabolism)	K00894	EC:2.7.1.82	F-box/kelch-repeat protein At1g55270 [Prunus persica]	0.724536	0.876951	0.953432	0.992055	2.84978	2.56238	0.398944	0.000270304	0.00260498	down
C.humilis24247	C.humilis24247.1	GO:0005737(cytoplasm);GO:0008757(S-adenosylmethionine-dependent methyltransferase activity);GO:0032259(methylation)	00564(Glycerophospholipid metabolism)	K05929	EC:2.1.1.103	PREDICTED: phosphoethanolamine N-methyltransferase 1 [Prunus mume]	7.77661	23.8557	29.6309	30.5331	100.521	87.978	0.2797	0.000577833	0.00487755	down
C.humilis18362	C.humilis18362.1	GO:0003951(NAD+ kinase activity);GO:0004143(diacylglycerol kinase activity);GO:0005524(ATP binding);GO:0005634(nucleus);GO:0006952(defense response);GO:0007205(protein kinase C-activating G-protein coupled receptor signaling pathway);GO:0009409(response to cold);GO:0009611(response to wounding);GO:0016021(integral component of membrane);GO:0016310(phosphorylation);GO:0035556(intracellular signal …	00561(Glycerolipid metabolism);00564(Glycerophospholipid metabolism);04070(Phosphatidylinositol signaling system)	K00901	EC:2.7.1.107	PREDICTED: diacylglycerol kinase 2 isoform X1 [Prunus mume]	1.79717	1.86585	2.77075	9.27482	4.10736	4.50543	0.359677	0.000662569	0.00543723	down
C.humilis03809	C.humilis03809.1	GO:0004806(triglyceride lipase activity);GO:0005811(lipid droplet);GO:0006629(lipid metabolic process);GO:0008970(phosphatidylcholine 1-acylhydrolase activity);GO:0009507(chloroplast);GO:0009611(response to wounding);GO:0009695(jasmonic acid biosynthetic process);GO:0016042(lipid catabolic process);GO:0030308(negative regulation of cell growth);GO:0047714(galactolipase activity);GO:0050832(defens…	00564(Glycerophospholipid metabolism);00592(alpha-Linolenic acid metabolism)	K16818	EC:3.1.1.32	PREDICTED: galactolipase DONGLE, chloroplastic [Prunus mume]	0.037866	0.049267	0.359335	22.9842	0.068478	0.577366	0.0188941	0.00202947	0.0133235	down
C.humilis03814	C.humilis03814.1	GO:0004806(triglyceride lipase activity);GO:0005811(lipid droplet);GO:0006629(lipid metabolic process);GO:0008970(phosphatidylcholine 1-acylhydrolase activity);GO:0009507(chloroplast);GO:0009611(response to wounding);GO:0009695(jasmonic acid biosynthetic process);GO:0016042(lipid catabolic process);GO:0030308(negative regulation of cell growth);GO:0047714(galactolipase activity);GO:0050832(defens…	00564(Glycerophospholipid metabolism);00592(alpha-Linolenic acid metabolism)	K16818	EC:3.1.1.32	PREDICTED: galactolipase DONGLE, chloroplastic [Prunus mume]	0.037866	0.049267	0.394389	22.9255	0.068478	0.570396	0.0204343	0.00255874	0.0159983	down
C.humilis13497	C.humilis13497.4;C.humilis13497.3;C.humilis13497.2;C.humilis13497.1	GO:0004367(glycerol-3-phosphate dehydrogenase [NAD+] activity);GO:0005737(cytoplasm);GO:0005829(cytosol);GO:0005975(carbohydrate metabolic process);GO:0006072(glycerol-3-phosphate metabolic process);GO:0009331(glycerol-3-phosphate dehydrogenase complex);GO:0046168(glycerol-3-phosphate catabolic process);GO:0051287(NAD binding);GO:0055114(oxidation-reduction process);GO:0055114(oxidation-reduction…	00564(Glycerophospholipid metabolism);00564(Glycerophospholipid metabolism)	K00006	EC:1.1.1.8	glycerol-3-phosphate dehydrogenase [NAD(+)] GPDHC1, cytosolic [Prunus avium]	2.72384	7.00545	6.59056	10.9652	9.10874	13.2993	0.48901	0.00401983	0.0227197	down
C.humilis09885	C.humilis09885.1;C.humilis09885.2	GO:0003993(acid phosphatase activity);GO:0004629(phospholipase C activity);GO:0005773(vacuole);GO:0005886(plasma membrane);GO:0006796(phosphate-containing compound metabolic process);GO:0008152(metabolic process);GO:0009395(phospholipid catabolic process);GO:0009506(plasmodesma);GO:0016020(membrane);GO:0016036(cellular response to phosphate starvation);GO:0016788(hydrolase activity, acting on est…	00562(Inositol phosphate metabolism);00564(Glycerophospholipid metabolism);00565(Ether lipid metabolism);00565(Ether lipid metabolism)	K01114	EC:3.1.4.3	PREDICTED: non-specific phospholipase C3-like isoform X1 [Prunus mume];non-specific phospholipase C3 isoform X1 [Prunus persica]	0.438524	0.123261	0.861565	0	0.045882	0.0776119	11.5257	0.00457309	0.025061	up
C.humilis20816	C.humilis20816.1	GO:0003674(molecular_function);GO:0005634(nucleus);GO:0009507(chloroplast);GO:0009570(chloroplast stroma);GO:0010275(NAD(P)H dehydrogenase complex assembly);GO:0010598(NAD(P)H dehydrogenase complex (plastoquinone));GO:0016020(membrane)	00564(Glycerophospholipid metabolism)	K01126	EC:3.1.4.46	uncharacterized protein LOC110750221 [Prunus avium]	0.597999	1.67591	0.93139	0.882658	7.12702	3.93601	0.268323	0.006026	0.0310036	down
C.humilis02010	C.humilis02010.1	GO:0005634(nucleus);GO:0005737(cytoplasm);GO:0009611(response to wounding);GO:0009694(jasmonic acid metabolic process);GO:0009695(jasmonic acid biosynthetic process);GO:0009867(jasmonic acid mediated signaling pathway);GO:0030795(jasmonate O-methyltransferase activity);GO:0031408(oxylipin biosynthetic process);GO:0032259(methylation);GO:0102078(methyl jasmonate methylesterase activity)	00592(alpha-Linolenic acid metabolism)	K08241	EC:2.1.1.141	PREDICTED: jasmonate O-methyltransferase-like [Prunus mume]	3.17072	8.06123	7.47065	48.7234	45.2823	58.7312	0.12245	2.24946e-16	3.38388e-14	down
C.humilis02009	C.humilis02009.1	GO:0005634(nucleus);GO:0005737(cytoplasm);GO:0009611(response to wounding);GO:0009694(jasmonic acid metabolic process);GO:0009695(jasmonic acid biosynthetic process);GO:0009867(jasmonic acid mediated signaling pathway);GO:0030795(jasmonate O-methyltransferase activity);GO:0031408(oxylipin biosynthetic process);GO:0032259(methylation);GO:0102078(methyl jasmonate methylesterase activity)	00592(alpha-Linolenic acid metabolism)	K08241	EC:2.1.1.141	PREDICTED: jasmonate O-methyltransferase [Prunus mume]	2.81317	2.67253	3.32294	6.83643	7.15278	8.64306	0.389207	2.70789e-13	2.66276e-11	down
C.humilis09059	C.humilis09059.1;C.humilis09059.3;C.humilis09059.2;C.humilis09059.4;C.humilis09059.6	GO:0016165(linoleate 13S-lipoxygenase activity);GO:0016165(linoleate 13S-lipoxygenase activity)	00591(Linoleic acid metabolism);00592(alpha-Linolenic acid metabolism);00592(alpha-Linolenic acid metabolism)	K00454	EC:1.13.11.12	linoleate 13S-lipoxygenase 2-1, chloroplastic [Prunus persica];PREDICTED: linoleate 13S-lipoxygenase 2-1, chloroplastic-like [Prunus mume]	127.815	39.9434	134.935	10.3196	17.8534	23.1474	5.8981	8.00254e-07	1.81164e-05	up
C.humilis03381	C.humilis03381.1	GO:0004321(fatty-acyl-CoA synthase activity);GO:0005515(protein binding);GO:0005524(ATP binding);GO:0005777(peroxisome);GO:0009695(jasmonic acid biosynthetic process);GO:0009850(auxin metabolic process);GO:0009851(auxin biosynthetic process);GO:0016207(4-coumarate-CoA ligase activity);GO:0016874(ligase activity);GO:0031408(oxylipin biosynthetic process)	00591(Linoleic acid metabolism);00592(alpha-Linolenic acid metabolism)	K00454	EC:1.13.11.12	4-coumarate--CoA ligase-like 9 [Prunus persica]	6.61168	4.50376	6.23393	1.39828	2.49873	2.55139	2.69049	1.49043e-06	3.10313e-05	up
C.humilis02673	C.humilis02673.1	GO:0005886(plasma membrane);GO:0009507(chloroplast);GO:0009695(jasmonic acid biosynthetic process);GO:0046423(allene-oxide cyclase activity)	00592(alpha-Linolenic acid metabolism)	K10525	EC:5.3.99.6	PREDICTED: allene oxide cyclase 3, chloroplastic [Prunus mume]	33.7646	30.5934	41.904	330.415	92.5521	137.525	0.189587	4.39019e-06	8.04868e-05	down
C.humilis00383	C.humilis00383.1	GO:0003959(NADPH dehydrogenase activity);GO:0005622(intracellular);GO:0055114(oxidation-reduction process)	00592(alpha-Linolenic acid metabolism)	K05894	EC:1.3.1.42	12-oxophytodienoate reductase 2 isoform X1 [Prunus persica]	1.67988	1.09153	1.40532	0.298198	0.278831	0.523229	3.79614	3.5284e-05	0.000474808	up
C.humilis00385	C.humilis00385.1	GO:0003959(NADPH dehydrogenase activity);GO:0005622(intracellular);GO:0055114(oxidation-reduction process)	00592(alpha-Linolenic acid metabolism)	K05894	EC:1.3.1.42	PREDICTED: 12-oxophytodienoate reductase 2-like [Prunus mume]	0.429229	0.134219	0.198315	0	0	0	2539.21	0.000654801	0.00539101	up
C.humilis20657	C.humilis20657.1	GO:0005886(plasma membrane);GO:0009507(chloroplast);GO:0009695(jasmonic acid biosynthetic process);GO:0046423(allene-oxide cyclase activity)	00592(alpha-Linolenic acid metabolism)	K10525	EC:5.3.99.6	allene oxide cyclase, chloroplastic-like [Prunus avium]	24.852	20.048	66.1278	640.625	25.0391	102.426	0.144551	0.00274625	0.0169696	down
C.humilis18791	C.humilis18791.1	GO:0016165(linoleate 13S-lipoxygenase activity)	00591(Linoleic acid metabolism);00592(alpha-Linolenic acid metabolism)	K00454	EC:1.13.11.12	linoleate 13S-lipoxygenase 3-1, chloroplastic [Prunus persica]	50.6025	49.655	76.8348	750.201	52.596	110.001	0.19401	0.00355737	0.0206929	down
C.humilis08592	C.humilis08592.1	GO:0005737(cytoplasm);GO:0006952(defense response);GO:0009536(plastid);GO:0009611(response to wounding);GO:0009695(jasmonic acid biosynthetic process);GO:0009737(response to abscisic acid);GO:0009753(response to jasmonic acid);GO:0009816(defense response to bacterium, incompatible interaction);GO:0010311(lateral root formation);GO:0030397(membrane disassembly);GO:0031408(oxylipin biosynthetic pro…	00591(Linoleic acid metabolism)	K15718	EC:1.13.11.58	probable linoleate 9S-lipoxygenase 5 [Prunus persica]	57.7135	37.8341	42.8604	10.202	9.88636	8.77783	4.79481	1.44212e-13	1.4559e-11	up
C.humilis13204	C.humilis13204.1	GO:0016020(membrane);GO:0016709(oxidoreductase activity, acting on paired donors, with incorporation or reduction of molecular oxygen, NAD(P)H as one donor, and incorporation of one atom of oxygen);GO:0044550(secondary metabolite biosynthetic process)	00590(Arachidonic acid metabolism);00591(Linoleic acid metabolism)	K07418	EC:1.14.14.1;EC:1.14.14.73	cytochrome P450 71A22 [Prunus persica]	5.81124	6.97285	6.33699	2.24958	3.59048	2.08009	2.41423	0.000658781	0.00541201	up
C.humilis08590	C.humilis08590.1	GO:0016165(linoleate 13S-lipoxygenase activity)	00591(Linoleic acid metabolism)	K15718	EC:1.13.11.58	probable linoleate 9S-lipoxygenase 5 [Prunus persica]	0.259506	0.443441	0.441941	0.099626	0.203769	0.122837	2.68607	0.00312889	0.0187614	up
C.humilis15035	C.humilis15035.1	GO:0016020(membrane);GO:0016709(oxidoreductase activity, acting on paired donors, with incorporation or reduction of molecular oxygen, NAD(P)H as one donor, and incorporation of one atom of oxygen);GO:0044550(secondary metabolite biosynthetic process)	00590(Arachidonic acid metabolism);00591(Linoleic acid metabolism)	K07418	EC:1.14.14.1;EC:1.14.14.73	cytochrome P450 71A22 [Prunus persica]	0.280795	0.189763	0.006993	1.87476	0.309975	1.78295	0.12036	0.00572233	0.0297239	down
C.humilis10423	C.humilis10423.1	GO:0004497(monooxygenase activity);GO:0005506(iron ion binding);GO:0005783(endoplasmic reticulum);GO:0016021(integral component of membrane);GO:0016705(oxidoreductase activity, acting on paired donors, with incorporation or reduction of molecular oxygen);GO:0019825(oxygen binding);GO:0020037(heme binding);GO:0055114(oxidation-reduction process)	00071(Fatty acid degradation);00073(Cutin, suberine and wax biosynthesis)	K20495	EC:1.14.14.80	cytochrome P450 704C1 [Prunus persica]	52.2506	37.5199	41.1602	5.35788	16.077	9.71339	4.20346	6.68402e-08	2.09997e-06	up
C.humilis10422	C.humilis10422.1	GO:0004497(monooxygenase activity);GO:0005506(iron ion binding);GO:0005783(endoplasmic reticulum);GO:0016021(integral component of membrane);GO:0016705(oxidoreductase activity, acting on paired donors, with incorporation or reduction of molecular oxygen);GO:0019825(oxygen binding);GO:0020037(heme binding);GO:0055114(oxidation-reduction process)	00071(Fatty acid degradation);00073(Cutin, suberine and wax biosynthesis)	K20495	EC:1.14.14.80	cytochrome P450 704C1 [Prunus persica]	3.02915	3.01651	3.16372	0.776339	1.51974	1.20907	2.62739	1.17164e-07	3.45633e-06	up
C.humilis18888	C.humilis18888.1	GO:0005576(extracellular region);GO:0007267(cell-cell signaling);GO:0009553(embryo sac development);GO:0010430(fatty acid omega-oxidation);GO:0016614(oxidoreductase activity, acting on CH-OH group of donors);GO:0016832(aldehyde-lyase activity);GO:0046593(mandelonitrile lyase activity);GO:0050660(flavin adenine dinucleotide binding);GO:0055114(oxidation-reduction process)	00073(Cutin, suberine and wax biosynthesis)	K15403	EC:1.1.-.-	PREDICTED: protein HOTHEAD [Prunus mume]	0.562602	3.52521	3.19887	13.1181	21.4815	26.6021	0.11906	2.30722e-07	6.23169e-06	down
C.humilis06848	C.humilis06848.1;C.humilis06848.2	GO:0010345(suberin biosynthetic process);GO:0035336(long-chain fatty-acyl-CoA metabolic process);GO:0043231(intracellular membrane-bounded organelle);GO:0080019(fatty-acyl-CoA reductase (alcohol-forming) activity);GO:0080019(fatty-acyl-CoA reductase (alcohol-forming) activity)	00073(Cutin, suberine and wax biosynthesis);04146(Peroxisome);04146(Peroxisome)	K13356	EC:1.2.1.84	fatty acyl-CoA reductase 3-like [Prunus avium]	57.9035	12.5953	53.5801	1.67485	7.33799	1.89264	11.3777	1.43285e-06	3.01083e-05	up
C.humilis02940	C.humilis02940.1;C.humilis02940.2	GO:0003674(molecular_function);GO:0008150(biological_process);GO:0009507(chloroplast);GO:0016021(integral component of membrane);GO:0016021(integral component of membrane)	00071(Fatty acid degradation);00073(Cutin, suberine and wax biosynthesis);00073(Cutin, suberine and wax biosynthesis)	K20495	EC:1.14.14.80	PREDICTED: uncharacterized endoplasmic reticulum membrane protein C16E8.02-like [Prunus mume]	30.3199	19.1958	19.8906	8.11278	9.49535	6.42175	2.88833	1.56264e-05	0.000240974	up
C.humilis02296	C.humilis02296.1	GO:0004497(monooxygenase activity);GO:0005506(iron ion binding);GO:0005783(endoplasmic reticulum);GO:0005789(endoplasmic reticulum membrane);GO:0009507(chloroplast);GO:0010345(suberin biosynthetic process);GO:0016021(integral component of membrane);GO:0016705(oxidoreductase activity, acting on paired donors, with incorporation or reduction of molecular oxygen);GO:0019825(oxygen binding);GO:002003…	00073(Cutin, suberine and wax biosynthesis)	K15402	EC:1.14.-.-	PREDICTED: cytochrome P450 86B1-like [Prunus mume]	1.59463	1.73782	2.18004	0.601463	0.217733	0.417351	4.45796	0.000151556	0.00161624	up
C.humilis22664	C.humilis22664.1	GO:0004144(diacylglycerol O-acyltransferase activity);GO:0005886(plasma membrane);GO:0019432(triglyceride biosynthetic process);GO:0047196(long-chain-alcohol O-fatty-acyltransferase activity)	00073(Cutin, suberine and wax biosynthesis)	K15406	EC:2.3.1.75;EC:2.3.1.20	PREDICTED: O-acyltransferase WSD1-like [Prunus mume]	12.2957	5.49788	5.78496	2.30558	3.12767	2.11819	3.12239	0.000424154	0.0037562	up
C.humilis06754	C.humilis06754.1	GO:0010345(suberin biosynthetic process);GO:0035336(long-chain fatty-acyl-CoA metabolic process);GO:0043231(intracellular membrane-bounded organelle);GO:0080019(fatty-acyl-CoA reductase (alcohol-forming) activity)	00073(Cutin, suberine and wax biosynthesis);04146(Peroxisome)	K13356	EC:1.2.1.84	fatty acyl-CoA reductase 3 [Prunus persica]	0.464244	0.075404	0.032234	0	0	0	1906.27	0.00058729	0.00494085	up
C.humilis06755	C.humilis06755.1	GO:0010345(suberin biosynthetic process);GO:0035336(long-chain fatty-acyl-CoA metabolic process);GO:0043231(intracellular membrane-bounded organelle);GO:0080019(fatty-acyl-CoA reductase (alcohol-forming) activity)	00073(Cutin, suberine and wax biosynthesis);04146(Peroxisome)	K13356	EC:1.2.1.84	PREDICTED: fatty acyl-CoA reductase 3-like isoform X1 [Prunus mume]	0.99115	8.38068	6.55071	20.0552	19.1664	30.872	0.227161	0.000710006	0.00576275	down
C.humilis21356	C.humilis21356.1	GO:0005737(cytoplasm);GO:0010345(suberin biosynthetic process);GO:0016740(transferase activity);GO:0016747(transferase activity, transferring acyl groups other than amino-acyl groups);GO:0050734(hydroxycinnamoyltransferase activity);GO:0052325(cell wall pectin biosynthetic process);GO:0102406(omega-hydroxypalmitate O-sinapoyl transferase activity)	00073(Cutin, suberine and wax biosynthesis)	K15400	EC:2.3.1.188	omega-hydroxypalmitate O-feruloyl transferase [Prunus persica]	1.46874	2.84209	3.52139	0.984863	0.555687	0.553009	3.7411	0.000944185	0.00725056	up
C.humilis02448	C.humilis02448.2;C.humilis02448.1	GO:0005509(calcium ion binding);GO:0005811(lipid droplet);GO:0009507(chloroplast);GO:0009737(response to abscisic acid);GO:0009819(drought recovery);GO:0046872(metal ion binding);GO:0055114(oxidation-reduction process);GO:1990137(plant seed peroxidase activity);GO:1990137(plant seed peroxidase activity)	00073(Cutin, suberine and wax biosynthesis);00073(Cutin, suberine and wax biosynthesis)	K17991	EC:1.11.2.3	PREDICTED: probable peroxygenase 4 [Prunus mume]	7.12612	13.8965	8.59621	26.4322	14.8016	19.3027	0.489273	0.00367158	0.0211824	down
C.humilis06805	C.humilis06805.2;C.humilis06805.1	GO:0010345(suberin biosynthetic process);GO:0035336(long-chain fatty-acyl-CoA metabolic process);GO:0043231(intracellular membrane-bounded organelle);GO:0080019(fatty-acyl-CoA reductase (alcohol-forming) activity);GO:0080019(fatty-acyl-CoA reductase (alcohol-forming) activity)	00073(Cutin, suberine and wax biosynthesis);04146(Peroxisome);04146(Peroxisome)	K13356	EC:1.2.1.84	fatty acyl-CoA reductase 3-like [Prunus avium]	56.9267	19.8036	69.2446	8.41725	27.5708	11.2548	3.08988	0.00673511	0.0337647	up
C.humilis06118	C.humilis06118.1	GO:0003677(DNA binding);GO:0005506(iron ion binding);GO:0005773(vacuole);GO:0006631(fatty acid metabolic process);GO:0010345(suberin biosynthetic process);GO:0016021(integral component of membrane);GO:0018685(alkane 1-monooxygenase activity);GO:0019825(oxygen binding);GO:0020037(heme binding);GO:0055114(oxidation-reduction process)	00071(Fatty acid degradation);00073(Cutin, suberine and wax biosynthesis)	K15401	EC:1.14.14.80	cytochrome P450 86A1-like [Prunus avium]	2.35796	3.5946	3.35624	1.53474	0.431124	0.796191	3.37024	0.00976383	0.0446159	up
C.humilis07240	C.humilis07240.1	GO:0005618(cell wall);GO:0006633(fatty acid biosynthetic process);GO:0009507(chloroplast);GO:0009534(chloroplast thylakoid);GO:0009817(defense response to fungus, incompatible interaction);GO:0019171(3-hydroxyacyl-[acyl-carrier-protein] dehydratase activity);GO:0047450(crotonoyl-[acyl-carrier-protein] hydratase activity)	00061(Fatty acid biosynthesis);00780(Biotin metabolism)	K02372	EC:4.2.1.59	hypothetical protein PRUPE_6G180800 [Prunus persica]	5.65186	7.91573	7.8777	12.4564	19.7224	19.2393	0.417077	1.16837e-10	6.87552e-09	down
C.humilis04099	C.humilis04099.1	GO:0001676(long-chain fatty acid metabolic process);GO:0004467(long-chain fatty acid-CoA ligase activity);GO:0005524(ATP binding);GO:0005777(peroxisome);GO:0006631(fatty acid metabolic process);GO:0007275(multicellular organism development);GO:0009507(chloroplast);GO:0010193(response to ozone);GO:0016020(membrane);GO:0046861(glyoxysomal membrane);GO:0102391(decanoate-CoA ligase activity)	00061(Fatty acid biosynthesis);00071(Fatty acid degradation);04146(Peroxisome)	K01897	EC:6.2.1.3	long-chain acyl-CoA synthetase 6 [Prunus sibirica]	53.0516	42.742	39.6983	16.4005	16.6207	15.2431	2.80729	1.36455e-08	4.99125e-07	up
C.humilis23366	C.humilis23366.1	GO:0000036(acyl carrier activity);GO:0004320(oleoyl-[acyl-carrier-protein] hydrolase activity);GO:0006633(fatty acid biosynthetic process);GO:0009507(chloroplast);GO:0016295(myristoyl-[acyl-carrier-protein] hydrolase activity);GO:0016296(palmitoyl-[acyl-carrier-protein] hydrolase activity);GO:0016297(acyl-[acyl-carrier-protein] hydrolase activity)	00061(Fatty acid biosynthesis)	K10782	EC:3.1.2.14	oleoyl-acyl carrier protein thioesterase 1, chloroplastic [Prunus persica]	9.05598	14.5157	14.717	39.6114	31.6918	37.5621	0.351706	3.31081e-08	1.10922e-06	down
C.humilis03372	C.humilis03372.1	GO:0004316(3-oxoacyl-[acyl-carrier-protein] reductase (NADPH) activity);GO:0005507(copper ion binding);GO:0006633(fatty acid biosynthetic process);GO:0009507(chloroplast);GO:0009536(plastid);GO:0009570(chloroplast stroma);GO:0009941(chloroplast envelope);GO:0051287(NAD binding);GO:0055114(oxidation-reduction process);GO:0102131(3-oxo-glutaryl-[acp] methyl ester reductase activity);GO:0102132(3-ox…	00061(Fatty acid biosynthesis);01040(Biosynthesis of unsaturated fatty acids);00780(Biotin metabolism);00333(Prodigiosin biosyntheses)	K00059	EC:1.1.1.100	3-oxoacyl-[acyl-carrier-protein] reductase 4 [Prunus yedoensis var. nudiflora]	1.75598	7.09273	7.02037	12.2714	17.7304	20.385	0.314945	0.000531581	0.00454797	down
C.humilis13713	C.humilis13713.1	GO:0004318(enoyl-[acyl-carrier-protein] reductase (NADH) activity);GO:0005507(copper ion binding);GO:0005835(fatty acid synthase complex);GO:0006633(fatty acid biosynthetic process);GO:0009507(chloroplast);GO:0009570(chloroplast stroma);GO:0009579(thylakoid);GO:0009941(chloroplast envelope);GO:0016491(oxidoreductase activity);GO:0016631(enoyl-[acyl-carrier-protein] reductase activity);GO:0055114(…	00061(Fatty acid biosynthesis);00780(Biotin metabolism);00333(Prodigiosin biosyntheses)	K00208	EC:1.3.1.9;EC:1.3.1.10	enoyl-[acyl-carrier-protein] reductase [NADH] 1, chloroplastic-like [Prunus avium]	1.6044	6.18086	4.13051	10.1745	9.40523	11.8193	0.379495	0.00141015	0.00997026	down
C.humilis25286	C.humilis25286.1	GO:0004312(fatty acid synthase activity);GO:0004315(3-oxoacyl-[acyl-carrier-protein] synthase activity);GO:0006633(fatty acid biosynthetic process);GO:0006636(unsaturated fatty acid biosynthetic process);GO:0009507(chloroplast);GO:0009536(plastid);GO:0009570(chloroplast stroma);GO:0009631(cold acclimation);GO:0009793(embryo development ending in seed dormancy)	00061(Fatty acid biosynthesis);00780(Biotin metabolism)	K09458	EC:2.3.1.179	3-oxoacyl-[acyl-carrier-protein] synthase I chloroplastic-like [Prunus yedoensis var. nudiflora]	0.25573	3.19455	2.86591	6.00739	6.35773	10.1119	0.281006	0.0103081	0.0464766	down
C.humilis11626	C.humilis11626.1	GO:0001729(ceramide kinase activity);GO:0003951(NAD+ kinase activity);GO:0005509(calcium ion binding);GO:0005524(ATP binding);GO:0005634(nucleus);GO:0006672(ceramide metabolic process);GO:0008219(cell death);GO:0016310(phosphorylation);GO:0043067(regulation of programmed cell death);GO:0102773(dihydroceramide kinase activity)	00600(Sphingolipid metabolism)	K04715	EC:2.7.1.138	ceramide kinase [Prunus persica]	33.4246	28.9755	28.3619	5.1416	4.51556	3.69438	6.79787	7.74349e-20	1.91188e-17	up
C.humilis20830	C.humilis20830.1	GO:0009813(flavonoid biosynthetic process);GO:0043231(intracellular membrane-bounded organelle);GO:0052696(flavonoid glucuronidation);GO:0080043(quercetin 3-O-glucosyltransferase activity);GO:0080044(quercetin 7-O-glucosyltransferase activity)	00565(Ether lipid metabolism);00600(Sphingolipid metabolism)	K04628	EC:2.4.1.47	UDP-glycosyltransferase 83A1 [Prunus persica]	4.27818	2.90704	2.78494	0.220619	0.450864	0.48943	8.58821	1.23579e-15	1.65124e-13	up
C.humilis20831	C.humilis20831.1	GO:0009813(flavonoid biosynthetic process);GO:0043231(intracellular membrane-bounded organelle);GO:0052696(flavonoid glucuronidation);GO:0080043(quercetin 3-O-glucosyltransferase activity);GO:0080044(quercetin 7-O-glucosyltransferase activity)	00565(Ether lipid metabolism);00600(Sphingolipid metabolism)	K04628	EC:2.4.1.47	UDP-glycosyltransferase 83A1 [Prunus persica]	14.6731	15.5864	11.4853	2.27439	3.8655	2.03047	5.10931	7.29801e-13	6.45809e-11	up
C.humilis21853	C.humilis21853.1	GO:0000170(sphingosine hydroxylase activity);GO:0003824(catalytic activity);GO:0005506(iron ion binding);GO:0005783(endoplasmic reticulum);GO:0005789(endoplasmic reticulum membrane);GO:0005794(Golgi apparatus);GO:0009640(photomorphogenesis);GO:0016021(integral component of membrane);GO:0042284(sphingolipid delta-4 desaturase activity);GO:0046520(sphingoid biosynthetic process);GO:0055114(oxidatio…	00600(Sphingolipid metabolism)	K04713	EC:1.14.18.5	sphinganine C4-monooxygenase 1 [Prunus persica]	2.17738	4.89393	3.54194	10.6374	12.9957	15.2007	0.2733	1.08835e-09	5.16567e-08	down
C.humilis20829	C.humilis20829.1	GO:0009813(flavonoid biosynthetic process);GO:0043231(intracellular membrane-bounded organelle);GO:0052696(flavonoid glucuronidation);GO:0080043(quercetin 3-O-glucosyltransferase activity);GO:0080044(quercetin 7-O-glucosyltransferase activity)	00565(Ether lipid metabolism);00600(Sphingolipid metabolism)	K04628	EC:2.4.1.47	PREDICTED: UDP-glycosyltransferase 83A1-like [Prunus mume]	0.333205	0.225415	0.158994	0	0	0	2392.05	5.29838e-06	9.43943e-05	up
C.humilis00059	C.humilis00059.1	GO:0004348(glucosylceramidase activity);GO:0004553(hydrolase activity, hydrolyzing O-glycosyl compounds);GO:0005794(Golgi apparatus);GO:0005886(plasma membrane);GO:0006680(glucosylceramide catabolic process);GO:0016020(membrane)	00600(Sphingolipid metabolism);00511(Other glycan degradation)	K17108	EC:3.2.1.45	non-lysosomal glucosylceramidase [Prunus persica]	31.4148	28.4066	27.2676	11.9451	15.3849	9.75117	2.34861	1.36827e-05	0.000215088	up
C.humilis14531	C.humilis14531.1	GO:0016787(hydrolase activity)	00590(Arachidonic acid metabolism);04146(Peroxisome)	K08726	EC:3.3.2.10;EC:3.1.3.76	uncharacterized protein LOC110774217 [Prunus avium]	26.3465	9.45639	17.5001	2.3953	3.33692	2.18761	6.73033	2.42743e-09	1.07066e-07	up
C.humilis04627	C.humilis04627.1	GO:0005737(cytoplasm);GO:0016491(oxidoreductase activity);GO:0055114(oxidation-reduction process)	00590(Arachidonic acid metabolism);00790(Folate biosynthesis)	K00079	EC:1.1.1.184;EC:1.1.1.189	(+)-neomenthol dehydrogenase isoform X1 [Prunus persica]	0.089734	0.156706	0.242846	0.995707	0.690859	2.66545	0.112428	6.15614e-06	0.000107567	down
C.humilis24030	C.humilis24030.1	GO:0016787(hydrolase activity)	00590(Arachidonic acid metabolism);04146(Peroxisome)	K08726	EC:3.3.2.10;EC:3.1.3.76	uncharacterized protein LOC18767346 [Prunus persica]	95.7862	59.7221	71.5417	32.2183	34.5484	33.1128	2.27324	8.363e-05	0.000974683	up
C.humilis03767	C.humilis03767.1	GO:0048831(regulation of shoot system development);GO:2000280(regulation of root development)	00590(Arachidonic acid metabolism);00480(Glutathione metabolism)	K00432	EC:1.11.1.9	probable phospholipid hydroperoxide glutathione peroxidase [Prunus persica]	97.9417	55.3733	68.1679	36.5242	31.0521	29.568	2.27994	0.00226442	0.0144932	up
C.humilis04333	C.humilis04333.1	GO:0016787(hydrolase activity)	00590(Arachidonic acid metabolism);04146(Peroxisome)	K08726	EC:3.3.2.10;EC:3.1.3.76	uncharacterized protein LOC110750244 [Prunus avium]	0.420217	0.998341	0.567454	1.41191	1.60875	1.66487	0.42386	0.003888	0.02209	down
C.humilis14530	C.humilis14530.1	GO:0016787(hydrolase activity)	00590(Arachidonic acid metabolism);04146(Peroxisome)	K08726	EC:3.3.2.10;EC:3.1.3.76	uncharacterized protein LOC18771073 [Prunus persica]	7.80247	4.47804	8.26825	2.98063	0.743348	1.76414	3.74423	0.00550945	0.028889	up
C.humilis09702	C.humilis09702.1	GO:0003865(3-oxo-5-alpha-steroid 4-dehydrogenase activity);GO:0006629(lipid metabolic process);GO:0009507(chloroplast);GO:0009941(chloroplast envelope);GO:0016021(integral component of membrane);GO:0016627(oxidoreductase activity, acting on the CH-CH group of donors)	00062(Fatty acid elongation);01040(Biosynthesis of unsaturated fatty acids)	K10258	EC:1.3.1.93	very-long-chain enoyl-CoA reductase isoform X1 [Prunus persica]	15.9037	16.0401	18.5234	30.4317	52.6374	43.2504	0.39952	3.34754e-14	3.65574e-12	down
C.humilis03308	C.humilis03308.1	GO:0005783(endoplasmic reticulum);GO:0005789(endoplasmic reticulum membrane);GO:0009507(chloroplast);GO:0009793(embryo development ending in seed dormancy);GO:0016020(membrane);GO:0016021(integral component of membrane);GO:0016491(oxidoreductase activity);GO:0018454(acetoacetyl-CoA reductase activity);GO:0042335(cuticle development);GO:0042761(very long-chain fatty acid biosynthetic process);GO:0…	00062(Fatty acid elongation);01040(Biosynthesis of unsaturated fatty acids)	K10251	EC:1.1.1.62;EC:1.1.1.330	very-long-chain 3-oxoacyl-CoA reductase 1-like [Prunus yedoensis var. nudiflora]	20.8423	24.7678	23.348	7.92944	12.8363	11.7951	2.11782	3.00871e-09	1.30177e-07	up
C.humilis21812	C.humilis21812.1	GO:0000038(very long-chain fatty acid metabolic process);GO:0005783(endoplasmic reticulum);GO:0005789(endoplasmic reticulum membrane);GO:0006633(fatty acid biosynthetic process);GO:0009409(response to cold);GO:0009416(response to light stimulus);GO:0009922(fatty acid elongase activity);GO:0010025(wax biosynthetic process);GO:0016020(membrane);GO:0016021(integral component of membrane);GO:0016746(…	00062(Fatty acid elongation)	K15397	EC:2.3.1.199	hypothetical protein PRUPE_8G042200 [Prunus persica]	0.023981	0	0.03669	0.164383	0.552092	0.618403	0.0454506	1.484e-05	0.000231359	down
C.humilis11150	C.humilis11150.1	GO:0005576(extracellular region);GO:0006633(fatty acid biosynthetic process);GO:0009409(response to cold);GO:0009416(response to light stimulus);GO:0016021(integral component of membrane);GO:0016746(transferase activity, transferring acyl groups);GO:0102336(3-oxo-arachidoyl-CoA synthase activity);GO:0102337(3-oxo-cerotoyl-CoA synthase activity);GO:0102338(3-oxo-lignoceronyl-CoA synthase activity)…	00062(Fatty acid elongation)	K15397	EC:2.3.1.199	3-ketoacyl-CoA synthase 19 isoform X1 [Prunus persica]	0	0.111382	0.192893	1.32352	1.53453	2.49604	0.0568303	1.51192e-05	0.000235227	down
C.humilis10874	C.humilis10874.1	GO:0000038(very long-chain fatty acid metabolic process);GO:0005783(endoplasmic reticulum);GO:0005789(endoplasmic reticulum membrane);GO:0006633(fatty acid biosynthetic process);GO:0009409(response to cold);GO:0009416(response to light stimulus);GO:0009922(fatty acid elongase activity);GO:0010025(wax biosynthetic process);GO:0016020(membrane);GO:0016021(integral component of membrane);GO:0016746(…	00062(Fatty acid elongation)	K15397	EC:2.3.1.199	PREDICTED: 3-ketoacyl-CoA synthase 1 [Prunus mume]	13.6512	5.57155	12.2627	3.09721	4.47353	5.05165	2.49441	0.00204084	0.0133866	up
C.humilis22361	C.humilis22361.1	GO:0000038(very long-chain fatty acid metabolic process);GO:0005634(nucleus);GO:0006633(fatty acid biosynthetic process);GO:0016021(integral component of membrane);GO:0042335(cuticle development);GO:0102336(3-oxo-arachidoyl-CoA synthase activity);GO:0102337(3-oxo-cerotoyl-CoA synthase activity);GO:0102338(3-oxo-lignoceronyl-CoA synthase activity);GO:0102756(very-long-chain 3-ketoacyl-CoA synthase…	00062(Fatty acid elongation)	K15397	EC:2.3.1.199	3-ketoacyl-CoA synthase 4-like [Prunus avium]	0.566499	5.00629	3.54802	7.90484	10.7617	8.5537	0.335074	0.0102816	0.0463938	down
C.humilis08880	C.humilis08880.1	GO:0005576(extracellular region);GO:0016042(lipid catabolic process);GO:0016788(hydrolase activity, acting on ester bonds);GO:0042335(cuticle development);GO:0052689(carboxylic ester hydrolase activity)	00561(Glycerolipid metabolism)	K00679	EC:2.3.1.158	PREDICTED: GDSL esterase/lipase At5g33370-like [Prunus mume]	0.386026	1.5853	7.43553	23.0664	230.894	193.161	0.0210387	1.74332e-08	6.26574e-07	down
C.humilis14339	C.humilis14339.1	GO:0005576(extracellular region);GO:0016042(lipid catabolic process);GO:0016788(hydrolase activity, acting on ester bonds);GO:0052689(carboxylic ester hydrolase activity)	00561(Glycerolipid metabolism)	K00679	EC:2.3.1.158	GDSL esterase/lipase At2g23540 [Prunus persica]	2.36147	3.40569	4.25284	0.623359	0.219177	0.493948	7.49728	6.37613e-07	1.49159e-05	up
C.humilis02623	C.humilis02623.1	GO:0006629(lipid metabolic process);GO:0016020(membrane);GO:0016298(lipase activity)	00561(Glycerolipid metabolism)	K01054	EC:3.1.1.23	caffeoylshikimate esterase [Prunus persica]	3.97935	3.02239	3.01567	0.962013	1.02897	0.649583	3.79366	8.8374e-07	1.96613e-05	up
C.humilis16354	C.humilis16354.1	GO:0016298(lipase activity)	00561(Glycerolipid metabolism)	K00679	EC:2.3.1.158	PREDICTED: GDSL esterase/lipase At5g45670-like [Prunus mume]	0.182027	1.22761	3.99584	37.2931	20.9965	24.2614	0.0654805	2.50059e-06	4.89663e-05	down
C.humilis21962	C.humilis21962.1	GO:0005576(extracellular region);GO:0005618(cell wall);GO:0009507(chloroplast);GO:0009534(chloroplast thylakoid);GO:0016042(lipid catabolic process);GO:0016788(hydrolase activity, acting on ester bonds);GO:0048046(apoplast);GO:0052689(carboxylic ester hydrolase activity)	00561(Glycerolipid metabolism)	K00679	EC:2.3.1.158	GDSL esterase/lipase At1g29670-like [Prunus avium]	0	0.020263	0.021655	0	4.18235	0.478598	0.00899345	0.000415796	0.00369082	down
C.humilis23509	C.humilis23509.1	GO:0005576(extracellular region);GO:0016042(lipid catabolic process);GO:0016788(hydrolase activity, acting on ester bonds);GO:0052689(carboxylic ester hydrolase activity)	00561(Glycerolipid metabolism)	K00679	EC:2.3.1.158	PREDICTED: GDSL esterase/lipase At4g28780 [Prunus mume]	0.441367	21.9936	31.5112	94.2972	165.281	284.279	0.0991916	0.000863727	0.0067607	down
C.humilis00395	C.humilis00395.1	GO:0005576(extracellular region);GO:0016042(lipid catabolic process);GO:0016788(hydrolase activity, acting on ester bonds);GO:0052689(carboxylic ester hydrolase activity)	00561(Glycerolipid metabolism)	K00679	EC:2.3.1.158	GDSL esterase/lipase At1g71691 [Prunus persica]	0	0	0.085449	0.072564	1.02701	2.45773	0.0240208	0.00100237	0.00758459	down
C.humilis21893	C.humilis21893.1	GO:0005576(extracellular region);GO:0005618(cell wall);GO:0009507(chloroplast);GO:0009534(chloroplast thylakoid);GO:0016042(lipid catabolic process);GO:0016788(hydrolase activity, acting on ester bonds);GO:0048046(apoplast);GO:0052689(carboxylic ester hydrolase activity)	00561(Glycerolipid metabolism)	K00679	EC:2.3.1.158	GDSL esterase/lipase At1g29670-like [Prunus avium]	0	0.020205	0.021593	0	2.38325	0.430163	0.0148567	0.00146627	0.0102734	down
C.humilis00397	C.humilis00397.1	GO:0005576(extracellular region);GO:0016042(lipid catabolic process);GO:0016788(hydrolase activity, acting on ester bonds);GO:0052689(carboxylic ester hydrolase activity)	00561(Glycerolipid metabolism)	K00679	EC:2.3.1.158	PREDICTED: GDSL esterase/lipase At1g33811 [Prunus mume]	0.061254	0.260489	1.2316	1.95531	0.662804	12.4335	0.103201	0.00444981	0.0245155	down
C.humilis14633	C.humilis14633.1	GO:0005576(extracellular region);GO:0016042(lipid catabolic process);GO:0016298(lipase activity);GO:0016746(transferase activity, transferring acyl groups);GO:0019953(sexual reproduction);GO:0052689(carboxylic ester hydrolase activity)	00561(Glycerolipid metabolism)	K00679	EC:2.3.1.158	PREDICTED: GDSL esterase/lipase EXL3-like [Prunus mume]	0.038389	0.128021	0.087233	0	0	0	845.477	0.0103431	0.0466064	up
C.humilis24889	C.humilis24889.1	GO:0008047(enzyme activator activity);GO:0008987(quinolinate synthetase A activity);GO:0009060(aerobic respiration);GO:0009435(NAD biosynthetic process);GO:0009507(chloroplast);GO:0016226(iron-sulfur cluster assembly);GO:0016740(transferase activity);GO:0034628('de novo' NAD biosynthetic process from aspartate);GO:0042803(protein homodimerization activity);GO:0046872(metal ion binding);GO:0051176…	00760(Nicotinate and nicotinamide metabolism)	K03517	EC:2.5.1.72	quinolinate synthase, chloroplastic [Prunus persica]	10.8444	7.37568	8.05436	38.0877	39.2102	25.996	0.254366	1.23196e-10	7.1754e-09	down
C.humilis00949	C.humilis00949.1;C.humilis00949.2;C.humilis00949.3	GO:0009693(ethylene biosynthetic process);GO:0051213(dioxygenase activity);GO:0003951(NAD+ kinase activity);GO:0006741(NADP biosynthetic process);GO:0016310(phosphorylation);GO:0019674(NAD metabolic process);GO:0019674(NAD metabolic process)	00760(Nicotinate and nicotinamide metabolism);00760(Nicotinate and nicotinamide metabolism)	K00858	EC:2.7.1.23	PREDICTED: NAD kinase 2, chloroplastic [Prunus mume]	26.7283	23.8479	22.5373	10.4536	13.1168	8.96682	2.24707	1.14914e-05	0.000185653	up
C.humilis24115	C.humilis24115.1	GO:0003993(acid phosphatase activity);GO:0005737(cytoplasm);GO:0008252(nucleotidase activity);GO:0016791(phosphatase activity)	00230(Purine metabolism);00240(Pyrimidine metabolism);00760(Nicotinate and nicotinamide metabolism)	K03787	EC:3.1.3.5	uncharacterized protein LOC110749113 [Prunus avium]	1.97724	6.41918	7.50122	16.1876	11.5363	19.0553	0.339844	0.00103307	0.0077651	down
C.humilis15015	C.humilis15015.1	GO:0003993(acid phosphatase activity);GO:0005737(cytoplasm);GO:0008252(nucleotidase activity);GO:0016791(phosphatase activity)	00230(Purine metabolism);00240(Pyrimidine metabolism);00760(Nicotinate and nicotinamide metabolism)	K03787	EC:3.1.3.5	uncharacterized protein LOC110749113 [Prunus avium]	1.22177	4.50335	1.78697	5.21961	8.53635	5.55507	0.389005	0.00386262	0.0220064	down
C.humilis18436	C.humilis18436.1	GO:0005634(nucleus);GO:0016787(hydrolase activity)	00760(Nicotinate and nicotinamide metabolism)	K18551	EC:3.1.3.-	PREDICTED: uncharacterized protein C24B11.05 isoform X1 [Prunus mume]	36.5281	15.6804	15.7118	4.15854	13.1639	5.12156	3.02622	0.00472538	0.0256235	up
C.humilis15330	C.humilis15330.1	GO:0009252(peptidoglycan biosynthetic process);GO:0047661(amino-acid racemase activity)	00760(Nicotinate and nicotinamide metabolism);04146(Peroxisome)	K03426	EC:3.6.1.22	uncharacterized protein LOC18769147 [Prunus persica]	0.124625	0.255814	0.212578	0.019255	0.080034	0.044474	4.12496	0.00997184	0.0453474	up
C.humilis23739	C.humilis23739.1	GO:0005737(cytoplasm);GO:0008757(S-adenosylmethionine-dependent methyltransferase activity);GO:0032259(methylation)	00130(Ubiquinone and other terpenoid-quinone biosynthesis)	K12502	EC:2.1.1.295	2-methyl-6-phytyl-1,4-hydroquinone methyltransferase, chloroplastic [Prunus persica]	38.6834	47.8601	47.8004	87.1646	112.369	106.764	0.438605	8.53456e-22	2.48542e-19	down
C.humilis22064	C.humilis22064.2;C.humilis22064.1	GO:0004659(prenyltransferase activity);GO:0005886(plasma membrane);GO:0009234(menaquinone biosynthetic process);GO:0009507(chloroplast);GO:0009772(photosynthetic electron transport in photosystem II);GO:0010236(plastoquinone biosynthetic process);GO:0016021(integral component of membrane);GO:0031969(chloroplast membrane);GO:0032194(ubiquinone biosynthetic process via 3,4-dihydroxy-5-polyprenylben…	00130(Ubiquinone and other terpenoid-quinone biosynthesis);00130(Ubiquinone and other terpenoid-quinone biosynthesis)	K02548	EC:2.5.1.74;EC:2.5.1.-	2-carboxy-1,4-naphthoquinone phytyltransferase, chloroplastic [Prunus persica]	24.425	35.5166	42.9851	10.3516	18.3794	21.9184	2.03214	0.0024125	0.0152859	up
C.humilis13889	C.humilis13889.1	GO:0004594(pantothenate kinase activity);GO:0005737(cytoplasm);GO:0016301(kinase activity);GO:0016310(phosphorylation)	00770(Pantothenate and CoA biosynthesis)	K09680	EC:2.7.1.33	PREDICTED: uncharacterized protein At2g17340-like [Prunus mume]	0	0	0	3.90987	0	0	7.67288e-05	2.40853e-08	8.39351e-07	down
C.humilis18165	C.humilis18165.1;C.humilis18165.2	GO:0004157(dihydropyrimidinase activity);GO:0005783(endoplasmic reticulum);GO:0005794(Golgi apparatus);GO:0006212(uracil catabolic process);GO:0012505(endomembrane system);GO:0019483(beta-alanine biosynthetic process);GO:0043562(cellular response to nitrogen levels);GO:0046872(metal ion binding);GO:0046872(metal ion binding)	00240(Pyrimidine metabolism);00410(beta-Alanine metabolism);00770(Pantothenate and CoA biosynthesis);00770(Pantothenate and CoA biosynthesis)	K01464	EC:3.5.2.2	dihydropyrimidinase [Prunus persica]	74.5143	50.8487	50.2138	14.2113	25.5534	18.0676	3.03596	1.087e-07	3.22762e-06	up
C.humilis24211	C.humilis24211.1	GO:0004152(dihydroorotate dehydrogenase activity);GO:0005737(cytoplasm);GO:0006207('de novo' pyrimidine nucleobase biosynthetic process)	00240(Pyrimidine metabolism);00410(beta-Alanine metabolism);00770(Pantothenate and CoA biosynthesis)	K00207	EC:1.3.1.2	dihydropyrimidine dehydrogenase (NADP(+)), chloroplastic [Prunus avium]	44.4712	40.1104	38.4656	18.603	21.5383	17.1894	2.14627	2.15384e-06	4.32194e-05	up
C.humilis18166	C.humilis18166.1	GO:0004157(dihydropyrimidinase activity);GO:0005783(endoplasmic reticulum);GO:0005794(Golgi apparatus);GO:0006212(uracil catabolic process);GO:0012505(endomembrane system);GO:0019483(beta-alanine biosynthetic process);GO:0043562(cellular response to nitrogen levels);GO:0046872(metal ion binding)	00240(Pyrimidine metabolism);00410(beta-Alanine metabolism);00770(Pantothenate and CoA biosynthesis)	K01464	EC:3.5.2.2	dihydropyrimidinase isoform X2 [Prunus persica]	27.0677	23.9706	25.3117	11.8714	12.3911	10.6823	2.18488	2.83754e-06	5.50424e-05	up
C.humilis22118	C.humilis22118.1	GO:0003837(beta-ureidopropionase activity);GO:0005737(cytoplasm);GO:0005829(cytosol);GO:0006212(uracil catabolic process);GO:0006807(nitrogen compound metabolic process);GO:0016811(hydrolase activity, acting on carbon-nitrogen (but not peptide) bonds, in linear amides);GO:0019483(beta-alanine biosynthetic process);GO:0043562(cellular response to nitrogen levels)	00240(Pyrimidine metabolism);00410(beta-Alanine metabolism);00770(Pantothenate and CoA biosynthesis)	K01431	EC:3.5.1.6	beta-ureidopropionase [Prunus persica]	21.1838	15.5504	17.1597	7.54997	7.51655	7.26551	2.4133	3.81459e-06	7.13594e-05	up
C.humilis00655	C.humilis00655.1	GO:0009813(flavonoid biosynthetic process);GO:0043231(intracellular membrane-bounded organelle);GO:0052696(flavonoid glucuronidation);GO:0080043(quercetin 3-O-glucosyltransferase activity);GO:0080044(quercetin 7-O-glucosyltransferase activity)	00460(Cyanoamino acid metabolism)	K22706	EC:2.4.1.354	7-deoxyloganetin glucosyltransferase [Prunus persica]	17.8128	24.4349	39.4956	266.826	573.835	520.054	0.0600738	2.27495e-29	1.39663e-26	down
C.humilis24892	C.humilis24892.1	GO:0016020(membrane);GO:0016709(oxidoreductase activity, acting on paired donors, with incorporation or reduction of molecular oxygen, NAD(P)H as one donor, and incorporation of one atom of oxygen);GO:0044550(secondary metabolite biosynthetic process)	00460(Cyanoamino acid metabolism)	K00495	EC:1.14.14.44	cytochrome P450 71A1-like [Prunus yedoensis var. nudiflora]	5.59863	11.7196	10.483	47.513	54.8552	66.9948	0.164152	2.01712e-18	4.24248e-16	down
C.humilis14324	C.humilis14324.1	GO:0016787(hydrolase activity)	00460(Cyanoamino acid metabolism)	K20802	EC:4.1.2.10	PREDICTED: salicylic acid-binding protein 2-like [Prunus mume]	115.214	4.24467	87.5986	0.592196	1.50132	0.335485	85.2437	7.31838e-11	4.42316e-09	up
C.humilis05494	C.humilis05494.1	GO:0046593(mandelonitrile lyase activity);GO:0050660(flavin adenine dinucleotide binding);GO:0050898(nitrile metabolic process)	00460(Cyanoamino acid metabolism)	K08248	EC:4.1.2.10	(R)-mandelonitrile lyase 1-like [Prunus avium]	0.041096	0	0.165796	1.39285	4.71461	5.24001	0.0182324	2.85556e-08	9.73934e-07	down
C.humilis24891	C.humilis24891.1	GO:0016020(membrane);GO:0016709(oxidoreductase activity, acting on paired donors, with incorporation or reduction of molecular oxygen, NAD(P)H as one donor, and incorporation of one atom of oxygen);GO:0044550(secondary metabolite biosynthetic process)	00460(Cyanoamino acid metabolism)	K00495	EC:1.14.14.44	cytochrome P450 [Prunus dulcis]	1.07106	13.8006	18.7086	104.72	333.64	323.891	0.044054	3.76942e-08	1.2409e-06	down
C.humilis03276	C.humilis03276.1	GO:0016020(membrane);GO:0016709(oxidoreductase activity, acting on paired donors, with incorporation or reduction of molecular oxygen, NAD(P)H as one donor, and incorporation of one atom of oxygen);GO:0044550(secondary metabolite biosynthetic process)	00460(Cyanoamino acid metabolism)	K13029	EC:1.14.14.37	PREDICTED: cytochrome P450 71B36-like [Prunus mume]	2.84752	1.0601	1.71136	0.250272	0.256289	0.388488	6.27785	7.50082e-07	1.71297e-05	up
C.humilis05734	C.humilis05734.2;C.humilis05734.1	GO:0008422(beta-glucosidase activity);GO:0009651(response to salt stress);GO:0009725(response to hormone);GO:0019762(glucosinolate catabolic process);GO:0019762(glucosinolate catabolic process)	00460(Cyanoamino acid metabolism);00460(Cyanoamino acid metabolism)	K13032	EC:3.2.1.118	PREDICTED: beta-glucosidase 12-like isoform X1 [Prunus mume];prunasin hydrolase [Prunus armeniaca]	0.800454	14.1895	27.7923	127.129	376.317	361.138	0.0494831	1.86909e-06	3.80775e-05	down
C.humilis06638	C.humilis06638.1	GO:0008422(beta-glucosidase activity);GO:0009651(response to salt stress);GO:0009725(response to hormone);GO:0019762(glucosinolate catabolic process)	00460(Cyanoamino acid metabolism)	K13032	EC:3.2.1.118	prunasin hydrolase [Prunus armeniaca]	0.250152	2.51113	5.71533	16.6446	48.0791	71.492	0.0622294	3.83623e-06	7.16612e-05	down
C.humilis14326	C.humilis14326.1	GO:0016787(hydrolase activity)	00460(Cyanoamino acid metabolism)	K20802	EC:4.1.2.10	salicylic acid-binding protein 2 [Prunus persica]	14.4528	0.403024	11.6586	0.651802	0.171408	0.114074	28.2885	5.17804e-05	0.000650909	up
C.humilis04719	C.humilis04719.1	GO:0046593(mandelonitrile lyase activity);GO:0050660(flavin adenine dinucleotide binding);GO:0050898(nitrile metabolic process)	00460(Cyanoamino acid metabolism)	K08248	EC:4.1.2.10	PREDICTED: (R)-mandelonitrile lyase 4 [Prunus mume]	0.513833	3.59376	6.31615	15.955	42.7642	22.0487	0.129058	5.97025e-05	0.000731075	down
C.humilis04738	C.humilis04738.1	GO:0046593(mandelonitrile lyase activity);GO:0050660(flavin adenine dinucleotide binding);GO:0050898(nitrile metabolic process)	00460(Cyanoamino acid metabolism)	K08248	EC:4.1.2.10	PREDICTED: (R)-mandelonitrile lyase 4 [Prunus mume]	0.557357	4.20068	7.19214	18.1768	48.1712	25.0419	0.13076	7.65054e-05	0.000903703	down
C.humilis04742	C.humilis04742.1	GO:0046593(mandelonitrile lyase activity);GO:0050660(flavin adenine dinucleotide binding);GO:0050898(nitrile metabolic process)	00460(Cyanoamino acid metabolism)	K08248	EC:4.1.2.10	(R)-mandelonitrile lyase 3 [Prunus persica]	0.029826	0.085111	0.203489	0.236674	1.45333	0.726714	0.13176	0.000713562	0.00578464	down
C.humilis19978	C.humilis19978.1	GO:0006952(defense response);GO:0016614(oxidoreductase activity, acting on CH-OH group of donors);GO:0046202(cyanide biosynthetic process);GO:0046593(mandelonitrile lyase activity);GO:0050660(flavin adenine dinucleotide binding);GO:0055114(oxidation-reduction process)	00460(Cyanoamino acid metabolism)	K08248	EC:4.1.2.10	(R)-mandelonitrile lyase-like [Prunus persica]	0.126543	0.16586	0.090253	0.347856	0.449976	0.311435	0.344963	0.00177969	0.0119532	down
C.humilis13934	C.humilis13934.1	GO:0019500(cyanide catabolic process);GO:0047427(cyanoalanine nitrilase activity);GO:0047558(3-cyanoalanine hydratase activity);GO:0051410(detoxification of nitrogen compound)	00460(Cyanoamino acid metabolism)	K13035	EC:3.5.5.4;EC:4.2.1.65	PREDICTED: bifunctional nitrilase/nitrile hydratase NIT4B-like isoform X1 [Prunus mume]	0.205231	0.234191	0.126198	0.608632	0.648682	0.353518	0.351135	0.00300946	0.0182334	down
C.humilis06639	C.humilis06639.1	GO:0008422(beta-glucosidase activity);GO:0009651(response to salt stress);GO:0009725(response to hormone);GO:0019762(glucosinolate catabolic process)	00460(Cyanoamino acid metabolism)	K13032	EC:3.2.1.118	prunasin hydrolase [Prunus yedoensis var. nudiflora]	0	0.850088	2.13167	10.8064	17.3809	29.7287	0.0514841	0.00985445	0.0449666	down
C.humilis05954	C.humilis05954.1	GO:0009507(chloroplast);GO:0009941(chloroplast envelope);GO:0016491(oxidoreductase activity);GO:0055114(oxidation-reduction process)	00330(Arginine and proline metabolism);00410(beta-Alanine metabolism)	K17839	EC:1.5.3.17;EC:1.5.3.-	phytoene dehydrogenase, chloroplastic/chromoplastic [Prunus avium]	6.11972	8.0813	8.52625	7.77654	25.7487	19.1892	0.431139	0.000915209	0.00705429	down
C.humilis15038	C.humilis15038.1	GO:0005737(cytoplasm);GO:0005739(mitochondrion);GO:0008131(primary amine oxidase activity);GO:0048510(regulation of timing of transition from vegetative to reproductive phase);GO:0055114(oxidation-reduction process);GO:1990534(thermospermine oxidase activity)	00330(Arginine and proline metabolism);00410(beta-Alanine metabolism)	K12259	EC:1.5.3.16;EC:1.5.3.-	probable polyamine oxidase 5 [Prunus persica]	1.17387	5.58369	4.86516	6.2916	11.922	11.7939	0.387327	0.00777963	0.0376709	down
C.humilis03055	C.humilis03055.1	GO:0004364(glutathione transferase activity);GO:0005737(cytoplasm);GO:0006749(glutathione metabolic process);GO:0009407(toxin catabolic process)	00480(Glutathione metabolism)	K00799	EC:2.5.1.18	PREDICTED: glutathione S-transferase U17-like [Prunus mume]	44.3657	49.1795	64.8008	227.247	303.996	315.356	0.187038	8.20199e-38	1.03505e-34	down
C.humilis25415	C.humilis25415.1	GO:0004616(phosphogluconate dehydrogenase (decarboxylating) activity);GO:0005515(protein binding);GO:0005737(cytoplasm);GO:0005739(mitochondrion);GO:0005829(cytosol);GO:0008114(phosphogluconate 2-dehydrogenase activity);GO:0009051(pentose-phosphate shunt, oxidative branch);GO:0009506(plasmodesma);GO:0009507(chloroplast);GO:0009536(plastid);GO:0009570(chloroplast stroma);GO:0009744(response to suc…	00030(Pentose phosphate pathway);00480(Glutathione metabolism)	K00033	EC:1.1.1.44;EC:1.1.1.343	6-phosphogluconate dehydrogenase [Prunus yedoensis var. nudiflora]	17.4554	18.1679	17.1849	30.6969	56.3347	51.5115	0.381168	2.06505e-14	2.33372e-12	down
C.humilis08020	C.humilis08020.1	GO:0004364(glutathione transferase activity);GO:0005737(cytoplasm);GO:0006749(glutathione metabolic process);GO:0009407(toxin catabolic process)	00480(Glutathione metabolism)	K00799	EC:2.5.1.18	PREDICTED: glutathione S-transferase U8-like [Prunus mume]	1.38408	0.728031	2.05894	0	0	0	13903.5	6.16326e-10	3.09731e-08	up
C.humilis17089	C.humilis17089.1	GO:0004364(glutathione transferase activity);GO:0005737(cytoplasm);GO:0006749(glutathione metabolic process);GO:0009407(toxin catabolic process)	00480(Glutathione metabolism)	K00799	EC:2.5.1.18	PREDICTED: probable glutathione S-transferase [Prunus mume]	13.8735	1.93668	9.56336	0.339988	0.491276	0.156916	25.6771	4.49376e-09	1.8868e-07	up
C.humilis05044	C.humilis05044.1	GO:0004364(glutathione transferase activity);GO:0005737(cytoplasm);GO:0006749(glutathione metabolic process);GO:0009407(toxin catabolic process)	00480(Glutathione metabolism)	K00799	EC:2.5.1.18	probable glutathione S-transferase [Prunus persica]	1.69381	0	0	0	0	0	5646.04	9.63459e-08	2.90251e-06	up
C.humilis24289	C.humilis24289.2	GO:0004364(glutathione transferase activity);GO:0005737(cytoplasm);GO:0006749(glutathione metabolic process);GO:0009407(toxin catabolic process)	00480(Glutathione metabolism)	K00799	EC:2.5.1.18	probable glutathione S-transferase [Prunus persica]	28.2956	24.5258	31.69	6.4852	2.57233	3.04244	6.98443	1.8372e-07	5.08306e-06	up
C.humilis23517	C.humilis23517.1	GO:0004364(glutathione transferase activity);GO:0005737(cytoplasm);GO:0006749(glutathione metabolic process);GO:0009407(toxin catabolic process)	00480(Glutathione metabolism)	K00799	EC:2.5.1.18	PREDICTED: glutathione transferase GST 23-like [Prunus mume]	9.66653	1.42777	4.13197	0.395732	0.314041	0.200278	16.7312	3.64958e-07	9.24193e-06	up
C.humilis17094	C.humilis17094.1	GO:0004364(glutathione transferase activity);GO:0005737(cytoplasm);GO:0006749(glutathione metabolic process);GO:0009407(toxin catabolic process)	00480(Glutathione metabolism)	K00799	EC:2.5.1.18	probable glutathione S-transferase isoform X1 [Prunus avium]	5.61853	1.26977	5.2983	0.309341	0.196554	0.053899	21.7698	4.56616e-07	1.11527e-05	up
C.humilis10107	C.humilis10107.1	GO:0000079(regulation of cyclin-dependent protein serine/threonine kinase activity);GO:0004693(cyclin-dependent protein serine/threonine kinase activity);GO:0005515(protein binding);GO:0007049(cell cycle);GO:0019901(protein kinase binding);GO:0051301(cell division);GO:0051726(regulation of cell cycle)	00480(Glutathione metabolism)	K01255	EC:3.4.11.1	PREDICTED: cyclin-U4-1-like [Prunus mume]	2.29331	5.39782	6.03491	12.3269	15.2328	23.0679	0.271118	1.69218e-06	3.47853e-05	down
C.humilis03054	C.humilis03054.1	GO:0004364(glutathione transferase activity);GO:0005737(cytoplasm);GO:0006749(glutathione metabolic process);GO:0009407(toxin catabolic process)	00480(Glutathione metabolism)	K00799	EC:2.5.1.18	glutathione S-transferase U17 [Prunus persica]	12.3218	50.9989	56.7585	153.924	155.215	237.422	0.219699	1.93146e-05	0.000286192	down
C.humilis03251	C.humilis03251.1	NA	00480(Glutathione metabolism)	K00799	EC:2.5.1.18	uncharacterized protein LOC110754599 [Prunus avium]	2.60044	1.19536	0.833755	0	0.120563	0.15689	16.6859	7.73745e-05	0.000913019	up
C.humilis05045	C.humilis05045.1	GO:0004364(glutathione transferase activity);GO:0005737(cytoplasm);GO:0006749(glutathione metabolic process);GO:0009407(toxin catabolic process)	00480(Glutathione metabolism)	K00799	EC:2.5.1.18	hypothetical protein PRUPE_1G054900 [Prunus persica]	66.9697	37.6549	47.5242	20.8626	13.1847	13.2326	3.21804	0.000235372	0.00232052	up
C.humilis20475	C.humilis20475.1	GO:0000079(regulation of cyclin-dependent protein serine/threonine kinase activity);GO:0004693(cyclin-dependent protein serine/threonine kinase activity);GO:0005515(protein binding);GO:0005634(nucleus);GO:0007049(cell cycle);GO:0019901(protein kinase binding);GO:0051301(cell division);GO:0051726(regulation of cell cycle)	00480(Glutathione metabolism)	K01255	EC:3.4.11.1	cyclin-U1-1 [Prunus persica]	23.5419	25.651	29.7335	84.6599	43.6509	50.1409	0.442285	0.000785996	0.00625136	down
C.humilis20453	C.humilis20453.1	GO:0000079(regulation of cyclin-dependent protein serine/threonine kinase activity);GO:0004693(cyclin-dependent protein serine/threonine kinase activity);GO:0005515(protein binding);GO:0005634(nucleus);GO:0007049(cell cycle);GO:0019901(protein kinase binding);GO:0051301(cell division);GO:0051726(regulation of cell cycle)	00480(Glutathione metabolism)	K01255	EC:3.4.11.1	cyclin-U1-1 [Prunus persica]	25.9572	28.5687	33.0703	88.8767	47.5733	54.5639	0.458585	0.000882476	0.00686958	down
C.humilis20065	C.humilis20065.1	GO:0004364(glutathione transferase activity);GO:0005737(cytoplasm);GO:0006749(glutathione metabolic process)	00480(Glutathione metabolism)	K00799	EC:2.5.1.18	glutathione S-transferase F9 [Prunus persica]	0	0.151266	0.166425	0.429806	0.976303	2.0806	0.0911148	0.00166777	0.0113661	down
C.humilis23806	C.humilis23806.1	GO:0000079(regulation of cyclin-dependent protein serine/threonine kinase activity);GO:0004693(cyclin-dependent protein serine/threonine kinase activity);GO:0005634(nucleus);GO:0007049(cell cycle);GO:0019901(protein kinase binding);GO:0051301(cell division);GO:0051726(regulation of cell cycle)	00480(Glutathione metabolism)	K01255	EC:3.4.11.1	PREDICTED: cyclin-P3-1 [Prunus mume]	8.88691	27.0031	27.9337	35.513	48.3293	71.8883	0.409834	0.00268837	0.0166484	down
C.humilis21328	C.humilis21328.1	GO:0004748(ribonucleoside-diphosphate reductase activity, thioredoxin disulfide as acceptor);GO:0005971(ribonucleoside-diphosphate reductase complex);GO:0009263(deoxyribonucleotide biosynthetic process)	00230(Purine metabolism);00240(Pyrimidine metabolism);00480(Glutathione metabolism)	K10808	EC:1.17.4.1	PREDICTED: ribonucleoside-diphosphate reductase small chain [Prunus mume]	0.597397	3.77099	3.03363	1.92732	24.7291	12.6094	0.18851	0.00426612	0.0237628	down
C.humilis24288	C.humilis24288.1	GO:0004364(glutathione transferase activity);GO:0005737(cytoplasm);GO:0006749(glutathione metabolic process);GO:0009407(toxin catabolic process)	00480(Glutathione metabolism)	K00799	EC:2.5.1.18	probable glutathione S-transferase [Prunus persica]	1.49652	0.430593	1.05947	0.202173	0.010415	0.167036	7.86722	0.00636086	0.0323165	up
C.humilis08432	C.humilis08432.2	GO:0004345(glucose-6-phosphate dehydrogenase activity);GO:0006006(glucose metabolic process);GO:0009051(pentose-phosphate shunt, oxidative branch);GO:0009507(chloroplast);GO:0009570(chloroplast stroma);GO:0050661(NADP binding);GO:0055114(oxidation-reduction process)	00030(Pentose phosphate pathway);00480(Glutathione metabolism)	K00036	EC:1.1.1.49;EC:1.1.1.363	PREDICTED: glucose-6-phosphate 1-dehydrogenase 4, chloroplastic isoform X2 [Prunus mume]	8.59561	5.57418	6.07604	2.59263	4.73323	2.56342	2.04725	0.00646295	0.0326816	up
C.humilis24431	C.humilis24431.1	GO:0009061(anaerobic respiration);GO:0018171(peptidyl-cysteine oxidation);GO:0070483(detection of hypoxia)	00430(Taurine and hypotaurine metabolism)	K10712	EC:1.13.11.19	plant cysteine oxidase 3 [Prunus avium]	3.36653	4.57642	4.42364	6.14278	10.1347	9.67149	0.476573	1.07239e-08	4.01969e-07	down
C.humilis16266	C.humilis16266.2;C.humilis16266.1	GO:0009061(anaerobic respiration);GO:0018171(peptidyl-cysteine oxidation);GO:0070483(detection of hypoxia);GO:0070483(detection of hypoxia)	00430(Taurine and hypotaurine metabolism);00430(Taurine and hypotaurine metabolism)	K10712	EC:1.13.11.19	plant cysteine oxidase 4-like [Prunus avium]	5.0333	3.19058	3.95796	1.08066	1.80325	1.34498	2.88062	2.72248e-06	5.29916e-05	up
C.humilis06185	C.humilis06185.1;C.humilis06185.2	GO:0009813(flavonoid biosynthetic process);GO:0043231(intracellular membrane-bounded organelle);GO:0052696(flavonoid glucuronidation);GO:0080043(quercetin 3-O-glucosyltransferase activity);GO:0080044(quercetin 7-O-glucosyltransferase activity);GO:0080044(quercetin 7-O-glucosyltransferase activity)	00908(Zeatin biosynthesis);00908(Zeatin biosynthesis)	K13493	EC:2.4.1.-	UDP-glucose iridoid glucosyltransferase [Prunus persica]	28.5541	22.1317	21.2917	9.29227	9.05023	9.07362	2.62537	1.89787e-07	5.23816e-06	up
C.humilis06183	C.humilis06183.1	GO:0009813(flavonoid biosynthetic process);GO:0043231(intracellular membrane-bounded organelle);GO:0052696(flavonoid glucuronidation);GO:0080043(quercetin 3-O-glucosyltransferase activity);GO:0080044(quercetin 7-O-glucosyltransferase activity)	00908(Zeatin biosynthesis)	K13493	EC:2.4.1.-	PREDICTED: UDP-glycosyltransferase 76E2-like [Prunus mume]	0.094884	0.206353	0.281659	0.539814	2.4355	2.37861	0.108873	1.06368e-06	2.30329e-05	down
C.humilis11317	C.humilis11317.1	GO:0009813(flavonoid biosynthetic process);GO:0043231(intracellular membrane-bounded organelle);GO:0052696(flavonoid glucuronidation);GO:0080043(quercetin 3-O-glucosyltransferase activity);GO:0080044(quercetin 7-O-glucosyltransferase activity)	00908(Zeatin biosynthesis)	K13493	EC:2.4.1.-	PREDICTED: UDP-glycosyltransferase 76F1-like [Prunus mume]	26.5405	7.73586	16.3391	3.43422	0.138596	0.316614	13.0136	0.00200635	0.0131908	up
C.humilis06189	C.humilis06189.2;C.humilis06189.1	GO:0009813(flavonoid biosynthetic process);GO:0043231(intracellular membrane-bounded organelle);GO:0052696(flavonoid glucuronidation);GO:0080043(quercetin 3-O-glucosyltransferase activity);GO:0080044(quercetin 7-O-glucosyltransferase activity);GO:0080044(quercetin 7-O-glucosyltransferase activity)	00908(Zeatin biosynthesis);00908(Zeatin biosynthesis)	K13493	EC:2.4.1.-	UDP-glucose iridoid glucosyltransferase [Prunus persica]	0	0.099974	0.0695842	0.174284	0.85597	0.823892	0.0914482	0.00213081	0.0138211	down
C.humilis06187	C.humilis06187.1	GO:0009813(flavonoid biosynthetic process);GO:0043231(intracellular membrane-bounded organelle);GO:0052696(flavonoid glucuronidation);GO:0080043(quercetin 3-O-glucosyltransferase activity);GO:0080044(quercetin 7-O-glucosyltransferase activity)	00908(Zeatin biosynthesis)	K13493	EC:2.4.1.-	UDP-glucose iridoid glucosyltransferase-like [Prunus avium]	5.16101	5.2676	5.72804	4.76725	15.1267	14.2864	0.472687	0.00690146	0.0343636	down
C.humilis20129	C.humilis20129.2	GO:0004497(monooxygenase activity);GO:0005506(iron ion binding);GO:0009507(chloroplast);GO:0009570(chloroplast stroma);GO:0009941(chloroplast envelope);GO:0016117(carotenoid biosynthetic process);GO:0016705(oxidoreductase activity, acting on paired donors, with incorporation or reduction of molecular oxygen);GO:0019825(oxygen binding);GO:0020037(heme binding);GO:0031969(chloroplast membrane);GO:0…	00906(Carotenoid biosynthesis)	K15747	EC:1.14.-.-	PREDICTED: cytochrome P450 97B2, chloroplastic [Prunus mume]	22.8496	24.6816	24.425	4.45588	6.87634	5.30515	4.32498	4.14105e-35	3.76256e-32	up
C.humilis23051	C.humilis23051.1	GO:0004497(monooxygenase activity);GO:0044550(secondary metabolite biosynthetic process)	00906(Carotenoid biosynthesis)	K09838	EC:1.14.15.21	PREDICTED: FAD-dependent urate hydroxylase-like [Prunus mume]	17.355	12.6227	14.253	2.97685	4.23139	4.45968	3.7908	2.11126e-16	3.21861e-14	up
C.humilis22637	C.humilis22637.1	GO:0007275(multicellular organism development);GO:0010268(brassinosteroid homeostasis);GO:0010295((+)-abscisic acid 8'-hydroxylase activity);GO:0016125(sterol metabolic process);GO:0016132(brassinosteroid biosynthetic process)	00906(Carotenoid biosynthesis)	K09843	EC:1.14.13.93	PREDICTED: abscisic acid 8'-hydroxylase 4 [Prunus mume]	2.95179	1.74753	2.5241	4.269	10.1505	9.57669	0.301024	8.61281e-07	1.92749e-05	down
C.humilis23050	C.humilis23050.1	GO:0004497(monooxygenase activity);GO:0044550(secondary metabolite biosynthetic process)	00906(Carotenoid biosynthesis)	K09838	EC:1.14.15.21	uncharacterized protein LOC110753814 [Prunus avium]	2.04072	2.50333	2.43933	0.794702	1.1761	1.13096	2.25142	9.21555e-07	2.03828e-05	up
C.humilis21857	C.humilis21857.1	GO:0004497(monooxygenase activity);GO:0044550(secondary metabolite biosynthetic process)	00906(Carotenoid biosynthesis)	K09838	EC:1.14.15.21	PREDICTED: FAD-dependent urate hydroxylase-like isoform X1 [Prunus mume]	4.18547	3.22062	3.31145	1.38117	1.60508	1.87847	2.20311	1.16333e-05	0.000187412	up
C.humilis06877	C.humilis06877.1	GO:0005737(cytoplasm);GO:0016491(oxidoreductase activity);GO:0055114(oxidation-reduction process)	00906(Carotenoid biosynthesis)	K09841	EC:1.1.1.288	PREDICTED: secoisolariciresinol dehydrogenase-like [Prunus mume]	12.143	10.9945	13.8978	22.4601	20.8909	36.2681	0.465157	1.27352e-05	0.000203146	down
C.humilis06233	C.humilis06233.1;C.humilis06233.2	GO:0007275(multicellular organism development);GO:0009687(abscisic acid metabolic process);GO:0010268(brassinosteroid homeostasis);GO:0016125(sterol metabolic process);GO:0016132(brassinosteroid biosynthetic process);GO:0016709(oxidoreductase activity, acting on paired donors, with incorporation or reduction of molecular oxygen, NAD(P)H as one donor, and incorporation of one atom of oxygen);GO:00…	00906(Carotenoid biosynthesis);00906(Carotenoid biosynthesis)	K09843	EC:1.14.13.93	abscisic acid 8'-hydroxylase 2 isoform X1 [Prunus avium]	9.87452	18.5158	28.9389	51.3163	52.3061	68.135	0.33378	2.33112e-05	0.000337916	down
C.humilis20069	C.humilis20069.1	GO:0009575(chromoplast stroma);GO:0016117(carotenoid biosynthetic process);GO:0016767(geranylgeranyl-diphosphate geranylgeranyltransferase activity)	00906(Carotenoid biosynthesis)	K02291	EC:2.5.1.32	phytoene synthase [Prunus humilis]	36.3879	29.9399	41.0479	44.4571	108.709	89.4706	0.442537	3.97577e-05	0.000523231	down
C.humilis22679	C.humilis22679.1	GO:0009813(flavonoid biosynthetic process);GO:0043231(intracellular membrane-bounded organelle);GO:0052696(flavonoid glucuronidation);GO:0080043(quercetin 3-O-glucosyltransferase activity);GO:0080044(quercetin 7-O-glucosyltransferase activity)	00906(Carotenoid biosynthesis)	K14595	EC:2.4.1.263	UDP-glucose flavonoid 3-O-glucosyltransferase 7 [Prunus persica]	0.937517	0.513653	0.642368	0.181559	0.119646	0.210833	4.08864	0.000297703	0.00280995	up
C.humilis11877	C.humilis11877.1	GO:0005506(iron ion binding);GO:0009507(chloroplast);GO:0010291(carotene beta-ring hydroxylase activity);GO:0016021(integral component of membrane);GO:0016119(carotene metabolic process);GO:0016123(xanthophyll biosynthetic process);GO:0016491(oxidoreductase activity);GO:0016787(hydrolase activity);GO:0031969(chloroplast membrane);GO:0055114(oxidation-reduction process)	00906(Carotenoid biosynthesis)	K15746	EC:1.14.15.24	beta-carotene hydroxylase 2, chloroplastic [Prunus persica]	25.772	27.6038	30.7383	103.636	47.4847	54.2074	0.409656	0.000724953	0.005854	down
C.humilis24679	C.humilis24679.1	GO:0000166(nucleotide binding);GO:0018458(isopiperitenol dehydrogenase activity);GO:0018459(carveol dehydrogenase activity);GO:0031525(menthol biosynthetic process)	00906(Carotenoid biosynthesis)	K09841	EC:1.1.1.288	(-)-isopiperitenol/(-)-carveol dehydrogenase mitochondrial [Prunus yedoensis var. nudiflora]	5.93031	3.28906	2.38985	1.16074	1.56599	1.36699	2.83586	0.00239485	0.0152005	up
C.humilis03856	C.humilis03856.1	GO:0008194(UDP-glycosyltransferase activity);GO:0009813(flavonoid biosynthetic process);GO:0043231(intracellular membrane-bounded organelle);GO:0052696(flavonoid glucuronidation)	00906(Carotenoid biosynthesis)	K14595	EC:2.4.1.263	UDP-glycosyltransferase 92A1 isoform X2 [Prunus yedoensis var. nudiflora]	0.985427	1.82285	1.82542	4.00703	1.96954	3.82163	0.472913	0.00746788	0.0364567	down
C.humilis22683	C.humilis22683.1	GO:0009813(flavonoid biosynthetic process);GO:0043231(intracellular membrane-bounded organelle);GO:0052696(flavonoid glucuronidation);GO:0080043(quercetin 3-O-glucosyltransferase activity);GO:0080044(quercetin 7-O-glucosyltransferase activity)	00906(Carotenoid biosynthesis)	K14595	EC:2.4.1.263	UDP-glucose flavonoid 3-O-glucosyltransferase 7 [Prunus persica]	0.798732	1.06639	0.894552	0.125504	0.243374	0.295005	4.15686	0.00915057	0.0423935	up
C.humilis13633	C.humilis13633.1	GO:0001054(RNA polymerase I activity);GO:0005736(DNA-directed RNA polymerase I complex)	00230(Purine metabolism);00240(Pyrimidine metabolism);03020(RNA polymerase)	K02999	EC:2.7.7.6	DNA-directed RNA polymerase I subunit 1 [Prunus persica]	2.60932	2.85406	2.5091	0.97102	1.23039	1.32234	2.2625	3.43366e-13	3.33314e-11	up
C.humilis21158	C.humilis21158.1	GO:0000175(3'-5'-exoribonuclease activity);GO:0000957(mitochondrial RNA catabolic process);GO:0000963(mitochondrial RNA processing);GO:0003676(nucleic acid binding);GO:0003723(RNA binding);GO:0004654(polyribonucleotide nucleotidyltransferase activity);GO:0005739(mitochondrion);GO:0006364(rRNA processing);GO:0006397(mRNA processing);GO:0006402(mRNA catabolic process);GO:0008033(tRNA processing);GO…	00230(Purine metabolism);00240(Pyrimidine metabolism);03018(RNA degradation)	K00962	EC:2.7.7.8	polyribonucleotide nucleotidyltransferase 2, mitochondrial [Prunus avium]	4.36527	4.92418	4.73392	1.36233	2.24071	2.03864	2.48567	6.02887e-13	5.47783e-11	up
C.humilis18153	C.humilis18153.1;C.humilis18153.2;C.humilis18153.3	GO:0051213(dioxygenase activity);GO:0051213(dioxygenase activity)	00230(Purine metabolism);00230(Purine metabolism)	K01951	EC:6.3.5.2	probable inactive 2-oxoglutarate-dependent dioxygenase AOP2 [Prunus persica];putative 2-oxoglutarate-dependent dioxygenase AOP1 [Prunus yedoensis var. nudiflora];PREDICTED: probable 2-oxoglutarate-dependent dioxygenase AOP1 [Prunus mume]	12.4072	1.78138	13.3808	0.308251	0.296943	0.188194	34.7489	4.50126e-12	3.43108e-10	up
C.humilis17258	C.humilis17258.1	GO:0001653(peptide receptor activity);GO:0004674(protein serine/threonine kinase activity);GO:0004888(transmembrane signaling receptor activity);GO:0005515(protein binding);GO:0005524(ATP binding);GO:0005886(plasma membrane);GO:0006468(protein phosphorylation);GO:0007169(transmembrane receptor protein tyrosine kinase signaling pathway);GO:0009611(response to wounding);GO:0009826(unidimensional ce…	00230(Purine metabolism);00240(Pyrimidine metabolism);03020(RNA polymerase)	K03021	EC:2.7.7.6	hypothetical protein PRUPE_2G104600 [Prunus persica]	1.35733	0.761888	0.840915	0.020214	0.106705	0.04859	16.866	8.94955e-11	5.39228e-09	up
C.humilis17249	C.humilis17249.1	GO:0001653(peptide receptor activity);GO:0004674(protein serine/threonine kinase activity);GO:0004888(transmembrane signaling receptor activity);GO:0005515(protein binding);GO:0005524(ATP binding);GO:0005886(plasma membrane);GO:0006468(protein phosphorylation);GO:0007169(transmembrane receptor protein tyrosine kinase signaling pathway);GO:0009611(response to wounding);GO:0009826(unidimensional ce…	00230(Purine metabolism);00240(Pyrimidine metabolism);03020(RNA polymerase)	K03021	EC:2.7.7.6	hypothetical protein PRUPE_4G163100 [Prunus persica]	2.14107	0.484237	0.855065	0	0.033507	0.037425	49.0663	4.85447e-09	2.01959e-07	up
C.humilis06379	C.humilis06379.1	GO:0001056(RNA polymerase III activity);GO:0005666(DNA-directed RNA polymerase III complex)	00230(Purine metabolism);00240(Pyrimidine metabolism);03020(RNA polymerase)	K03018	EC:2.7.7.6	PREDICTED: DNA-directed RNA polymerase III subunit 1 [Prunus mume]	5.51649	5.98144	5.13513	2.28824	2.79719	2.21878	2.27719	2.60639e-08	8.97033e-07	up
C.humilis04279	C.humilis04279.1	GO:0000326(protein storage vacuole);GO:0005515(protein binding);GO:0005783(endoplasmic reticulum);GO:0005789(endoplasmic reticulum membrane);GO:0005886(plasma membrane);GO:0006623(protein targeting to vacuole);GO:0016021(integral component of membrane);GO:0032586(protein storage vacuole membrane)	00230(Purine metabolism);00240(Pyrimidine metabolism);03020(RNA polymerase)	K03006	EC:2.7.7.6	protein SRC2 [Prunus persica]	38.3011	9.88976	19.2608	3.26758	2.08928	1.66588	9.60476	2.09804e-07	5.70742e-06	up
C.humilis05786	C.humilis05786.1	GO:0001054(RNA polymerase I activity);GO:0001056(RNA polymerase III activity);GO:0005666(DNA-directed RNA polymerase III complex);GO:0005736(DNA-directed RNA polymerase I complex)	00230(Purine metabolism);00240(Pyrimidine metabolism);03020(RNA polymerase)	K03027	NA	DNA-directed RNA polymerases I and III subunit RPAC1 [Prunus persica]	14.8697	15.6612	12.627	6.14675	8.13631	6.85017	2.04219	3.99899e-07	9.93841e-06	up
C.humilis17247	C.humilis17247.1	GO:0001653(peptide receptor activity);GO:0004674(protein serine/threonine kinase activity);GO:0004888(transmembrane signaling receptor activity);GO:0005515(protein binding);GO:0005524(ATP binding);GO:0005886(plasma membrane);GO:0006468(protein phosphorylation);GO:0007169(transmembrane receptor protein tyrosine kinase signaling pathway);GO:0009611(response to wounding);GO:0009826(unidimensional ce…	00230(Purine metabolism);00240(Pyrimidine metabolism);03020(RNA polymerase)	K03021	EC:2.7.7.6	receptor-like protein 2 isoform X1 [Prunus persica]	3.71498	2.07071	3.06073	0.174019	0.015847	0	46.593	1.34622e-05	0.000211916	up
C.humilis09466	C.humilis09466.1	GO:0001056(RNA polymerase III activity);GO:0005666(DNA-directed RNA polymerase III complex)	00230(Purine metabolism);00240(Pyrimidine metabolism);03020(RNA polymerase)	K03021	EC:2.7.7.6	DNA-directed RNA polymerase III subunit 2 isoform X2 [Prunus persica]	4.74159	4.03188	3.66435	1.94664	1.63854	1.80304	2.30833	7.00094e-05	0.000837422	up
C.humilis03371	C.humilis03371.2;C.humilis03371.1	GO:0003674(molecular_function);GO:0008150(biological_process);GO:0009507(chloroplast);GO:0009507(chloroplast)	00230(Purine metabolism);00240(Pyrimidine metabolism);03030(DNA replication);03030(DNA replication)	K02321	NA	TLC domain-containing protein At5g14285-like [Prunus avium]	9.56355	4.09336	2.79457	1.54577	1.45429	0.866192	4.25515	0.000916615	0.00706273	up
C.humilis09718	C.humilis09718.1	NA	00230(Purine metabolism);00240(Pyrimidine metabolism);03020(RNA polymerase)	K03021	EC:2.7.7.6	receptor-like protein 12 isoform X2 [Prunus yedoensis var. nudiflora]	3.37419	0.427166	0.909337	0.021355	0	0.107122	36.6657	0.0011479	0.00842745	up
C.humilis07222	C.humilis07222.1	GO:0001054(RNA polymerase I activity);GO:0001055(RNA polymerase II activity);GO:0001056(RNA polymerase III activity);GO:0005665(DNA-directed RNA polymerase II, core complex);GO:0005666(DNA-directed RNA polymerase III complex);GO:0005736(DNA-directed RNA polymerase I complex)	00230(Purine metabolism);00240(Pyrimidine metabolism);03020(RNA polymerase)	K03016	NA	DNA-directed RNA polymerases II and V subunit 8A [Prunus yedoensis var. nudiflora]	7.91455	6.87803	6.94272	2.28835	4.97207	3.53309	2.01374	0.00135386	0.00964135	up
C.humilis11603	C.humilis11603.1	GO:0046658(anchored component of plasma membrane)	00230(Purine metabolism);00240(Pyrimidine metabolism);03020(RNA polymerase)	K03006	EC:2.7.7.6	mavicyanin [Prunus persica]	1.37858	2.02971	2.07392	0.675375	0.618269	0.770951	2.65535	0.00135447	0.00964135	up
C.humilis17248	C.humilis17248.1	NA	00230(Purine metabolism);00240(Pyrimidine metabolism);03020(RNA polymerase)	K03021	EC:2.7.7.6	receptor-like protein 2 [Prunus persica]	0.309478	0.124701	0.25636	0.018411	0	0.050332	10.0452	0.00518285	0.027584	up
C.humilis06441	C.humilis06441.2;C.humilis06441.1	NA	00230(Purine metabolism);03008(Ribosome biogenesis in eukaryotes);03008(Ribosome biogenesis in eukaryotes)	K18532	EC:2.7.4.3	PREDICTED: (R)-specific enoyl-CoA hydratase [Prunus mume]	1.07557	1.20483	1.13555	0.317728	0.7327	0.414861	2.33125	0.00655295	0.0330484	up
C.humilis10631	C.humilis10631.1	GO:0051213(dioxygenase activity)	00230(Purine metabolism)	K01951	EC:6.3.5.2	gibberellin 20-oxidase-like protein [Prunus persica]	2.2739	4.09966	3.56122	0.750908	2.21871	1.41862	2.26396	0.0100478	0.0455888	up
C.humilis05825	C.humilis05825.1	GO:0004849(uridine kinase activity);GO:0005829(cytosol);GO:0006206(pyrimidine nucleobase metabolic process);GO:0043097(pyrimidine nucleoside salvage)	00240(Pyrimidine metabolism)	K00876	EC:2.7.1.48	uridine kinase-like protein 3 [Prunus persica]	80.0422	46.8154	52.3701	12.4367	10.5263	11.1884	5.24804	1.00047e-11	7.30732e-10	up
C.humilis10045	C.humilis10045.1	GO:0004127(cytidylate kinase activity);GO:0005524(ATP binding);GO:0005634(nucleus);GO:0005737(cytoplasm);GO:0005829(cytosol);GO:0006207('de novo' pyrimidine nucleobase biosynthetic process);GO:0006221(pyrimidine nucleotide biosynthetic process);GO:0009041(uridylate kinase activity);GO:0009173(pyrimidine ribonucleoside monophosphate metabolic process);GO:0048046(apoplast)	00240(Pyrimidine metabolism)	K13800	EC:2.7.4.14	PREDICTED: UMP-CMP kinase 3-like isoform X2 [Prunus mume]	23.9523	28.5924	28.4064	79.7015	59.8598	62.7822	0.400068	1.35445e-07	3.8925e-06	down
C.humilis16863	C.humilis16863.1	GO:0003883(CTP synthase activity);GO:0005524(ATP binding);GO:0005737(cytoplasm);GO:0044210('de novo' CTP biosynthetic process)	00240(Pyrimidine metabolism)	K01937	EC:6.3.4.2	CTP synthase [Prunus persica]	5.43996	5.96554	4.16162	12.1522	15.213	9.38721	0.423567	3.47501e-06	6.60249e-05	down
C.humilis15057	C.humilis15057.1	GO:0004126(cytidine deaminase activity);GO:0005829(cytosol);GO:0008270(zinc ion binding);GO:0009972(cytidine deamination)	00240(Pyrimidine metabolism)	K01489	EC:3.5.4.5	cytidine deaminase 1 [Prunus persica]	2.96536	2.20982	2.46173	5.42417	4.43616	5.7031	0.490696	5.60165e-05	0.00069153	down
C.humilis01962	C.humilis01962.1	GO:0000287(magnesium ion binding);GO:0004170(dUTP diphosphatase activity);GO:0005737(cytoplasm);GO:0006226(dUMP biosynthetic process);GO:0046081(dUTP catabolic process)	00240(Pyrimidine metabolism)	K01520	EC:3.6.1.23	hypothetical protein PRUPE_1G380600 [Prunus persica]	0.412269	0.393766	0.526356	0.685412	2.38968	2.61195	0.234285	5.62163e-05	0.000693619	down
C.humilis15731	C.humilis15731.1	GO:0004797(thymidine kinase activity);GO:0006259(DNA metabolic process);GO:0046104(thymidine metabolic process)	00240(Pyrimidine metabolism)	K00857	EC:2.7.1.21	PREDICTED: thymidine kinase a isoform X2 [Prunus mume]	14.3381	8.92569	12.7945	3.99352	8.10279	5.42237	2.05828	0.00310082	0.0186238	up

## Sheet: Severe VS Normal
Supplementary Table S6. The information of co-expression network of DEGs.
gene_id	transcript_id	GO	KEGG	KO_ENTRY	EC	Description	FPKM.Severe_1	FPKM.Severe_2	FPKM.Severe_3	FPKM.Normal_1	FPKM.Normal_2	FPKM.Normal_3	fc	pval	qval	regulation
C.humilis21047	C.humilis21047.1	GO:0016021(integral component of membrane);GO:0042626(ATPase activity, coupled to transmembrane movement of substances);GO:0055085(transmembrane transport)	02010(ABC transporters)	K05658	EC:3.6.3.44	ABC transporter B family member 15 [Prunus persica]	4.55919	4.37824	2.97894	0.357164	0.462278	0.299208	10.6525	9.40867e-27	7.79688e-25	up
C.humilis02156	C.humilis02156.1	GO:0016021(integral component of membrane);GO:0042626(ATPase activity, coupled to transmembrane movement of substances);GO:0055085(transmembrane transport)	02010(ABC transporters)	K05658	EC:3.6.3.44	ABC transporter B family member 13 [Prunus persica]	7.36441	6.58104	6.63058	37.146	30.0707	40.3194	0.191341	6.00679e-26	4.68797e-24	down
C.humilis23547	C.humilis23547.1	GO:0005886(plasma membrane);GO:0016021(integral component of membrane);GO:0042626(ATPase activity, coupled to transmembrane movement of substances)	02010(ABC transporters)	K05681	NA	pleiotropic drug resistance protein 1 [Prunus persica]	4.79378	4.781	9.02329	0.624363	0.660426	0.51035	10.3602	3.4935e-22	2.03095e-20	up
C.humilis10025	C.humilis10025.1	GO:0000325(plant-type vacuole);GO:0005524(ATP binding);GO:0005773(vacuole);GO:0005774(vacuolar membrane);GO:0005886(plasma membrane);GO:0008559(xenobiotic transmembrane transporting ATPase activity);GO:0009506(plasmodesma);GO:0010290(chlorophyll catabolite transmembrane transporter activity);GO:0015431(glutathione S-conjugate-exporting ATPase activity);GO:0016021(integral component of membrane);G…	02010(ABC transporters)	K05665	NA	putative ABC transporter C family member 15 [Prunus persica]	49.3411	42.2385	37.9077	13.0366	16.0281	15.5183	2.90441	1.6417e-18	6.64523e-17	up
C.humilis16537	C.humilis16537.1	GO:0000325(plant-type vacuole);GO:0005516(calmodulin binding);GO:0005524(ATP binding);GO:0005773(vacuole);GO:0005774(vacuolar membrane);GO:0008559(xenobiotic transmembrane transporting ATPase activity);GO:0016021(integral component of membrane);GO:0042626(ATPase activity, coupled to transmembrane movement of substances);GO:0055085(transmembrane transport);GO:1902417((+)-abscisic acid D-glucopyran…	02010(ABC transporters)	K05666	NA	PREDICTED: ABC transporter C family member 2-like isoform X1 [Prunus mume]	126.676	101.171	160.146	35.4586	38.4615	32.2375	3.65487	2.34491e-14	6.19738e-13	up
C.humilis10175	C.humilis10175.1	GO:0000325(plant-type vacuole);GO:0005524(ATP binding);GO:0005773(vacuole);GO:0005774(vacuolar membrane);GO:0005886(plasma membrane);GO:0008559(xenobiotic transmembrane transporting ATPase activity);GO:0009506(plasmodesma);GO:0010290(chlorophyll catabolite transmembrane transporter activity);GO:0015431(glutathione S-conjugate-exporting ATPase activity);GO:0016021(integral component of membrane);G…	02010(ABC transporters)	K05665	NA	putative ABC transporter C family member 15 [Prunus persica]	16.5306	21.9293	15.7364	4.36635	6.70685	6.73171	3.04389	1.09141e-13	2.67729e-12	up
C.humilis19157	C.humilis19157.1	GO:0005886(plasma membrane);GO:0016021(integral component of membrane);GO:0042626(ATPase activity, coupled to transmembrane movement of substances)	02010(ABC transporters)	K05681	NA	PREDICTED: pleiotropic drug resistance protein 1-like [Prunus mume]	0.55029	0.274575	0.229352	3.87602	3.06786	2.8692	0.10743	2.06367e-13	4.9245e-12	down
C.humilis15284	C.humilis15284.1	GO:0005886(plasma membrane);GO:0016021(integral component of membrane);GO:0042626(ATPase activity, coupled to transmembrane movement of substances)	02010(ABC transporters)	K05681	NA	ABC transporter G family member 32 [Prunus persica]	8.26085	8.37927	6.0387	26.6962	22.3099	30.9215	0.283742	2.88595e-12	5.99526e-11	down
C.humilis21629	C.humilis21629.1	GO:0005886(plasma membrane);GO:0016021(integral component of membrane);GO:0042626(ATPase activity, coupled to transmembrane movement of substances)	02010(ABC transporters)	K05681	NA	PREDICTED: ABC transporter G family member 22-like [Prunus mume]	0.18411	0.111177	0.086087	0.707165	0.985727	1.12424	0.135377	2.60932e-11	4.81099e-10	down
C.humilis04617	C.humilis04617.1	GO:0016021(integral component of membrane);GO:0042626(ATPase activity, coupled to transmembrane movement of substances);GO:0055085(transmembrane transport)	02010(ABC transporters)	K05658	EC:3.6.3.44	ABC transporter B family member 4 [Prunus persica]	5.25967	2.98362	4.59008	0.631619	1.32237	0.925862	4.45626	3.24414e-11	5.91686e-10	up
C.humilis16371	C.humilis16371.1	GO:0016021(integral component of membrane);GO:0042626(ATPase activity, coupled to transmembrane movement of substances);GO:0055085(transmembrane transport)	02010(ABC transporters)	K05658	EC:3.6.3.44	PREDICTED: ABC transporter B family member 9 isoform X1 [Prunus mume]	0.099894	0.036806	0.053507	0.417809	0.672255	0.645029	0.109624	1.17305e-10	1.98314e-09	down
C.humilis18053	C.humilis18053.1	GO:0005886(plasma membrane);GO:0016021(integral component of membrane);GO:0042626(ATPase activity, coupled to transmembrane movement of substances)	02010(ABC transporters)	K05681	NA	ABC transporter G family member 15-like [Prunus avium]	0.602229	0.62538	0.430809	1.46231	2.34309	2.60337	0.258773	1.38327e-10	2.31789e-09	down
C.humilis03348	C.humilis03348.1	GO:0000325(plant-type vacuole);GO:0005524(ATP binding);GO:0005773(vacuole);GO:0005774(vacuolar membrane);GO:0005886(plasma membrane);GO:0008281(sulfonylurea receptor activity);GO:0008559(xenobiotic transmembrane transporting ATPase activity);GO:0009651(response to salt stress);GO:0016021(integral component of membrane);GO:0030007(cellular potassium ion homeostasis);GO:0042626(ATPase activity, cou…	02010(ABC transporters)	K05666	NA	PREDICTED: putative ABC transporter C family member 15 [Prunus mume]	5.50468	2.02148	16.3986	0.324604	0.634247	0.586957	15.4772	1.05341e-08	1.3154e-07	up
C.humilis24650	C.humilis24650.1	GO:0006869(lipid transport);GO:0042626(ATPase activity, coupled to transmembrane movement of substances);GO:0043231(intracellular membrane-bounded organelle)	02010(ABC transporters)	K05643	NA	ABC transporter A family member 8 [Prunus persica]	13.8052	11.2812	17.2815	5.39909	4.71434	4.47727	2.90377	3.94394e-08	4.40581e-07	up
C.humilis18991	C.humilis18991.1	GO:0005886(plasma membrane);GO:0016021(integral component of membrane);GO:0042626(ATPase activity, coupled to transmembrane movement of substances)	02010(ABC transporters)	K05681	NA	PREDICTED: ABC transporter G family member 29-like [Prunus mume]	1.91014	1.35395	7.15666	0.250982	0.358358	0.478742	9.57717	1.65352e-07	1.65781e-06	up
C.humilis04613	C.humilis04613.1	GO:0016021(integral component of membrane);GO:0042626(ATPase activity, coupled to transmembrane movement of substances);GO:0055085(transmembrane transport)	02010(ABC transporters)	K05658	EC:3.6.3.44	ABC transporter B family member 11 [Prunus persica]	11.2225	7.60418	36.945	2.4219	2.46382	1.37609	8.90663	2.44277e-07	2.36083e-06	up
C.humilis06697	C.humilis06697.1	GO:0005886(plasma membrane);GO:0016021(integral component of membrane);GO:0042626(ATPase activity, coupled to transmembrane movement of substances)	02010(ABC transporters)	K05681	NA	PREDICTED: pleiotropic drug resistance protein 2-like [Prunus mume]	10.5646	10.2127	39.4704	2.52318	2.25027	3.84622	6.98956	4.45539e-07	4.11902e-06	up
C.humilis11900	C.humilis11900.1	GO:0005886(plasma membrane);GO:0016021(integral component of membrane);GO:0042626(ATPase activity, coupled to transmembrane movement of substances)	02010(ABC transporters)	K05681	NA	ABC transporter G family member 4 [Prunus yedoensis var. nudiflora]	0.095357	0.263151	0.239591	0.474673	7.53056	3.53979	0.0518058	5.99308e-07	5.41539e-06	down
C.humilis22063	C.humilis22063.1	GO:0005886(plasma membrane);GO:0016021(integral component of membrane);GO:0042626(ATPase activity, coupled to transmembrane movement of substances)	02010(ABC transporters)	K05681	NA	ABC transporter G family member 11 [Prunus persica]	19.7851	12.4399	73.4136	1.4328	5.9763	2.10487	11.1035	7.71173e-07	6.85156e-06	up
C.humilis04611	C.humilis04611.1;C.humilis04611.2	GO:0016021(integral component of membrane);GO:0042626(ATPase activity, coupled to transmembrane movement of substances);GO:0055085(transmembrane transport);GO:0055085(transmembrane transport)	02010(ABC transporters);02010(ABC transporters)	K05658	EC:3.6.3.44	ABC transporter B family member 11 [Prunus persica]	4.96473	3.16162	8.83391	1.13453	0.334688	0.56997	8.31714	1.01977e-06	8.81624e-06	up
C.humilis06557	C.humilis06557.1	GO:0005886(plasma membrane);GO:0016021(integral component of membrane);GO:0042626(ATPase activity, coupled to transmembrane movement of substances)	02010(ABC transporters)	K05681	NA	ABC transporter G family member 3 [Prunus persica]	8.78245	10.0356	7.93296	36.8353	20.6547	26.6337	0.317996	1.1925e-06	1.01783e-05	down
C.humilis24278	C.humilis24278.1	GO:0006869(lipid transport);GO:0042626(ATPase activity, coupled to transmembrane movement of substances);GO:0043231(intracellular membrane-bounded organelle)	02010(ABC transporters)	K05641	NA	ABC transporter A family member 2 isoform X1 [Prunus persica]	2.90277	2.64085	3.06159	0.793907	1.54611	1.60579	2.18085	4.59196e-06	3.44457e-05	up
C.humilis23990	C.humilis23990.2;C.humilis23990.1	GO:0000325(plant-type vacuole);GO:0005524(ATP binding);GO:0005773(vacuole);GO:0005774(vacuolar membrane);GO:0005794(Golgi apparatus);GO:0005886(plasma membrane);GO:0006855(drug transmembrane transport);GO:0008517(folic acid transmembrane transporter activity);GO:0008559(xenobiotic transmembrane transporting ATPase activity);GO:0009414(response to water deprivation);GO:0009506(plasmodesma);GO:0009…	02010(ABC transporters);02010(ABC transporters)	K05666	NA	ABC transporter C family member 14 [Prunus persica]	50.1679	35.0451	58.2102	19.2606	22.8934	14.1252	2.54842	1.67872e-05	0.000111178	up
C.humilis17498	C.humilis17498.1	GO:0005886(plasma membrane);GO:0016021(integral component of membrane);GO:0042626(ATPase activity, coupled to transmembrane movement of substances)	02010(ABC transporters)	K05681	NA	ABC transporter G family member 9 [Prunus persica]	0.947014	0.955776	1.67169	0.100608	0.251487	0.025369	9.46972	2.11285e-05	0.000137257	up
C.humilis12101	C.humilis12101.1	GO:0016021(integral component of membrane);GO:0042626(ATPase activity, coupled to transmembrane movement of substances);GO:0055085(transmembrane transport)	02010(ABC transporters)	K05658	EC:3.6.3.44	PREDICTED: zinc finger with UFM1-specific peptidase domain protein isoform X1 [Prunus mume]	1.92384	1.31733	2.03593	0.430772	0.879806	0.806099	2.49311	2.22295e-05	0.000143509	up
C.humilis22030	C.humilis22030.1	GO:0005886(plasma membrane);GO:0016021(integral component of membrane);GO:0042626(ATPase activity, coupled to transmembrane movement of substances)	02010(ABC transporters)	K05681	NA	ABC transporter G family member 25 [Prunus persica]	0.208399	0.067401	0.209895	0	0	0	1618.98	2.55571e-05	0.000162824	up
C.humilis18993	C.humilis18993.1	GO:0005886(plasma membrane);GO:0016021(integral component of membrane);GO:0042626(ATPase activity, coupled to transmembrane movement of substances)	02010(ABC transporters)	K05681	NA	PREDICTED: ABC transporter G family member 29-like [Prunus mume]	0.200004	0.272898	0.846792	0.057148	0.036804	0.070041	8.04726	3.26826e-05	0.000203276	up
C.humilis18455	C.humilis18455.2;C.humilis18455.1	GO:0016021(integral component of membrane);GO:0042626(ATPase activity, coupled to transmembrane movement of substances);GO:0055085(transmembrane transport);GO:0055085(transmembrane transport)	02010(ABC transporters);02010(ABC transporters)	K05658	EC:3.6.3.44	PREDICTED: ABC transporter B family member 11-like [Prunus mume]	12.3693	9.84742	13.9601	5.50699	2.39911	3.63262	3.13525	0.000188479	0.000977747	up
C.humilis23549	C.humilis23549.1	GO:0005886(plasma membrane);GO:0016021(integral component of membrane);GO:0042626(ATPase activity, coupled to transmembrane movement of substances)	02010(ABC transporters)	K05681	NA	pleiotropic drug resistance protein 1-like [Prunus avium]	0.069037	0.082333	0.153155	0.376993	0.250428	0.688842	0.231356	0.000212854	0.00108834	down
C.humilis03351	C.humilis03351.1	GO:0000325(plant-type vacuole);GO:0005524(ATP binding);GO:0005773(vacuole);GO:0005774(vacuolar membrane);GO:0005886(plasma membrane);GO:0008281(sulfonylurea receptor activity);GO:0008559(xenobiotic transmembrane transporting ATPase activity);GO:0009651(response to salt stress);GO:0016021(integral component of membrane);GO:0030007(cellular potassium ion homeostasis);GO:0042626(ATPase activity, cou…	02010(ABC transporters)	K05666	NA	putative ABC transporter C family member 15 [Prunus avium]	316.845	28.0588	4.88104	3.45035	3.79747	3.29563	33.1756	0.000294641	0.0014496	up
C.humilis17922	C.humilis17922.3;C.humilis17922.1;C.humilis17922.5;C.humilis17922.2	GO:0000325(plant-type vacuole);GO:0005524(ATP binding);GO:0005773(vacuole);GO:0005774(vacuolar membrane);GO:0005886(plasma membrane);GO:0008559(xenobiotic transmembrane transporting ATPase activity);GO:0009506(plasmodesma);GO:0010290(chlorophyll catabolite transmembrane transporter activity);GO:0015431(glutathione S-conjugate-exporting ATPase activity);GO:0016021(integral component of membrane);G…	02010(ABC transporters);02010(ABC transporters)	K05666	NA	ABC transporter C family member 3 [Prunus persica];PREDICTED: ABC transporter C family member 3-like [Prunus mume]	45.9321	30.9694	77.2366	25.9203	7.66578	7.13653	3.78508	0.00531869	0.0182845	up
C.humilis08415	C.humilis08415.1	GO:0005886(plasma membrane);GO:0016021(integral component of membrane);GO:0042626(ATPase activity, coupled to transmembrane movement of substances)	02010(ABC transporters)	K05681	NA	pleiotropic drug resistance protein 3-like isoform X2 [Prunus avium]	0.016201	0	0.061801	0.087918	0.280023	0.370043	0.105696	0.00813469	0.0263401	down
C.humilis23993	C.humilis23993.1	GO:0000325(plant-type vacuole);GO:0005524(ATP binding);GO:0005773(vacuole);GO:0005774(vacuolar membrane);GO:0005794(Golgi apparatus);GO:0005886(plasma membrane);GO:0006855(drug transmembrane transport);GO:0008517(folic acid transmembrane transporter activity);GO:0008559(xenobiotic transmembrane transporting ATPase activity);GO:0009414(response to water deprivation);GO:0009506(plasmodesma);GO:0009…	02010(ABC transporters)	K05666	NA	PREDICTED: LOW QUALITY PROTEIN: ABC transporter C family member 14-like [Prunus mume]	0.064777	0.283776	0.179525	0.259828	0.750097	0.876924	0.279873	0.00847637	0.0272605	down
C.humilis07818	C.humilis07818.1	GO:0005886(plasma membrane);GO:0016021(integral component of membrane);GO:0042626(ATPase activity, coupled to transmembrane movement of substances)	02010(ABC transporters)	K05681	NA	ABC transporter G family member 20 [Prunus persica]	0.936662	3.25603	0.361811	0.447044	0.208747	0.38394	4.38046	0.0115923	0.0355846	up
C.humilis04205	C.humilis04205.1	GO:0000160(phosphorelay signal transduction system);GO:0005634(nucleus);GO:0005737(cytoplasm);GO:0009736(cytokinin-activated signaling pathway);GO:0009927(histidine phosphotransfer kinase activity);GO:0016310(phosphorylation);GO:0043424(protein histidine kinase binding)	04075(Plant hormone signal transduction)	K14490	NA	hypothetical protein DVH24_041457 [Malus domestica]	130.828	122.563	118	35.7916	46.2704	44.385	2.93713	6.23891e-36	1.0378e-33	up
C.humilis01903	C.humilis01903.1	GO:0005634(nucleus);GO:0006355(regulation of transcription, DNA-templated);GO:0044212(transcription regulatory region DNA binding)	04075(Plant hormone signal transduction)	K14491	NA	probable transcription factor KAN4 [Prunus persica]	88.8	83.8481	102.298	24.5034	33.4454	31.4818	3.07441	1.52896e-34	2.26256e-32	up
C.humilis19142	C.humilis19142.1	GO:0003700(DNA binding transcription factor activity);GO:0005515(protein binding);GO:0005634(nucleus);GO:0006351(transcription, DNA-templated);GO:0006355(regulation of transcription, DNA-templated);GO:0009630(gravitropism);GO:0009638(phototropism);GO:0009733(response to auxin);GO:0009734(auxin-activated signaling pathway);GO:0080086(stamen filament development)	04075(Plant hormone signal transduction)	K14484	NA	PREDICTED: auxin-induced protein IAA6 [Prunus mume]	2.32555	3.85105	3.09235	24.4251	26.0203	25.967	0.121302	4.81557e-33	6.38035e-31	down
C.humilis25219	C.humilis25219.1	GO:0003677(DNA binding);GO:0003700(DNA binding transcription factor activity);GO:0005509(calcium ion binding);GO:0005634(nucleus);GO:0006351(transcription, DNA-templated);GO:0006355(regulation of transcription, DNA-templated);GO:0009651(response to salt stress);GO:0042538(hyperosmotic salinity response);GO:0046983(protein dimerization activity)	04016(MAPK signaling pathway - plant);04075(Plant hormone signal transduction)	K13422	NA	PREDICTED: transcription factor MYC2-like [Prunus mume]	0.274121	0.386079	0.073628	8.40315	24.3184	22.4865	0.0132921	4.10579e-26	3.22644e-24	down
C.humilis25668	C.humilis25668.1	GO:0003677(DNA binding);GO:0003700(DNA binding transcription factor activity);GO:0005509(calcium ion binding);GO:0005634(nucleus);GO:0006351(transcription, DNA-templated);GO:0006355(regulation of transcription, DNA-templated);GO:0009651(response to salt stress);GO:0042538(hyperosmotic salinity response);GO:0046983(protein dimerization activity)	04016(MAPK signaling pathway - plant);04075(Plant hormone signal transduction)	K13422	NA	PREDICTED: transcription factor MYC2-like [Prunus mume]	0.057222	0.041909	0.076085	0.879176	1.30611	1.14436	0.0526231	7.50329e-24	4.87158e-22	down
C.humilis03486	C.humilis03486.1	GO:0005886(plasma membrane);GO:0006952(defense response);GO:0007165(signal transduction)	04016(MAPK signaling pathway - plant);04075(Plant hormone signal transduction);04626(Plant-pathogen interaction)	K13416	EC:2.7.10.1;EC:2.7.11.1	PREDICTED: somatic embryogenesis receptor kinase 1-like [Prunus mume]	6.04832	6.2198	5.41032	14.238	22.5612	21.0047	0.305835	2.88534e-21	1.51857e-19	down
C.humilis03857	C.humilis03857.1	GO:0000160(phosphorelay signal transduction system);GO:0005634(nucleus);GO:0005737(cytoplasm);GO:0009736(cytokinin-activated signaling pathway);GO:0009927(histidine phosphotransfer kinase activity);GO:0016310(phosphorylation);GO:0043424(protein histidine kinase binding)	04075(Plant hormone signal transduction)	K14490	NA	PREDICTED: histidine-containing phosphotransfer protein 4-like [Prunus mume]	10.7013	7.87743	7.23122	0	0	0.105259	245.205	4.01405e-19	1.71948e-17	up
C.humilis25285	C.humilis25285.1	GO:0003700(DNA binding transcription factor activity);GO:0005515(protein binding);GO:0005634(nucleus);GO:0006351(transcription, DNA-templated);GO:0006355(regulation of transcription, DNA-templated);GO:0009734(auxin-activated signaling pathway);GO:0043565(sequence-specific DNA binding)	04075(Plant hormone signal transduction)	K14486	NA	auxin response factor 9 isoform X2 [Prunus avium]	37.6073	27.9462	36.9503	8.89407	12.8243	12.0041	3.03963	7.50476e-19	3.14965e-17	up
C.humilis12006	C.humilis12006.1	GO:0004722(protein serine/threonine phosphatase activity);GO:0005515(protein binding);GO:0005634(nucleus);GO:0005794(Golgi apparatus);GO:0005829(cytosol);GO:0005886(plasma membrane);GO:0006470(protein dephosphorylation);GO:0009414(response to water deprivation);GO:0009658(chloroplast organization);GO:0009737(response to abscisic acid);GO:0009788(negative regulation of abscisic acid-activated sign…	04016(MAPK signaling pathway - plant);04075(Plant hormone signal transduction)	K14497	EC:3.1.3.16	probable protein phosphatase 2C 51 [Prunus avium]	5.23614	6.52311	5.08294	1.07297	0.94247	1.23757	5.17741	4.40631e-18	1.7313e-16	up
C.humilis19045	C.humilis19045.1	GO:0003700(DNA binding transcription factor activity);GO:0005515(protein binding);GO:0005622(intracellular);GO:0005634(nucleus);GO:0006351(transcription, DNA-templated);GO:0006355(regulation of transcription, DNA-templated);GO:0006417(regulation of translation);GO:0009733(response to auxin);GO:0009734(auxin-activated signaling pathway)	04075(Plant hormone signal transduction)	K14484	NA	PREDICTED: auxin-responsive protein IAA27-like [Prunus mume]	10.9644	14.6803	12.3806	32.8677	39.9617	37.3061	0.345258	1.41825e-17	5.29842e-16	down
C.humilis22691	C.humilis22691.1	GO:0004693(cyclin-dependent protein serine/threonine kinase activity);GO:0005515(protein binding);GO:0005634(nucleus);GO:0007049(cell cycle);GO:0010444(guard mother cell differentiation);GO:0042127(regulation of cell proliferation);GO:0048316(seed development);GO:0051301(cell division);GO:0051726(regulation of cell cycle)	04075(Plant hormone signal transduction)	K14505	NA	PREDICTED: cyclin-D3-1 [Prunus mume]	1.81061	1.75401	1.28451	9.04274	41.6649	34.6956	0.0567792	2.14864e-17	7.88492e-16	down
C.humilis07463	C.humilis07463.2;C.humilis07463.1	GO:0003700(DNA binding transcription factor activity);GO:0005634(nucleus);GO:0006351(transcription, DNA-templated);GO:0006355(regulation of transcription, DNA-templated);GO:0009733(response to auxin);GO:0009734(auxin-activated signaling pathway);GO:0043565(sequence-specific DNA binding);GO:0043565(sequence-specific DNA binding)	04075(Plant hormone signal transduction);04075(Plant hormone signal transduction)	K14484	NA	auxin-responsive protein IAA9 [Prunus persica]	19.8232	18.8603	18.7049	33.2388	52.6877	48.5556	0.426736	4.47729e-16	1.42504e-14	down
C.humilis22201	C.humilis22201.1	GO:0005887(integral component of plasma membrane);GO:0009705(plant-type vacuole membrane);GO:0009992(cellular water homeostasis);GO:0015250(water channel activity);GO:0015254(glycerol channel activity);GO:0034220(ion transmembrane transport);GO:0042807(central vacuole)	04075(Plant hormone signal transduction)	K14488	NA	hypothetical protein PRUPE_8G079500 [Prunus persica]	0.854198	1.06153	0.428355	5.57895	17.7994	15.4276	0.0604054	5.25901e-16	1.66224e-14	down
C.humilis05092	C.humilis05092.1	GO:0003700(DNA binding transcription factor activity);GO:0005515(protein binding);GO:0005634(nucleus);GO:0006351(transcription, DNA-templated);GO:0006355(regulation of transcription, DNA-templated);GO:0009733(response to auxin);GO:0009734(auxin-activated signaling pathway);GO:0009880(embryonic pattern specification);GO:0010051(xylem and phloem pattern formation);GO:0045892(negative regulation of …	04075(Plant hormone signal transduction)	K14484	NA	PREDICTED: auxin-responsive protein IAA13 [Prunus mume]	2.74949	4.14489	4.29388	11.0604	14.6517	14.2527	0.279953	5.83571e-16	1.84197e-14	down
C.humilis24550	C.humilis24550.1	GO:0002215(defense response to nematode);GO:0004674(protein serine/threonine kinase activity);GO:0005524(ATP binding);GO:0005739(mitochondrion);GO:0005886(plasma membrane);GO:0006468(protein phosphorylation);GO:0007169(transmembrane receptor protein tyrosine kinase signaling pathway);GO:0009506(plasmodesma);GO:0016021(integral component of membrane);GO:0031966(mitochondrial membrane)	04075(Plant hormone signal transduction)	K13415	EC:2.7.10.1;EC:2.7.11.1	probable LRR receptor-like serine/threonine-protein kinase At1g74360 [Prunus persica]	1.06644	0.852615	1.41815	0.156696	0.148396	0.211108	6.46494	3.18911e-14	8.24933e-13	up
C.humilis03471	C.humilis03471.1	GO:0003674(molecular_function);GO:0009507(chloroplast);GO:0009733(response to auxin)	04075(Plant hormone signal transduction)	K14488	NA	auxin-responsive protein SAUR32 [Prunus yedoensis var. nudiflora]	13.9924	9.92683	8.79734	0.913804	2.29687	1.02333	7.7271	3.70373e-13	8.56026e-12	up
C.humilis25630	C.humilis25630.1	GO:0003700(DNA binding transcription factor activity);GO:0005634(nucleus);GO:0006355(regulation of transcription, DNA-templated);GO:0043565(sequence-specific DNA binding)	04075(Plant hormone signal transduction)	K14494	NA	scarecrow-like protein 28 [Prunus avium]	0.303694	0.208543	0.10176	1.4157	10.2626	6.13257	0.0344732	5.27531e-13	1.19859e-11	down
C.humilis22921	C.humilis22921.1	GO:0003674(molecular_function);GO:0005576(extracellular region);GO:0009611(response to wounding);GO:0009617(response to bacterium);GO:0009723(response to ethylene);GO:0009751(response to salicylic acid);GO:0009753(response to jasmonic acid);GO:0009814(defense response, incompatible interaction);GO:0080027(response to herbivore)	04016(MAPK signaling pathway - plant);04075(Plant hormone signal transduction);04626(Plant-pathogen interaction)	K13449	NA	LOW QUALITY PROTEIN: pathogenesis-related protein 1 [Prunus persica]	1.26034	4.01192	4.52156	0.033049	0.037372	0.132882	48.1735	2.40632e-11	4.45834e-10	up
C.humilis22198	C.humilis22198.1	GO:0003674(molecular_function);GO:0005739(mitochondrion);GO:0005886(plasma membrane);GO:0007275(multicellular organism development);GO:0009733(response to auxin);GO:0009734(auxin-activated signaling pathway);GO:0040008(regulation of growth)	04075(Plant hormone signal transduction)	K14488	NA	indole-3-acetic acid-induced protein ARG7-like [Prunus avium]	0.162156	0.053349	0	1.6867	7.46491	9.32627	0.0116629	2.98655e-11	5.4667e-10	down
C.humilis23725	C.humilis23725.1	GO:0003677(DNA binding);GO:0003700(DNA binding transcription factor activity);GO:0005515(protein binding);GO:0005622(intracellular);GO:0005634(nucleus);GO:0006351(transcription, DNA-templated);GO:0006355(regulation of transcription, DNA-templated);GO:0006417(regulation of translation);GO:0009733(response to auxin);GO:0009734(auxin-activated signaling pathway);GO:0043565(sequence-specific DNA bind…	04075(Plant hormone signal transduction)	K14484	NA	auxin-induced protein 22D [Prunus persica]	7.6645	6.46887	5.27645	33.1505	21.6325	29.5733	0.230093	3.02816e-11	5.53842e-10	down
C.humilis25533	C.humilis25533.1	GO:0001708(cell fate specification);GO:0003677(DNA binding);GO:0003700(DNA binding transcription factor activity);GO:0005515(protein binding);GO:0005634(nucleus);GO:0006351(transcription, DNA-templated);GO:0006355(regulation of transcription, DNA-templated);GO:0007275(multicellular organism development);GO:0009867(jasmonic acid mediated signaling pathway);GO:0009957(epidermal cell fate specificat…	04016(MAPK signaling pathway - plant);04075(Plant hormone signal transduction)	K13422	NA	PREDICTED: transcription factor EGL1 [Prunus mume]	2.73338	3.20965	2.98936	5.92605	11.6474	13.266	0.289641	5.77719e-11	1.01665e-09	down
C.humilis22906	C.humilis22906.1	GO:0003674(molecular_function);GO:0005576(extracellular region);GO:0009611(response to wounding);GO:0009617(response to bacterium);GO:0009723(response to ethylene);GO:0009751(response to salicylic acid);GO:0009753(response to jasmonic acid);GO:0009814(defense response, incompatible interaction);GO:0080027(response to herbivore)	04016(MAPK signaling pathway - plant);04075(Plant hormone signal transduction);04626(Plant-pathogen interaction)	K13449	NA	LOW QUALITY PROTEIN: pathogenesis-related protein 1 [Prunus persica]	2.63778	10.5089	12.3502	0.070612	0.218178	0.527559	31.2327	6.6636e-11	1.16276e-09	up
C.humilis23896	C.humilis23896.1	GO:0005515(protein binding);GO:0005634(nucleus);GO:0005737(cytoplasm);GO:0009056(catabolic process);GO:0009739(response to gibberellin);GO:0009939(positive regulation of gibberellic acid mediated signaling pathway);GO:0010325(raffinose family oligosaccharide biosynthetic process);GO:0010331(gibberellin binding);GO:0010476(gibberellin mediated signaling pathway);GO:0016787(hydrolase activity);GO:0…	04075(Plant hormone signal transduction)	K14493	EC:3.-.-.-	PREDICTED: gibberellin receptor GID1B-like [Prunus mume]	34.4329	44.3629	67.6323	9.4627	4.63995	8.35545	6.52005	2.38945e-10	3.86193e-09	up
C.humilis22207	C.humilis22207.1	GO:0005887(integral component of plasma membrane);GO:0009705(plant-type vacuole membrane);GO:0009992(cellular water homeostasis);GO:0015250(water channel activity);GO:0015254(glycerol channel activity);GO:0034220(ion transmembrane transport);GO:0042807(central vacuole)	04075(Plant hormone signal transduction)	K14488	NA	hypothetical protein PRUPE_8G079400 [Prunus persica]	0.254271	0.680054	0.068582	3.77935	11.7075	7.98106	0.0427353	6.97051e-10	1.05199e-08	down
C.humilis22917	C.humilis22917.1	GO:0003674(molecular_function);GO:0005576(extracellular region);GO:0009611(response to wounding);GO:0009617(response to bacterium);GO:0009723(response to ethylene);GO:0009751(response to salicylic acid);GO:0009753(response to jasmonic acid);GO:0009814(defense response, incompatible interaction);GO:0080027(response to herbivore)	04016(MAPK signaling pathway - plant);04075(Plant hormone signal transduction);04626(Plant-pathogen interaction)	K13449	NA	LOW QUALITY PROTEIN: pathogenesis-related protein 1 [Prunus persica]	1.32276	4.09866	4.85294	0.02162	0.049452	0.205989	37.0834	8.84367e-10	1.3121e-08	up
C.humilis00774	C.humilis00774.1	GO:0006457(protein folding);GO:0009507(chloroplast)	04075(Plant hormone signal transduction)	K14431	NA	uncharacterized protein LOC18793478 [Prunus persica]	47.8204	50.2063	58.6881	20.7713	30.6082	23.5316	2.09201	1.34603e-09	1.94021e-08	up
C.humilis22923	C.humilis22923.1	GO:0003674(molecular_function);GO:0005576(extracellular region);GO:0009611(response to wounding);GO:0009617(response to bacterium);GO:0009723(response to ethylene);GO:0009751(response to salicylic acid);GO:0009753(response to jasmonic acid);GO:0009814(defense response, incompatible interaction);GO:0080027(response to herbivore)	04016(MAPK signaling pathway - plant);04075(Plant hormone signal transduction);04626(Plant-pathogen interaction)	K13449	NA	pathogenesis-related protein 1 [Prunus persica]	7.41151	7.77115	65.0459	0.553892	0.931271	1.02101	32.0124	1.97619e-09	2.768e-08	up
C.humilis22913	C.humilis22913.1	GO:0003674(molecular_function);GO:0005576(extracellular region);GO:0009611(response to wounding);GO:0009617(response to bacterium);GO:0009723(response to ethylene);GO:0009751(response to salicylic acid);GO:0009753(response to jasmonic acid);GO:0009814(defense response, incompatible interaction);GO:0080027(response to herbivore)	04016(MAPK signaling pathway - plant);04075(Plant hormone signal transduction);04626(Plant-pathogen interaction)	K13449	NA	LOW QUALITY PROTEIN: pathogenesis-related protein 1 [Prunus persica]	0.631734	2.00455	2.07462	0.012158	0.024323	0.073274	42.922	2.89585e-09	3.96327e-08	up
C.humilis22910	C.humilis22910.1	GO:0003674(molecular_function);GO:0005576(extracellular region);GO:0009611(response to wounding);GO:0009617(response to bacterium);GO:0009723(response to ethylene);GO:0009751(response to salicylic acid);GO:0009753(response to jasmonic acid);GO:0009814(defense response, incompatible interaction);GO:0080027(response to herbivore)	04016(MAPK signaling pathway - plant);04075(Plant hormone signal transduction);04626(Plant-pathogen interaction)	K13449	NA	LOW QUALITY PROTEIN: pathogenesis-related protein 1 [Prunus persica]	1.36178	3.88444	5.14382	0.015905	0.032141	0.212232	39.919	9.48347e-09	1.19271e-07	up
C.humilis14024	C.humilis14024.1	GO:0003677(DNA binding);GO:0003700(DNA binding transcription factor activity);GO:0005515(protein binding);GO:0005634(nucleus);GO:0006351(transcription, DNA-templated);GO:0006355(regulation of transcription, DNA-templated);GO:0009414(response to water deprivation);GO:0009651(response to salt stress);GO:0009737(response to abscisic acid);GO:0009738(abscisic acid-activated signaling pathway);GO:0009…	04075(Plant hormone signal transduction)	K14432	NA	protein ABSCISIC ACID-INSENSITIVE 5 [Prunus persica]	2.90092	1.97044	2.45601	0.58709	0.859082	0.954389	3.05235	9.91178e-09	1.24315e-07	up
C.humilis23892	C.humilis23892.3;C.humilis23892.2;C.humilis23892.1	GO:0000160(phosphorelay signal transduction system);GO:0005634(nucleus);GO:0005737(cytoplasm);GO:0009736(cytokinin-activated signaling pathway);GO:0009927(histidine phosphotransfer kinase activity);GO:0016310(phosphorylation);GO:0043424(protein histidine kinase binding);GO:0043424(protein histidine kinase binding)	04075(Plant hormone signal transduction);04075(Plant hormone signal transduction)	K14490	NA	PREDICTED: histidine-containing phosphotransfer protein 1 [Prunus mume]	17.6132	17.9402	14.6943	7.33326	9.0326	8.09087	2.05456	1.35782e-08	1.66721e-07	up
C.humilis15412	C.humilis15412.1	GO:0003700(DNA binding transcription factor activity);GO:0005515(protein binding);GO:0005634(nucleus);GO:0006351(transcription, DNA-templated);GO:0006355(regulation of transcription, DNA-templated);GO:0009733(response to auxin);GO:0009734(auxin-activated signaling pathway)	04075(Plant hormone signal transduction)	K14484	NA	auxin-responsive protein IAA20 [Prunus yedoensis var. nudiflora]	0.696862	0.543091	0.165714	8.25996	2.74382	7.29312	0.0768254	2.07877e-08	2.47896e-07	down
C.humilis08828	C.humilis08828.1	GO:0003677(DNA binding);GO:0003700(DNA binding transcription factor activity);GO:0005622(intracellular);GO:0005634(nucleus);GO:0006351(transcription, DNA-templated);GO:0006355(regulation of transcription, DNA-templated);GO:0006952(defense response);GO:0009867(jasmonic acid mediated signaling pathway);GO:0009873(ethylene-activated signaling pathway)	04016(MAPK signaling pathway - plant);04075(Plant hormone signal transduction)	K14516	NA	ethylene-responsive transcription factor 1B [Prunus persica]	5.85056	6.88919	5.6656	0.074297	0.912839	0.317167	14.1112	2.54682e-08	2.97944e-07	up
C.humilis23821	C.humilis23821.1	GO:0000976(transcription regulatory region sequence-specific DNA binding);GO:0003677(DNA binding);GO:0003700(DNA binding transcription factor activity);GO:0005515(protein binding);GO:0005634(nucleus);GO:0006351(transcription, DNA-templated);GO:0006355(regulation of transcription, DNA-templated);GO:0009813(flavonoid biosynthetic process);GO:0009867(jasmonic acid mediated signaling pathway);GO:0009…	04016(MAPK signaling pathway - plant);04075(Plant hormone signal transduction)	K13422	NA	PREDICTED: basic helix-loop-helix protein A [Prunus mume]	35.5721	33.0202	32.2707	75.6423	68.38	116.765	0.386764	2.81071e-08	3.25406e-07	down
C.humilis14421	C.humilis14421.1	GO:0003700(DNA binding transcription factor activity);GO:0005634(nucleus);GO:0006355(regulation of transcription, DNA-templated);GO:0030154(cell differentiation);GO:0043565(sequence-specific DNA binding);GO:0048831(regulation of shoot system development)	04075(Plant hormone signal transduction)	K14494	NA	scarecrow-like protein 15 [Prunus persica]	23.5427	19.8956	22.6367	8.71165	6.36986	8.38628	2.81556	2.86954e-08	3.30941e-07	up
C.humilis22919	C.humilis22919.1	GO:0003674(molecular_function);GO:0005576(extracellular region);GO:0009611(response to wounding);GO:0009617(response to bacterium);GO:0009723(response to ethylene);GO:0009751(response to salicylic acid);GO:0009753(response to jasmonic acid);GO:0009814(defense response, incompatible interaction);GO:0080027(response to herbivore)	04016(MAPK signaling pathway - plant);04075(Plant hormone signal transduction);04626(Plant-pathogen interaction)	K13449	NA	pathogenesis-related protein 1 [Prunus persica]	5.91545	5.86729	54.1932	0.465406	1.00949	0.902736	27.7486	3.22352e-08	3.6804e-07	up
C.humilis02453	C.humilis02453.1	GO:0003714(transcription corepressor activity);GO:0005634(nucleus);GO:0009611(response to wounding);GO:0031347(regulation of defense response);GO:1903507(negative regulation of nucleic acid-templated transcription);GO:2000022(regulation of jasmonic acid mediated signaling pathway)	04075(Plant hormone signal transduction)	K13464	NA	PREDICTED: protein TIFY 6B-like [Prunus mume]	19.8589	13.1754	14.6355	29.2182	60.6155	65.3909	0.307102	3.65933e-08	4.12018e-07	down
C.humilis22912	C.humilis22912.1	GO:0003674(molecular_function);GO:0005576(extracellular region);GO:0009611(response to wounding);GO:0009617(response to bacterium);GO:0009723(response to ethylene);GO:0009751(response to salicylic acid);GO:0009753(response to jasmonic acid);GO:0009814(defense response, incompatible interaction);GO:0080027(response to herbivore)	04016(MAPK signaling pathway - plant);04075(Plant hormone signal transduction);04626(Plant-pathogen interaction)	K13449	NA	pathogenesis-related protein 1 [Prunus persica]	5.29763	5.82122	53.1909	0.436853	0.854763	0.958196	28.5845	3.81148e-08	4.27039e-07	up
C.humilis06244	C.humilis06244.1	GO:0003700(DNA binding transcription factor activity);GO:0005634(nucleus);GO:0006355(regulation of transcription, DNA-templated);GO:0043565(sequence-specific DNA binding)	04075(Plant hormone signal transduction)	K14494	NA	scarecrow-like protein 14 [Prunus persica]	5.03209	6.50581	10.5416	1.94601	2.03994	1.46784	4.04846	4.34184e-08	4.80555e-07	up
C.humilis22908	C.humilis22908.1	GO:0003674(molecular_function);GO:0005576(extracellular region);GO:0009611(response to wounding);GO:0009617(response to bacterium);GO:0009723(response to ethylene);GO:0009751(response to salicylic acid);GO:0009753(response to jasmonic acid);GO:0009814(defense response, incompatible interaction);GO:0080027(response to herbivore)	04016(MAPK signaling pathway - plant);04075(Plant hormone signal transduction);04626(Plant-pathogen interaction)	K13449	NA	pathogenesis-related protein 1 [Prunus persica]	4.2122	4.8246	41.7509	0.363084	0.680872	0.875122	26.4646	4.9045e-08	5.37607e-07	up
C.humilis07566	C.humilis07566.1	GO:0003700(DNA binding transcription factor activity);GO:0005634(nucleus);GO:0006355(regulation of transcription, DNA-templated);GO:0008356(asymmetric cell division);GO:0009956(radial pattern formation);GO:0043565(sequence-specific DNA binding);GO:0045930(negative regulation of mitotic cell cycle);GO:0048366(leaf development);GO:0055072(iron ion homeostasis)	04075(Plant hormone signal transduction)	K14494	NA	protein SHORT-ROOT [Prunus persica]	16.2002	15.0173	10.0972	32.6209	39.1757	34.1266	0.390044	9.45037e-08	9.86101e-07	down
C.humilis22915	C.humilis22915.1	GO:0003674(molecular_function);GO:0005576(extracellular region);GO:0009611(response to wounding);GO:0009617(response to bacterium);GO:0009723(response to ethylene);GO:0009751(response to salicylic acid);GO:0009753(response to jasmonic acid);GO:0009814(defense response, incompatible interaction);GO:0080027(response to herbivore)	04016(MAPK signaling pathway - plant);04075(Plant hormone signal transduction);04626(Plant-pathogen interaction)	K13449	NA	pathogenesis-related protein 1 [Prunus yedoensis var. nudiflora]	4.6114	5.17056	38.8296	0.417708	0.668623	0.611233	28.6361	9.76261e-08	1.01543e-06	up
C.humilis08776	C.humilis08776.1	GO:0003677(DNA binding);GO:0003700(DNA binding transcription factor activity);GO:0005515(protein binding);GO:0005622(intracellular);GO:0005634(nucleus);GO:0006351(transcription, DNA-templated);GO:0006355(regulation of transcription, DNA-templated);GO:0006417(regulation of translation);GO:0009733(response to auxin);GO:0009734(auxin-activated signaling pathway);GO:0043565(sequence-specific DNA bind…	04075(Plant hormone signal transduction)	K14484	NA	auxin-induced protein 22B-like [Prunus avium]	16.6038	20.4341	12.0855	79.8635	46.6609	61.0948	0.261825	1.87407e-07	1.85607e-06	down
C.humilis00629	C.humilis00629.1	GO:0004674(protein serine/threonine kinase activity);GO:0005634(nucleus);GO:0005737(cytoplasm);GO:0006468(protein phosphorylation);GO:0035556(intracellular signal transduction)	04016(MAPK signaling pathway - plant);04075(Plant hormone signal transduction)	K14498	EC:2.7.11.1	hypothetical protein PRUPE_1G521800 [Prunus persica]	10.3332	13.3408	16.094	2.66416	6.10205	3.67897	3.19546	2.16877e-07	2.12212e-06	up
C.humilis11029	C.humilis11029.1	GO:0003677(DNA binding);GO:0003700(DNA binding transcription factor activity);GO:0005515(protein binding);GO:0005634(nucleus);GO:0006351(transcription, DNA-templated);GO:0006355(regulation of transcription, DNA-templated);GO:0007389(pattern specification process);GO:0009733(response to auxin);GO:0009734(auxin-activated signaling pathway);GO:0035198(miRNA binding);GO:0048829(root cap development);…	04075(Plant hormone signal transduction)	K14486	NA	auxin response factor 10 [Prunus sibirica]	1.5842	1.8354	1.19712	2.83879	6.24316	6.17943	0.30251	3.80417e-07	3.57498e-06	down
C.humilis07207	C.humilis07207.1;C.humilis07207.2	GO:0003677(DNA binding);GO:0003700(DNA binding transcription factor activity);GO:0005515(protein binding);GO:0005516(calmodulin binding);GO:0005634(nucleus);GO:0006351(transcription, DNA-templated);GO:0006355(regulation of transcription, DNA-templated);GO:0042742(defense response to bacterium);GO:0043565(sequence-specific DNA binding);GO:0044212(transcription regulatory region DNA binding);GO:004…	04075(Plant hormone signal transduction);04075(Plant hormone signal transduction)	K14431	NA	transcription factor TGA1 isoform X1 [Prunus persica];PREDICTED: transcription factor TGA1 isoform X2 [Prunus mume]	15.4382	14.7217	21.1336	5.97775	9.27547	6.22449	2.38822	3.8469e-07	3.61322e-06	up
C.humilis22202	C.humilis22202.1	GO:0005887(integral component of plasma membrane);GO:0009705(plant-type vacuole membrane);GO:0009992(cellular water homeostasis);GO:0015250(water channel activity);GO:0015254(glycerol channel activity);GO:0034220(ion transmembrane transport);GO:0042807(central vacuole)	04075(Plant hormone signal transduction)	K14488	NA	auxin-induced protein 15A-like [Prunus avium]	0	0.103513	0	0.993687	4.3	3.12114	0.0123013	4.68619e-07	4.31315e-06	down
C.humilis14403	C.humilis14403.1	GO:0003700(DNA binding transcription factor activity);GO:0005515(protein binding);GO:0005634(nucleus);GO:0005737(cytoplasm);GO:0009741(response to brassinosteroid)	04075(Plant hormone signal transduction)	K14503	NA	BES1/BZR1 homolog protein 2-like [Prunus avium]	34.4857	37.3247	32.5414	77.2817	63.8334	81.6695	0.468398	5.15022e-07	4.70226e-06	down
C.humilis26066	C.humilis26066.1	GO:0004675(transmembrane receptor protein serine/threonine kinase activity);GO:0005524(ATP binding);GO:0005886(plasma membrane);GO:0006468(protein phosphorylation);GO:0007166(cell surface receptor signaling pathway);GO:0009742(brassinosteroid mediated signaling pathway);GO:0016301(kinase activity)	04075(Plant hormone signal transduction)	K14500	EC:2.7.11.1	probable serine/threonine-protein kinase At4g35230 isoform X1 [Prunus persica]	1.14477	1.59732	0.945072	2.44219	5.90979	5.5225	0.265751	7.93164e-07	7.0305e-06	down
C.humilis08667	C.humilis08667.1	GO:0000160(phosphorelay signal transduction system);GO:0005634(nucleus);GO:0005737(cytoplasm);GO:0009736(cytokinin-activated signaling pathway);GO:0009927(histidine phosphotransfer kinase activity);GO:0016310(phosphorylation);GO:0043424(protein histidine kinase binding)	04075(Plant hormone signal transduction)	K14490	NA	histidine-containing phosphotransfer protein 1-like [Prunus yedoensis var. nudiflora]	12.418	14.8605	10.6667	3.84143	6.92684	4.57635	2.47287	9.65286e-07	8.37377e-06	up
C.humilis13398	C.humilis13398.3;C.humilis13398.1	GO:0005515(protein binding);GO:0005634(nucleus);GO:0005737(cytoplasm);GO:0009864(induced systemic resistance, jasmonic acid mediated signaling pathway);GO:0009944(polarity specification of adaxial/abaxial axis);GO:0009954(proximal/distal pattern formation);GO:0010227(floral organ abscission);GO:0010254(nectary development);GO:0010434(bract formation);GO:0010582(floral meristem determinacy);GO:001…	04075(Plant hormone signal transduction);04075(Plant hormone signal transduction)	K14508	NA	PREDICTED: regulatory protein NPR5 [Prunus mume]	1.44749	3.91444	2.91951	0.689617	0.553596	0.388949	5.07391	2.8314e-06	2.22884e-05	up
C.humilis25221	C.humilis25221.1	GO:0003677(DNA binding);GO:0003700(DNA binding transcription factor activity);GO:0005515(protein binding);GO:0005634(nucleus);GO:0006351(transcription, DNA-templated);GO:0006355(regulation of transcription, DNA-templated);GO:0006952(defense response);GO:0009718(anthocyanin-containing compound biosynthetic process);GO:0043425(bHLH transcription factor binding);GO:0045893(positive regulation of tra…	04016(MAPK signaling pathway - plant);04075(Plant hormone signal transduction)	K13422	NA	PREDICTED: transcription factor MYC2-like [Prunus mume]	0	0	0	0.02153	1.27603	0.838802	0.000140426	3.19504e-06	2.48166e-05	down
C.humilis22200	C.humilis22200.1	GO:0005887(integral component of plasma membrane);GO:0009705(plant-type vacuole membrane);GO:0009992(cellular water homeostasis);GO:0015250(water channel activity);GO:0015254(glycerol channel activity);GO:0034220(ion transmembrane transport);GO:0042807(central vacuole)	04075(Plant hormone signal transduction)	K14488	NA	hypothetical protein PRUPE_8G079400 [Prunus persica]	0.09064	0.290385	0	1.09013	6.87976	6.86268	0.0256884	3.54873e-06	2.72663e-05	down
C.humilis02661	C.humilis02661.1	GO:0003677(DNA binding);GO:0003700(DNA binding transcription factor activity);GO:0005515(protein binding);GO:0005634(nucleus);GO:0006351(transcription, DNA-templated);GO:0006355(regulation of transcription, DNA-templated);GO:0009909(regulation of flower development);GO:0043565(sequence-specific DNA binding)	04075(Plant hormone signal transduction)	K14431	NA	transcription factor HBP-1b(c38) [Prunus yedoensis var. nudiflora]	4.4011	3.73696	3.33088	1.56465	1.26502	1.11437	2.90792	3.9502e-06	3.00571e-05	up
C.humilis23885	C.humilis23885.1	GO:0009416(response to light stimulus);GO:0009733(response to auxin)	04075(Plant hormone signal transduction)	K14487	NA	probable indole-3-acetic acid-amido synthetase GH3.6 [Prunus persica]	3.28125	3.31914	3.75206	1.26816	2.15207	1.52273	2.09438	5.64514e-06	4.13923e-05	up
C.humilis01499	C.humilis01499.1	GO:0004693(cyclin-dependent protein serine/threonine kinase activity);GO:0005515(protein binding);GO:0005634(nucleus);GO:0007049(cell cycle);GO:0010444(guard mother cell differentiation);GO:0042127(regulation of cell proliferation);GO:0048316(seed development);GO:0051301(cell division);GO:0051726(regulation of cell cycle)	04075(Plant hormone signal transduction)	K14505	NA	cyclin-D3-1 [Prunus persica]	8.79973	8.75442	7.88109	11.2888	60.4649	56.1897	0.198801	7.65881e-06	5.4748e-05	down
C.humilis22217	C.humilis22217.1	GO:0005516(calmodulin binding);GO:0005739(mitochondrion);GO:0009733(response to auxin)	04075(Plant hormone signal transduction)	K14488	NA	auxin-responsive protein SAUR50 [Prunus persica]	2.65949	4.60006	0.806895	3.52517	80.3021	50.8895	0.0598771	1.165e-05	8.0064e-05	down
C.humilis11790	C.humilis11790.1	GO:0004674(protein serine/threonine kinase activity);GO:0005515(protein binding);GO:0005524(ATP binding);GO:0005886(plasma membrane);GO:0009507(chloroplast);GO:0009556(microsporogenesis);GO:0010234(anther wall tapetum cell fate specification);GO:0016020(membrane);GO:0016021(integral component of membrane);GO:0016301(kinase activity);GO:0019199(transmembrane receptor protein kinase activity);GO:00…	04075(Plant hormone signal transduction)	K13415	EC:2.7.10.1;EC:2.7.11.1	PREDICTED: leucine-rich repeat receptor protein kinase EMS1 [Prunus mume]	0.094087	0.288764	0.133166	0.789342	0.744937	0.871022	0.214533	1.18724e-05	8.13227e-05	down
C.humilis07589	C.humilis07589.1	GO:0003700(DNA binding transcription factor activity);GO:0005634(nucleus);GO:0006355(regulation of transcription, DNA-templated);GO:0043565(sequence-specific DNA binding)	04075(Plant hormone signal transduction)	K14494	NA	scarecrow-like protein 32 [Prunus persica]	0.173229	0	0.467246	1.23686	10.5638	8.22241	0.0319868	1.70882e-05	0.000112975	down
C.humilis23006	C.humilis23006.1	GO:0003333(amino acid transmembrane transport);GO:0005886(plasma membrane);GO:0015171(amino acid transmembrane transporter activity)	04075(Plant hormone signal transduction)	K13946	NA	auxin transporter-like protein 2 [Prunus persica]	0.113751	0.369025	0.531514	0.921106	4.61935	2.71069	0.122927	1.88652e-05	0.000123791	down
C.humilis10862	C.humilis10862.1	GO:0003674(molecular_function);GO:0007275(multicellular organism development);GO:0009733(response to auxin);GO:0009734(auxin-activated signaling pathway);GO:0040008(regulation of growth)	04075(Plant hormone signal transduction)	K14488	NA	PREDICTED: auxin-responsive protein SAUR32 [Prunus mume]	121.902	106.099	104.875	27.7039	67.9023	53.6078	2.23087	2.62642e-05	0.00016699	up
C.humilis06568	C.humilis06568.1	GO:0003674(molecular_function);GO:0005575(cellular_component);GO:0009733(response to auxin)	04075(Plant hormone signal transduction)	K14488	NA	PREDICTED: auxin-induced protein 10A5-like [Prunus mume]	0.242113	0.994645	0.36912	2.31437	3.30958	4.41397	0.159981	2.70332e-05	0.000171175	down
C.humilis22203	C.humilis22203.1	GO:0003674(molecular_function);GO:0005886(plasma membrane);GO:0009409(response to cold);GO:0009507(chloroplast);GO:0009733(response to auxin)	04075(Plant hormone signal transduction)	K14488	NA	indole-3-acetic acid-induced protein ARG7 [Prunus persica]	0.102554	0.607418	0.329267	1.11295	7.80869	3.22421	0.0855633	2.80097e-05	0.000176867	down
C.humilis04770	C.humilis04770.1	GO:0004553(hydrolase activity, hydrolyzing O-glycosyl compounds);GO:0005576(extracellular region);GO:0005618(cell wall);GO:0005794(Golgi apparatus);GO:0010411(xyloglucan metabolic process);GO:0016762(xyloglucan:xyloglucosyl transferase activity);GO:0016798(hydrolase activity, acting on glycosyl bonds);GO:0042546(cell wall biogenesis);GO:0048046(apoplast);GO:0071555(cell wall organization)	04075(Plant hormone signal transduction)	K14504	EC:2.4.1.207	probable xyloglucan endotransglucosylase/hydrolase protein 23 [Prunus avium]	6.11342	5.19446	11.5206	82.5607	16.158	35.1618	0.170514	3.7507e-05	0.000230142	down
C.humilis11693	C.humilis11693.1	GO:0004674(protein serine/threonine kinase activity);GO:0005886(plasma membrane)	04016(MAPK signaling pathway - plant);04075(Plant hormone signal transduction);04626(Plant-pathogen interaction)	K13416	EC:2.7.10.1;EC:2.7.11.1	somatic embryogenesis receptor kinase 1 [Prunus persica]	6.45504	8.01989	4.65419	9.76646	16.7858	17.2886	0.436331	5.13159e-05	0.00030265	down
C.humilis04102	C.humilis04102.1	GO:0005634(nucleus);GO:0005829(cytosol);GO:0005886(plasma membrane);GO:0006629(lipid metabolic process);GO:0009536(plastid);GO:0009741(response to brassinosteroid);GO:0009742(brassinosteroid mediated signaling pathway);GO:0019210(kinase inhibitor activity)	04075(Plant hormone signal transduction)	K14499	NA	PREDICTED: probable membrane-associated kinase regulator 1 [Prunus mume]	0.137264	0.909348	0.524022	1.98318	3.8115	3.53722	0.168308	5.26483e-05	0.000309547	down
C.humilis22213	C.humilis22213.1	GO:0005887(integral component of plasma membrane);GO:0009705(plant-type vacuole membrane);GO:0009992(cellular water homeostasis);GO:0015250(water channel activity);GO:0015254(glycerol channel activity);GO:0034220(ion transmembrane transport);GO:0042807(central vacuole)	04075(Plant hormone signal transduction)	K14488	NA	auxin-induced protein 15A-like [Rosa chinensis]	1.53405	1.87931	0.448549	2.77778	13.4073	7.7151	0.161585	9.09634e-05	0.000509955	down
C.humilis27201	C.humilis27201.1	GO:0003674(molecular_function);GO:0005575(cellular_component);GO:0009733(response to auxin)	04075(Plant hormone signal transduction)	K14488	NA	PREDICTED: auxin-induced protein 10A5-like [Prunus mume]	0.328138	1.26316	0.252389	3.05468	4.29047	5.58939	0.142539	9.82063e-05	0.000545839	down
C.humilis23832	C.humilis23832.1	GO:0001046(core promoter sequence-specific DNA binding);GO:0001228(transcriptional activator activity, RNA polymerase II transcription regulatory region sequence-specific DNA binding);GO:0005634(nucleus);GO:0006366(transcription by RNA polymerase II)	04075(Plant hormone signal transduction)	K16189	NA	uncharacterized protein Pyn_03877 [Prunus yedoensis var. nudiflora]	1.41509	1.10688	0.471251	2.25411	4.86956	4.31162	0.261753	0.000105635	0.000582319	down
C.humilis07676	C.humilis07676.1	GO:0003674(molecular_function);GO:0009733(response to auxin)	04075(Plant hormone signal transduction)	K14488	NA	PREDICTED: auxin-responsive protein SAUR32 [Prunus mume]	2.38564	1.56336	2.57924	11.3813	4.11698	8.62662	0.270602	0.000112529	0.000616149	down
C.humilis18803	C.humilis18803.1	GO:0003700(DNA binding transcription factor activity);GO:0005634(nucleus);GO:0006355(regulation of transcription, DNA-templated);GO:0043565(sequence-specific DNA binding);GO:2000032(regulation of secondary shoot formation)	04075(Plant hormone signal transduction)	K14494	NA	PREDICTED: nodulation-signaling pathway 1 protein [Prunus mume]	0.713737	0.360841	3.92672	0.06785	0	0	73.711	0.000129809	0.00069967	up
C.humilis25218	C.humilis25218.1	GO:0003677(DNA binding);GO:0003700(DNA binding transcription factor activity);GO:0005515(protein binding);GO:0005634(nucleus);GO:0006351(transcription, DNA-templated);GO:0006355(regulation of transcription, DNA-templated);GO:0006952(defense response);GO:0009718(anthocyanin-containing compound biosynthetic process);GO:0043425(bHLH transcription factor binding);GO:0045893(positive regulation of tra…	04016(MAPK signaling pathway - plant);04075(Plant hormone signal transduction)	K13422	NA	PREDICTED: transcription factor MYC2-like [Prunus mume]	1.2586	1.98197	0.282253	4.37601	6.09844	9.73107	0.174349	0.000137015	0.000733656	down
C.humilis14305	C.humilis14305.1	GO:0005524(ATP binding);GO:0005634(nucleus);GO:0006952(defense response);GO:0043130(ubiquitin binding);GO:0043531(ADP binding)	04075(Plant hormone signal transduction)	K13415	EC:2.7.10.1;EC:2.7.11.1	probable disease resistance protein At5g66900 [Prunus persica]	0.48625	0.39084	0.746631	12.8526	0.710661	2.80954	0.0991716	0.000170475	0.000892479	down
C.humilis10866	C.humilis10866.1	GO:0003677(DNA binding);GO:0003700(DNA binding transcription factor activity);GO:0005515(protein binding);GO:0005634(nucleus);GO:0006351(transcription, DNA-templated);GO:0009269(response to desiccation);GO:0009611(response to wounding);GO:0009737(response to abscisic acid);GO:0009738(abscisic acid-activated signaling pathway);GO:0009753(response to jasmonic acid);GO:0009867(jasmonic acid mediated…	04016(MAPK signaling pathway - plant);04075(Plant hormone signal transduction)	K13422	NA	transcription factor MYC2 [Prunus persica]	12.0212	5.82804	9.01095	17.0835	18.1054	29.0292	0.418265	0.000231404	0.00117266	down
C.humilis05156	C.humilis05156.1	GO:0005802(trans-Golgi network);GO:0005886(plasma membrane)	04016(MAPK signaling pathway - plant);04075(Plant hormone signal transduction)	K14514	NA	PREDICTED: phosphate transporter PHO1 [Prunus mume]	1.52606	2.97885	2.84351	0.441555	1.27369	0.56905	3.21693	0.000274562	0.00136229	up
C.humilis01263	C.humilis01263.1	GO:0005516(calmodulin binding);GO:0005634(nucleus);GO:0009733(response to auxin)	04075(Plant hormone signal transduction)	K14488	NA	auxin-responsive protein SAUR72 [Prunus avium]	0.778565	0.74531	0.29373	0.954711	2.96423	3.37456	0.249209	0.000382506	0.00183167	down
C.humilis26329	C.humilis26329.1	NA	04016(MAPK signaling pathway - plant);04075(Plant hormone signal transduction)	K14497	EC:3.1.3.16	hypothetical protein PRUPE_7G095400 [Prunus persica]	1.02792	5.61191	4.98796	0.199268	0.88462	0.191719	9.11549	0.000402644	0.00191763	up
C.humilis11536	C.humilis11536.1	GO:0000156(phosphorelay response regulator activity);GO:0000160(phosphorelay signal transduction system);GO:0005634(nucleus);GO:0006351(transcription, DNA-templated);GO:0006355(regulation of transcription, DNA-templated);GO:0009736(cytokinin-activated signaling pathway)	04075(Plant hormone signal transduction)	K14492	NA	two-component response regulator ARR17 [Prunus persica]	0	0	0.282817	1.81211	4.86487	1.65182	0.0339565	0.000450178	0.0021179	down
C.humilis06771	C.humilis06771.1	GO:0016787(hydrolase activity)	04075(Plant hormone signal transduction)	K14432	NA	hypothetical protein PRUPE_6G128900 [Prunus persica]	1.04734	0.322245	0.523667	0	0	0.066563	28.443	0.000586356	0.00267624	up
C.humilis22212	C.humilis22212.1	GO:0003674(molecular_function);GO:0005886(plasma membrane);GO:0009409(response to cold);GO:0009507(chloroplast);GO:0009733(response to auxin)	04075(Plant hormone signal transduction)	K14488	NA	PREDICTED: auxin-induced protein 15A-like [Prunus mume]	0.389851	0.737863	0.088158	0.870335	5.30371	2.83698	0.134932	0.000594689	0.00270777	down
C.humilis01359	C.humilis01359.2;C.humilis01359.1	GO:0003700(DNA binding transcription factor activity);GO:0005515(protein binding);GO:0005634(nucleus);GO:0006351(transcription, DNA-templated);GO:0006355(regulation of transcription, DNA-templated);GO:0009733(response to auxin);GO:0009734(auxin-activated signaling pathway);GO:0009734(auxin-activated signaling pathway)	04075(Plant hormone signal transduction);04075(Plant hormone signal transduction)	K14484	NA	auxin-responsive protein IAA2-like [Prunus avium]	2.96897	2.13058	1.8124	25.5316	3.90125	6.10345	0.194504	0.000602338	0.00273767	down
C.humilis02113	C.humilis02113.1	GO:0005516(calmodulin binding);GO:0005575(cellular_component);GO:0009733(response to auxin)	04075(Plant hormone signal transduction)	K14488	NA	auxin-responsive protein SAUR50 [Prunus persica]	1.71518	2.4804	0.419406	2.53336	12.313	12.743	0.167274	0.000633828	0.00286309	down
C.humilis22925	C.humilis22925.1	GO:0003674(molecular_function);GO:0005576(extracellular region);GO:0009611(response to wounding);GO:0009617(response to bacterium);GO:0009723(response to ethylene);GO:0009751(response to salicylic acid);GO:0009753(response to jasmonic acid);GO:0009814(defense response, incompatible interaction);GO:0080027(response to herbivore)	04016(MAPK signaling pathway - plant);04075(Plant hormone signal transduction);04626(Plant-pathogen interaction)	K13449	NA	pathogenesis-related protein 1 [Prunus persica]	0.165407	0.224604	1.41983	0.054934	0.047539	0.056279	11.4004	0.000920128	0.00398495	up
C.humilis20753	C.humilis20753.1	GO:0003677(DNA binding);GO:0003700(DNA binding transcription factor activity);GO:0005634(nucleus);GO:0006351(transcription, DNA-templated);GO:0006355(regulation of transcription, DNA-templated)	04075(Plant hormone signal transduction)	K14491	NA	uncharacterized protein LOC18783336 [Prunus persica]	0	0	0	0.071363	0.299056	0.335523	0.000424964	0.00104058	0.00444994	down
C.humilis04932	C.humilis04932.1	GO:0004553(hydrolase activity, hydrolyzing O-glycosyl compounds);GO:0005576(extracellular region);GO:0005618(cell wall);GO:0005794(Golgi apparatus);GO:0010411(xyloglucan metabolic process);GO:0016762(xyloglucan:xyloglucosyl transferase activity);GO:0016798(hydrolase activity, acting on glycosyl bonds);GO:0042546(cell wall biogenesis);GO:0048046(apoplast);GO:0071555(cell wall organization)	04075(Plant hormone signal transduction)	K14504	EC:2.4.1.207	probable xyloglucan endotransglucosylase/hydrolase protein 23 isoform X1 [Prunus avium]	14.7987	55.7598	12.283	8.63791	3.12699	4.33047	5.14692	0.00110276	0.00468595	up
C.humilis06204	C.humilis06204.1	GO:0004721(phosphoprotein phosphatase activity);GO:0004722(protein serine/threonine phosphatase activity);GO:0005515(protein binding);GO:0005634(nucleus);GO:0005737(cytoplasm);GO:0005829(cytosol);GO:0006470(protein dephosphorylation);GO:0009409(response to cold);GO:0009414(response to water deprivation);GO:0009737(response to abscisic acid);GO:0009738(abscisic acid-activated signaling pathway);GO…	04016(MAPK signaling pathway - plant);04075(Plant hormone signal transduction)	K14497	EC:3.1.3.16	PREDICTED: probable protein phosphatase 2C 24 [Prunus mume]	0.681495	0.880222	0.400257	8.57023	0.875934	2.38092	0.165888	0.00126019	0.00527719	down
C.humilis15149	C.humilis15149.1	GO:0004721(phosphoprotein phosphatase activity);GO:0004722(protein serine/threonine phosphatase activity);GO:0005509(calcium ion binding);GO:0005515(protein binding);GO:0005634(nucleus);GO:0005737(cytoplasm);GO:0005886(plasma membrane);GO:0006470(protein dephosphorylation);GO:0008287(protein serine/threonine phosphatase complex);GO:0009408(response to heat);GO:0009409(response to cold);GO:0009737…	04016(MAPK signaling pathway - plant);04075(Plant hormone signal transduction)	K14497	EC:3.1.3.16	protein phosphatase 2C 56 [Prunus persica]	23.1767	30.2071	27.5106	98.725	45.0095	53.0361	0.41111	0.00132873	0.00552409	down
C.humilis08041	C.humilis08041.2;C.humilis08041.1	GO:0004675(transmembrane receptor protein serine/threonine kinase activity);GO:0005515(protein binding);GO:0005524(ATP binding);GO:0005886(plasma membrane);GO:0006468(protein phosphorylation);GO:0007166(cell surface receptor signaling pathway);GO:0009742(brassinosteroid mediated signaling pathway);GO:0016301(kinase activity);GO:0016301(kinase activity)	04075(Plant hormone signal transduction);04075(Plant hormone signal transduction)	K14500	EC:2.7.11.1	PREDICTED: probable serine/threonine-protein kinase At5g41260 [Prunus mume]	1.06682	2.0776	0.723369	2.04582	5.0438	4.92945	0.321804	0.00140895	0.00581991	down
C.humilis03540	C.humilis03540.1	GO:0005634(nucleus);GO:0005737(cytoplasm);GO:0009733(response to auxin);GO:0010252(auxin homeostasis);GO:0010279(indole-3-acetic acid amido synthetase activity)	04075(Plant hormone signal transduction)	K14487	NA	indole-3-acetic acid-amido synthetase GH3.17 [Prunus persica]	1.10204	3.83437	3.84257	0.670492	1.28342	0.704843	3.30191	0.00146022	0.00599801	up
C.humilis22199	C.humilis22199.1	GO:0003674(molecular_function);GO:0005886(plasma membrane);GO:0009409(response to cold);GO:0009507(chloroplast);GO:0009733(response to auxin)	04075(Plant hormone signal transduction)	K14488	NA	uncharacterized protein LOC110746202 [Prunus avium]	0.724348	0.434642	0	1.72904	7.79331	5.59477	0.0766674	0.00159913	0.00648328	down
C.humilis00819	C.humilis00819.1	GO:0003333(amino acid transmembrane transport);GO:0005886(plasma membrane);GO:0015171(amino acid transmembrane transporter activity)	04075(Plant hormone signal transduction)	K13946	NA	auxin transporter-like protein 3 [Prunus avium]	6.7669	17.5219	6.93045	22.3383	29.4852	25.6647	0.40289	0.00193512	0.00763739	down
C.humilis08370	C.humilis08370.1	GO:0003700(DNA binding transcription factor activity);GO:0005634(nucleus);GO:0006355(regulation of transcription, DNA-templated);GO:0008356(asymmetric cell division);GO:0009630(gravitropism);GO:0009956(radial pattern formation);GO:0043565(sequence-specific DNA binding);GO:0048366(leaf development);GO:0051457(maintenance of protein location in nucleus);GO:0090610(bundle sheath cell fate specificat…	04075(Plant hormone signal transduction)	K14494	NA	PREDICTED: protein SCARECROW-like [Prunus mume]	0.608459	1.45836	0.919361	0.856504	8.67648	4.29849	0.215897	0.00213155	0.00831351	down
C.humilis08195	C.humilis08195.1	GO:0003700(DNA binding transcription factor activity);GO:0005634(nucleus);GO:0006355(regulation of transcription, DNA-templated);GO:0043565(sequence-specific DNA binding)	04075(Plant hormone signal transduction)	K14494	NA	nodulation-signaling pathway 2 protein [Prunus persica]	0	0.315049	0.64306	0	0	0	3193.7	0.00235902	0.00904958	up
C.humilis23561	C.humilis23561.1;C.humilis23561.2	GO:0004672(protein kinase activity);GO:0004674(protein serine/threonine kinase activity);GO:0005515(protein binding);GO:0005524(ATP binding);GO:0005886(plasma membrane);GO:0006468(protein phosphorylation);GO:0007169(transmembrane receptor protein tyrosine kinase signaling pathway);GO:0009506(plasmodesma);GO:0010067(procambium histogenesis);GO:0010087(phloem or xylem histogenesis);GO:0010183(polle…	04075(Plant hormone signal transduction);04075(Plant hormone signal transduction)	K14484	NA	MDIS1-interacting receptor like kinase 1 [Prunus persica]	3.89075	3.76223	5.38137	11.5309	6.35727	8.60697	0.491953	0.00252759	0.00960182	down
C.humilis15381	C.humilis15381.1	GO:0005515(protein binding);GO:0005634(nucleus);GO:0006511(ubiquitin-dependent protein catabolic process);GO:0009723(response to ethylene);GO:0009873(ethylene-activated signaling pathway);GO:0010105(negative regulation of ethylene-activated signaling pathway);GO:0016567(protein ubiquitination);GO:0019005(SCF ubiquitin ligase complex)	04016(MAPK signaling pathway - plant);04075(Plant hormone signal transduction)	K14515	NA	EIN3-binding F-box protein 1 [Prunus persica]	22.128	24.8691	16.7368	1.27611	9.56359	9.19298	3.1815	0.00328507	0.0120592	up
C.humilis02711	C.humilis02711.1	GO:0005802(trans-Golgi network);GO:0005886(plasma membrane)	04016(MAPK signaling pathway - plant);04075(Plant hormone signal transduction)	K14514	NA	phosphate transporter PHO1 homolog 1 [Prunus persica]	21.0706	11.9853	17.7437	1.66518	10.8149	2.80702	3.32304	0.00345141	0.0125968	up
C.humilis01941	C.humilis01941.1	GO:0003677(DNA binding);GO:0003700(DNA binding transcription factor activity);GO:0005515(protein binding);GO:0005634(nucleus);GO:0005829(cytosol);GO:0006351(transcription, DNA-templated);GO:0006355(regulation of transcription, DNA-templated);GO:0009742(brassinosteroid mediated signaling pathway);GO:0040008(regulation of growth);GO:0045892(negative regulation of transcription, DNA-templated);GO:00…	04075(Plant hormone signal transduction)	K14503	NA	PREDICTED: protein BRASSINAZOLE-RESISTANT 1 [Prunus mume]	4.7911	9.22315	5.47802	18.4169	9.77281	15.9101	0.442004	0.00382182	0.0137526	down
C.humilis18982	C.humilis18982.1	GO:0000160(phosphorelay signal transduction system);GO:0005634(nucleus);GO:0005737(cytoplasm);GO:0009736(cytokinin-activated signaling pathway);GO:0009927(histidine phosphotransfer kinase activity);GO:0016310(phosphorylation);GO:0043424(protein histidine kinase binding)	04075(Plant hormone signal transduction)	K14490	NA	histidine-containing phosphotransfer protein 4 [Prunus persica]	0.260801	0.200692	0.108866	0	0	0	1901.2	0.00404019	0.0144381	up
C.humilis04794	C.humilis04794.1	GO:0003700(DNA binding transcription factor activity);GO:0005515(protein binding);GO:0005634(nucleus);GO:0006351(transcription, DNA-templated);GO:0006355(regulation of transcription, DNA-templated);GO:0009733(response to auxin);GO:0009734(auxin-activated signaling pathway)	04075(Plant hormone signal transduction)	K14484	NA	auxin-responsive protein IAA33 [Prunus persica]	0	0.103215	0	0.060588	2.20428	1.2209	0.0296105	0.00414683	0.0147752	down
C.humilis22959	C.humilis22959.1	GO:0003674(molecular_function);GO:0005739(mitochondrion);GO:0009733(response to auxin)	04075(Plant hormone signal transduction)	K14488	NA	hypothetical protein PRUPE_8G157800 [Prunus persica]	0.044066	0.241674	0.085184	0.23821	2.29467	0.677693	0.115532	0.00505375	0.0174924	down
C.humilis00286	C.humilis00286.1	GO:0004675(transmembrane receptor protein serine/threonine kinase activity);GO:0004714(transmembrane receptor protein tyrosine kinase activity);GO:0004725(protein tyrosine phosphatase activity);GO:0005515(protein binding);GO:0005524(ATP binding);GO:0005789(endoplasmic reticulum membrane);GO:0005886(plasma membrane);GO:0006468(protein phosphorylation);GO:0007030(Golgi organization);GO:0009556(micr…	04016(MAPK signaling pathway - plant);04075(Plant hormone signal transduction);04626(Plant-pathogen interaction)	K13416	EC:2.7.10.1;EC:2.7.11.1	BRASSINOSTEROID INSENSITIVE 1-associated receptor kinase 1 [Prunus persica]	0.291101	0.764453	3.19541	0.326101	0.031955	0.083279	9.63205	0.0062088	0.0209215	up
C.humilis07621	C.humilis07621.1	GO:0005737(cytoplasm);GO:0009733(response to auxin);GO:0016874(ligase activity)	04075(Plant hormone signal transduction)	K14487	NA	PREDICTED: probable indole-3-acetic acid-amido synthetase GH3.1 [Prunus mume]	0	0	0.104088	0.413197	0.639899	0.691002	0.0596801	0.00644826	0.0216197	down
C.humilis02110	C.humilis02110.1	GO:0003674(molecular_function);GO:0005739(mitochondrion);GO:0009733(response to auxin)	04075(Plant hormone signal transduction)	K14488	NA	auxin-induced protein 6B [Prunus persica]	3.05552	3.44101	2.07483	3.88668	7.73359	6.06209	0.484741	0.00856399	0.0275074	down
C.humilis18749	C.humilis18749.1	GO:0003674(molecular_function);GO:0005737(cytoplasm);GO:0007275(multicellular organism development);GO:0009733(response to auxin);GO:0009734(auxin-activated signaling pathway);GO:0040008(regulation of growth)	04075(Plant hormone signal transduction)	K14488	NA	PREDICTED: auxin-responsive protein SAUR41-like [Prunus mume]	1.41222	0.949271	0.800609	0.208423	0.232246	0.623381	2.97176	0.0114546	0.0352176	up
C.humilis22208	C.humilis22208.1	GO:0005887(integral component of plasma membrane);GO:0009705(plant-type vacuole membrane);GO:0009992(cellular water homeostasis);GO:0015250(water channel activity);GO:0015254(glycerol channel activity);GO:0034220(ion transmembrane transport);GO:0042807(central vacuole)	04075(Plant hormone signal transduction)	K14488	NA	auxin-induced protein 15A-like [Prunus avium]	0	0.119591	0	0.404177	1.14263	0.465264	0.0594369	0.0123665	0.0376663	down
C.humilis23631	C.humilis23631.1	GO:0003677(DNA binding);GO:0005634(nucleus);GO:0006355(regulation of transcription, DNA-templated);GO:0009299(mRNA transcription);GO:0009416(response to light stimulus);GO:0010199(organ boundary specification between lateral organs and the meristem);GO:0010492(maintenance of shoot apical meristem identity);GO:0048441(petal development);GO:0048834(specification of petal number);GO:0090698(post-emb…	04016(MAPK signaling pathway - plant);04075(Plant hormone signal transduction);04626(Plant-pathogen interaction)	K13413	EC:2.7.12.2	PREDICTED: protein LIGHT-DEPENDENT SHORT HYPOCOTYLS 4-like [Fragaria vesca subsp. vesca]	0.598467	3.52266	1.59449	0.286419	0.987288	0.421439	3.37175	0.0139485	0.0417047	up
C.humilis22958	C.humilis22958.1	GO:0003674(molecular_function);GO:0005886(plasma membrane);GO:0009409(response to cold);GO:0009507(chloroplast);GO:0009733(response to auxin)	04075(Plant hormone signal transduction)	K14488	NA	hypothetical protein PRUPE_8G157700 [Prunus persica]	0	0.127441	0	0.263196	2.28599	0.527278	0.0414245	0.0139905	0.0417973	down
C.humilis05661	C.humilis05661.1	GO:0009699(phenylpropanoid biosynthetic process);GO:0042349(guiding stereospecific synthesis activity)	00970(Aminoacyl-tRNA biosynthesis)	K01870	EC:6.1.1.5	dirigent protein 22 [Prunus persica]	9.96712	14.4722	12.6296	28.2277	46.7817	46.3972	0.305329	5.4934e-14	1.39254e-12	down
C.humilis26081	C.humilis26081.1	GO:0005634(nucleus);GO:0005886(plasma membrane);GO:0007165(signal transduction)	00970(Aminoacyl-tRNA biosynthesis)	K01866	EC:6.1.1.1	plant intracellular Ras-group-related LRR protein 5 [Prunus persica]	4.13365	2.65442	6.4092	0.290141	0.878251	0.661581	7.21173	8.53216e-10	1.26919e-08	up
C.humilis25139	C.humilis25139.1	GO:0004040(amidase activity)	00970(Aminoacyl-tRNA biosynthesis)	K02433	EC:6.3.5.6;EC:6.3.5.7	uncharacterized protein LOC18776302 [Prunus persica]	0	0	0	0.362788	0.155981	0.137201	0.000457338	2.77076e-06	2.18412e-05	down
C.humilis20393	C.humilis20393.1	GO:0003700(DNA binding transcription factor activity);GO:0005515(protein binding);GO:0005634(nucleus);GO:0006351(transcription, DNA-templated);GO:0006355(regulation of transcription, DNA-templated);GO:0009873(ethylene-activated signaling pathway);GO:0010200(response to chitin);GO:0016036(cellular response to phosphate starvation);GO:0043565(sequence-specific DNA binding);GO:0044212(transcription …	00970(Aminoacyl-tRNA biosynthesis)	K01892	EC:6.1.1.21	PREDICTED: probable WRKY transcription factor 31 [Prunus mume]	20.6166	12.8179	29.0338	6.18832	2.7247	4.22148	4.75605	4.03167e-06	3.06055e-05	up
C.humilis14511	C.humilis14511.1	GO:0000139(Golgi membrane);GO:0005215(transporter activity);GO:0005886(plasma membrane);GO:0006810(transport);GO:0015031(protein transport)	00970(Aminoacyl-tRNA biosynthesis)	K02433	EC:6.3.5.6;EC:6.3.5.7	PREDICTED: phosphatidylinositol/phosphatidylcholine transfer protein SFH12-like isoform X3 [Prunus mume]	0.370448	0.267668	0.067921	0.841983	3.34944	3.02334	0.0978599	5.45642e-06	4.01937e-05	down
C.humilis23373	C.humilis23373.1	GO:0005829(cytosol);GO:0006418(tRNA aminoacylation for protein translation)	00450(Selenocompound metabolism);00970(Aminoacyl-tRNA biosynthesis)	K01874	EC:6.1.1.10	probable methionine--tRNA ligase isoform X2 [Prunus persica]	22.9102	19.6329	27.7319	11.8386	10.9489	10.6679	2.10056	1.19743e-05	8.19217e-05	up
C.humilis15385	C.humilis15385.1	GO:0000139(Golgi membrane);GO:0005215(transporter activity);GO:0005886(plasma membrane);GO:0006810(transport);GO:0015031(protein transport)	00970(Aminoacyl-tRNA biosynthesis)	K02433	EC:6.3.5.6;EC:6.3.5.7	hypothetical protein Pyn_22506 [Prunus yedoensis var. nudiflora]	1.94801	2.21114	2.32142	0.135807	0	0.273435	15.8356	0.00011622	0.000633318	up
C.humilis23296	C.humilis23296.1	GO:0004812(aminoacyl-tRNA ligase activity);GO:0004816(asparagine-tRNA ligase activity);GO:0005524(ATP binding);GO:0005737(cytoplasm);GO:0005739(mitochondrion);GO:0005829(cytosol);GO:0006418(tRNA aminoacylation for protein translation);GO:0006421(asparaginyl-tRNA aminoacylation);GO:0009507(chloroplast)	00970(Aminoacyl-tRNA biosynthesis)	K01893	EC:6.1.1.22	asparagine--tRNA ligase, cytoplasmic 2 [Prunus avium]	0.117309	0.104053	0	1.50858	0.411998	0.983707	0.0762191	0.000680574	0.00304587	down
C.humilis10239	C.humilis10239.1	GO:0000049(tRNA binding);GO:0004825(methionine-tRNA ligase activity);GO:0005524(ATP binding);GO:0005737(cytoplasm);GO:0005829(cytosol);GO:0006431(methionyl-tRNA aminoacylation);GO:0046686(response to cadmium ion)	00450(Selenocompound metabolism);00970(Aminoacyl-tRNA biosynthesis)	K01874	EC:6.1.1.10	PREDICTED: probable methionine--tRNA ligase [Prunus mume]	12.7601	12.6933	20.2102	8.04235	6.96712	6.20973	2.152	0.00103149	0.00441521	up
C.humilis13917	C.humilis13917.1	GO:0005634(nucleus);GO:0006351(transcription, DNA-templated);GO:0045892(negative regulation of transcription, DNA-templated)	00970(Aminoacyl-tRNA biosynthesis)	K01870	EC:6.1.1.5	transcription repressor OFP6 [Prunus persica]	1.54568	2.05855	1.33946	1.7221	9.66212	6.59133	0.275023	0.00222399	0.00861507	down
C.humilis13769	C.humilis13769.1	GO:0009699(phenylpropanoid biosynthetic process);GO:0042349(guiding stereospecific synthesis activity)	00970(Aminoacyl-tRNA biosynthesis)	K01870	EC:6.1.1.5	PREDICTED: dirigent protein 21-like [Prunus mume]	2.53238	1.97496	1.51635	0	0.486838	0.174424	9.10938	0.00241698	0.00924947	up
C.humilis01957	C.humilis01957.1	GO:0003674(molecular_function);GO:0005634(nucleus);GO:0008150(biological_process)	00970(Aminoacyl-tRNA biosynthesis)	K01870	EC:6.1.1.5	uncharacterized protein LOC110772295 [Prunus avium]	0.362235	0.740245	0.556985	0.839686	1.98373	1.13605	0.419114	0.00354234	0.0128977	down
C.humilis05662	C.humilis05662.1	GO:0009699(phenylpropanoid biosynthetic process);GO:0042349(guiding stereospecific synthesis activity)	00970(Aminoacyl-tRNA biosynthesis)	K01870	EC:6.1.1.5	dirigent protein 22-like [Prunus yedoensis var. nudiflora]	1.61922	0.946884	1.02748	0.499453	0.291483	0.263337	3.40859	0.00611281	0.0206439	up
C.humilis05663	C.humilis05663.1	GO:0009699(phenylpropanoid biosynthetic process);GO:0042349(guiding stereospecific synthesis activity)	00970(Aminoacyl-tRNA biosynthesis)	K01870	EC:6.1.1.5	PREDICTED: dirigent protein 22-like [Prunus mume]	0.024735	0.055845	0.380862	0	0	0	1538.14	0.017026	0.0492457	up
C.humilis12140	C.humilis12140.1	GO:0005524(ATP binding);GO:0008152(metabolic process);GO:0009411(response to UV);GO:0009611(response to wounding);GO:0009698(phenylpropanoid metabolic process);GO:0010584(pollen exine formation);GO:0016021(integral component of membrane);GO:0016207(4-coumarate-CoA ligase activity);GO:0016874(ligase activity);GO:0050832(defense response to fungus)	00360(Phenylalanine metabolism);00130(Ubiquinone and other terpenoid-quinone biosynthesis);00940(Phenylpropanoid biosynthesis)	K01904	EC:6.2.1.12	PREDICTED: 4-coumarate--CoA ligase 2 [Prunus mume]	3.23953	4.43085	3.96821	229.923	245.547	378.235	0.013633	2.07684e-142	1.57764e-138	down
C.humilis07702	C.humilis07702.1	GO:0005515(protein binding);GO:0005737(cytoplasm);GO:0006559(L-phenylalanine catabolic process);GO:0006952(defense response);GO:0006979(response to oxidative stress);GO:0009555(pollen development);GO:0009611(response to wounding);GO:0009699(phenylpropanoid biosynthetic process);GO:0009800(cinnamic acid biosynthetic process);GO:0009819(drought recovery);GO:0010224(response to UV-B);GO:0045548(phen…	00360(Phenylalanine metabolism);00940(Phenylpropanoid biosynthesis)	K10775	EC:4.3.1.24	phenylalanine ammonia-lyase 1 [Prunus avium]	17.6939	20.6282	29.3212	242.922	255.337	372.346	0.0776969	3.06683e-45	8.96026e-43	down
C.humilis11019	C.humilis11019.1	GO:0005515(protein binding);GO:0005737(cytoplasm);GO:0006559(L-phenylalanine catabolic process);GO:0006952(defense response);GO:0006979(response to oxidative stress);GO:0009555(pollen development);GO:0009611(response to wounding);GO:0009699(phenylpropanoid biosynthetic process);GO:0009800(cinnamic acid biosynthetic process);GO:0009819(drought recovery);GO:0010224(response to UV-B);GO:0045548(phen…	00360(Phenylalanine metabolism);00940(Phenylpropanoid biosynthesis)	K10775	EC:4.3.1.24	phenylalanine ammonia lyase 2 [Prunus armeniaca]	20.0914	24.6598	22.1094	77.3356	89.7925	98.5276	0.251681	2.04444e-40	4.65908e-38	down
C.humilis05927	C.humilis05927.1	GO:0009808(lignin metabolic process);GO:0016020(membrane);GO:0016710(trans-cinnamate 4-monooxygenase activity);GO:0044550(secondary metabolite biosynthetic process)	00360(Phenylalanine metabolism);00130(Ubiquinone and other terpenoid-quinone biosynthesis);00940(Phenylpropanoid biosynthesis);00945(Stilbenoid, diarylheptanoid and gingerol biosynthesis);00941(Flavonoid biosynthesis)	K00487	EC:1.14.13.11	trans-cinnamate 4-monooxygenase [Prunus persica]	98.4907	107.307	105.903	416.466	434.816	591.944	0.215975	2.28211e-36	3.85238e-34	down
C.humilis11170	C.humilis11170.2;C.humilis11170.4;C.humilis11170.3	GO:0003674(molecular_function);GO:0005575(cellular_component);GO:0008150(biological_process);GO:0008150(biological_process)	00350(Tyrosine metabolism);00360(Phenylalanine metabolism);00380(Tryptophan metabolism);00901(Indole alkaloid biosynthesis);00950(Isoquinoline alkaloid biosynthesis);00965(Betalain biosynthesis);00965(Betalain biosynthesis)	K01593	EC:4.1.1.28;EC:4.1.1.105	PREDICTED: uncharacterized protein LOC103332597 [Prunus mume];uncharacterized protein Pyn_27721 [Prunus yedoensis var. nudiflora]	2.25952	2.10225	2.31385	6.07203	8.76362	10.3033	0.265549	3.94492e-25	2.87223e-23	down
C.humilis21570	C.humilis21570.1	GO:0046658(anchored component of plasma membrane)	00330(Arginine and proline metabolism);00360(Phenylalanine metabolism);00380(Tryptophan metabolism)	K01426	EC:3.5.1.4	PREDICTED: basic blue protein-like [Prunus mume]	0.11636	0	0.075123	4.22773	29.4106	19.4008	0.00361022	5.2158e-20	2.43571e-18	down
C.humilis07231	C.humilis07231.1	GO:0004069(L-aspartate:2-oxoglutarate aminotransferase activity);GO:0009095(aromatic amino acid family biosynthetic process, prephenate pathway);GO:0030170(pyridoxal phosphate binding);GO:0033853(aspartate-prephenate aminotransferase activity);GO:0033854(glutamate-prephenate aminotransferase activity);GO:0042802(identical protein binding)	00350(Tyrosine metabolism);00360(Phenylalanine metabolism);00400(Phenylalanine, tyrosine and tryptophan biosynthesis);00950(Isoquinoline alkaloid biosynthesis);00960(Tropane, piperidine and pyridine alkaloid biosynthesis)	K15849	EC:2.6.1.1;EC:2.6.1.78	bifunctional aspartate aminotransferase and glutamate/aspartate-prephenate aminotransferase [Prunus yedoensis var. nudiflora]	15.9187	20.429	16.7087	58.8929	59.4256	62.4424	0.293517	1.47444e-19	6.57555e-18	down
C.humilis15084	C.humilis15084.1	GO:0005829(cytosol);GO:0009809(lignin biosynthetic process);GO:0032259(methylation);GO:0042409(caffeoyl-CoA O-methyltransferase activity);GO:0046872(metal ion binding)	00360(Phenylalanine metabolism);00940(Phenylpropanoid biosynthesis);00945(Stilbenoid, diarylheptanoid and gingerol biosynthesis);00941(Flavonoid biosynthesis)	K00588	EC:2.1.1.104	probable caffeoyl-CoA O-methyltransferase At4g26220 [Prunus avium]	0.158587	0.548055	0.247827	4.8229	9.82515	8.82635	0.04066	1.6668e-19	7.36137e-18	down
C.humilis04971	C.humilis04971.1	GO:0016020(membrane);GO:0016709(oxidoreductase activity, acting on paired donors, with incorporation or reduction of molecular oxygen, NAD(P)H as one donor, and incorporation of one atom of oxygen);GO:0044550(secondary metabolite biosynthetic process)	00360(Phenylalanine metabolism);00130(Ubiquinone and other terpenoid-quinone biosynthesis);00940(Phenylpropanoid biosynthesis);00945(Stilbenoid, diarylheptanoid and gingerol biosynthesis);00941(Flavonoid biosynthesis)	K00487	EC:1.14.13.11	cytochrome P450 CYP73A100 [Prunus persica]	0.030096	0.02904	0.127672	1.2301	1.99406	2.8528	0.0307404	1.3354e-14	3.65773e-13	down
C.humilis14596	C.humilis14596.1	GO:0005634(nucleus);GO:0005737(cytoplasm)	00260(Glycine, serine and threonine metabolism);00350(Tyrosine metabolism);00360(Phenylalanine metabolism);00410(beta-Alanine metabolism);00950(Isoquinoline alkaloid biosynthesis);00960(Tropane, piperidine and pyridine alkaloid biosynthesis)	K00276	EC:1.4.3.21	uncharacterized protein LOC18769750 [Prunus persica]	10.8832	7.67044	10.1046	32.9342	25.2365	30.5223	0.323117	1.0593e-09	1.55244e-08	down
C.humilis05447	C.humilis05447.1	GO:0005507(copper ion binding);GO:0005576(extracellular region);GO:0005618(cell wall);GO:0008131(primary amine oxidase activity);GO:0009308(amine metabolic process);GO:0009753(response to jasmonic acid);GO:0009834(plant-type secondary cell wall biogenesis);GO:0009867(jasmonic acid mediated signaling pathway);GO:0043067(regulation of programmed cell death);GO:0048038(quinone binding);GO:0052593(tr…	00260(Glycine, serine and threonine metabolism);00350(Tyrosine metabolism);00360(Phenylalanine metabolism);00410(beta-Alanine metabolism);00950(Isoquinoline alkaloid biosynthesis);00960(Tropane, piperidine and pyridine alkaloid biosynthesis)	K00276	EC:1.4.3.21	primary amine oxidase 1 [Prunus persica]	0.364344	0.074827	0.202874	1.86818	2.25869	2.47121	0.0973079	1.2966e-09	1.87364e-08	down
C.humilis01297	C.humilis01297.1	GO:0004069(L-aspartate:2-oxoglutarate aminotransferase activity);GO:0030170(pyridoxal phosphate binding);GO:0042802(identical protein binding)	00710(Carbon fixation in photosynthetic organisms);00250(Alanine, aspartate and glutamate metabolism);00270(Cysteine and methionine metabolism);00220(Arginine biosynthesis);00330(Arginine and proline metabolism);00350(Tyrosine metabolism);00360(Phenylalanine metabolism);00400(Phenylalanine, tyrosine and tryptophan biosynthesis);00950(Isoquinoline alkaloid biosynthesis);00960(Tropane, piperidine a…	K14454	EC:2.6.1.1	PREDICTED: aspartate aminotransferase, cytoplasmic [Prunus mume]	51.1431	42.5511	50.32	23.4855	24.4014	21.7631	2.06769	1.96374e-07	1.9373e-06	up
C.humilis25761	C.humilis25761.1	GO:0005507(copper ion binding);GO:0005576(extracellular region);GO:0005768(endosome);GO:0005773(vacuole);GO:0005794(Golgi apparatus);GO:0005802(trans-Golgi network);GO:0008131(primary amine oxidase activity);GO:0016021(integral component of membrane);GO:0048038(quinone binding);GO:0055114(oxidation-reduction process)	00260(Glycine, serine and threonine metabolism);00350(Tyrosine metabolism);00360(Phenylalanine metabolism);00410(beta-Alanine metabolism);00950(Isoquinoline alkaloid biosynthesis);00960(Tropane, piperidine and pyridine alkaloid biosynthesis)	K00276	EC:1.4.3.21	primary amine oxidase [Prunus persica]	32.6649	22.3452	47.4979	13.0892	10.0965	10.645	3.03003	1.13984e-05	7.83722e-05	up
C.humilis20061	C.humilis20061.2;C.humilis20061.1	GO:0003868(4-hydroxyphenylpyruvate dioxygenase activity);GO:0006559(L-phenylalanine catabolic process);GO:0006572(tyrosine catabolic process);GO:0006572(tyrosine catabolic process)	00350(Tyrosine metabolism);00360(Phenylalanine metabolism);00130(Ubiquinone and other terpenoid-quinone biosynthesis);00130(Ubiquinone and other terpenoid-quinone biosynthesis)	K00457	EC:1.13.11.27	4-hydroxyphenylpyruvate dioxygenase [Prunus persica]	41.6045	40.0609	50.5374	18.5239	11.4119	9.36506	3.36386	1.36054e-05	9.19222e-05	up
C.humilis13419	C.humilis13419.1	GO:0003674(molecular_function);GO:0005575(cellular_component);GO:0008150(biological_process)	00350(Tyrosine metabolism);00360(Phenylalanine metabolism);00380(Tryptophan metabolism);00901(Indole alkaloid biosynthesis);00950(Isoquinoline alkaloid biosynthesis);00965(Betalain biosynthesis)	K01593	EC:4.1.1.28;EC:4.1.1.105	uncharacterized protein Pyn_18523 [Prunus yedoensis var. nudiflora]	0	0	0	0.23164	0.507006	0.555802	0.000231759	3.21479e-05	0.000200279	down
C.humilis20060	C.humilis20060.2	GO:0005576(extracellular region);GO:0016042(lipid catabolic process);GO:0016788(hydrolase activity, acting on ester bonds);GO:0052689(carboxylic ester hydrolase activity)	00350(Tyrosine metabolism);00360(Phenylalanine metabolism);00130(Ubiquinone and other terpenoid-quinone biosynthesis)	K00457	EC:1.13.11.27	4-hydroxyphenylpyruvate dioxygenase [Prunus persica]	3.09036	3.81081	4.04707	3.97484	10.0513	11.2533	0.433089	0.000637955	0.00287888	down
C.humilis14198	C.humilis14198.1	GO:0004321(fatty-acyl-CoA synthase activity);GO:0005524(ATP binding);GO:0005777(peroxisome);GO:0009695(jasmonic acid biosynthetic process);GO:0009850(auxin metabolic process);GO:0009851(auxin biosynthetic process);GO:0016207(4-coumarate-CoA ligase activity);GO:0016874(ligase activity);GO:0031408(oxylipin biosynthetic process)	00360(Phenylalanine metabolism);00130(Ubiquinone and other terpenoid-quinone biosynthesis);00940(Phenylpropanoid biosynthesis)	K01904	EC:6.2.1.12	PREDICTED: 4-coumarate--CoA ligase-like 7 [Prunus mume]	0.694639	0.355545	10.1908	0.06342	0.149012	0	52.9157	0.00265732	0.0100192	up
C.humilis22992	C.humilis22992.1;C.humilis22992.3;C.humilis22992.5;C.humilis22992.2;C.humilis22992.4	GO:0004040(amidase activity);GO:0004040(amidase activity)	00330(Arginine and proline metabolism);00360(Phenylalanine metabolism);00380(Tryptophan metabolism);00380(Tryptophan metabolism)	K01426	EC:3.5.1.4	putative amidase C869.01 [Prunus persica]	14.0582	23.9837	4.34575	27.6733	73.5221	46.6684	0.286667	0.0028399	0.0106235	down
C.humilis06158	C.humilis06158.1	GO:0003674(molecular_function);GO:0005575(cellular_component);GO:0008150(biological_process)	00350(Tyrosine metabolism);00360(Phenylalanine metabolism);00380(Tryptophan metabolism);00901(Indole alkaloid biosynthesis);00950(Isoquinoline alkaloid biosynthesis);00965(Betalain biosynthesis)	K01593	EC:4.1.1.28;EC:4.1.1.105	uncharacterized protein LOC110762643 [Prunus avium]	0.805739	0.244429	0.380487	0.679819	1.55338	2.44759	0.305644	0.00703202	0.0233027	down
C.humilis26542	C.humilis26542.1	GO:0004838(L-tyrosine:2-oxoglutarate aminotransferase activity);GO:0005737(cytoplasm);GO:0005829(cytosol);GO:0006572(tyrosine catabolic process);GO:0008483(transaminase activity);GO:0009058(biosynthetic process);GO:0010189(vitamin E biosynthetic process);GO:0030170(pyridoxal phosphate binding)	00270(Cysteine and methionine metabolism);00350(Tyrosine metabolism);00360(Phenylalanine metabolism);00400(Phenylalanine, tyrosine and tryptophan biosynthesis);00130(Ubiquinone and other terpenoid-quinone biosynthesis);00950(Isoquinoline alkaloid biosynthesis);00960(Tropane, piperidine and pyridine alkaloid biosynthesis)	K00815	EC:2.6.1.5	PREDICTED: probable aminotransferase TAT2 [Prunus mume]	0	0.097629	0	0.088332	1.00994	0.879498	0.0493632	0.0101118	0.0317188	down
C.humilis06162	C.humilis06162.1	GO:0005634(nucleus)	00350(Tyrosine metabolism);00360(Phenylalanine metabolism);00380(Tryptophan metabolism);00901(Indole alkaloid biosynthesis);00950(Isoquinoline alkaloid biosynthesis);00965(Betalain biosynthesis)	K01593	EC:4.1.1.28;EC:4.1.1.105	uncharacterized protein LOC18772136 [Prunus persica]	0.514963	0.692426	0.33745	0.481247	2.52676	1.70109	0.328054	0.0111643	0.0345028	down
C.humilis21588	C.humilis21588.1;C.humilis21588.2;C.humilis21588.3;C.humilis21588.4	GO:0000166(nucleotide binding);GO:0001666(response to hypoxia);GO:0004022(alcohol dehydrogenase (NAD) activity);GO:0005737(cytoplasm);GO:0005794(Golgi apparatus);GO:0005829(cytosol);GO:0005886(plasma membrane);GO:0006970(response to osmotic stress);GO:0008270(zinc ion binding);GO:0009409(response to cold);GO:0009413(response to flooding);GO:0009414(response to water deprivation);GO:0009651(respon…	00010(Glycolysis / Gluconeogenesis);00071(Fatty acid degradation);00592(alpha-Linolenic acid metabolism);00350(Tyrosine metabolism);00350(Tyrosine metabolism)	K18857	EC:1.1.1.1	alcohol dehydrogenase [Prunus avium];alcohol dehydrogenase [Prunus persica];PREDICTED: alcohol dehydrogenase-like [Prunus mume]	36.8976	29.2022	47.8741	1.72561	2.74206	1.91702	17.8512	1.68316e-58	8.16119e-56	up
C.humilis02213	C.humilis02213.1	GO:0004022(alcohol dehydrogenase (NAD) activity);GO:0004181(metallocarboxypeptidase activity);GO:0005737(cytoplasm);GO:0006508(proteolysis);GO:0008270(zinc ion binding);GO:0016021(integral component of membrane);GO:0055114(oxidation-reduction process)	00010(Glycolysis / Gluconeogenesis);00071(Fatty acid degradation);00350(Tyrosine metabolism)	K00121	EC:1.1.1.284;EC:1.1.1.1	alcohol dehydrogenase-like 7 [Prunus persica]	4.53307	4.01818	3.80683	18.7753	17.8707	21.5955	0.212187	5.69043e-26	4.45633e-24	down
C.humilis24128	C.humilis24128.1	GO:0004022(alcohol dehydrogenase (NAD) activity);GO:0005737(cytoplasm);GO:0008270(zinc ion binding);GO:0055114(oxidation-reduction process)	00010(Glycolysis / Gluconeogenesis);00071(Fatty acid degradation);00350(Tyrosine metabolism)	K00001	EC:1.1.1.1	PREDICTED: alcohol dehydrogenase-like 6 isoform X1 [Prunus mume]	3.26871	4.7137	3.81048	17.541	18.4305	26.2897	0.18941	2.16815e-21	1.16064e-19	down
C.humilis16067	C.humilis16067.1	GO:0004503(monophenol monooxygenase activity);GO:0036263(L-DOPA monooxygenase activity)	00350(Tyrosine metabolism);00950(Isoquinoline alkaloid biosynthesis)	K00422	EC:1.10.3.1	polyphenol oxidase, chloroplastic [Prunus persica]	99.5446	85.4141	111.45	24.1597	30.791	17.5709	4.08717	1.55297e-12	3.35773e-11	up
C.humilis16064	C.humilis16064.1	GO:0004503(monophenol monooxygenase activity);GO:0036263(L-DOPA monooxygenase activity)	00350(Tyrosine metabolism);00950(Isoquinoline alkaloid biosynthesis)	K00422	EC:1.10.3.1	polyphenol oxidase, chloroplastic [Prunus persica]	0.023163	0.069778	0.060849	0.387777	0.741505	1.02557	0.0713692	1.89025e-09	2.6607e-08	down
C.humilis21590	C.humilis21590.1	GO:0000166(nucleotide binding);GO:0001666(response to hypoxia);GO:0004022(alcohol dehydrogenase (NAD) activity);GO:0005737(cytoplasm);GO:0005794(Golgi apparatus);GO:0005829(cytosol);GO:0005886(plasma membrane);GO:0006970(response to osmotic stress);GO:0008270(zinc ion binding);GO:0009409(response to cold);GO:0009413(response to flooding);GO:0009414(response to water deprivation);GO:0009651(respon…	00010(Glycolysis / Gluconeogenesis);00071(Fatty acid degradation);00592(alpha-Linolenic acid metabolism);00350(Tyrosine metabolism)	K18857	EC:1.1.1.1	alcohol dehydrogenase 1 [Prunus persica]	166.83	38.4341	30.4358	7.36325	10.6406	7.52348	9.23325	3.28967e-07	3.11848e-06	up
C.humilis12165	C.humilis12165.1;C.humilis12165.2	GO:0004022(alcohol dehydrogenase (NAD) activity);GO:0005737(cytoplasm);GO:0008270(zinc ion binding);GO:0016491(oxidoreductase activity);GO:0055114(oxidation-reduction process);GO:0055114(oxidation-reduction process)	00010(Glycolysis / Gluconeogenesis);00071(Fatty acid degradation);00350(Tyrosine metabolism);00350(Tyrosine metabolism)	K00121	EC:1.1.1.284;EC:1.1.1.1	alcohol dehydrogenase-like 1 [Prunus yedoensis var. nudiflora]	3.43089	3.50189	1.92991	6.22802	7.7878	7.73568	0.407452	1.47536e-05	9.89462e-05	down
C.humilis26486	C.humilis26486.3;C.humilis26486.4;C.humilis26486.1;C.humilis26486.2	GO:0000166(nucleotide binding);GO:0001666(response to hypoxia);GO:0004022(alcohol dehydrogenase (NAD) activity);GO:0005737(cytoplasm);GO:0005794(Golgi apparatus);GO:0005829(cytosol);GO:0005886(plasma membrane);GO:0006970(response to osmotic stress);GO:0008270(zinc ion binding);GO:0009409(response to cold);GO:0009413(response to flooding);GO:0009414(response to water deprivation);GO:0009651(respon…	00010(Glycolysis / Gluconeogenesis);00071(Fatty acid degradation);00592(alpha-Linolenic acid metabolism);00350(Tyrosine metabolism);00350(Tyrosine metabolism)	K18857	EC:1.1.1.1	alcohol dehydrogenase 1 [Prunus persica]	34.2162	5.65606	4.09765	1.11369	2.56262	0.795739	9.83216	3.18356e-05	0.000198605	up
C.humilis16066	C.humilis16066.1	GO:0004503(monophenol monooxygenase activity);GO:0036263(L-DOPA monooxygenase activity)	00350(Tyrosine metabolism);00950(Isoquinoline alkaloid biosynthesis)	K00422	EC:1.10.3.1	PREDICTED: polyphenol oxidase, chloroplastic-like [Prunus mume]	19.2369	18.2381	32.786	9.50389	6.52574	7.63984	2.96842	3.93127e-05	0.000240316	up
C.humilis16059	C.humilis16059.1	GO:0004503(monophenol monooxygenase activity);GO:0036263(L-DOPA monooxygenase activity)	00350(Tyrosine metabolism);00950(Isoquinoline alkaloid biosynthesis)	K00422	EC:1.10.3.1	polyphenol oxidase, chloroplastic [Prunus persica]	0.024981	0.221355	0.066799	0	0	0	1043.78	0.00156812	0.00637571	up
C.humilis00431	C.humilis00431.2;C.humilis00431.1	GO:0004022(alcohol dehydrogenase (NAD) activity);GO:0004181(metallocarboxypeptidase activity);GO:0005737(cytoplasm);GO:0006508(proteolysis);GO:0008270(zinc ion binding);GO:0016021(integral component of membrane);GO:0055114(oxidation-reduction process);GO:0055114(oxidation-reduction process)	00010(Glycolysis / Gluconeogenesis);00071(Fatty acid degradation);00350(Tyrosine metabolism);00350(Tyrosine metabolism)	K00121	EC:1.1.1.284;EC:1.1.1.1	alcohol dehydrogenase-like 7 isoform X2 [Prunus avium];alcohol dehydrogenase-like 7 isoform X1 [Prunus avium]	0.631276	2.19403	1.73954	5.03324	4.13055	3.73521	0.353892	0.00253012	0.00960982	down
C.humilis16065	C.humilis16065.1	GO:0004503(monophenol monooxygenase activity);GO:0036263(L-DOPA monooxygenase activity)	00350(Tyrosine metabolism);00950(Isoquinoline alkaloid biosynthesis)	K00422	EC:1.10.3.1	polyphenol oxidase, chloroplastic-like [Prunus avium]	2.07226	3.7546	4.32422	0.286977	2.04578	0.569408	3.49776	0.0051605	0.0177997	up
C.humilis16060	C.humilis16060.1	GO:0004503(monophenol monooxygenase activity);GO:0036263(L-DOPA monooxygenase activity)	00350(Tyrosine metabolism);00950(Isoquinoline alkaloid biosynthesis)	K00422	EC:1.10.3.1	PREDICTED: polyphenol oxidase, chloroplastic-like [Prunus mume]	0.174671	1.01384	0.302875	2.02391	1.06807	2.05905	0.289531	0.0107808	0.0334764	down
C.humilis16061	C.humilis16061.1	GO:0004503(monophenol monooxygenase activity);GO:0036263(L-DOPA monooxygenase activity)	00350(Tyrosine metabolism);00950(Isoquinoline alkaloid biosynthesis)	K00422	EC:1.10.3.1	PREDICTED: polyphenol oxidase, chloroplastic-like [Prunus mume]	1.34792	3.154	1.1088	3.72682	3.84056	4.87038	0.451104	0.0113638	0.0350053	down
C.humilis07325	C.humilis07325.1	GO:0003849(3-deoxy-7-phosphoheptulonate synthase activity);GO:0009073(aromatic amino acid family biosynthetic process);GO:0009423(chorismate biosynthetic process);GO:0009507(chloroplast);GO:0009536(plastid);GO:0016020(membrane)	00400(Phenylalanine, tyrosine and tryptophan biosynthesis)	K01626	EC:2.5.1.54	phospho-2-dehydro-3-deoxyheptonate aldolase 2, chloroplastic [Prunus persica]	9.86605	11.2086	8.66164	171.738	221.868	244.668	0.0465886	2.06811e-139	1.17825e-135	down
C.humilis00635	C.humilis00635.1	GO:0003849(3-deoxy-7-phosphoheptulonate synthase activity);GO:0009073(aromatic amino acid family biosynthetic process);GO:0009423(chorismate biosynthetic process);GO:0009507(chloroplast);GO:0009536(plastid);GO:0016020(membrane)	00400(Phenylalanine, tyrosine and tryptophan biosynthesis)	K01626	EC:2.5.1.54	PREDICTED: phospho-2-dehydro-3-deoxyheptonate aldolase 1, chloroplastic [Prunus mume]	21.4844	28.0394	23.6034	210.031	181.623	250.721	0.113839	2.92929e-42	7.10165e-40	down
C.humilis10368	C.humilis10368.1	GO:0003866(3-phosphoshikimate 1-carboxyvinyltransferase activity);GO:0005737(cytoplasm);GO:0009423(chorismate biosynthetic process)	00400(Phenylalanine, tyrosine and tryptophan biosynthesis)	K00800	EC:2.5.1.19	3-phosphoshikimate 1-carboxyvinyltransferase 2 [Prunus persica]	28.807	25.9701	25.2907	68.9883	95.2404	104.024	0.298479	5.70759e-31	6.80996e-29	down
C.humilis11043	C.humilis11043.1	GO:0004107(chorismate synthase activity);GO:0005829(cytosol);GO:0009073(aromatic amino acid family biosynthetic process);GO:0009423(chorismate biosynthetic process);GO:0010181(FMN binding)	00400(Phenylalanine, tyrosine and tryptophan biosynthesis)	K01736	EC:4.2.3.5	chorismate synthase, chloroplastic [Prunus persica]	31.6007	30.9927	29.0751	84.3712	95.2075	114.871	0.311321	1.24683e-29	1.27991e-27	down
C.humilis20890	C.humilis20890.1	GO:0004106(chorismate mutase activity);GO:0005829(cytosol);GO:0009073(aromatic amino acid family biosynthetic process);GO:0009507(chloroplast);GO:0009536(plastid);GO:0016688(L-ascorbate peroxidase activity);GO:0046417(chorismate metabolic process);GO:0055114(oxidation-reduction process);GO:0098869(cellular oxidant detoxification)	00400(Phenylalanine, tyrosine and tryptophan biosynthesis)	K01850	EC:5.4.99.5	PREDICTED: chorismate mutase 1, chloroplastic [Prunus mume]	18.3241	18.015	21.5176	64.9642	59.2948	79.4231	0.284054	4.57961e-20	2.14742e-18	down
C.humilis22058	C.humilis22058.1	GO:0003849(3-deoxy-7-phosphoheptulonate synthase activity);GO:0005515(protein binding);GO:0009073(aromatic amino acid family biosynthetic process);GO:0009423(chorismate biosynthetic process);GO:0009507(chloroplast);GO:0009534(chloroplast thylakoid)	00400(Phenylalanine, tyrosine and tryptophan biosynthesis)	K01626	EC:2.5.1.54	phospho-2-dehydro-3-deoxyheptonate aldolase 2, chloroplastic [Prunus persica]	24.7184	23.3296	21.8231	9.56779	11.6244	10.8894	2.17792	1.56358e-14	4.22184e-13	up
C.humilis06674	C.humilis06674.1	GO:0004664(prephenate dehydratase activity);GO:0009094(L-phenylalanine biosynthetic process);GO:0009507(chloroplast);GO:0009570(chloroplast stroma);GO:0047769(arogenate dehydratase activity)	00400(Phenylalanine, tyrosine and tryptophan biosynthesis)	K05359	EC:4.2.1.91;EC:4.2.1.51	arogenate dehydratase/prephenate dehydratase 6, chloroplastic-like [Prunus avium]	10.9569	11.9566	11.3284	27.6444	44.7108	62.1722	0.254534	2.68628e-14	7.0446e-13	down
C.humilis15849	C.humilis15849.1	GO:0004664(prephenate dehydratase activity);GO:0009094(L-phenylalanine biosynthetic process);GO:0009507(chloroplast);GO:0009570(chloroplast stroma);GO:0047769(arogenate dehydratase activity)	00400(Phenylalanine, tyrosine and tryptophan biosynthesis)	K05359	EC:4.2.1.91;EC:4.2.1.51	PREDICTED: arogenate dehydratase/prephenate dehydratase 1, chloroplastic [Prunus mume]	5.58165	7.31967	5.04239	14.2006	16.1399	23.1182	0.335655	1.11369e-09	1.62276e-08	down
C.humilis26591	C.humilis26591.1	GO:0000287(magnesium ion binding);GO:0004765(shikimate kinase activity);GO:0009073(aromatic amino acid family biosynthetic process);GO:0019632(shikimate metabolic process)	00400(Phenylalanine, tyrosine and tryptophan biosynthesis)	K00891	EC:2.7.1.71	shikimate kinase, chloroplastic [Prunus persica]	31.0166	28.9047	20.0007	55.9567	63.8626	74.9771	0.410285	1.10947e-07	1.14303e-06	down
C.humilis02897	C.humilis02897.1	GO:0000162(tryptophan biosynthetic process);GO:0004106(chorismate mutase activity);GO:0009073(aromatic amino acid family biosynthetic process);GO:0009507(chloroplast);GO:0009536(plastid);GO:0042742(defense response to bacterium);GO:0046417(chorismate metabolic process)	00400(Phenylalanine, tyrosine and tryptophan biosynthesis)	K01850	EC:5.4.99.5	PREDICTED: chorismate mutase 3, chloroplastic [Prunus mume]	0	0	0	0.108132	0.67611	1.05639	0.000162987	1.51007e-06	1.25917e-05	down
[truncated: 798 more rows]

## Sheet: Severe VS Moderate
Supplementary Table S6. The information of co-expression network of DEGs.
[truncated: 361 more rows]
