# Supplementary material for: Transcriptomic and Metabolomic Insights into ABA-Related Genes in Cerasus humilis under Drought Stress
Source: Int J Mol Sci. 2024 Jul 11;25(14):7635. doi: 10.3390/ijms25147635 (PMC11276642; doi:10.3390/ijms25147635)
Supplement: Supplementary file 1 [file ijms-25-07635-s001.zip › Supplementary Table S7.xlsx]

## Sheet: Moderate VS Normal
Supplementary Table S7. The information of co-expression network of DEMs.
ID	Moderate_1	Moderate_2	Moderate_3	Moderate_4	Moderate_5	Moderate_6	Normal_1	Normal_2	Normal_3	Normal_4	Normal_5	Normal_6	ratio	t.test_p.value	VIP	regulated	IsAnnotated	IsMS2ident	MS2Metabolite	MS2superclass	MS2class	MS2hmdb	MS2kegg	MS2keggPathway	NumberMS1hmdb	MS1hmdbName	MS1hmdbID	NumberMS1kegg	MS1keggName	MS1keggID
pos-M308T53	2667.17	1811.78	3676.8	3790.24	3409.17	3935.63	13861.3	11063.3	14184.7	8694.34	9454.88	7757.52	0.296708	1.97046e-05	1.68953	down	1	1	L-Glutathione, reduced	Organic acids and derivatives	Carboxylic acids and derivatives	HMDB0000125	C00051	(map00270)Cysteine and methionine metabolism;(map00480)Glutathione metabolism;(map01100)Metabolic pathways;(map02010)ABC transporters;(map04918)Thyroid hormone synthesis;(map04976)Bile secretion	0	-	-	0	-	-
pos-M308T74_3	2655.13	1268.74	1895.11	1531.46	2372.68	5195.13	5803.73	6890.5	7335.57	6027	4682.87	5961.5	0.406479	0.00331461	1.39493	down	1	1	L-Glutathione, reduced	Organic acids and derivatives	Carboxylic acids and derivatives	HMDB0000125	C00051	(map00270)Cysteine and methionine metabolism;(map00480)Glutathione metabolism;(map01100)Metabolic pathways;(map02010)ABC transporters;(map04918)Thyroid hormone synthesis;(map04976)Bile secretion	0	-	-	0	-	-
pos-M166T56	27126.1	22604.5	42840.2	37456	25448.6	29590.2	108930	52925.9	111076	75994.1	36147.8	52761.7	0.422684	0.00506222	1.25403	down	1	1	Phenylalanine	Organic acids and derivatives	Carboxylic acids and derivatives	HMDB0000159	C00079	(map00360)Phenylalanine metabolism;(map00400)Phenylalanine, tyrosine and tryptophan biosynthesis;(map00460)Cyanoamino acid metabolism;(map00940)Phenylpropanoid biosynthesis;(map00960)Tropane, piperidine and pyridine alkaloid biosynthesis;(map00966)Glucosinolate biosynthesis;(map00970)Aminoacyl-tRNA biosynthesis;(map01060)Biosynthesis of plant secondary metabolites;(map01061)Biosynthesis of phenyl…	26	5-(3-Pyridyl)-2-hydroxytetrahydrofuran;L-Phenylalanine;3-Pyridinebutanoic acid;Benzocaine;Norsalsolinol;Gentiatibetine;Ethyl 2-aminobenzoate;Methyl N-methylanthranilate;Benzyl glycinate;4-Hydroxy-1-(3-pyridinyl)-1-butanone;Proline betaine;L-2-Amino-3-methylenehexanoic acid;3beta,6beta-Dihydroxynortropane;3-phenylprop-2-enoic acid;3-(2-hydroxyphenyl)prop-2-enal;(2Z)-2-hydroxy-3-phenylprop-2-enal;(…	HMDB0062407;HMDB0000159;HMDB0001007;HMDB0004992;HMDB0006044;HMDB0033485;HMDB0033589;HMDB0034169;HMDB0059934;HMDB0062402;HMDB0004827;HMDB0030410;HMDB0038949;HMDB0128078;HMDB0134039;HMDB0135273;HMDB0135274;HMDB0135275;HMDB0135648;HMDB0000567;HMDB0000930;HMDB0031725;HMDB0032947;HMDB0035243;HMDB0036626;HMDB0040986	17	L-Phenylalanine;Phenylalanine;D-Phenylalanine;Benzocaine;Tricaine;Metolcarb;4-Hydroxy-1-(3-pyridinyl)-1-butanone;5-(3-Pyridyl)-2-hydroxytetrahydrofuran;L-beta-Phenylalanine;D-beta-Phenylalanine;trans-Cinnamate;Dihydrocoumarin;4-Hydroxycinnamyl_aldehyde;3-Hydroxy-1-indanone;3-Isochromanone;Cinnamic_acid;Pyruvophenone	C00079;C02057;C02265;C07527;C18090;C18747;C19565;C19578;C20487;C20488;C00423;C02274;C05608;C07720;C07728;C10438;C17268
neg-M263T246	2281.38	2613.15	8557.72	6503.97	3563.41	8692.88	17294.3	15191.6	38334.3	19336.1	19729.7	15805.9	0.256282	0.000892924	1.7831	down	1	1	(+)-Abscisic acid	Lipids and lipid-like molecules	Prenol lipids	HMDB0035140	C06082	(map00906)Carotenoid biosynthesis;(map01060)Biosynthesis of plant secondary metabolites;(map01062)Biosynthesis of terpenoids and steroids;(map01070)Biosynthesis of plant hormones;(map01100)Metabolic pathways;(map01110)Biosynthesis of secondary metabolites;(map04075)Plant hormone signal transduction	27	3-[4-hydroxy-2-methoxy-3-(3-methylbut-2-en-1-yl)phenyl]propanoic acid;2-[3-hydroxy-4-methoxy-5-(3-methylbut-2-en-1-yl)phenyl]propanoic acid;Hulupinic acid;Heliespirone A;Curcolonol;4-Hydroxydehydromyoporone;Isoamberboin;(S)-Abscisic acid;Tanacetin;Thellungianin G;(10R,11R)-Pterosin L;15-Hydroxymarasmen-3-one;O-Formyloreadone;Abscisic acid;(1beta,8beta)-1,8-Dihydroxy-3,7(11)-eudesmadien-12,8-olide…	HMDB0124832;HMDB0134761;HMDB0030102;HMDB0031972;HMDB0033227;HMDB0033661;HMDB0034719;HMDB0035140;HMDB0035715;HMDB0035805;HMDB0035874;HMDB0036043;HMDB0036045;HMDB0036093;HMDB0036125;HMDB0036130;HMDB0036135;HMDB0036202;HMDB0036773;HMDB0036931;HMDB0037055;HMDB0037528;HMDB0038156;HMDB0040119;HMDB0041227;HMDB0041284;HMDB0031689	28	Abscisate;Amaralin;Artemisiifolin;Baileyin;Chamissonin;Coronopilin;Florilenalin;Geigerin;Granilin;Hymenolin;Ludovicin_A;Michelenolide;Pleniradin;Plenolin;Ridentin;Salonitenolide;Vermeerin;Vulgarin;Hirsutic_acid_C;Illudin_S;Phomenone;Ascosalitoxin;(-)-Abscisic_acid;Pentalenolactone_D;Neopentalenolactone_D;Semustine;Yellow_AB;Echitovenine	C06082;C09291;C09304;C09349;C09355;C09381;C09453;C09456;C09470;C09481;C09498;C09506;C09530;C09531;C09540;C09542;C09574;C09600;C09683;C09688;C09708;C10766;C11060;C20399;C20402;C07640;C19552;C11784
neg-M209T236	16503.8	21188.7	7480.59	19647.4	14809.7	8608.08	4067.64	5207.87	10363.2	7283.15	5792.6	6664.12	2.24077	0.00616043	1.26852	up	1	1	Jasmonic acid	Lipids and lipid-like molecules	Fatty Acyls	HMDB0032797	C08491	(map00592)alpha-Linolenic acid metabolism;(map01060)Biosynthesis of plant secondary metabolites;(map01070)Biosynthesis of plant hormones;(map01100)Metabolic pathways;(map01110)Biosynthesis of secondary metabolites;(map04075)Plant hormone signal transduction	9	Jasmonic acid;Sedanonic acid;Dihydro-3-(2-octenyl)-2,5-furandione;(R)-8-Acetoxycarvotanacetone;1-Benzyloxy-1-(2-methoxyethoxy)ethane;4-(Butoxymethyl)-2-methoxyphenol;Isoamyl 2-furonpropionate;Dihydro-3-(1-octenyl)-2,5-furandione;3-Ethenyl-2,5-dimethyl-4-oxohex-5-en-2-yl acetate	HMDB0032797;HMDB0032871;HMDB0033102;HMDB0037104;HMDB0037135;HMDB0037642;HMDB0037735;HMDB0037816;HMDB0041573	2	(-)-Jasmonic_acid;(+)-7-Isojasmonic_acid	C08491;C16317
neg-M203T147	7625.85	20177.5	44221.5	39857.1	18472.6	29655.1	108348	66877.2	106587	112605	89602.1	135756	0.258174	0.00157404	1.83532	down	1	1	Tryptophan	Organoheterocyclic compounds	Indoles and derivatives	HMDB0000929	C00078	(map00260)Glycine, serine and threonine metabolism;(map00380)Tryptophan metabolism;(map00400)Phenylalanine, tyrosine and tryptophan biosynthesis;(map00404)Staurosporine biosynthesis;(map00901)Indole alkaloid biosynthesis;(map00966)Glucosinolate biosynthesis;(map00970)Aminoacyl-tRNA biosynthesis;(map01060)Biosynthesis of plant secondary metabolites;(map01061)Biosynthesis of phenylpropanoids;(map01…	10	L-Tryptophan;D-Tryptophan;3-Hydroxymethylantipyrine;Ethotoin;(±)-Tryptophan;Nirvanol;4-Hydroxyantipyrine;S-nirvanol;6-Chloro-N-(1-methylethyl)-1,3,5-triazine-2,4-diamine;Indoleacrylic acid	HMDB0000929;HMDB0013609;HMDB0013840;HMDB0014892;HMDB0030396;HMDB0060533;HMDB0060878;HMDB0060967;HMDB0033249;HMDB0000734	9	L-Tryptophan;D-Tryptophan;Tryptophan;Ethotoin;Vasicinol;Idazoxan;Nirvanol;Deethylatrazine;3-Indoleacrylate	C00078;C00525;C00806;C07839;C10743;C10968;C14916;C06559;C21283
pos-M534T467	16115.9	14482	13577.2	12992.6	13888.7	17146.8	8930.26	6084.72	3907.77	12783.9	4218.1	3378.16	2.24419	0.00683135	1.38105	up	1	1	Cer[NS] 34:3; Cer[NS](d18:2/16:1)	Lipids and lipid-like molecules	Sphingolipids	-	C00195	(map00600)Sphingolipid metabolism;(map01100)Metabolic pathways;(map04071)Sphingolipid signaling pathway;(map04722)Neurotrophin signaling pathway;(map04920)Adipocytokine signaling pathway;(map04931)Insulin resistance;(map04933)AGE-RAGE signaling pathway in diabetic complications;(map05140)Leishmaniasis	1	Cer(d18:0/14:0)	HMDB0011759	0	-	-
neg-M117T57	15318.4	14695.9	20556.2	20912.7	16996.9	17945.9	35095	41780.7	22036.1	34738.2	62861.3	30544.3	0.468723	0.00260706	1.25949	down	1	1	Succinic acid	Organic acids and derivatives	Carboxylic acids and derivatives	HMDB0000254	C00042	(map00020)Citrate cycle (TCA cycle);(map00190)Oxidative phosphorylation;(map00250)Alanine, aspartate and glutamate metabolism;(map00350)Tyrosine metabolism;(map00360)Phenylalanine metabolism;(map00361)Chlorocyclohexane and chlorobenzene degradation;(map00620)Pyruvate metabolism;(map00630)Glyoxylate and dicarboxylate metabolism;(map00640)Propanoate metabolism;(map00650)Butanoate metabolism;(map007…	7	3-methoxy-3-oxopropanoic acid;Methylmalonic acid;Succinic acid;Erythrono-1,4-lactone;Threonolactone;4-Hydroxy-2-oxobutanoic acid;xi-3-Hydroxy-2-oxobutanoic acid	HMDB0130020;HMDB0000202;HMDB0000254;HMDB0000349;HMDB0000940;HMDB0031204;HMDB0039324	3	Succinate;Methylmalonate;Methyl_oxalate	C00042;C02170;C10900
pos-M139T56	10340.3	12367.4	21578	25242.8	16244.3	25666.7	50965.2	37296.7	41750	28428.9	37165.5	35150	0.482932	0.00271897	1.02028	down	1	1	4-Hydroxybenzoic acid	Benzenoids	Benzene and substituted derivatives	HMDB0000500	C00156	(map00130)Ubiquinone and other terpenoid-quinone biosynthesis;(map00360)Phenylalanine metabolism;(map00362)Benzoate degradation;(map00363)Bisphenol degradation;(map00623)Toluene degradation;(map00627)Aminobenzoate degradation;(map01061)Biosynthesis of phenylpropanoids;(map01100)Metabolic pathways;(map01110)Biosynthesis of secondary metabolites;(map01120)Microbial metabolism in diverse environment…	15	4-hydroxy-3-methylbut-2-enoic acid;dimethyloxirane-2-carboxylic acid;(2E)-4-hydroxy-3-methylbut-2-enoic acid;(2Z)-2-(hydroxymethyl)but-2-enoic acid;4-hydroxy-2-methylbut-2-enoic acid;2,3-dimethyloxirane-2-carboxylic acid;2-(hydroxymethyl)but-2-enoic acid;Alpha-ketoisovaleric acid;Methylacetoacetic acid;Levulinic acid;2-Oxovaleric acid;2-Methylacetoacetic acid;Glutarate semialdehyde;Ethyl pyruvate…	HMDB0128916;HMDB0128917;HMDB0128943;HMDB0129096;HMDB0129097;HMDB0129098;HMDB0132477;HMDB0000019;HMDB0000310;HMDB0000720;HMDB0001865;HMDB0003771;HMDB0012233;HMDB0031643;HMDB0034466	4	3-Methyl-2-oxobutanoic_acid;3-Oxopentanoic_acid;5-Oxopentanoate;2-Oxopentanoic_acid	C00141;C02233;C03273;C06255
neg-M121T213	28658.5	6048.06	20410.2	7655.07	18966.9	51347.9	3366.95	7085.99	6491.97	3232.06	4652.37	2913.27	4.79719	0.00659945	1.67311	up	1	1	Benzoic acid	Benzenoids	Benzene and substituted derivatives	HMDB0001870	C00180	(map00360)Phenylalanine metabolism;(map00362)Benzoate degradation;(map00621)Dioxin degradation;(map00623)Toluene degradation;(map00627)Aminobenzoate degradation;(map01063)Biosynthesis of alkaloids derived from shikimate pathway;(map01100)Metabolic pathways;(map01110)Biosynthesis of secondary metabolites;(map01120)Microbial metabolism in diverse environments;(map01220)Degradation of aromatic compo…	4	Benzoic acid;4-Hydroxybenzaldehyde;3-(2-Furanyl)-2-propenal;2-Hydroxybenzaldehyde	HMDB0001870;HMDB0011718;HMDB0032918;HMDB0034170	6	Benzoate;Aromatic_acid;4-Hydroxybenzaldehyde;3-Hydroxybenzaldehyde;Salicylaldehyde;Tropolone	C00180;C00539;C00633;C03067;C06202;C15474
pos-M165T442	25601.7	44139	157913	109364	67330.4	178797	258393	179731	518788	298858	152162	373097	0.32742	0.00854363	1.5154	down	1	1	4-Coumaric acid	Phenylpropanoids and polyketides	Cinnamic acids and derivatives	HMDB0002035	C00811	(map00130)Ubiquinone and other terpenoid-quinone biosynthesis;(map00350)Tyrosine metabolism;(map00360)Phenylalanine metabolism;(map00940)Phenylpropanoid biosynthesis;(map01061)Biosynthesis of phenylpropanoids;(map01100)Metabolic pathways;(map01110)Biosynthesis of secondary metabolites;(map01220)Degradation of aromatic compounds	23	Methyl Phenylglyoxalate;3-(3-hydroxyphenyl)prop-2-enoic acid;3-phenyloxirane-2-carboxylic acid;3-(4-hydroxyphenyl)prop-2-enoic acid;4-methoxy-1-benzofuran-6-ol;3-(2-hydroxyphenyl)prop-2-enoic acid;3-(2,3-dihydroxyphenyl)prop-2-enal;3-(2,5-dihydroxyphenyl)prop-2-enal;3-(2-hydroxyphenyl)oxirane-2-carbaldehyde;(2E)-3-(3,4-dihydroxyphenyl)prop-2-enal;3-(4-hydroxyphenyl)oxirane-2-carbaldehyde;Phenylpy…	HMDB0062605;HMDB0125104;HMDB0126545;HMDB0128076;HMDB0129375;HMDB0134028;HMDB0134029;HMDB0134030;HMDB0134031;HMDB0141767;HMDB0141768;HMDB0000205;HMDB0001713;HMDB0002035;HMDB0002641;HMDB0012225;HMDB0030677;HMDB0041592;HMDB0033551;HMDB0033736;HMDB0034230;HMDB0041426;HMDB0041427	10	Phenylpyruvate;4-Coumarate;trans-2-Hydroxycinnamate;2-Hydroxy-3-phenylpropenoate;cis-2-Hydroxycinnamate;cis-p-Coumarate;3-Oxo-3-phenylpropanoate;Caffeic_aldehyde;trans-3-Hydroxycinnamate;4-Oxocyclohexanecarboxylate	C00166;C00811;C01772;C02763;C05838;C06738;C07114;C10945;C12621;C03767
pos-M167T135	12574.2	7127.74	4608.15	5617.81	15163.8	10469.6	2971.78	3197.55	2321.69	2927.03	3846.39	4176.47	2.85796	0.00242221	1.27893	up	1	1	3-(2-Hydroxyphenyl)propionic acid	Phenylpropanoids and polyketides	Phenylpropanoic acids	HMDB0033752	C01198	(map00360)Phenylalanine metabolism;(map00624)Polycyclic aromatic hydrocarbon degradation;(map01120)Microbial metabolism in diverse environments	46	Ethyl 2-furanacrylate;3,5-Dimethoxybenzaldehyde;3-hydroxy-3-phenylpropanoic acid;4-ethenyl-6-methoxybenzene-1,3-diol;5-ethenyl-3-methoxybenzene-1,2-diol;4-ethenyl-2-methoxybenzene-1,3-diol;3-(2,3-dihydroxyphenyl)propanal;3-(2,5-dihydroxyphenyl)propanal;2-hydroxy-3-(2-hydroxyphenyl)propanal;3-hydroxy-3-(2-hydroxyphenyl)propanal;3-(3-hydroxyprop-1-en-1-yl)benzene-1,2-diol;2-[3-(hydroxymethyl)oxiran…	HMDB0041611;HMDB0062348;HMDB0124925;HMDB0125519;HMDB0125525;HMDB0125539;HMDB0134032;HMDB0134033;HMDB0134034;HMDB0134035;HMDB0134036;HMDB0134037;HMDB0134038;HMDB0137472;HMDB0141765;HMDB0141766;HMDB0142136;HMDB0000375;HMDB0000563;HMDB0000748;HMDB0000779;HMDB0002072;HMDB0002199;HMDB0002229;HMDB0005175;HMDB0029665;HMDB0029817;HMDB0031132;HMDB0032030;HMDB0032138;HMDB0032573;HMDB0032605;HMDB0032639;HMD…	14	3-(2-Hydroxyphenyl)propanoate;Tropate;Phloretate;Veratraldehyde;3-Ethoxybenzoate;4-Hydroxyhydratropate;3-Methoxy-4-hydroxyphenylacetaldehyde;Phenyllactate;Paeonol;Apocynin;3-(3-Hydroxyphenyl)propanoic_acid;Caffeyl_alcohol;trans-4-Hydroxycyclohexanecarboxylate;7-Oxoheptanoic_acid	C01198;C01456;C01744;C02201;C02363;C03080;C05581;C05607;C10712;C11380;C11457;C12206;C04404;C16590
neg-M206T194	13191	18144.7	32942.6	32470.9	20275.4	36491.8	57165.2	34149.1	110878	55375.5	40551.9	66256.3	0.421314	0.0046794	1.11615	down	1	1	N-Acetyl-L-phenylalanine	Organic acids and derivatives	Carboxylic acids and derivatives	HMDB0000512	C03519	(map00360)Phenylalanine metabolism	12	N-Acetyl-L-phenylalanine;Phenylpropionylglycine;3-Phenylpropionylglycine;N-isopropylterephthalamic acid;2-Acetamido-4-methylphenyl acetate;1-(4-methoxy-1-benzofuran-5-yl)ethan-1-one;7-Methoxy-6-methyl-2H-1-benzopyran-2-one;Methyl (Z,Z)-10-hydroxy-2,8-decadiene-4,6-diynoate;7-Hydroxy-2,5-dimethyl-4H-1-benzopyran-4-one;Avenalumic acid;Coixinden A;(S)-2,3-Dihydro-5-hydroxy-2-methyl-1,4-naphthoquinone	HMDB0000512;HMDB0000860;HMDB0002042;HMDB0060608;HMDB0061682;HMDB0129361;HMDB0032991;HMDB0039359;HMDB0040326;HMDB0040731;HMDB0040938;HMDB0041122	9	N-Acetyl-L-phenylalanine;N-Acetyl-D-phenylalanine;Cantleyine;Rhexifoline;Methylone;7-Ethoxycoumarin;1,2-Dihydroxy-7-hydroxymethylnaphthalene;1,2,3,4-Tetrahydro-4-oxo-1-naphthoic_acid;Coixinden_A	C03519;C05620;C09933;C09986;C20126;C11052;C14105;C15102;C17916
pos-M165T230	18238	8056.25	3560.39	8010.94	5149.46	4244.55	17036.2	31640.7	20665.1	20019.2	26012.9	20367.1	0.348159	0.00304851	2.04099	down	1	1	3-Hydroxycinnamic acid	Phenylpropanoids and polyketides	Cinnamic acids and derivatives	HMDB0001713	C12621	(map00360)Phenylalanine metabolism;(map01120)Microbial metabolism in diverse environments;(map01220)Degradation of aromatic compounds	23	Methyl Phenylglyoxalate;3-(3-hydroxyphenyl)prop-2-enoic acid;3-phenyloxirane-2-carboxylic acid;3-(4-hydroxyphenyl)prop-2-enoic acid;4-methoxy-1-benzofuran-6-ol;3-(2-hydroxyphenyl)prop-2-enoic acid;3-(2,3-dihydroxyphenyl)prop-2-enal;3-(2,5-dihydroxyphenyl)prop-2-enal;3-(2-hydroxyphenyl)oxirane-2-carbaldehyde;(2E)-3-(3,4-dihydroxyphenyl)prop-2-enal;3-(4-hydroxyphenyl)oxirane-2-carbaldehyde;Phenylpy…	HMDB0062605;HMDB0125104;HMDB0126545;HMDB0128076;HMDB0129375;HMDB0134028;HMDB0134029;HMDB0134030;HMDB0134031;HMDB0141767;HMDB0141768;HMDB0000205;HMDB0001713;HMDB0002035;HMDB0002641;HMDB0012225;HMDB0030677;HMDB0041592;HMDB0033551;HMDB0033736;HMDB0034230;HMDB0041426;HMDB0041427	10	Phenylpyruvate;4-Coumarate;trans-2-Hydroxycinnamate;2-Hydroxy-3-phenylpropenoate;cis-2-Hydroxycinnamate;cis-p-Coumarate;3-Oxo-3-phenylpropanoate;Caffeic_aldehyde;trans-3-Hydroxycinnamate;4-Oxocyclohexanecarboxylate	C00166;C00811;C01772;C02763;C05838;C06738;C07114;C10945;C12621;C03767
pos-M190T155	1160.46	1745.32	1615.91	2345.37	1827.68	1756.95	4784.13	3467.29	5039.59	3042.46	4364.02	3967.38	0.423748	3.82331e-05	1.70161	down	1	1	Kynurenic acid	Organoheterocyclic compounds	Quinolines and derivatives	HMDB0000715	C01717	(map00380)Tryptophan metabolism;(map01100)Metabolic pathways	10	Kynurenic acid;1-Nitronaphthalene-5,6-oxide;1-Nitronaphthalene-7,8-oxide;Pyridoxal;Isopyridoxal;3alpha,4,5,7alpha-Tetrahydro-5-hydroxy-1H-isoindole-1,3(2H)-dione;3alpha,4,7,7alpha-Tetrahydro-4-hydroxy-1H-isoindole-1,3(2H)-dione;3-Methoxyanthranilate;Glycerol 3-phosphate;Beta-Glycerophosphoric acid	HMDB0000715;HMDB0060331;HMDB0060332;HMDB0001545;HMDB0004290;HMDB0034887;HMDB0034889;HMDB0060374;HMDB0000126;HMDB0002520	20	4-Hydroxy-2-quinolinecarboxylic_acid;N-Acetylisatin;1-Nitronaphthalene-5,6-oxide;1-Nitronaphthalene-7,8-oxide;2-Oxo-1,2-dihydroquinoline-4-carboxylate;3-Hydroxyquinaldic_acid;Pyridoxal;D-4-Hydroxyphenylglycine;3-Hydroxy-4-methylanthranilate;3-Methoxyanthranilate;Isopyridoxal;L-4-Hydroxyphenylglycine;p-Aminosalicylic_acid_methyl_ester;Orthoform;C20821;N3-Metyladenine;sn-Glycerol_3-phosphate;sn-Gly…	C01717;C02172;C14800;C14802;C16715;C18621;C00250;C03493;C03986;C05831;C06051;C12323;C14170;C14171;C20821;C05026;C00093;C00623;C02979;C03189
neg-M122T102	2353.66	23185.1	2343.35	4295.2	1380.11	4312.03	478.535	539.481	610.663	593.579	611.868	537.528	11.2317	0.0046256	2.41869	up	1	1	Picolinic acid	Organoheterocyclic compounds	Pyridines and derivatives	HMDB0002243	C10164	(map00380)Tryptophan metabolism;(map01100)Metabolic pathways	0	-	-	1	Buchananine	C10134
pos-M95T51	2648.34	3001.94	3859.31	2211.43	2580.67	3410.41	7197.24	7134.65	7391.45	3347.88	6599.12	6147.66	0.468351	0.000795248	1.08512	down	1	1	Phenol	Benzenoids	Phenols	HMDB0000228	C00146	(map00350)Tyrosine metabolism;(map00361)Chlorocyclohexane and chlorobenzene degradation;(map00362)Benzoate degradation;(map00627)Aminobenzoate degradation;(map01120)Microbial metabolism in diverse environments;(map01220)Degradation of aromatic compounds;(map04974)Protein digestion and absorption	2	1-Isopropyl citrate;2-Isopropyl citrate	HMDB0032438;HMDB0038083	2	(R)-(Homo)3-citrate;(-)-threo-Iso(homo)3-citrate	C16598;C16600
neg-M145T53	30180.3	27797.5	100386	179769	78030.5	42626.2	156651	334840	358730	292161	410356	222430	0.258449	0.00232773	1.90786	down	1	1	2-Oxopentanedioic acid	Organic acids and derivatives	Keto acids and derivatives	HMDB00208	C00026	(map00020)Citrate cycle (TCA cycle);(map00040)Pentose and glucuronate interconversions;(map00053)Ascorbate and aldarate metabolism;(map00220)Arginine biosynthesis;(map00250)Alanine, aspartate and glutamate metabolism;(map00300)Lysine biosynthesis;(map00340)Histidine metabolism;(map00365)Furfural degradation;(map00430)Taurine and hypotaurine metabolism;(map00471)D-Glutamine and D-glutamate metabol…	6	Oxoglutaric acid;3-Oxoglutaric acid;Di-2-propenyl disulfide, 9CI;(E,E)-Di-1-propenyl disulfide;(E)-1-Propenyl 2-propenyl disulfide;3-methylmalate(2-)	HMDB0000208;HMDB0013701;HMDB0033966;HMDB0041390;HMDB0041393;HMDB0062739	6	2-Oxoglutarate;Oxaloacetate_4-methyl_ester;5-Hydroxy-2,4-dioxopentanoate;Methyloxaloacetate;Dehydro-D-arabinono-1,4-lactone;Diallyl_disulfide	C00026;C03716;C05406;C06030;C06316;C08369
neg-M145T73	17241.7	16769	39669.3	48272.1	22796.5	22909.9	76445.4	156009	155450	85507.4	159066	75165.9	0.236925	0.00011013	1.92197	down	1	1	2-Oxopentanedioic acid	Organic acids and derivatives	Keto acids and derivatives	HMDB00208	C00026	(map00020)Citrate cycle (TCA cycle);(map00040)Pentose and glucuronate interconversions;(map00053)Ascorbate and aldarate metabolism;(map00220)Arginine biosynthesis;(map00250)Alanine, aspartate and glutamate metabolism;(map00300)Lysine biosynthesis;(map00340)Histidine metabolism;(map00365)Furfural degradation;(map00430)Taurine and hypotaurine metabolism;(map00471)D-Glutamine and D-glutamate metabol…	6	Oxoglutaric acid;3-Oxoglutaric acid;Di-2-propenyl disulfide, 9CI;(E,E)-Di-1-propenyl disulfide;(E)-1-Propenyl 2-propenyl disulfide;3-methylmalate(2-)	HMDB0000208;HMDB0013701;HMDB0033966;HMDB0041390;HMDB0041393;HMDB0062739	6	2-Oxoglutarate;Oxaloacetate_4-methyl_ester;5-Hydroxy-2,4-dioxopentanoate;Methyloxaloacetate;Dehydro-D-arabinono-1,4-lactone;Diallyl_disulfide	C00026;C03716;C05406;C06030;C06316;C08369
neg-M175T164	10743.2	31250.7	60046.9	37990.5	48384.3	16399.3	142222	88261.3	66707.9	98222.9	103188	85425.2	0.350694	0.00556349	1.58304	down	1	1	2-Isopropylmalic acid	Lipids and lipid-like molecules	NA	HMDB0000402	C02504	(map00290)Valine, leucine and isoleucine biosynthesis;(map00620)Pyruvate metabolism;(map01100)Metabolic pathways;(map01110)Biosynthesis of secondary metabolites;(map01210)2-Oxocarboxylic acid metabolism;(map01230)Biosynthesis of amino acids	5	2-Isopropylmalic acid;2,3-Dimethyl-3-hydroxyglutaric acid;3-Isopropylmalate;3-Hydroxy-2-methylglutarate;(±)-Glycerol 1,2-diacetate	HMDB0000402;HMDB0002025;HMDB0012156;HMDB0029169;HMDB0031712	6	3-Propylmalate;alpha-Isopropylmalate;(R)-2-(n-Propyl)-malate;(2R,3S)-3-Isopropylmalate;2-Propylmalate;Validone	C02123;C02504;C03328;C04411;C05994;C21371
pos-M195T167	122178	125584	41410.1	119966	21926	34541.1	9164.25	14728.1	8516.51	18770.6	21261.5	10582.3	5.60812	0.00267567	2.13056	up	1	1	trans-Ferulic acid	Phenylpropanoids and polyketides	Cinnamic acids and derivatives	HMDB0000954	C01494	(map00940)Phenylpropanoid biosynthesis;(map01061)Biosynthesis of phenylpropanoids;(map01100)Metabolic pathways;(map01110)Biosynthesis of secondary metabolites	33	Temozolomide;3-(4-hydroxy-3-methoxyphenyl)prop-2-enoic acid;(2E)-3-(3-hydroxy-5-methoxyphenyl)prop-2-enoic acid;3-(3-hydroxy-5-methoxyphenyl)prop-2-enoic acid;3-(4-methoxyphenyl)-2-oxopropanoic acid;3-(3-hydroxy-4-methoxyphenyl)prop-2-enoic acid;(2Z)-2-hydroxy-3-(4-methoxyphenyl)prop-2-enoic acid;(2E)-3-(2-hydroxy-4-methoxyphenyl)prop-2-enoic acid;3-(4-methoxyphenyl)oxirane-2-carboxylic acid;3-(2…	HMDB0014991;HMDB0125096;HMDB0125524;HMDB0125588;HMDB0127500;HMDB0131137;HMDB0131171;HMDB0131172;HMDB0131173;HMDB0134088;HMDB0135741;HMDB0137510;HMDB0140957;HMDB0141263;HMDB0141265;HMDB0142175;HMDB0000954;HMDB0000955;HMDB0002120;HMDB0029663;HMDB0030765;HMDB0032614;HMDB0032652;HMDB0037644;HMDB0039606;HMDB0059721;HMDB0061686;HMDB0000341;HMDB0004982;HMDB0013312;HMDB0032352;HMDB0034851;HMDB0038601	9	Scytalone;Ferulate;6-Hydroxymellein;2,4,8-Trihydroxy-1-tetralone;Isoferulic_acid;Methyl_caffeate;Dimethyl_phthalate;5-Hydroxyconiferaldehyde;Kakuol	C00779;C01494;C02379;C09974;C10470;C10477;C11233;C12204;C16982
neg-M177T157	8832.99	9932.07	6322.17	6536.33	11677.4	4235.32	1971.15	3724.66	2923.03	3477.49	5165.95	2302.73	2.42966	0.00161914	1.22665	up	1	1	Coniferyl aldehyde	Unknown	-	NA	C02666	(map00940)Phenylpropanoid biosynthesis;(map01061)Biosynthesis of phenylpropanoids;(map01100)Metabolic pathways;(map01110)Biosynthesis of secondary metabolites	27	1,2-Dihydroxy-3,4-epoxy-1,2,3,4-tetrahydronaphthalene;Ethyl Phenylglyoxylate;3-(3-methoxyphenyl)prop-2-enoic acid;(2E)-3-(3-methoxyphenyl)prop-2-enoic acid;methyl (2E)-3-(4-hydroxyphenyl)prop-2-enoate;4-(3,4-dihydroxyphenyl)but-3-en-2-one;(2Z)-2-(hydroxymethyl)-3-phenylprop-2-enoic acid;(2E)-3-(3-hydroxyphenyl)-2-methylprop-2-enoic acid;(2E)-3-(4-hydroxyphenyl)-2-methylprop-2-enoic acid;2-methyl-…	HMDB0062273;HMDB0062729;HMDB0125103;HMDB0125518;HMDB0131168;HMDB0133457;HMDB0133611;HMDB0133612;HMDB0133613;HMDB0133614;HMDB0133615;HMDB0134055;HMDB0135647;HMDB0135649;HMDB0135650;HMDB0135651;HMDB0141076;HMDB0141077;HMDB0141078;HMDB0002040;HMDB0030903;HMDB0031055;HMDB0033248;HMDB0038712;HMDB0038965;HMDB0039471;HMDB0141782	6	Vermelone;Coniferyl_aldehyde;3-Acetyl-6-methoxybenzaldehyde;1,2-Dihydroxy-3,4-epoxy-1,2,3,4-tetrahydronaphthalene;2-Oxo-4-phenylbutyric_acid;(3S)-2-Oxo-3-phenylbutanoate	C01624;C02666;C10667;C14784;C20327;C20646
pos-M179T256	13143.5	10364.1	6215.64	7692.22	10836.9	7195.47	6978.94	3498.58	1984.81	3672.57	5305.11	2872.19	2.28066	0.00325505	1.43634	up	1	1	Coniferyl aldehyde	Unknown	-	METPA0314	C02666	(map00940)Phenylpropanoid biosynthesis;(map01061)Biosynthesis of phenylpropanoids;(map01100)Metabolic pathways;(map01110)Biosynthesis of secondary metabolites	32	1,2-Dihydroxy-3,4-epoxy-1,2,3,4-tetrahydronaphthalene;Ethyl Phenylglyoxylate;3-(3-methoxyphenyl)prop-2-enoic acid;(2E)-3-(3-methoxyphenyl)prop-2-enoic acid;methyl (2E)-3-(4-hydroxyphenyl)prop-2-enoate;4-(3,4-dihydroxyphenyl)but-3-en-2-one;(2Z)-2-(hydroxymethyl)-3-phenylprop-2-enoic acid;(2E)-3-(3-hydroxyphenyl)-2-methylprop-2-enoic acid;(2E)-3-(4-hydroxyphenyl)-2-methylprop-2-enoic acid;2-methyl-…	HMDB0062273;HMDB0062729;HMDB0125103;HMDB0125518;HMDB0131168;HMDB0133457;HMDB0133611;HMDB0133612;HMDB0133613;HMDB0133614;HMDB0133615;HMDB0134055;HMDB0135647;HMDB0135649;HMDB0135650;HMDB0135651;HMDB0141076;HMDB0141077;HMDB0141078;HMDB0002040;HMDB0030903;HMDB0031055;HMDB0033248;HMDB0038712;HMDB0038965;HMDB0039471;HMDB0141782;HMDB0031101;HMDB0032232;HMDB0029598;HMDB0033764;HMDB0038446	6	Vermelone;Coniferyl_aldehyde;3-Acetyl-6-methoxybenzaldehyde;1,2-Dihydroxy-3,4-epoxy-1,2,3,4-tetrahydronaphthalene;2-Oxo-4-phenylbutyric_acid;(3S)-2-Oxo-3-phenylbutanoate	C01624;C02666;C10667;C14784;C20327;C20646
pos-M209T252	79577.6	67451.7	24419.8	54852.5	188676	28250.8	4954.37	15994.4	10772.4	14762.7	22129.9	10441.3	5.60658	0.00213146	1.58948	up	1	1	trans-3,5-Dimethoxy-4-hydroxycinnamaldehyde	Unknown	-	NA	C05610	(map00940)Phenylpropanoid biosynthesis;(map01061)Biosynthesis of phenylpropanoids;(map01100)Metabolic pathways;(map01110)Biosynthesis of secondary metabolites	20	3-(3,5-dimethoxyphenyl)prop-2-enoic acid;methyl (2E)-3-(2-hydroxy-4-methoxyphenyl)prop-2-enoate;(3Z)-3-hydroxy-4-(4-hydroxy-3-methoxyphenyl)but-3-en-2-one;4-(3,4-dihydroxy-5-methoxyphenyl)but-3-en-2-one;4-(2,4-dihydroxy-5-methoxyphenyl)but-3-en-2-one;4-(2,4-dihydroxy-3-methoxyphenyl)but-3-en-2-one;1-[3-(4-hydroxy-3-methoxyphenyl)oxiran-2-yl]ethan-1-one;1-hydroxy-4-(4-hydroxy-3-methoxyphenyl)but-3…	HMDB0127491;HMDB0131169;HMDB0133456;HMDB0133458;HMDB0133459;HMDB0133460;HMDB0133461;HMDB0133462;HMDB0133474;HMDB0138526;HMDB0142179;HMDB0012127;HMDB0029185;HMDB0034315;HMDB0036055;HMDB0037308;HMDB0038510;HMDB0040892;HMDB0041461;HMDB0041692	3	6-Methoxymellein;Sinapoyl_aldehyde;Benzylsuccinate	C02381;C05610;C09816
pos-M147T230_1	160319	59835	20524.8	53942.5	21149	23841	6609.06	8624.95	7209.64	8917.88	7902.82	6671.24	7.3932	0.00331281	2.21935	up	1	1	Coumarin	Phenylpropanoids and polyketides	Coumarins and derivatives	HMDB0001218	C05851	(map00940)Phenylpropanoid biosynthesis;(map01110)Biosynthesis of secondary metabolites	8	4-[3-(3,4-dihydroxyphenyl)-2-hydroxypropyl]benzene-1,2,3,5-tetrol;5-[2-hydroxy-3-(2,4,6-trihydroxyphenyl)propyl]benzene-1,2,4-triol;5-[2-hydroxy-3-(2,4,6-trihydroxyphenyl)propyl]benzene-1,2,3-triol;4R,5R,6S-Trihydroxy-2-hydroxymethyl-2-cyclohexen-1-one 6-(2-hydroxy-6-methylbenzoate);4-[3-(3,4-dihydroxyphenyl)-2-hydroxypropyl]benzene-1,2,3,5-tetrol;5-[2-hydroxy-3-(2,4,6-trihydroxyphenyl)propyl]ben…	HMDB0128179;HMDB0128184;HMDB0141543;HMDB0040692;HMDB0128179;HMDB0128184;HMDB0141543;HMDB0040692	4	Allamandin;Mecarbinzid;Allamandin;Mecarbinzid	C09766;C18942;C09766;C18942
pos-M147T448	14347.5	18593.5	63123.1	17879.4	11416.3	53801.2	103091	66955.8	177056	116198	52446.2	133960	0.275756	0.00285456	1.66489	down	1	1	Coumarin	Phenylpropanoids and polyketides	Coumarins and derivatives	HMDB0001218	C05851	(map00940)Phenylpropanoid biosynthesis;(map01110)Biosynthesis of secondary metabolites	16	Guaiacol;3-methoxyphenol;4-Methylcatechol;4-Hydroxybenzyl alcohol;Mequinol;1-(2-Furanyl)-2-propanone;2-Acetyl-3-methylfuran;2-Acetyl-5-methylfuran;4,6-Heptadiyne-1,3-diol;1-(2-Furanyl)-1-propanone;2-Hydroxybenzyl alcohol;3-Hydroxybenzyl alcohol;3(S)-hydroxy-13-cis-docosenoyl-CoA;3(S)-hydroxy-13-cis-eicosenoyl-CoA;5,6-epoxy-13-cis-retinoate;5,8-epoxy-13-cis-retinoate	HMDB0001398;HMDB0135619;HMDB0000873;HMDB0011724;HMDB0029696;HMDB0032917;HMDB0034877;HMDB0035226;HMDB0038963;HMDB0040280;HMDB0059709;HMDB0059712;HMDB0062200;HMDB0062201;HMDB0062411;HMDB0062412	8	Orcinol;o-Methoxyphenol;Salicyl_alcohol;2,3-Dihydroxytoluene;3-Hydroxybenzyl_alcohol;4-Methylcatechol;Guaiacol;p-Hydroxybenzyl_alcohol	C00727;C01502;C02323;C02923;C03351;C06730;C15572;C17467
neg-M285T267	87155.6	73204.8	116509	67601.2	56042.3	63775.1	186682	293705	95929.1	197428	239178	126331	0.407537	0.00224382	1.21938	down	1	1	Luteolin	Phenylpropanoids and polyketides	Flavonoids	HMDB0005800	C01514	(map00941)Flavonoid biosynthesis;(map00944)Flavone and flavonol biosynthesis;(map01100)Metabolic pathways;(map01110)Biosynthesis of secondary metabolites	31	3,5,7-trihydroxy-2-(3-hydroxyphenyl)-4H-chromen-4-one;3,5,6,7-tetrahydroxy-2-phenyl-4H-chromen-4-one;5,6,7-trihydroxy-2-(3-hydroxyphenyl)-4H-chromen-4-one;2-(3,5-dihydroxyphenyl)-5,7-dihydroxy-4H-chromen-4-one;3,5-dihydroxy-2-[(2E)-3-(4-hydroxyphenyl)prop-2-enoyl]cyclohexa-2,5-diene-1,4-dione;5,6,7-trihydroxy-3-(3-hydroxyphenyl)-4H-chromen-4-one;5,6,7,8-tetrahydroxy-2-phenyl-4H-chromen-4-one;6,7,…	HMDB0125209;HMDB0125367;HMDB0126024;HMDB0126034;HMDB0126621;HMDB0129345;HMDB0130178;HMDB0132872;HMDB0133315;HMDB0133317;HMDB0133318;HMDB0134010;HMDB0134014;HMDB0134018;HMDB0140457;HMDB0140464;HMDB0140477;HMDB0005800;HMDB0005801;HMDB0029711;HMDB0030543;HMDB0034014;HMDB0034150;HMDB0034444;HMDB0041658;HMDB0041688;HMDB0041702;HMDB0128587;HMDB0130166;HMDB0133988;HMDB0134022	12	Luteolin;Kaempferol;Aureusidin;Maritimetin;Datiscetin;Fisetin;Isoscutellarein;Scutellarein;Orobol;2'-Hydroxygenistein;6-Demethoxycapillarisin;Citreorosein	C01514;C05903;C08576;C08720;C10036;C10041;C10097;C10184;C10510;C12134;C17786;C17810
neg-M303T204	9162.27	16310.3	31411.5	36128.1	25353.8	45580.6	93383.8	35384.9	254805	60439.7	42858.3	114804	0.272484	0.0112856	1.21389	down	1	1	Taxifolin	Unknown	-	METPA0191	C01617	(map00941)Flavonoid biosynthesis;(map01061)Biosynthesis of phenylpropanoids;(map01100)Metabolic pathways;(map01110)Biosynthesis of secondary metabolites	31	6,7-dihydroxy-3-(2,4,5-trihydroxyphenyl)-3,4-dihydro-2H-1-benzopyran-4-one;2-(3,5-dihydroxyphenyl)-3,5,7-trihydroxy-3,4-dihydro-2H-1-benzopyran-4-one;3-(3,5-dihydroxyphenyl)-1-(2,4,6-trihydroxyphenyl)propane-1,2-dione;3,5,6,7-tetrahydroxy-2-(3-hydroxyphenyl)-3,4-dihydro-2H-1-benzopyran-4-one;3,5,6,7-tetrahydroxy-2-(4-hydroxyphenyl)-3,4-dihydro-2H-1-benzopyran-4-one;3-(4-hydroxyphenyl)-1-(2,3,4,6-…	HMDB0125017;HMDB0125208;HMDB0125211;HMDB0125220;HMDB0125366;HMDB0125368;HMDB0125371;HMDB0125372;HMDB0126023;HMDB0126025;HMDB0126029;HMDB0126030;HMDB0126033;HMDB0126035;HMDB0126039;HMDB0126040;HMDB0126565;HMDB0128217;HMDB0129344;HMDB0129353;HMDB0129359;HMDB0130177;HMDB0130180;HMDB0130332;HMDB0131756;HMDB0131926;HMDB0133541;HMDB0133542;HMDB0133543;HMDB0137814;HMDB0040631	3	Taxifolin;Pentahydroxyflavanone;cis-Dihydroquercetin	C01617;C05911;C12316
pos-M287T266	78873.9	67556.5	103935	61591	51446.5	60277.8	160829	233054	91503.7	147114	187094	115079	0.453293	0.00132901	1.16192	down	1	1	Kaempferol	Phenylpropanoids and polyketides	Flavonoids	HMDB0005801	C05903	(map00941)Flavonoid biosynthesis;(map00944)Flavone and flavonol biosynthesis;(map01061)Biosynthesis of phenylpropanoids;(map01100)Metabolic pathways;(map01110)Biosynthesis of secondary metabolites	32	3,5,7-trihydroxy-2-(3-hydroxyphenyl)-4H-chromen-4-one;3,5,6,7-tetrahydroxy-2-phenyl-4H-chromen-4-one;5,6,7-trihydroxy-2-(3-hydroxyphenyl)-4H-chromen-4-one;2-(3,5-dihydroxyphenyl)-5,7-dihydroxy-4H-chromen-4-one;3,5-dihydroxy-2-[(2E)-3-(4-hydroxyphenyl)prop-2-enoyl]cyclohexa-2,5-diene-1,4-dione;5,6,7-trihydroxy-3-(3-hydroxyphenyl)-4H-chromen-4-one;5,6,7,8-tetrahydroxy-2-phenyl-4H-chromen-4-one;6,7,…	HMDB0125209;HMDB0125367;HMDB0126024;HMDB0126034;HMDB0126621;HMDB0129345;HMDB0130178;HMDB0132872;HMDB0133315;HMDB0133317;HMDB0133318;HMDB0134010;HMDB0134014;HMDB0134018;HMDB0140457;HMDB0140464;HMDB0140477;HMDB0005800;HMDB0005801;HMDB0029711;HMDB0030543;HMDB0034014;HMDB0034150;HMDB0034444;HMDB0041658;HMDB0041688;HMDB0041702;HMDB0128587;HMDB0130166;HMDB0133988;HMDB0134022;HMDB0015521	13	Luteolin;Kaempferol;Aureusidin;Maritimetin;Datiscetin;Fisetin;Isoscutellarein;Scutellarein;Orobol;2'-Hydroxygenistein;6-Demethoxycapillarisin;Citreorosein;Ozagrel_hydrochloride	C01514;C05903;C08576;C08720;C10036;C10041;C10097;C10184;C10510;C12134;C17786;C17810;C13144
neg-M285T242	3822.88	4574.14	11073.5	10614.1	7654.57	15183.1	20129.2	16984.3	26510.9	14934.3	14754.7	25078.5	0.447009	0.00783822	1.03732	down	1	1	Cyanidin	Phenylpropanoids and polyketides	Flavonoids	HMDB0002708	C05905	(map00941)Flavonoid biosynthesis;(map00942)Anthocyanin biosynthesis;(map01061)Biosynthesis of phenylpropanoids;(map01110)Biosynthesis of secondary metabolites	31	3,5,7-trihydroxy-2-(3-hydroxyphenyl)-4H-chromen-4-one;3,5,6,7-tetrahydroxy-2-phenyl-4H-chromen-4-one;5,6,7-trihydroxy-2-(3-hydroxyphenyl)-4H-chromen-4-one;2-(3,5-dihydroxyphenyl)-5,7-dihydroxy-4H-chromen-4-one;3,5-dihydroxy-2-[(2E)-3-(4-hydroxyphenyl)prop-2-enoyl]cyclohexa-2,5-diene-1,4-dione;5,6,7-trihydroxy-3-(3-hydroxyphenyl)-4H-chromen-4-one;5,6,7,8-tetrahydroxy-2-phenyl-4H-chromen-4-one;6,7,…	HMDB0125209;HMDB0125367;HMDB0126024;HMDB0126034;HMDB0126621;HMDB0129345;HMDB0130178;HMDB0132872;HMDB0133315;HMDB0133317;HMDB0133318;HMDB0134010;HMDB0134014;HMDB0134018;HMDB0140457;HMDB0140464;HMDB0140477;HMDB0005800;HMDB0005801;HMDB0029711;HMDB0030543;HMDB0034014;HMDB0034150;HMDB0034444;HMDB0041658;HMDB0041688;HMDB0041702;HMDB0128587;HMDB0130166;HMDB0133988;HMDB0134022	12	Luteolin;Kaempferol;Aureusidin;Maritimetin;Datiscetin;Fisetin;Isoscutellarein;Scutellarein;Orobol;2'-Hydroxygenistein;6-Demethoxycapillarisin;Citreorosein	C01514;C05903;C08576;C08720;C10036;C10041;C10097;C10184;C10510;C12134;C17786;C17810
pos-M457T191	10491.7	15925.2	13166.8	18685.1	17771	10232.9	3105.76	6127.83	10599.8	4236.76	6902.65	5462.8	2.36781	0.00181711	1.43558	up	1	1	Vindoline	Unknown	-	NA	C01626	(map00901)Indole alkaloid biosynthesis;(map01063)Biosynthesis of alkaloids derived from shikimate pathway	5	1-Lyso-2-arachidonoyl-phosphatidate;1-(5Z,8Z,11Z,14Z,17Z-eicosapentaenoyl)-glycero-3-phosphate;LysoPA(20:5(5Z,8Z,11Z,14Z,17Z)/0:0);Simvastatin;Cavipetin D	HMDB0012496;HMDB0062308;HMDB0114748;HMDB0005007;HMDB0030365	2	Vindoline;3alpha,12alpha-Dihydroxy-5beta-pregnan-20-one_diacetate	C01626;C15272
neg-M565T58	40697.2	23676.9	15331.3	16500	26450.7	26376.9	22473.4	65327.4	83895.2	48791.3	73014.8	49442.1	0.43457	0.00805713	1.55572	down	1	1	UDP-D-glucose	Nucleosides, nucleotides, and analogues	NA	HMDB0000286	C00029	(map00040)Pentose and glucuronate interconversions;(map00052)Galactose metabolism;(map00053)Ascorbate and aldarate metabolism;(map00240)Pyrimidine metabolism;(map00500)Starch and sucrose metabolism;(map00520)Amino sugar and nucleotide sugar metabolism;(map00524)Neomycin, kanamycin and gentamicin biosynthesis;(map00561)Glycerolipid metabolism;(map00908)Zeatin biosynthesis;(map01051)Biosynthesis of…	3	Uridine diphosphate glucose;Uridine diphosphategalactose;[(2R,3S,4R,5R)-5-(2,4-dioxo-1,2,3,4-tetrahydropyrimidin-1-yl)-3,4-dihydroxyoxolan-2-yl]methyl {[(3R,4S,5S,6R)-3,4,5-trihydroxy-6-(hydroxymethyl)oxan-2-yl phosphonato]oxy}phosphonate	HMDB0000286;HMDB0000302;HMDB0060079	3	UDP-glucose;UDP-alpha-D-galactose;UDP-alpha-D-galactofuranose	C00029;C00052;C03733
neg-M535T58	8620.59	6763.66	8309.92	6552.29	8869.64	13070.1	34804.9	37542.9	42043.4	22003	20762.1	17138.1	0.299414	0.000131393	1.46409	down	1	1	UDP-xylose	Nucleosides, nucleotides, and analogues	NA	HMDB0001018	C00190	(map00520)Amino sugar and nucleotide sugar metabolism;(map00908)Zeatin biosynthesis;(map01100)Metabolic pathways	3	UDP-D-Xylose;UDP-D-apiose;UDP-L-arabinose	HMDB0001018;HMDB0012301;HMDB0012303	4	UDP-D-xylose;UDP-L-arabinose;UDP-apiose;UDP-L-arabinofuranose	C00190;C00935;C01623;C18094
neg-M549T58	3024.57	2772.22	2203.84	1779.64	2336.56	2489.05	4602.41	4713.43	12199.2	4660.68	5405.7	5769.84	0.391042	0.0011182	1.38373	down	1	1	UDP-beta-L-rhamnose	Nucleosides, nucleotides, and analogues	NA	HMDB0012305	C02199	(map00520)Amino sugar and nucleotide sugar metabolism	1	UDP-L-rhamnose	HMDB0012305	2	UDP-2-deoxyglucose;UDP-L-rhamnose	C01009;C02199
neg-M73T80	20622.1	18475.4	28157	30414.4	23911.4	26805.9	46049.8	48331.2	37063.8	38584.6	78281.1	48948.3	0.499182	0.000670683	1.16826	down	1	1	Propionic acid	Organic acids and derivatives	Carboxylic acids and derivatives	HMDB0000237	C00163	(map00640)Propanoate metabolism;(map00642)Ethylbenzene degradation;(map00760)Nicotinate and nicotinamide metabolism;(map01100)Metabolic pathways;(map01120)Microbial metabolism in diverse environments;(map01220)Degradation of aromatic compounds;(map04973)Carbohydrate digestion and absorption;(map04974)Protein digestion and absorption	7	Propionic acid;Lactaldehyde;3-Hydroxypropanal;D-Lactaldehyde;Hydroxyacetone;Ethyl formate;Methyl acetate	HMDB0000237;HMDB0003052;HMDB0003453;HMDB0006458;HMDB0006961;HMDB0031229;HMDB0031523	8	Propanoate;(S)-Lactaldehyde;(R)-Lactaldehyde;3-Hydroxypropanal;Hydroxyacetone;Lactaldehyde;Glycidol;Methyl_acetate	C00163;C00424;C00937;C00969;C05235;C05999;C10920;C17530
pos-M767T448	1656.39	3494.91	1288.87	3094.98	2357.6	3759.12	11388.1	15557.5	15985.9	6989.99	16722.9	19819.7	0.181022	2.54523e-05	2.51172	down	1	1	PC(20:5(5Z,8Z,11Z,14Z,17Z)/15:0)	Lipids and lipid-like molecules	Glycerophospholipids	HMDB0008494	C00157	(map00564)Glycerophospholipid metabolism;(map00590)Arachidonic acid metabolism;(map00591)Linoleic acid metabolism;(map00592)alpha-Linolenic acid metabolism;(map01100)Metabolic pathways;(map01110)Biosynthesis of secondary metabolites;(map04723)Retrograde endocannabinoid signaling;(map05231)Choline metabolism in cancer	106	PC(15:0/20:5(5Z,8Z,11Z,14Z,17Z));PC(20:5(5Z,8Z,11Z,14Z,17Z)/15:0);PE(16:0/22:5(4Z,7Z,10Z,13Z,16Z));PE(16:0/22:5(7Z,10Z,13Z,16Z,19Z));PE(16:1(9Z)/22:4(7Z,10Z,13Z,16Z));PE(18:0/20:5(5Z,8Z,11Z,14Z,17Z));PE(18:1(11Z)/20:4(5Z,8Z,11Z,14Z));PE(18:1(11Z)/20:4(8Z,11Z,14Z,17Z));PE(18:1(9Z)/20:4(5Z,8Z,11Z,14Z));PE(18:1(9Z)/20:4(8Z,11Z,14Z,17Z));PE(18:2(9Z,12Z)/20:3(5Z,8Z,11Z));PE(18:2(9Z,12Z)/20:3(8Z,11Z,14…	HMDB0007951;HMDB0008494;HMDB0008944;HMDB0008945;HMDB0008976;HMDB0009005;HMDB0009036;HMDB0009037;HMDB0009069;HMDB0009070;HMDB0009100;HMDB0009101;HMDB0009132;HMDB0009165;HMDB0009197;HMDB0009261;HMDB0009292;HMDB0009293;HMDB0009324;HMDB0009357;HMDB0009388;HMDB0009389;HMDB0009421;HMDB0009422;HMDB0009453;HMDB0009584;HMDB0009616;HMDB0009649;HMDB0112978;HMDB0113035;HMDB0113622;HMDB0113648;HMDB0113894;HMD…	1	Azithromycin	C06838
neg-M699T493	6016.65	2984.61	2036.63	1733.03	1559.26	2623.07	802.143	1050.91	1061.22	1221.47	1413.62	1370.67	2.44988	0.00835791	1.40698	up	1	1	PG 31:4; PG(13:1/18:3)	Lipids and lipid-like molecules	Glycerophospholipids	-	C00344	(map00564)Glycerophospholipid metabolism;(map01100)Metabolic pathways	0	-	-	0	-	-
neg-M568T444	44372.9	40781.6	16204.4	34721.5	9680.96	10530.3	10611.5	8603.79	6199.75	6029.03	5852	7675.63	3.47534	0.0103421	1.5799	up	1	1	LysoPC 18:0	Lipids and lipid-like molecules	Glycerophospholipids	HMDB10384;HMDB11128	C04230	(map00564)Glycerophospholipid metabolism;(map05231)Choline metabolism in cancer	0	-	-	0	-	-
neg-M450T359	1693.79	1205.46	3470.08	3880.18	1140.87	3194.67	8165.41	5812.94	9839.44	6701.46	3476.74	6847.4	0.357097	0.00296734	1.39571	down	1	1	LysoPE 16:1	Lipids and lipid-like molecules	Glycerophospholipids	HMDB11474	C04438	(map00564)Glycerophospholipid metabolism	2	PA(22:6(4Z,7Z,10Z,13Z,16Z,19Z)/24:1(15Z));PA(24:1(15Z)/22:6(4Z,7Z,10Z,13Z,16Z,19Z))	HMDB0115427;HMDB0115479	0	-	-
neg-M480T436	25006.2	26239.8	12966.6	23682.2	6629.93	9353.36	8280.13	6429.35	4459.25	5000.05	2733.76	5148.11	3.24106	0.00396944	1.50789	up	1	1	LysoPE 18:0	Lipids and lipid-like molecules	Glycerophospholipids	HMDB11129;HMDB11130	C04438	(map00564)Glycerophospholipid metabolism	4	LysoPC(15:0);LysoPE(0:0/18:0);LysoPE(18:0/0:0);1-(11Z-eicosenoyl)-glycero-3-phosphate	HMDB0010381;HMDB0011129;HMDB0011130;HMDB0062305	0	-	-
neg-M481T269	3200.97	3191.32	1484.93	4115.62	1013.71	1243.32	652.059	726.312	560.45	757.465	703.817	650.773	3.51772	0.0049306	1.81211	up	1	1	LysoPG 16:1; LysoPG 16:1	Lipids and lipid-like molecules	Glycerophospholipids	-	C05980	(map00564)Glycerophospholipid metabolism;(map01100)Metabolic pathways	0	-	-	0	-	-
neg-M211T290	102880	46968.8	107284	181529	72187.8	119621	266897	293433	379579	370618	228302	223995	0.357648	0.00110305	1.48136	down	1	1	Traumatin	Lipids and lipid-like molecules	Fatty Acyls	HMDB0037326	C16309	(map00592)alpha-Linolenic acid metabolism;(map01110)Biosynthesis of secondary metabolites	5	Cucurbic acid;Dihydrojasmonic acid;Vulgarole;Traumatin;3-Ethenyl-4-hydroxy-2,5-dimethylhex-5-en-2-yl acetate	HMDB0029388;HMDB0033601;HMDB0035085;HMDB0037326;HMDB0041572	4	Cucurbic_acid;Putaminoxin;Traumatin;12-Oxo-9(Z)-dodecenoic_acid	C08482;C08509;C16309;C16311
neg-M313T392	3852.42	2340.29	5848.78	3708.49	4857.27	5545.67	11165.8	6644.48	21573.5	8710.13	5619.96	7843.65	0.424853	0.00894595	1.38887	down	1	1	9,10-Dihydroxy-12Z-octadecenoic acid	Lipids and lipid-like molecules	Fatty Acyls	HMDB0004704	C14828	(map00591)Linoleic acid metabolism	5	Octadecanedioic acid;9,10-DHOME;12,13-DHOME;(9xi,10xi,12xi)-9,10-Dihydroxy-12-octadecenoic acid;Dibutyl decanedioate	HMDB0000782;HMDB0004704;HMDB0004705;HMDB0031679;HMDB0041220	5	(9Z)-(7S,8S)-Dihydroxyoctadecenoic_acid;9,10-DHOME;12,13-DHOME;9,10-Epoxy-18-hydroxystearate;(8E,10S)-10-Hydroperoxyoctadeca-8-enoate	C07355;C14828;C14829;C19620;C20702
neg-M329T277	32172.4	58164.8	124715	194637	29912.7	65203	449226	196325	557414	422834	108704	142091	0.269001	0.00771356	1.57481	down	1	1	9,10,13-TriHOME	Lipids and lipid-like molecules	Fatty Acyls	HMDB0004710	C14835	(map00591)Linoleic acid metabolism	4	9,12,13-TriHOME;9,10,13-TriHOME;5,8,12-Trihydroxy-9-octadecenoic acid;(9S,10E,12S,13S)-9,12,13-Trihydroxy-10-octadecenoic acid	HMDB0004708;HMDB0004710;HMDB0030936;HMDB0038555	3	9,12,13-TriHOME;9,10,13-TriHOME;9,10-Dihydroxy-12,13-epoxyoctadecanoate	C14833;C14835;C14837
neg-M315T380	7378.19	21790.9	39887.9	38194.6	18330.1	69083	104707	49728.2	227330	114290	66910.1	118475	0.285666	0.00651842	1.76545	down	1	1	Palmitic acid	Lipids and lipid-like molecules	Fatty Acyls	HMDB0000220	C00249	(map00061)Fatty acid biosynthesis;(map00062)Fatty acid elongation;(map00071)Fatty acid degradation;(map00073)Cutin, suberine and wax biosynthesis;(map01040)Biosynthesis of unsaturated fatty acids;(map01060)Biosynthesis of plant secondary metabolites;(map01100)Metabolic pathways;(map01212)Fatty acid metabolism	8	MG(0:0/i-15:0/0:0);MG(0:0/a-15:0/0:0)[rac];MG(a-15:0/0:0/0:0)[rac];MG(i-15:0/0:0/0:0);MG(0:0/15:0/0:0);MG(15:0/0:0/0:0);(+)-15,16-Dihydroxyoctadecanoic acid;(9S,10S)-9,10-dihydroxyoctadecanoate	HMDB0072849;HMDB0072862;HMDB0072865;HMDB0072878;HMDB0011532;HMDB0011563;HMDB0031008;HMDB0059633	3	(9R,10R)-Dihydroxyoctadecanoic_acid;(9S,10S)-9,10-Dihydroxyoctadecanoate;9,10-Dihydroxystearate	C08314;C15988;C19622
neg-M285T292	877.631	896.686	3062.49	5740.63	2185.74	2578.62	8298.99	7011.38	8167.59	5799.87	4164.78	6005.63	0.38891	0.0111156	1.48731	down	1	1	Hexadecanedioic acid	Lipids and lipid-like molecules	Fatty Acyls	HMDB0000672	C19615	(map00073)Cutin, suberine and wax biosynthesis;(map01100)Metabolic pathways	3	Hexadecanedioic acid;16-Hydroxy-10-oxohexadecanoic acid;2,2,4-Trimethyl-1,3-pentadienol diisobutyrate	HMDB0000672;HMDB0041287;HMDB0059777	2	2,3-Dihydroxycyclopentaneundecanoic_acid;Hexadecanedioate	C14987;C19615
pos-M255T401	3977.13	1931.76	9618.34	5616.55	7221.07	7678.86	16232.2	10106.1	33921.1	18812.9	9504.61	18560.8	0.336424	0.00475199	1.78377	down	1	1	cis-9-Hexadecenoic acid	Lipids and lipid-like molecules	Fatty Acyls	HMDB0003229	C08362	(map00061)Fatty acid biosynthesis	13	Hypogeic acid;Palmitoleic acid;Trans-Hexa-dec-2-enoic acid;Palmitelaidic acid;(E)-6-Hexadecenoic acid;5-Dodecyldihydro-2(3H)-furanone;15-Hexadecanolide;(Z)-5-Hexadecenoic acid;(E)-3-Hexadecenoic acid;(Z)-13-Hexadecenoic acid;(E)-11-Hexadecenoic acid;Citronellyl hexanoate;(Z)-14-Methyl-6-pentadecenoic acid	HMDB0002186;HMDB0003229;HMDB0010735;HMDB0012328;HMDB0031053;HMDB0031145;HMDB0031711;HMDB0032638;HMDB0033791;HMDB0035877;HMDB0037647;HMDB0038958;HMDB0041422	1	(9Z)-Hexadecenoic_acid	C08362
pos-M318T319	12791.6	23710.2	31425	29176.8	22037.6	22923.9	56086.6	47506.7	94225.2	50019	42176	67122.2	0.39779	0.000375246	1.16971	down	1	1	Phytosphingosine	Organic nitrogen compounds	Organonitrogen compounds	HMDB0004610	C12144	(map00600)Sphingolipid metabolism;(map01100)Metabolic pathways	12	Phytosphingosine;(R)-3-Hydroxy-Octadecanoic acid;xi-10-Hydroxyoctadecanoic acid;9-hydroxyoctadecanoic acid;13-hydroxyoctadecanoic acid;12-Hydroxystearic acid;2-hydroxystearate;5-Hydroxyoctadecanoic acid;7-Hydroxyoctadecanoic acid;8-Hydroxyoctadecanoic acid;11-Hydroxyoctadecanoic acid;6-Hydroxyoctadecanoic acid	HMDB0004610;HMDB0010737;HMDB0037396;HMDB0061661;HMDB0061662;HMDB0061706;HMDB0062549;HMDB0112180;HMDB0112181;HMDB0112182;HMDB0112183;HMDB0112193	4	Phytosphingosine;(R)-2-Hydroxystearate;(S)-2-Hydroxystearate;(R)-10-Hydroxystearate	C12144;C03042;C03045;C03195
pos-M123T74_2	119862	60623	16645.6	204732	15441.1	69062.1	6284.17	12211.1	4555.54	11260.1	5697.8	5320.51	10.7296	0.00340802	2.40206	up	1	1	Niacinamide	Organoheterocyclic compounds	Pyridines and derivatives	HMDB0001406	C00153	(map00760)Nicotinate and nicotinamide metabolism;(map01100)Metabolic pathways;(map04212)Longevity regulating pathway - worm;(map04977)Vitamin digestion and absorption	2	Niacinamide;2-Acetylpyrazine	HMDB0001406;HMDB0031861	3	Nicotinamide;Picolinamide;Isonicotineamide	C00153;C01950;C02421
pos-M124T74	19183.4	36450	6533.93	23081.1	3211.88	12582.6	2523.3	2144.37	1646.51	2245.86	1353.31	1953.51	8.51472	0.00287661	2.36449	up	1	1	Niacin	Organoheterocyclic compounds	Pyridines and derivatives	HMDB0001406	C00153	(map00760)Nicotinate and nicotinamide metabolism;(map01100)Metabolic pathways;(map04212)Longevity regulating pathway - worm;(map04977)Vitamin digestion and absorption	5	Nicotinic acid;Picolinic acid;2-Hydroxy-4-imino-2,5-cyclohexadienone;Nitrobenzene;Isonicotinic acid	HMDB0001488;HMDB0002243;HMDB0031713;HMDB0041950;HMDB0060665	4	Nicotinate;Nitrobenzene;Isonicotinic_acid;Picolinic_acid	C00253;C06813;C07446;C10164
pos-M138T174	9280.94	59577.8	5935.86	12224.9	2039.83	8928.74	981.324	991.808	934.209	1013.08	1452.42	1133.75	15.0598	0.0043105	2.59264	up	1	1	Trigonelline	Alkaloids and derivatives	null	HMDB0000875	C01004	(map00760)Nicotinate and nicotinamide metabolism	5	L-Proline;D-Proline;Acetamidopropanal;4-Amino-2-methylenebutanoic acid;Pterolactam	HMDB0000162;HMDB0003411;HMDB0012880;HMDB0030409;HMDB0034208	4	L-Proline;D-Proline;Proline;3-Acetamidopropanal	C00148;C00763;C16435;C18170
pos-M113T74	3218.79	4392.93	6113.31	6510.01	2695.07	5320.76	15151.7	10256.7	11154	10568.1	7777.17	8439.81	0.445967	0.00110033	1.19308	down	1	1	Uracil	Organoheterocyclic compounds	Diazines	HMDB0000300	C00106	(map00240)Pyrimidine metabolism;(map00410)beta-Alanine metabolism;(map00770)Pantothenate and CoA biosynthesis;(map01100)Metabolic pathways	0	-	-	0	-	-
neg-M502T164	22427.9	53338.2	79879.7	82836.7	50805.3	23386.8	168001	114784	116146	122931	131942	76121.4	0.428364	0.00800698	1.43982	down	1	1	Amygdalin	Organic oxygen compounds	Organooxygen compounds	HMDB0035030	C08325	(map00460)Cyanoamino acid metabolism;(map01110)Biosynthesis of secondary metabolites	0	-	-	0	-	-
pos-M348T177	1512.47	1791.36	2024.13	2473.54	774.92	2022.38	3253.94	3977.19	4656.34	2958.08	4358.97	2583.57	0.486448	0.00427852	1.23588	down	1	1	AMP	Nucleosides, nucleotides, and analogues	Purine nucleotides	HMDB0000045	C00020	(map00230)Purine metabolism;(map00908)Zeatin biosynthesis;(map01060)Biosynthesis of plant secondary metabolites;(map01065)Biosynthesis of alkaloids derived from histidine and purine;(map01070)Biosynthesis of plant hormones;(map01100)Metabolic pathways;(map01110)Biosynthesis of secondary metabolites;(map01130)Biosynthesis of antibiotics;(map01523)Antifolate resistance;(map04022)cGMP-PKG signaling …	6	5'-Hydroxypiroxicam;Midazolam;Dihyroxy-1H-indole glucuronide I;N-Acetylneuraminic acid;N-Acetyl-a-neuraminic acid;(±)-Fenarimol	HMDB0014096;HMDB0014821;HMDB0059997;HMDB0000230;HMDB0000773;HMDB0040599	10	Diniconazole;Midazolam;Pancratistatin;N-Acetylneuraminate;O-Acetylneuraminic_acid;N-Acetyl-alpha-neuraminate;N-Acetyl-beta-neuraminate;N-Glycolylmuramic_acid;Fenarimol;Triarimol	C18720;C07524;C08535;C00270;C03525;C19909;C19910;C21053;C11226;C18932
pos-M268T52	18017.4	11227.8	24180.4	36081.3	16411.9	24910.1	145911	97151.3	103751	73726.6	60979.9	49904.5	0.246186	0.000111389	2.04807	down	1	1	Adenosine	Nucleosides, nucleotides, and analogues	Purine nucleosides	HMDB0000050	C00212	(map00230)Purine metabolism;(map01100)Metabolic pathways;(map04022)cGMP-PKG signaling pathway;(map04024)cAMP signaling pathway;(map04071)Sphingolipid signaling pathway;(map04080)Neuroactive ligand-receptor interaction;(map04270)Vascular smooth muscle contraction;(map04923)Regulation of lipolysis in adipocytes;(map04924)Renin secretion;(map05012)Parkinson's disease;(map05032)Morphine addiction;(ma…	8	Neuraminic acid;N-(1-Deoxy-1-fructosyl)serine;Adenosine;Deoxyguanosine;Vidarabine;Zidovudine;Valyl-Glutamate;OR-1896	HMDB0000830;HMDB0037842;HMDB0000050;HMDB0000085;HMDB0014340;HMDB0014638;HMDB0029126;HMDB0060861	5	Neuraminic_acid;Miserotoxin;Adenosine;Deoxyguanosine;Zidovudine	C06469;C08507;C00212;C00330;C07210
pos-M268T74	144683	87505.1	164971	289404	128330	329351	804339	622252	704461	556632	438146	395841	0.324915	0.00100622	1.77379	down	1	1	Adenosine	Nucleosides, nucleotides, and analogues	Purine nucleosides	HMDB0000050	C00212	(map00230)Purine metabolism;(map01100)Metabolic pathways;(map04022)cGMP-PKG signaling pathway;(map04024)cAMP signaling pathway;(map04071)Sphingolipid signaling pathway;(map04080)Neuroactive ligand-receptor interaction;(map04270)Vascular smooth muscle contraction;(map04923)Regulation of lipolysis in adipocytes;(map04924)Renin secretion;(map05012)Parkinson's disease;(map05032)Morphine addiction;(ma…	8	Neuraminic acid;N-(1-Deoxy-1-fructosyl)serine;Adenosine;Deoxyguanosine;Vidarabine;Zidovudine;Valyl-Glutamate;OR-1896	HMDB0000830;HMDB0037842;HMDB0000050;HMDB0000085;HMDB0014340;HMDB0014638;HMDB0029126;HMDB0060861	5	Neuraminic_acid;Miserotoxin;Adenosine;Deoxyguanosine;Zidovudine	C06469;C08507;C00212;C00330;C07210
pos-M152T53	4678.19	6314.06	21666	9913.9	5302.63	3638.13	26908.9	22878.6	18683.2	18231.5	14168	14175	0.447762	0.0120622	1.42445	down	1	1	Guanine	Organoheterocyclic compounds	Imidazopyrimidines	HMDB0000132	C00242	(map00230)Purine metabolism;(map01100)Metabolic pathways	0	-	-	0	-	-
pos-M152T78	21071.4	27546.3	35386.5	33681	23305.6	28602	85824.9	62358.3	70262.3	75517.4	52439.1	53032.8	0.424582	2.22361e-05	1.14055	down	1	1	Guanine	Organoheterocyclic compounds	Imidazopyrimidines	HMDB0000132	C00242	(map00230)Purine metabolism;(map01100)Metabolic pathways	10	Guanine;2-Hydroxyadenine;8-Hydroxyadenine;L-Malic acid;Malic acid;D-Malic acid;Velcorin;3,3-Dimethyl-1,2-dithiolane;Tetrahydro-2-methyl-2-thiophenethiol;Tetrahydro-2-methyl-3-thiophenethiol	HMDB0000132;HMDB0000403;HMDB0000542;HMDB0000156;HMDB0000744;HMDB0031518;HMDB0032872;HMDB0038974;HMDB0039789;HMDB0039790	5	Guanine;(S)-Malate;(R)-Malate;Malate;3-Dehydro-L-threonate	C00242;C00149;C00497;C00711;C03064
pos-M284T52	3536.45	4938.88	8098.98	9947.29	4657.1	5275.01	21854.6	16268.5	15165	15575.8	12469.7	12422.4	0.388814	0.000597266	1.54937	down	1	1	Guanosine	Nucleosides, nucleotides, and analogues	Purine nucleosides	HMDB0000133	C00387	(map00230)Purine metabolism;(map01100)Metabolic pathways	6	Guanosine;8-Hydroxy-deoxyguanosine;Glycyl-Tryptophan;Tryptophyl-Glycine;3-oxo-3-[(3,4,5,6-tetrahydroxyoxan-2-yl)methoxy]propanoic acid;Monoglyceride citrate	HMDB0000133;HMDB0003333;HMDB0028852;HMDB0029083;HMDB0125085;HMDB0032437	4	Guanosine;Isoguanosine;Imazapyr;5'-Oxoinosine	C00387;C08432;C18864;C01993
pos-M284T78	16711.7	25409	35741.2	46350.7	22128.7	27833.5	91591.7	64601.5	71237.5	75632.7	52559.3	57783.9	0.421316	0.000712595	1.08169	down	1	1	Guanosine	Nucleosides, nucleotides, and analogues	Purine nucleosides	HMDB0000133	C00387	(map00230)Purine metabolism;(map01100)Metabolic pathways	13	Guanosine;8-Hydroxy-deoxyguanosine;Glycyl-Tryptophan;Tryptophyl-Glycine;Glutaminylvaline;Asparaginyl-Isoleucine;Asparaginyl-Leucine;Isoleucyl-Asparagine;Leucyl-Asparagine;Valyl-Glutamine;Valyl-Gamma-glutamate;3-oxo-3-[(3,4,5,6-tetrahydroxyoxan-2-yl)methoxy]propanoic acid;Monoglyceride citrate	HMDB0000133;HMDB0003333;HMDB0028852;HMDB0029083;HMDB0028810;HMDB0028734;HMDB0028735;HMDB0028902;HMDB0028924;HMDB0029125;HMDB0029141;HMDB0125085;HMDB0032437	4	Guanosine;Isoguanosine;Imazapyr;5'-Oxoinosine	C00387;C08432;C18864;C01993
pos-M252T78	944.566	793.983	1719.86	2298.72	1389.93	2211.95	4534.06	2968.17	3672.47	3527.24	2223.72	2737.98	0.475955	0.00505198	1.34652	down	1	1	Deoxyadenosine	Nucleosides, nucleotides, and analogues	Purine nucleosides	HMDB0000101	C00559	(map00230)Purine metabolism;(map01100)Metabolic pathways	7	Muramic acid;N-(1-Deoxy-1-fructosyl)alanine;Deoxyadenosine;5'-Deoxyadenosine;(2Z,4'Z)-2-(5-Methylthio-4-penten-2-ynylidene)-1,6-dioxaspiro[4.4]non-3-ene;1-Isopropyl citrate;2-Isopropyl citrate	HMDB0003254;HMDB0038662;HMDB0000101;HMDB0001983;HMDB0032660;HMDB0032438;HMDB0038083	6	Muramic_acid;Deoxyadenosine;5'-Deoxyadenosine;Cordycepin;(R)-(Homo)3-citrate;(-)-threo-Iso(homo)3-citrate	C06470;C00559;C05198;C08431;C16598;C16600
neg-M243T74	4523.11	6292.4	7479.91	8374.95	6475.14	8475.06	22992.4	13860.5	17487.7	16136.7	7376.99	13058.8	0.457807	0.00323421	1.15036	down	1	1	Uridine	Nucleosides, nucleotides, and analogues	Pyrimidine nucleosides	HMDB0000296	C00299	(map00240)Pyrimidine metabolism;(map01100)Metabolic pathways	5	Uridine;Pseudouridine;2-{[hydroxy(2,4,6-trihydroxyphenyl)methylidene]amino}acetic acid;2-{[hydroxy(3,4,5-trihydroxyphenyl)methylidene]amino}acetic acid;5-(2'-Carboxyethyl)-4,6-Dihydroxypicolinate	HMDB0000296;HMDB0000767;HMDB0125157;HMDB0126635;HMDB0006794	6	Uridine;Pseudouridine;Spongouridine;5-(2'-Carboxyethyl)-4,6-dihydroxypicolinate;Stizolobate;Stizolobinate	C00299;C02067;C16745;C05655;C06047;C06048
pos-M245T52	6895.25	10970.5	21002.6	23470	11929.1	11250.5	61133.1	39379.6	48174.4	47208	28588	30686.8	0.335141	0.000691461	1.60204	down	1	1	Uridine	Nucleosides, nucleotides, and analogues	Pyrimidine nucleosides	HMDB0000296	C00299	(map00240)Pyrimidine metabolism;(map01100)Metabolic pathways	5	Uridine;Pseudouridine;2-{[hydroxy(2,4,6-trihydroxyphenyl)methylidene]amino}acetic acid;2-{[hydroxy(3,4,5-trihydroxyphenyl)methylidene]amino}acetic acid;5-(2'-Carboxyethyl)-4,6-Dihydroxypicolinate	HMDB0000296;HMDB0000767;HMDB0125157;HMDB0126635;HMDB0006794	6	Uridine;Pseudouridine;Spongouridine;5-(2'-Carboxyethyl)-4,6-dihydroxypicolinate;Stizolobate;Stizolobinate	C00299;C02067;C16745;C05655;C06047;C06048
pos-M245T74	7794.17	14899.2	20844.7	24052.6	13285.1	16114.3	46286.8	31463.8	41416.4	37267	25972.8	26602.3	0.464048	0.00254554	1.20289	down	1	1	Uridine	Nucleosides, nucleotides, and analogues	Pyrimidine nucleosides	HMDB0000296	C00299	(map00240)Pyrimidine metabolism;(map01100)Metabolic pathways	26	Uridine;Pseudouridine;5-[(3-hydroxy-4-methoxyphenyl)methyl]oxolan-2-one;ethyl (2E)-3-(2-hydroxy-4-methoxyphenyl)prop-2-enoate;ethyl 3-(4-methoxyphenyl)oxirane-2-carboxylate;2-hydroxyethyl (2E)-3-(4-methoxyphenyl)prop-2-enoate;4-(4-hydroxy-3,5-dimethoxyphenyl)but-3-en-2-one;4-hydroxy-3-(4-hydroxy-3-methylbut-2-en-1-yl)benzoic acid;3-[(3,3-dimethyloxiran-2-yl)methyl]-4-hydroxybenzoic acid;3,4-dihyd…	HMDB0000296;HMDB0000767;HMDB0127824;HMDB0131283;HMDB0131284;HMDB0131285;HMDB0135689;HMDB0135900;HMDB0135904;HMDB0135906;HMDB0002056;HMDB0013247;HMDB0029226;HMDB0029470;HMDB0030725;HMDB0031668;HMDB0033776;HMDB0034056;HMDB0037130;HMDB0037681;HMDB0038563;HMDB0041379;HMDB0094660;HMDB0125157;HMDB0126635;HMDB0006794	11	Uridine;Pseudouridine;Spongouridine;Apiole;Dillapiole;Diethyl_phthalate;Diglycidyl_resorcinol_ether;Coniferyl_acetate;5-(2'-Carboxyethyl)-4,6-dihydroxypicolinate;Stizolobate;Stizolobinate	C00299;C02067;C16745;C10429;C10449;C14175;C19228;C20225;C05655;C06047;C06048
pos-M244T50	5921.92	7663.22	10011.5	14013.8	6960.69	6457.55	19721.1	8939.81	15579.4	19340.6	24458.2	21309.6	0.466659	0.00314723	1.23136	down	1	1	Cytidine	Nucleosides, nucleotides, and analogues	Pyrimidine nucleosides	HMDB0000089	C00475	(map00240)Pyrimidine metabolism;(map01100)Metabolic pathways	4	Cytidine;Cytarabine;gamma-Glutamyl-beta-cyanoalanine;3-Nitrotyrosine	HMDB0000089;HMDB0015122;HMDB0060478;HMDB0001904	5	4-Chloro-[2-(4-Pyridinyl)-1-butenyl]phenol;Cytidine;Cytosine_arabinoside;gamma-Glutamyl-beta-cyanoalanine;1-Guanidino-1-deoxy-scyllo-inositol	C15045;C00475;C02961;C05711;C04280

## Sheet: Severe VS Normal
Supplementary Table S7. The information of co-expression network of DEMs.
ID	Normal_1	Normal_2	Normal_3	Normal_4	Normal_5	Normal_6	Severe_1	Severe_2	Severe_3	Severe_4	Severe_5	Severe_6	ratio	t.test_p.value	VIP	regulated	IsAnnotated	IsMS2ident	MS2Metabolite	MS2superclass	MS2class	MS2hmdb	MS2kegg	MS2keggPathway	NumberMS1hmdb	MS1hmdbName	MS1hmdbID	NumberMS1kegg	MS1keggName	MS1keggID
neg-M146T49	51804.3	61194.5	31643.7	38448.2	54390.4	35405.8	12520.4	23504.4	18494	22545.2	14169.4	20102.4	0.407993	0.00014421	1.08581	down	1	1	L-Glutamic acid	Organic acids and derivatives	Carboxylic acids and derivatives	HMDB0000148	C00025	(map00220)Arginine biosynthesis;(map00250)Alanine, aspartate and glutamate metabolism;(map00330)Arginine and proline metabolism;(map00332)Carbapenem biosynthesis;(map00340)Histidine metabolism;(map00430)Taurine and hypotaurine metabolism;(map00471)D-Glutamine and D-glutamate metabolism;(map00480)Glutathione metabolism;(map00524)Neomycin, kanamycin and gentamicin biosynthesis;(map00630)Glyoxylate …	18	N-lactoyl-Glycine;L-Glutamic acid;N-Methyl-D-aspartic acid;N-Acetylserine;O-Acetylserine;D-Glutamic acid;L-4-Hydroxyglutamate semialdehyde;3-(Carboxymethylamino)propanoic acid;DL-Glutamate;Glutaconic acid;Citraconic acid;Mesaconic acid;Itaconic acid;Gamma-delta-Dioxovaleric acid;Methyl hydrogen fumarate;2-Hydroxyglutaric acid lactone;2,5-Dioxopentanoate;2-Pentendioate	HMDB0062183;HMDB0000148;HMDB0002393;HMDB0002931;HMDB0003011;HMDB0003339;HMDB0006556;HMDB0033550;HMDB0060475;HMDB0000620;HMDB0000634;HMDB0000749;HMDB0002092;HMDB0013233;HMDB0033809;HMDB0059743;HMDB0060365;HMDB0061185	17	L-Glutamate;D-Glutamate;Glutamate;O-Acetyl-L-serine;L-threo-3-Methylaspartate;N-(Carboxymethyl)-D-alanine;3-Aminopentanedioate;L-4-Hydroxyglutamate_semialdehyde;2-Oxo-4-hydroxy-5-aminovalerate;N-Methyl-D-aspartic_acid;2,5-Dioxopentanoate;Itaconate;Mesaconate;Acetylpyruvate;(E)-Glutaconate;2-Methylmaleate;4,5-Dioxopentanoate	C00025;C00217;C00302;C00979;C03618;C03790;C05574;C05938;C05941;C12269;C00433;C00490;C01732;C02132;C02214;C02226;C02800
pos-M166T125_2	354705	339054	145932	224074	113346	113754	72256.1	119596	99159.4	71699.5	59275.4	75945.7	0.385735	0.00739965	1.00857	down	1	1	Phenylalanine	Organic acids and derivatives	Carboxylic acids and derivatives	HMDB0000159	C00079	(map00360)Phenylalanine metabolism;(map00400)Phenylalanine, tyrosine and tryptophan biosynthesis;(map00460)Cyanoamino acid metabolism;(map00940)Phenylpropanoid biosynthesis;(map00960)Tropane, piperidine and pyridine alkaloid biosynthesis;(map00966)Glucosinolate biosynthesis;(map00970)Aminoacyl-tRNA biosynthesis;(map01060)Biosynthesis of plant secondary metabolites;(map01061)Biosynthesis of phenyl…	23	5-(3-Pyridyl)-2-hydroxytetrahydrofuran;L-Phenylalanine;3-Pyridinebutanoic acid;Benzocaine;Norsalsolinol;Gentiatibetine;Ethyl 2-aminobenzoate;Methyl N-methylanthranilate;Benzyl glycinate;4-Hydroxy-1-(3-pyridinyl)-1-butanone;3-phenylprop-2-enoic acid;3-(2-hydroxyphenyl)prop-2-enal;(2Z)-2-hydroxy-3-phenylprop-2-enal;(2E)-3-(3-hydroxyphenyl)prop-2-enal;3-phenyloxirane-2-carbaldehyde;3-(4-hydroxypheny…	HMDB0062407;HMDB0000159;HMDB0001007;HMDB0004992;HMDB0006044;HMDB0033485;HMDB0033589;HMDB0034169;HMDB0059934;HMDB0062402;HMDB0128078;HMDB0134039;HMDB0135273;HMDB0135274;HMDB0135275;HMDB0135648;HMDB0000567;HMDB0000930;HMDB0031725;HMDB0032947;HMDB0035243;HMDB0036626;HMDB0040986	17	L-Phenylalanine;Phenylalanine;D-Phenylalanine;Benzocaine;Tricaine;Metolcarb;4-Hydroxy-1-(3-pyridinyl)-1-butanone;5-(3-Pyridyl)-2-hydroxytetrahydrofuran;L-beta-Phenylalanine;D-beta-Phenylalanine;trans-Cinnamate;Dihydrocoumarin;4-Hydroxycinnamyl_aldehyde;3-Hydroxy-1-indanone;3-Isochromanone;Cinnamic_acid;Pyruvophenone	C00079;C02057;C02265;C07527;C18090;C18747;C19565;C19578;C20487;C20488;C00423;C02274;C05608;C07720;C07728;C10438;C17268
pos-M166T56	108930	52925.9	111076	75994.1	36147.8	52761.7	19074.7	22240.7	35138.3	14036.7	11415.7	12481.7	0.261258	0.000335856	1.3917	down	1	1	Phenylalanine	Organic acids and derivatives	Carboxylic acids and derivatives	HMDB0000159	C00079	(map00360)Phenylalanine metabolism;(map00400)Phenylalanine, tyrosine and tryptophan biosynthesis;(map00460)Cyanoamino acid metabolism;(map00940)Phenylpropanoid biosynthesis;(map00960)Tropane, piperidine and pyridine alkaloid biosynthesis;(map00966)Glucosinolate biosynthesis;(map00970)Aminoacyl-tRNA biosynthesis;(map01060)Biosynthesis of plant secondary metabolites;(map01061)Biosynthesis of phenyl…	26	5-(3-Pyridyl)-2-hydroxytetrahydrofuran;L-Phenylalanine;3-Pyridinebutanoic acid;Benzocaine;Norsalsolinol;Gentiatibetine;Ethyl 2-aminobenzoate;Methyl N-methylanthranilate;Benzyl glycinate;4-Hydroxy-1-(3-pyridinyl)-1-butanone;Proline betaine;L-2-Amino-3-methylenehexanoic acid;3beta,6beta-Dihydroxynortropane;3-phenylprop-2-enoic acid;3-(2-hydroxyphenyl)prop-2-enal;(2Z)-2-hydroxy-3-phenylprop-2-enal;(…	HMDB0062407;HMDB0000159;HMDB0001007;HMDB0004992;HMDB0006044;HMDB0033485;HMDB0033589;HMDB0034169;HMDB0059934;HMDB0062402;HMDB0004827;HMDB0030410;HMDB0038949;HMDB0128078;HMDB0134039;HMDB0135273;HMDB0135274;HMDB0135275;HMDB0135648;HMDB0000567;HMDB0000930;HMDB0031725;HMDB0032947;HMDB0035243;HMDB0036626;HMDB0040986	17	L-Phenylalanine;Phenylalanine;D-Phenylalanine;Benzocaine;Tricaine;Metolcarb;4-Hydroxy-1-(3-pyridinyl)-1-butanone;5-(3-Pyridyl)-2-hydroxytetrahydrofuran;L-beta-Phenylalanine;D-beta-Phenylalanine;trans-Cinnamate;Dihydrocoumarin;4-Hydroxycinnamyl_aldehyde;3-Hydroxy-1-indanone;3-Isochromanone;Cinnamic_acid;Pyruvophenone	C00079;C02057;C02265;C07527;C18090;C18747;C19565;C19578;C20487;C20488;C00423;C02274;C05608;C07720;C07728;C10438;C17268
neg-M341T50	10213.3	10103.1	9106.45	8887.94	8622.43	10459	73027.5	106955	48270.7	154956	191999	162719	12.8576	7.75754e-05	1.82372	up	1	1	Sucrose	Organic oxygen compounds	NA	HMDB0000258	C00089	(map00052)Galactose metabolism;(map00500)Starch and sucrose metabolism;(map01100)Metabolic pathways;(map02010)ABC transporters;(map02060)Phosphotransferase system (PTS);(map04742)Taste transduction;(map04973)Carbohydrate digestion and absorption	28	6-({[3,4,5-trihydroxy-6-(hydroxymethyl)oxan-2-yl]oxy}methyl)oxane-2,3,4,5-tetrol;Melibiose;Cellobiose;D-Maltose;Alpha-Lactose;Sucrose;Lactulose;Trehalose;Isomaltose;Galactinol;3-b-Galactopyranosyl glucose;Epimelibiose;Turanose;Kojibiose;Neotrehalose;Sakebiose;Inulobiose;Galabiose;Maltulose;Mannobiose;DEAE-cellulose;Allolactose;Glucinol;Trehalulose;Fagopyritol A1;beta-Lactose;Glucose-1,3-mannose o…	HMDB0133305;HMDB0000048;HMDB0000055;HMDB0000163;HMDB0000186;HMDB0000258;HMDB0000740;HMDB0000975;HMDB0002923;HMDB0005826;HMDB0006603;HMDB0006792;HMDB0011740;HMDB0011742;HMDB0029880;HMDB0029882;HMDB0029898;HMDB0029902;HMDB0029919;HMDB0029933;HMDB0033368;HMDB0038489;HMDB0039237;HMDB0039727;HMDB0039876;HMDB0041627;HMDB0060068;HMDB0125600	36	Sucrose;Cellobiose;Maltose;Lactose;Isomaltose;alpha-Maltose;alpha,alpha-Trehalose;alpha-D-Galactosyl-(1->3)-1D-myo-inositol;Nigerose;Inulobiose;Levanbiose;Mannobiose;Palatinose;beta-Lactose;beta-Maltose;Laminaribiose;4-O-beta-D-Glucopyranosyl-D-mannose;alpha-D-Glucosyl-(1,3)-D-mannose;alpha-D-Aldosyl_beta-D-fructoside;Epimelibiose;Melibiose;alpha-Cellobiose;beta-Cellobiose;Lactulose;Gentiobiose;S…	C00089;C00185;C00208;C00243;C00252;C00897;C01083;C01235;C01518;C01711;C01725;C01728;C01742;C01970;C01971;C02048;C02964;C04147;C04219;C05400;C05402;C06421;C06422;C07064;C08240;C08250;C15548;C18068;C19632;C19633;C19634;C19636;C19773;C20236;C20861;C21336
neg-M387T50	11274.6	12349.1	10544.9	11405.1	13211.1	13784.6	7000.86	107570	48139.3	133587	195224	153618	8.88997	0.0163665	1.39079	up	1	1	Sucrose	Organic oxygen compounds	Organooxygen compounds	HMDB0000258	C00089	(map00052)Galactose metabolism;(map00500)Starch and sucrose metabolism;(map01100)Metabolic pathways;(map02010)ABC transporters;(map02060)Phosphotransferase system (PTS);(map04742)Taste transduction;(map04973)Carbohydrate digestion and absorption	1	Berberine chloride	HMDB0041837	2	Ampicillin_sodium;Berberine_chloride	C13652;C12679
neg-M154T45	2969.77	3874.41	1538.13	4075.13	5867.83	4145.64	635.433	1194.56	821.528	847.906	436.061	1274.33	0.231847	0.00016889	1.43288	down	1	1	L-Histidine	Organic acids and derivatives	Carboxylic acids and derivatives	HMDB0000177	C00135	(map00340)Histidine metabolism;(map00410)beta-Alanine metabolism;(map00970)Aminoacyl-tRNA biosynthesis;(map01060)Biosynthesis of plant secondary metabolites;(map01065)Biosynthesis of alkaloids derived from histidine and purine;(map01100)Metabolic pathways;(map01110)Biosynthesis of secondary metabolites;(map01230)Biosynthesis of amino acids;(map02010)ABC transporters;(map04974)Protein digestion an…	7	L-Histidine;L-2-Amino-3-(1-pyrazolyl)propanoic acid;Urocanic acid;Nicotinamide N-oxide;5-Oxo-2(5H)-isoxazolepropanenitrile;(E)-Urocanic acid;2-Aminonicotinic acid	HMDB0000177;HMDB0034267;HMDB0000301;HMDB0002730;HMDB0031338;HMDB0034174;HMDB0061680	7	L-Histidine;Histidine;3-(Pyrazol-1-yl)-L-alanine;D-Histidine;Urocanate;4-Nitroaniline;para-Benzoquinone_dioxime	C00135;C00768;C01162;C06419;C00785;C02126;C19345
pos-M156T44	4633.42	6169.32	2651.1	4524.32	8065.82	4119.4	1337.89	2276.4	863.787	776.35	695.375	1551.05	0.248674	0.000188088	1.41288	down	1	1	Histidine	Organic acids and derivatives	Carboxylic acids and derivatives	HMDB0000177	C00135	(map00340)Histidine metabolism;(map00410)beta-Alanine metabolism;(map00970)Aminoacyl-tRNA biosynthesis;(map01060)Biosynthesis of plant secondary metabolites;(map01065)Biosynthesis of alkaloids derived from histidine and purine;(map01100)Metabolic pathways;(map01110)Biosynthesis of secondary metabolites;(map01230)Biosynthesis of amino acids;(map02010)ABC transporters;(map04974)Protein digestion an…	0	-	-	0	-	-
pos-M343T49	7028.23	8507.62	7425.74	7923.11	8490.57	7704.9	18037.3	24160.4	14544.8	31132.6	36510.5	25596.8	3.18568	0.000354504	1.14071	up	1	1	Trehalose	Organic oxygen compounds	Organooxygen compounds	HMDB0000975	C01083	(map00500)Starch and sucrose metabolism;(map01100)Metabolic pathways;(map01110)Biosynthesis of secondary metabolites;(map02010)ABC transporters;(map02060)Phosphotransferase system (PTS)	28	6-({[3,4,5-trihydroxy-6-(hydroxymethyl)oxan-2-yl]oxy}methyl)oxane-2,3,4,5-tetrol;Melibiose;Cellobiose;D-Maltose;Alpha-Lactose;Sucrose;Lactulose;Trehalose;Isomaltose;Galactinol;3-b-Galactopyranosyl glucose;Epimelibiose;Turanose;Kojibiose;Neotrehalose;Sakebiose;Inulobiose;Galabiose;Maltulose;Mannobiose;DEAE-cellulose;Allolactose;Glucinol;Trehalulose;Fagopyritol A1;beta-Lactose;Glucose-1,3-mannose o…	HMDB0133305;HMDB0000048;HMDB0000055;HMDB0000163;HMDB0000186;HMDB0000258;HMDB0000740;HMDB0000975;HMDB0002923;HMDB0005826;HMDB0006603;HMDB0006792;HMDB0011740;HMDB0011742;HMDB0029880;HMDB0029882;HMDB0029898;HMDB0029902;HMDB0029919;HMDB0029933;HMDB0033368;HMDB0038489;HMDB0039237;HMDB0039727;HMDB0039876;HMDB0041627;HMDB0060068;HMDB0125600	36	Sucrose;Cellobiose;Maltose;Lactose;Isomaltose;alpha-Maltose;alpha,alpha-Trehalose;alpha-D-Galactosyl-(1->3)-1D-myo-inositol;Nigerose;Inulobiose;Levanbiose;Mannobiose;Palatinose;beta-Lactose;beta-Maltose;Laminaribiose;4-O-beta-D-Glucopyranosyl-D-mannose;alpha-D-Glucosyl-(1,3)-D-mannose;alpha-D-Aldosyl_beta-D-fructoside;Epimelibiose;Melibiose;alpha-Cellobiose;beta-Cellobiose;Lactulose;Gentiobiose;S…	C00089;C00185;C00208;C00243;C00252;C00897;C01083;C01235;C01518;C01711;C01725;C01728;C01742;C01970;C01971;C02048;C02964;C04147;C04219;C05400;C05402;C06421;C06422;C07064;C08240;C08250;C15548;C18068;C19632;C19633;C19634;C19636;C19773;C20236;C20861;C21336
pos-M360T50	4110.17	7250.42	5822.69	5482.44	5671.97	5650.7	13991.2	16715.8	8340.15	19271.2	21859.9	19060.3	2.91978	0.000247418	1.06372	up	1	1	Trehalose	Organic oxygen compounds	Organooxygen compounds	HMDB0000975	C01083	(map00500)Starch and sucrose metabolism;(map01100)Metabolic pathways;(map01110)Biosynthesis of secondary metabolites;(map02010)ABC transporters;(map02060)Phosphotransferase system (PTS)	37	N-[2-hydroxy-2-(4-hydroxy-3-methoxyphenyl)ethyl]-3-(4-hydroxy-3-methoxyphenyl)prop-2-enimidic acid;3-(3,4-dimethoxyphenyl)-5-hydroxy-7-methoxy-8-methyl-4H-chromen-4-one;Zapotin;4',5,6,7-Tetramethoxyflavone;1,4,6-Trihydroxy-5-methoxy-7-prenylxanthone;Dulxanthone A;Dulxanthone D;1,5,8-Trihydroxy-3-methyl-2-prenylxanthone;(1R,2S,5R,6S)-6-(3,4-Dihydroxyphenyl)-2-(3,4-methylenedioxyphenyl)-3,7-dioxabi…	HMDB0136453;HMDB0129572;HMDB0029461;HMDB0030575;HMDB0031289;HMDB0031992;HMDB0032736;HMDB0034182;HMDB0059746;HMDB0133305;HMDB0000048;HMDB0000055;HMDB0000163;HMDB0000186;HMDB0000258;HMDB0000740;HMDB0000975;HMDB0002923;HMDB0005826;HMDB0006603;HMDB0006792;HMDB0011740;HMDB0011742;HMDB0029880;HMDB0029882;HMDB0029898;HMDB0029902;HMDB0029919;HMDB0029933;HMDB0033368;HMDB0038489;HMDB0039237;HMDB0039727;HMD…	39	4',5,6,7-Tetramethoxyflavone;3-(4-Methoxyphenyl)-5,6,7-trimethoxy-4H-1-benzopyran-4-one;UWM6;Sucrose;Cellobiose;Maltose;Lactose;Isomaltose;alpha-Maltose;alpha,alpha-Trehalose;alpha-D-Galactosyl-(1->3)-1D-myo-inositol;Nigerose;Inulobiose;Levanbiose;Mannobiose;Palatinose;beta-Lactose;beta-Maltose;Laminaribiose;4-O-beta-D-Glucopyranosyl-D-mannose;alpha-D-Glucosyl-(1,3)-D-mannose;alpha-D-Aldosyl_beta…	C14472;C15076;C18678;C00089;C00185;C00208;C00243;C00252;C00897;C01083;C01235;C01518;C01711;C01725;C01728;C01742;C01970;C01971;C02048;C02964;C04147;C04219;C05400;C05402;C06421;C06422;C07064;C08240;C08250;C15548;C18068;C19632;C19633;C19634;C19636;C19773;C20236;C20861;C21336
neg-M225T48	27244.2	33303.8	26948.4	36044.2	37277.8	30807.6	11274.6	12608.8	16777.6	14215.8	10434.6	12068.1	0.403804	1.91189e-06	1.17005	down	1	1	Allose	Unknown	null	HMDB0001151	C01487	(map00051)Fructose and mannose metabolism;(map01120)Microbial metabolism in diverse environments;(map02010)ABC transporters	1	5-Acetylamino-6-formylamino-3-methyluracil	HMDB0011105	2	5-Acetylamino-6-formylamino-3-methyluracil;1,3,7-Trimethyl-5-hydroxyisourate	C16365;C21144
neg-M239T49	15411.4	13700.8	18666.5	14136.9	9588.97	17612.3	7462.09	6677.32	8998.29	6809.85	4759.61	5207.91	0.447896	0.0001482	1.05923	down	1	1	Allose	Unknown	null	HMDB0001151	C01487	(map00051)Fructose and mannose metabolism;(map01120)Microbial metabolism in diverse environments;(map02010)ABC transporters	1	D-glycero-L-galacto-Octulose	HMDB0029954	0	-	-
neg-M503T50	3675.99	4738.67	6013.95	4601.81	4999.87	4798.24	1974.93	1344.77	2019.82	2417.23	1590.78	1201.28	0.365916	3.67898e-05	1.20842	down	1	1	Maltotriose	Organic oxygen compounds	NA	HMDB0001262	C01835	(map02010)ABC transporters;(map04973)Carbohydrate digestion and absorption	0	-	-	0	-	-
neg-M263T246	17294.3	15191.6	38334.3	19336.1	19729.7	15805.9	2120.54	1590.94	2528.54	1776.48	1408.62	1639.04	0.088026	2.83859e-07	1.93582	down	1	1	(+)-Abscisic acid	Lipids and lipid-like molecules	Prenol lipids	HMDB0035140	C06082	(map00906)Carotenoid biosynthesis;(map01060)Biosynthesis of plant secondary metabolites;(map01062)Biosynthesis of terpenoids and steroids;(map01070)Biosynthesis of plant hormones;(map01100)Metabolic pathways;(map01110)Biosynthesis of secondary metabolites;(map04075)Plant hormone signal transduction	27	3-[4-hydroxy-2-methoxy-3-(3-methylbut-2-en-1-yl)phenyl]propanoic acid;2-[3-hydroxy-4-methoxy-5-(3-methylbut-2-en-1-yl)phenyl]propanoic acid;Hulupinic acid;Heliespirone A;Curcolonol;4-Hydroxydehydromyoporone;Isoamberboin;(S)-Abscisic acid;Tanacetin;Thellungianin G;(10R,11R)-Pterosin L;15-Hydroxymarasmen-3-one;O-Formyloreadone;Abscisic acid;(1beta,8beta)-1,8-Dihydroxy-3,7(11)-eudesmadien-12,8-olide…	HMDB0124832;HMDB0134761;HMDB0030102;HMDB0031972;HMDB0033227;HMDB0033661;HMDB0034719;HMDB0035140;HMDB0035715;HMDB0035805;HMDB0035874;HMDB0036043;HMDB0036045;HMDB0036093;HMDB0036125;HMDB0036130;HMDB0036135;HMDB0036202;HMDB0036773;HMDB0036931;HMDB0037055;HMDB0037528;HMDB0038156;HMDB0040119;HMDB0041227;HMDB0041284;HMDB0031689	28	Abscisate;Amaralin;Artemisiifolin;Baileyin;Chamissonin;Coronopilin;Florilenalin;Geigerin;Granilin;Hymenolin;Ludovicin_A;Michelenolide;Pleniradin;Plenolin;Ridentin;Salonitenolide;Vermeerin;Vulgarin;Hirsutic_acid_C;Illudin_S;Phomenone;Ascosalitoxin;(-)-Abscisic_acid;Pentalenolactone_D;Neopentalenolactone_D;Semustine;Yellow_AB;Echitovenine	C06082;C09291;C09304;C09349;C09355;C09381;C09453;C09456;C09470;C09481;C09498;C09506;C09530;C09531;C09540;C09542;C09574;C09600;C09683;C09688;C09708;C10766;C11060;C20399;C20402;C07640;C19552;C11784
neg-M209T236	4067.64	5207.87	10363.2	7283.15	5792.6	6664.12	13873.5	25379.4	6918.62	20363.5	40495.7	17605.7	3.16507	0.00539606	1.15188	up	1	1	Jasmonic acid	Lipids and lipid-like molecules	Fatty Acyls	HMDB0032797	C08491	(map00592)alpha-Linolenic acid metabolism;(map01060)Biosynthesis of plant secondary metabolites;(map01070)Biosynthesis of plant hormones;(map01100)Metabolic pathways;(map01110)Biosynthesis of secondary metabolites;(map04075)Plant hormone signal transduction	9	Jasmonic acid;Sedanonic acid;Dihydro-3-(2-octenyl)-2,5-furandione;(R)-8-Acetoxycarvotanacetone;1-Benzyloxy-1-(2-methoxyethoxy)ethane;4-(Butoxymethyl)-2-methoxyphenol;Isoamyl 2-furonpropionate;Dihydro-3-(1-octenyl)-2,5-furandione;3-Ethenyl-2,5-dimethyl-4-oxohex-5-en-2-yl acetate	HMDB0032797;HMDB0032871;HMDB0033102;HMDB0037104;HMDB0037135;HMDB0037642;HMDB0037735;HMDB0037816;HMDB0041573	2	(-)-Jasmonic_acid;(+)-7-Isojasmonic_acid	C08491;C16317
neg-M209T275	34902.6	18860.2	133797	31763.1	48393	84707.1	14904.1	15231.8	23782.5	9651.26	8758.14	12878.3	0.241772	0.00536248	1.28144	down	1	1	Jasmonic acid	Lipids and lipid-like molecules	Fatty Acyls	HMDB0032797	C08491	(map00592)alpha-Linolenic acid metabolism;(map01060)Biosynthesis of plant secondary metabolites;(map01070)Biosynthesis of plant hormones;(map01100)Metabolic pathways;(map01110)Biosynthesis of secondary metabolites;(map04075)Plant hormone signal transduction	9	Jasmonic acid;Sedanonic acid;Dihydro-3-(2-octenyl)-2,5-furandione;(R)-8-Acetoxycarvotanacetone;1-Benzyloxy-1-(2-methoxyethoxy)ethane;4-(Butoxymethyl)-2-methoxyphenol;Isoamyl 2-furonpropionate;Dihydro-3-(1-octenyl)-2,5-furandione;3-Ethenyl-2,5-dimethyl-4-oxohex-5-en-2-yl acetate	HMDB0032797;HMDB0032871;HMDB0033102;HMDB0037104;HMDB0037135;HMDB0037642;HMDB0037735;HMDB0037816;HMDB0041573	2	(-)-Jasmonic_acid;(+)-7-Isojasmonic_acid	C08491;C16317
neg-M203T147	108348	66877.2	106587	112605	89602.1	135756	8426.19	6063.5	18433.2	7826.85	13408.5	11845.5	0.106496	2.03109e-06	1.86824	down	1	1	Tryptophan	Organoheterocyclic compounds	Indoles and derivatives	HMDB0000929	C00078	(map00260)Glycine, serine and threonine metabolism;(map00380)Tryptophan metabolism;(map00400)Phenylalanine, tyrosine and tryptophan biosynthesis;(map00404)Staurosporine biosynthesis;(map00901)Indole alkaloid biosynthesis;(map00966)Glucosinolate biosynthesis;(map00970)Aminoacyl-tRNA biosynthesis;(map01060)Biosynthesis of plant secondary metabolites;(map01061)Biosynthesis of phenylpropanoids;(map01…	10	L-Tryptophan;D-Tryptophan;3-Hydroxymethylantipyrine;Ethotoin;(±)-Tryptophan;Nirvanol;4-Hydroxyantipyrine;S-nirvanol;6-Chloro-N-(1-methylethyl)-1,3,5-triazine-2,4-diamine;Indoleacrylic acid	HMDB0000929;HMDB0013609;HMDB0013840;HMDB0014892;HMDB0030396;HMDB0060533;HMDB0060878;HMDB0060967;HMDB0033249;HMDB0000734	9	L-Tryptophan;D-Tryptophan;Tryptophan;Ethotoin;Vasicinol;Idazoxan;Nirvanol;Deethylatrazine;3-Indoleacrylate	C00078;C00525;C00806;C07839;C10743;C10968;C14916;C06559;C21283
pos-M182T74	56301.2	34085.8	44826.8	59619.9	49332.3	45704.1	12066.4	17195.6	24973.7	16107.1	10970.4	14935.3	0.33204	2.99088e-05	1.28879	down	1	1	Tyrosine	Organic acids and derivatives	Carboxylic acids and derivatives	HMDB0000158	C00082	(map00130)Ubiquinone and other terpenoid-quinone biosynthesis;(map00231)Puromycin biosynthesis;(map00261)Monobactam biosynthesis;(map00350)Tyrosine metabolism;(map00360)Phenylalanine metabolism;(map00400)Phenylalanine, tyrosine and tryptophan biosynthesis;(map00401)Novobiocin biosynthesis;(map00460)Cyanoamino acid metabolism;(map00680)Methane metabolism;(map00730)Thiamine metabolism;(map00940)Phe…	25	L-Tyrosine;4-Hydroxy-4-(3-pyridyl)-butanoic acid;L-Threo-3-Phenylserine;Beta-Tyrosine;o-Tyrosine;Meta-Tyrosine;4,6,7-Trihydroxy-1,2,3,4-tetrahydroisoquinoline;Methyl Phenylglyoxalate;3-(3-hydroxyphenyl)prop-2-enoic acid;3-phenyloxirane-2-carboxylic acid;3-(4-hydroxyphenyl)prop-2-enoic acid;4-methoxy-1-benzofuran-6-ol;3-(2-hydroxyphenyl)prop-2-enoic acid;3-(2,3-dihydroxyphenyl)prop-2-enal;3-(2,5-d…	HMDB0000158;HMDB0001119;HMDB0002184;HMDB0003831;HMDB0006050;HMDB0059720;HMDB0060280;HMDB0062605;HMDB0125104;HMDB0126545;HMDB0128076;HMDB0129375;HMDB0134028;HMDB0134029;HMDB0134030;HMDB0134031;HMDB0141767;HMDB0141768;HMDB0000205;HMDB0001713;HMDB0002035;HMDB0002641;HMDB0012225;HMDB0030677;HMDB0041592	18	L-Tyrosine;Tyrosine;L-threo-3-Phenylserine;3-Amino-3-(4-hydroxyphenyl)propanoate;D-Tyrosine;gamma-Hydroxy-3-pyridinebutanoate;N-Hydroxy-L-phenylalanine;3-Hydroxy-L-phenylalanine;(S)-beta-Tyrosine;Phenylpyruvate;4-Coumarate;trans-2-Hydroxycinnamate;2-Hydroxy-3-phenylpropenoate;cis-2-Hydroxycinnamate;cis-p-Coumarate;3-Oxo-3-phenylpropanoate;Caffeic_aldehyde;trans-3-Hydroxycinnamate	C00082;C01536;C03290;C04368;C06420;C19579;C19712;C20807;C21308;C00166;C00811;C01772;C02763;C05838;C06738;C07114;C10945;C12621
neg-M117T57	35095	41780.7	22036.1	34738.2	62861.3	30544.3	10479.6	21331.1	26123.3	7950.66	12718	13932.6	0.407545	0.00263076	1.06067	down	1	1	Succinic acid	Organic acids and derivatives	Carboxylic acids and derivatives	HMDB0000254	C00042	(map00020)Citrate cycle (TCA cycle);(map00190)Oxidative phosphorylation;(map00250)Alanine, aspartate and glutamate metabolism;(map00350)Tyrosine metabolism;(map00360)Phenylalanine metabolism;(map00361)Chlorocyclohexane and chlorobenzene degradation;(map00620)Pyruvate metabolism;(map00630)Glyoxylate and dicarboxylate metabolism;(map00640)Propanoate metabolism;(map00650)Butanoate metabolism;(map007…	7	3-methoxy-3-oxopropanoic acid;Methylmalonic acid;Succinic acid;Erythrono-1,4-lactone;Threonolactone;4-Hydroxy-2-oxobutanoic acid;xi-3-Hydroxy-2-oxobutanoic acid	HMDB0130020;HMDB0000202;HMDB0000254;HMDB0000349;HMDB0000940;HMDB0031204;HMDB0039324	3	Succinate;Methylmalonate;Methyl_oxalate	C00042;C02170;C10900
neg-M117T80	178667	170690	125604	141525	272257	176342	48348.7	70226.5	88674.1	64755.1	57562	65541.6	0.370964	4.17746e-05	1.1586	down	1	1	Succinic acid	Organic acids and derivatives	Carboxylic acids and derivatives	HMDB0000254	C00042	(map00020)Citrate cycle (TCA cycle);(map00190)Oxidative phosphorylation;(map00250)Alanine, aspartate and glutamate metabolism;(map00350)Tyrosine metabolism;(map00360)Phenylalanine metabolism;(map00361)Chlorocyclohexane and chlorobenzene degradation;(map00620)Pyruvate metabolism;(map00630)Glyoxylate and dicarboxylate metabolism;(map00640)Propanoate metabolism;(map00650)Butanoate metabolism;(map007…	7	3-methoxy-3-oxopropanoic acid;Methylmalonic acid;Succinic acid;Erythrono-1,4-lactone;Threonolactone;4-Hydroxy-2-oxobutanoic acid;xi-3-Hydroxy-2-oxobutanoic acid	HMDB0130020;HMDB0000202;HMDB0000254;HMDB0000349;HMDB0000940;HMDB0031204;HMDB0039324	3	Succinate;Methylmalonate;Methyl_oxalate	C00042;C02170;C10900
neg-M137T153	43271.3	56131.6	45043.9	39270.8	36477.5	37670.5	12854.7	12801.3	18400.6	20052.7	16112.8	15131	0.369778	1.74908e-06	1.23635	down	1	1	4-Hydroxybenzoic acid	Benzenoids	Benzene and substituted derivatives	HMDB0000500	C00156	(map00130)Ubiquinone and other terpenoid-quinone biosynthesis;(map00360)Phenylalanine metabolism;(map00362)Benzoate degradation;(map00363)Bisphenol degradation;(map00623)Toluene degradation;(map00627)Aminobenzoate degradation;(map01061)Biosynthesis of phenylpropanoids;(map01100)Metabolic pathways;(map01110)Biosynthesis of secondary metabolites;(map01120)Microbial metabolism in diverse environment…	9	4-Hydroxybenzoic acid;Salicylic acid;3-Hydroxybenzoic acid;keratan sulfate II (core 2-linked), degradation product 1;Gentisate aldehyde;2-Methoxy-1,4-benzoquinone;alpha-Furyl methyl diketone;Sesamol;3,4-Dihydroxybenzaldehyde	HMDB0000500;HMDB0001895;HMDB0002466;HMDB0062484;HMDB0004062;HMDB0032576;HMDB0032920;HMDB0033812;HMDB0059965	7	4-Hydroxybenzoate;3-Hydroxybenzoate;Salicylate;Gentisate_aldehyde;Sesamol;3,4-Dihydroxybenzaldehyde;2-Hydroxy-5-methylquinone	C00156;C00587;C00805;C05585;C10832;C16700;C18316
neg-M137T238	28865.3	37233.1	45258.6	34853.4	36217.4	26493.8	10926.7	6593.52	34534.5	12076.5	17309.5	14612.4	0.459757	0.00884053	1.0344	down	1	1	4-Hydroxybenzoic acid	Benzenoids	Benzene and substituted derivatives	HMDB0000500	C00156	(map00130)Ubiquinone and other terpenoid-quinone biosynthesis;(map00360)Phenylalanine metabolism;(map00362)Benzoate degradation;(map00363)Bisphenol degradation;(map00623)Toluene degradation;(map00627)Aminobenzoate degradation;(map01061)Biosynthesis of phenylpropanoids;(map01100)Metabolic pathways;(map01110)Biosynthesis of secondary metabolites;(map01120)Microbial metabolism in diverse environment…	9	4-Hydroxybenzoic acid;Salicylic acid;3-Hydroxybenzoic acid;keratan sulfate II (core 2-linked), degradation product 1;Gentisate aldehyde;2-Methoxy-1,4-benzoquinone;alpha-Furyl methyl diketone;Sesamol;3,4-Dihydroxybenzaldehyde	HMDB0000500;HMDB0001895;HMDB0002466;HMDB0062484;HMDB0004062;HMDB0032576;HMDB0032920;HMDB0033812;HMDB0059965	7	4-Hydroxybenzoate;3-Hydroxybenzoate;Salicylate;Gentisate_aldehyde;Sesamol;3,4-Dihydroxybenzaldehyde;2-Hydroxy-5-methylquinone	C00156;C00587;C00805;C05585;C10832;C16700;C18316
pos-M139T134	80890	48000.8	81074.7	50060.9	64720.5	62204.5	18870.5	20761.9	22564.4	12296.6	15209.1	19619	0.28252	2.08799e-06	1.38909	down	1	1	4-Hydroxybenzoic acid	Benzenoids	Benzene and substituted derivatives	HMDB0000500	C00156	(map00130)Ubiquinone and other terpenoid-quinone biosynthesis;(map00360)Phenylalanine metabolism;(map00362)Benzoate degradation;(map00363)Bisphenol degradation;(map00623)Toluene degradation;(map00627)Aminobenzoate degradation;(map01061)Biosynthesis of phenylpropanoids;(map01100)Metabolic pathways;(map01110)Biosynthesis of secondary metabolites;(map01120)Microbial metabolism in diverse environment…	9	4-Hydroxybenzoic acid;Salicylic acid;3-Hydroxybenzoic acid;keratan sulfate II (core 2-linked), degradation product 1;Gentisate aldehyde;2-Methoxy-1,4-benzoquinone;alpha-Furyl methyl diketone;Sesamol;3,4-Dihydroxybenzaldehyde	HMDB0000500;HMDB0001895;HMDB0002466;HMDB0062484;HMDB0004062;HMDB0032576;HMDB0032920;HMDB0033812;HMDB0059965	7	4-Hydroxybenzoate;3-Hydroxybenzoate;Salicylate;Gentisate_aldehyde;Sesamol;3,4-Dihydroxybenzaldehyde;2-Hydroxy-5-methylquinone	C00156;C00587;C00805;C05585;C10832;C16700;C18316
pos-M139T56	50965.2	37296.7	41750	28428.9	37165.5	35150	5960.24	4621.44	5179.81	3619.17	3732.49	4172.22	0.118243	3.30371e-09	1.83246	down	1	1	4-Hydroxybenzoic acid	Benzenoids	Benzene and substituted derivatives	HMDB0000500	C00156	(map00130)Ubiquinone and other terpenoid-quinone biosynthesis;(map00360)Phenylalanine metabolism;(map00362)Benzoate degradation;(map00363)Bisphenol degradation;(map00623)Toluene degradation;(map00627)Aminobenzoate degradation;(map01061)Biosynthesis of phenylpropanoids;(map01100)Metabolic pathways;(map01110)Biosynthesis of secondary metabolites;(map01120)Microbial metabolism in diverse environment…	15	4-hydroxy-3-methylbut-2-enoic acid;dimethyloxirane-2-carboxylic acid;(2E)-4-hydroxy-3-methylbut-2-enoic acid;(2Z)-2-(hydroxymethyl)but-2-enoic acid;4-hydroxy-2-methylbut-2-enoic acid;2,3-dimethyloxirane-2-carboxylic acid;2-(hydroxymethyl)but-2-enoic acid;Alpha-ketoisovaleric acid;Methylacetoacetic acid;Levulinic acid;2-Oxovaleric acid;2-Methylacetoacetic acid;Glutarate semialdehyde;Ethyl pyruvate…	HMDB0128916;HMDB0128917;HMDB0128943;HMDB0129096;HMDB0129097;HMDB0129098;HMDB0132477;HMDB0000019;HMDB0000310;HMDB0000720;HMDB0001865;HMDB0003771;HMDB0012233;HMDB0031643;HMDB0034466	4	3-Methyl-2-oxobutanoic_acid;3-Oxopentanoic_acid;5-Oxopentanoate;2-Oxopentanoic_acid	C00141;C02233;C03273;C06255
neg-M121T174	9090.62	10788.4	16045.7	14032.2	20318.7	12754.6	121628	132682	85591.7	128790	116705	80794.9	8.02349	1.16792e-07	1.69402	up	1	1	Benzoic acid	Benzenoids	Benzene and substituted derivatives	HMDB0001870	C00180	(map00360)Phenylalanine metabolism;(map00362)Benzoate degradation;(map00621)Dioxin degradation;(map00623)Toluene degradation;(map00627)Aminobenzoate degradation;(map01063)Biosynthesis of alkaloids derived from shikimate pathway;(map01100)Metabolic pathways;(map01110)Biosynthesis of secondary metabolites;(map01120)Microbial metabolism in diverse environments;(map01220)Degradation of aromatic compo…	4	Benzoic acid;4-Hydroxybenzaldehyde;3-(2-Furanyl)-2-propenal;2-Hydroxybenzaldehyde	HMDB0001870;HMDB0011718;HMDB0032918;HMDB0034170	6	Benzoate;Aromatic_acid;4-Hydroxybenzaldehyde;3-Hydroxybenzaldehyde;Salicylaldehyde;Tropolone	C00180;C00539;C00633;C03067;C06202;C15474
neg-M121T213	3366.95	7085.99	6491.97	3232.06	4652.37	2913.27	70870.3	81135.3	67556.6	78132.7	73319.7	32792.7	14.5555	1.5476e-07	2.02126	up	1	1	Benzoic acid	Benzenoids	Benzene and substituted derivatives	HMDB0001870	C00180	(map00360)Phenylalanine metabolism;(map00362)Benzoate degradation;(map00621)Dioxin degradation;(map00623)Toluene degradation;(map00627)Aminobenzoate degradation;(map01063)Biosynthesis of alkaloids derived from shikimate pathway;(map01100)Metabolic pathways;(map01110)Biosynthesis of secondary metabolites;(map01120)Microbial metabolism in diverse environments;(map01220)Degradation of aromatic compo…	4	Benzoic acid;4-Hydroxybenzaldehyde;3-(2-Furanyl)-2-propenal;2-Hydroxybenzaldehyde	HMDB0001870;HMDB0011718;HMDB0032918;HMDB0034170	6	Benzoate;Aromatic_acid;4-Hydroxybenzaldehyde;3-Hydroxybenzaldehyde;Salicylaldehyde;Tropolone	C00180;C00539;C00633;C03067;C06202;C15474
pos-M123T174	9208.97	1474.53	10261.1	9186.33	10297.7	9258.76	29974.2	35809.6	20132.8	29387.8	27941.3	22264.7	3.33103	0.00663957	1.29478	up	1	1	Benzoic acid	Benzenoids	Benzene and substituted derivatives	HMDB0001870	C00180	(map00360)Phenylalanine metabolism;(map00362)Benzoate degradation;(map00621)Dioxin degradation;(map00623)Toluene degradation;(map00627)Aminobenzoate degradation;(map01063)Biosynthesis of alkaloids derived from shikimate pathway;(map01100)Metabolic pathways;(map01110)Biosynthesis of secondary metabolites;(map01120)Microbial metabolism in diverse environments;(map01220)Degradation of aromatic compo…	0	-	-	0	-	-
neg-M147T125	7146.62	6534.31	4362.39	5801.82	3577.94	4127.24	1885.42	2623.88	2279.89	1506.86	1718.12	2239.33	0.38838	8.97515e-05	1.15187	down	1	1	trans-Cinnamic acid	Phenylpropanoids and polyketides	Cinnamic acids and derivatives	HMDB0000930	C00423	(map00130)Ubiquinone and other terpenoid-quinone biosynthesis;(map00360)Phenylalanine metabolism;(map00940)Phenylpropanoid biosynthesis;(map01060)Biosynthesis of plant secondary metabolites;(map01070)Biosynthesis of plant hormones;(map01100)Metabolic pathways;(map01110)Biosynthesis of secondary metabolites;(map01120)Microbial metabolism in diverse environments;(map01220)Degradation of aromatic co…	13	3-phenylprop-2-enoic acid;3-(2-hydroxyphenyl)prop-2-enal;(2Z)-2-hydroxy-3-phenylprop-2-enal;(2E)-3-(3-hydroxyphenyl)prop-2-enal;3-phenyloxirane-2-carbaldehyde;3-(4-hydroxyphenyl)prop-2-enal;Cinnamic acid;trans-Cinnamic acid;(E)-3-(2-Hydroxyphenyl)-2-propenal;Di-2-furanylmethane;1-Phenyl-1,2-propanedione;3,4-Dihydro-2H-1-benzopyran-2-one;(E)-3-(4-Hydroxyphenyl)-2-propenal	HMDB0128078;HMDB0134039;HMDB0135273;HMDB0135274;HMDB0135275;HMDB0135648;HMDB0000567;HMDB0000930;HMDB0031725;HMDB0032947;HMDB0035243;HMDB0036626;HMDB0040986	8	trans-Cinnamate;Dihydrocoumarin;4-Hydroxycinnamyl_aldehyde;3-Hydroxy-1-indanone;3-Isochromanone;Cinnamic_acid;Pyruvophenone;Aspergillic_acid	C00423;C02274;C05608;C07720;C07728;C10438;C17268;C10571
neg-M147T223	8470.33	6328.29	7642.68	8431.47	5837.12	9095.73	2335.81	2129.91	5991.46	1137.18	850.183	2002.88	0.315407	0.00377277	1.30727	down	1	1	trans-Cinnamic acid	Phenylpropanoids and polyketides	Cinnamic acids and derivatives	HMDB0000930	C00423	(map00130)Ubiquinone and other terpenoid-quinone biosynthesis;(map00360)Phenylalanine metabolism;(map00940)Phenylpropanoid biosynthesis;(map01060)Biosynthesis of plant secondary metabolites;(map01070)Biosynthesis of plant hormones;(map01100)Metabolic pathways;(map01110)Biosynthesis of secondary metabolites;(map01120)Microbial metabolism in diverse environments;(map01220)Degradation of aromatic co…	13	3-phenylprop-2-enoic acid;3-(2-hydroxyphenyl)prop-2-enal;(2Z)-2-hydroxy-3-phenylprop-2-enal;(2E)-3-(3-hydroxyphenyl)prop-2-enal;3-phenyloxirane-2-carbaldehyde;3-(4-hydroxyphenyl)prop-2-enal;Cinnamic acid;trans-Cinnamic acid;(E)-3-(2-Hydroxyphenyl)-2-propenal;Di-2-furanylmethane;1-Phenyl-1,2-propanedione;3,4-Dihydro-2H-1-benzopyran-2-one;(E)-3-(4-Hydroxyphenyl)-2-propenal	HMDB0128078;HMDB0134039;HMDB0135273;HMDB0135274;HMDB0135275;HMDB0135648;HMDB0000567;HMDB0000930;HMDB0031725;HMDB0032947;HMDB0035243;HMDB0036626;HMDB0040986	8	trans-Cinnamate;Dihydrocoumarin;4-Hydroxycinnamyl_aldehyde;3-Hydroxy-1-indanone;3-Isochromanone;Cinnamic_acid;Pyruvophenone;Aspergillic_acid	C00423;C02274;C05608;C07720;C07728;C10438;C17268;C10571
pos-M121T52	5130.14	4789.29	11167	7320.48	5899.85	13328	5339.22	2132.34	1241.13	2130.12	1896.82	1914.59	0.307637	0.000960919	1.18308	down	1	1	Phenylacetaldehyde	Benzenoids	Benzene and substituted derivatives	HMDB0006236	C00601	(map00360)Phenylalanine metabolism;(map00643)Styrene degradation;(map01100)Metabolic pathways;(map01120)Microbial metabolism in diverse environments	13	Cyclohexanone;2-Methyl-4-pentenal;4-Methyl-2-pentenal;2-Hexenal;3-Hexenal;(Z)-3-Hexenal;4-Methyl-3-penten-2-one, 9CI;4-Methyl-4-penten-2-one;(E)-4-Hexenal;2-Methyl-2-pentenal;4-Hexen-3-one;(Z)-2-Hexenal;(Z)-4-Hexenal	HMDB0003315;HMDB0030332;HMDB0031196;HMDB0031496;HMDB0031497;HMDB0031498;HMDB0031563;HMDB0031564;HMDB0033549;HMDB0033714;HMDB0035239;HMDB0040264;HMDB0040271	3	Cyclohexanone;(E)-2-Hexenal;3-Hexenal	C00414;C08497;C16310
neg-M163T161	28668.6	48504.8	46597.6	24093.1	25303.7	24357	6404.47	12608.5	20229.6	8910.07	9476.46	10023.1	0.3425	0.000392976	1.09087	down	1	1	4-Hydroxycinnamic acid	Phenylpropanoids and polyketides	Cinnamic acids and derivatives	HMDB0002035	C00811	(map00130)Ubiquinone and other terpenoid-quinone biosynthesis;(map00350)Tyrosine metabolism;(map00360)Phenylalanine metabolism;(map00940)Phenylpropanoid biosynthesis;(map01061)Biosynthesis of phenylpropanoids;(map01100)Metabolic pathways;(map01110)Biosynthesis of secondary metabolites;(map01220)Degradation of aromatic compounds	18	Methyl Phenylglyoxalate;3-(3-hydroxyphenyl)prop-2-enoic acid;3-phenyloxirane-2-carboxylic acid;3-(4-hydroxyphenyl)prop-2-enoic acid;4-methoxy-1-benzofuran-6-ol;3-(2-hydroxyphenyl)prop-2-enoic acid;3-(2,3-dihydroxyphenyl)prop-2-enal;3-(2,5-dihydroxyphenyl)prop-2-enal;3-(2-hydroxyphenyl)oxirane-2-carbaldehyde;(2E)-3-(3,4-dihydroxyphenyl)prop-2-enal;3-(4-hydroxyphenyl)oxirane-2-carbaldehyde;Phenylpy…	HMDB0062605;HMDB0125104;HMDB0126545;HMDB0128076;HMDB0129375;HMDB0134028;HMDB0134029;HMDB0134030;HMDB0134031;HMDB0141767;HMDB0141768;HMDB0000205;HMDB0001713;HMDB0002035;HMDB0002641;HMDB0012225;HMDB0030677;HMDB0041592	10	Phenylpyruvate;4-Coumarate;trans-2-Hydroxycinnamate;2-Hydroxy-3-phenylpropenoate;cis-2-Hydroxycinnamate;cis-p-Coumarate;3-Oxo-3-phenylpropanoate;Caffeic_aldehyde;trans-3-Hydroxycinnamate;Pulcherriminic_acid	C00166;C00811;C01772;C02763;C05838;C06738;C07114;C10945;C12621;C20515
pos-M165T160	141143	140550	157744	148885	154122	150571	81780.4	71142.2	144321	41334.1	23768.3	55503.6	0.467909	0.0150684	1.00757	down	1	1	4-Coumaric acid	Phenylpropanoids and polyketides	Cinnamic acids and derivatives	HMDB0002035	C00811	(map00130)Ubiquinone and other terpenoid-quinone biosynthesis;(map00350)Tyrosine metabolism;(map00360)Phenylalanine metabolism;(map00940)Phenylpropanoid biosynthesis;(map01061)Biosynthesis of phenylpropanoids;(map01100)Metabolic pathways;(map01110)Biosynthesis of secondary metabolites;(map01220)Degradation of aromatic compounds	23	Methyl Phenylglyoxalate;3-(3-hydroxyphenyl)prop-2-enoic acid;3-phenyloxirane-2-carboxylic acid;3-(4-hydroxyphenyl)prop-2-enoic acid;4-methoxy-1-benzofuran-6-ol;3-(2-hydroxyphenyl)prop-2-enoic acid;3-(2,3-dihydroxyphenyl)prop-2-enal;3-(2,5-dihydroxyphenyl)prop-2-enal;3-(2-hydroxyphenyl)oxirane-2-carbaldehyde;(2E)-3-(3,4-dihydroxyphenyl)prop-2-enal;3-(4-hydroxyphenyl)oxirane-2-carbaldehyde;Phenylpy…	HMDB0062605;HMDB0125104;HMDB0126545;HMDB0128076;HMDB0129375;HMDB0134028;HMDB0134029;HMDB0134030;HMDB0134031;HMDB0141767;HMDB0141768;HMDB0000205;HMDB0001713;HMDB0002035;HMDB0002641;HMDB0012225;HMDB0030677;HMDB0041592;HMDB0033551;HMDB0033736;HMDB0034230;HMDB0041426;HMDB0041427	10	Phenylpyruvate;4-Coumarate;trans-2-Hydroxycinnamate;2-Hydroxy-3-phenylpropenoate;cis-2-Hydroxycinnamate;cis-p-Coumarate;3-Oxo-3-phenylpropanoate;Caffeic_aldehyde;trans-3-Hydroxycinnamate;4-Oxocyclohexanecarboxylate	C00166;C00811;C01772;C02763;C05838;C06738;C07114;C10945;C12621;C03767
pos-M165T442	258393	179731	518788	298858	152162	373097	28851.7	20709.1	55822.3	15151.7	10396.9	17256.9	0.083204	1.03509e-05	1.94549	down	1	1	4-Coumaric acid	Phenylpropanoids and polyketides	Cinnamic acids and derivatives	HMDB0002035	C00811	(map00130)Ubiquinone and other terpenoid-quinone biosynthesis;(map00350)Tyrosine metabolism;(map00360)Phenylalanine metabolism;(map00940)Phenylpropanoid biosynthesis;(map01061)Biosynthesis of phenylpropanoids;(map01100)Metabolic pathways;(map01110)Biosynthesis of secondary metabolites;(map01220)Degradation of aromatic compounds	23	Methyl Phenylglyoxalate;3-(3-hydroxyphenyl)prop-2-enoic acid;3-phenyloxirane-2-carboxylic acid;3-(4-hydroxyphenyl)prop-2-enoic acid;4-methoxy-1-benzofuran-6-ol;3-(2-hydroxyphenyl)prop-2-enoic acid;3-(2,3-dihydroxyphenyl)prop-2-enal;3-(2,5-dihydroxyphenyl)prop-2-enal;3-(2-hydroxyphenyl)oxirane-2-carbaldehyde;(2E)-3-(3,4-dihydroxyphenyl)prop-2-enal;3-(4-hydroxyphenyl)oxirane-2-carbaldehyde;Phenylpy…	HMDB0062605;HMDB0125104;HMDB0126545;HMDB0128076;HMDB0129375;HMDB0134028;HMDB0134029;HMDB0134030;HMDB0134031;HMDB0141767;HMDB0141768;HMDB0000205;HMDB0001713;HMDB0002035;HMDB0002641;HMDB0012225;HMDB0030677;HMDB0041592;HMDB0033551;HMDB0033736;HMDB0034230;HMDB0041426;HMDB0041427	10	Phenylpyruvate;4-Coumarate;trans-2-Hydroxycinnamate;2-Hydroxy-3-phenylpropenoate;cis-2-Hydroxycinnamate;cis-p-Coumarate;3-Oxo-3-phenylpropanoate;Caffeic_aldehyde;trans-3-Hydroxycinnamate;4-Oxocyclohexanecarboxylate	C00166;C00811;C01772;C02763;C05838;C06738;C07114;C10945;C12621;C03767
pos-M167T135	2971.78	3197.55	2321.69	2927.03	3846.39	4176.47	25664.5	24769.3	16948.6	29930.5	33399.9	25011	8.01011	1.74499e-08	1.79618	up	1	1	3-(2-Hydroxyphenyl)propionic acid	Phenylpropanoids and polyketides	Phenylpropanoic acids	HMDB0033752	C01198	(map00360)Phenylalanine metabolism;(map00624)Polycyclic aromatic hydrocarbon degradation;(map01120)Microbial metabolism in diverse environments	46	Ethyl 2-furanacrylate;3,5-Dimethoxybenzaldehyde;3-hydroxy-3-phenylpropanoic acid;4-ethenyl-6-methoxybenzene-1,3-diol;5-ethenyl-3-methoxybenzene-1,2-diol;4-ethenyl-2-methoxybenzene-1,3-diol;3-(2,3-dihydroxyphenyl)propanal;3-(2,5-dihydroxyphenyl)propanal;2-hydroxy-3-(2-hydroxyphenyl)propanal;3-hydroxy-3-(2-hydroxyphenyl)propanal;3-(3-hydroxyprop-1-en-1-yl)benzene-1,2-diol;2-[3-(hydroxymethyl)oxiran…	HMDB0041611;HMDB0062348;HMDB0124925;HMDB0125519;HMDB0125525;HMDB0125539;HMDB0134032;HMDB0134033;HMDB0134034;HMDB0134035;HMDB0134036;HMDB0134037;HMDB0134038;HMDB0137472;HMDB0141765;HMDB0141766;HMDB0142136;HMDB0000375;HMDB0000563;HMDB0000748;HMDB0000779;HMDB0002072;HMDB0002199;HMDB0002229;HMDB0005175;HMDB0029665;HMDB0029817;HMDB0031132;HMDB0032030;HMDB0032138;HMDB0032573;HMDB0032605;HMDB0032639;HMD…	14	3-(2-Hydroxyphenyl)propanoate;Tropate;Phloretate;Veratraldehyde;3-Ethoxybenzoate;4-Hydroxyhydratropate;3-Methoxy-4-hydroxyphenylacetaldehyde;Phenyllactate;Paeonol;Apocynin;3-(3-Hydroxyphenyl)propanoic_acid;Caffeyl_alcohol;trans-4-Hydroxycyclohexanecarboxylate;7-Oxoheptanoic_acid	C01198;C01456;C01744;C02201;C02363;C03080;C05581;C05607;C10712;C11380;C11457;C12206;C04404;C16590
neg-M223T176	2518.83	2408.34	3104.77	1801.75	2169.79	2655.77	18375.8	12594	8812.64	14407.8	16508.5	14202.9	5.79167	2.39739e-07	1.54225	up	1	1	trans-2-Hydroxycinnamic acid	Phenylpropanoids and polyketides	Cinnamic acids and derivatives	HMDB0002641	C01772	(map00360)Phenylalanine metabolism;(map00940)Phenylpropanoid biosynthesis;(map01110)Biosynthesis of secondary metabolites;(map01120)Microbial metabolism in diverse environments	20	3-(4-hydroxy-3,5-dimethoxyphenyl)prop-2-enoic acid;5-[(2,4,5-trihydroxyphenyl)methyl]oxolan-2-one;3-(4,5-dihydroxy-2,3-dimethoxyphenyl)prop-2-enal;3-(6-hydroxy-7-methoxy-2H-1,3-benzodioxol-5-yl)propanal;3-(7-hydroxy-6-methoxy-2H-1,3-benzodioxol-5-yl)propanal;6-(3-hydroxyprop-1-en-1-yl)-4-methoxy-2H-1,3-benzodioxol-5-ol;6-(3-hydroxyprop-1-en-1-yl)-5-methoxy-2H-1,3-benzodioxol-4-ol;3-(3-hydroxy-2,4…	HMDB0127488;HMDB0128183;HMDB0128665;HMDB0128667;HMDB0128668;HMDB0128673;HMDB0128674;HMDB0140920;HMDB0141325;HMDB0142075;HMDB0142169;HMDB0142170;HMDB0142171;HMDB0142172;HMDB0142173;HMDB0142174;HMDB0030018;HMDB0032616;HMDB0034069;HMDB0041691	3	Sinapate;2-Benzylmalic_acid;3-Benzylmalic_acid	C00482;C20653;C20654
pos-M151T134	42290.3	24269.8	42051.2	24388.3	32479.7	31857.3	2387	2193.38	2471.66	2036.22	2065.24	2186.22	0.0675987	2.58433e-07	2.02735	down	1	1	Phenylglyoxylic acid	Benzenoids	Benzene and substituted derivatives	HMDB0001587	C02137	(map00360)Phenylalanine metabolism;(map00627)Aminobenzoate degradation;(map01120)Microbial metabolism in diverse environments	13	Phenylglyoxylic acid;(E)-8-Hydroxy-2-octene-4,6-diynoic acid;4-Hydroxyphthalide;3,4-Methylenedioxybenzaldehyde;1,4-Benzodioxin-2(3H)-one;Osmundalactone;3-Hydroxy-4,5-dimethyl-2(5H)-furanone;2-Ethyl-3,4-dihydroxyfuran;L-erythro-5-(1-Hydroxyethyl)-2(5H)-furanone;5,6-Dihydro-4-methoxy-2H-pyran-2-one;xi-5-Acetyltetrahydro-2(3H)-furanone;(±)-Furaneol;2,7-Oxepanedione	HMDB0001587;HMDB0031515;HMDB0032598;HMDB0032612;HMDB0040528;HMDB0031303;HMDB0031306;HMDB0031847;HMDB0033285;HMDB0033517;HMDB0038072;HMDB0040594;HMDB0040732	3	alpha-Oxo-benzeneacetic_acid;2-Carboxybenzaldehyde;Piperonal	C02137;C03057;C10812
neg-M206T194	57165.2	34149.1	110878	55375.5	40551.9	66256.3	10868.5	7742.58	10464.6	4697.91	3129.99	5448.89	0.116233	9.82401e-06	1.82566	down	1	1	N-Acetyl-L-phenylalanine	Organic acids and derivatives	Carboxylic acids and derivatives	HMDB0000512	C03519	(map00360)Phenylalanine metabolism	12	N-Acetyl-L-phenylalanine;Phenylpropionylglycine;3-Phenylpropionylglycine;N-isopropylterephthalamic acid;2-Acetamido-4-methylphenyl acetate;1-(4-methoxy-1-benzofuran-5-yl)ethan-1-one;7-Methoxy-6-methyl-2H-1-benzopyran-2-one;Methyl (Z,Z)-10-hydroxy-2,8-decadiene-4,6-diynoate;7-Hydroxy-2,5-dimethyl-4H-1-benzopyran-4-one;Avenalumic acid;Coixinden A;(S)-2,3-Dihydro-5-hydroxy-2-methyl-1,4-naphthoquinone	HMDB0000512;HMDB0000860;HMDB0002042;HMDB0060608;HMDB0061682;HMDB0129361;HMDB0032991;HMDB0039359;HMDB0040326;HMDB0040731;HMDB0040938;HMDB0041122	9	N-Acetyl-L-phenylalanine;N-Acetyl-D-phenylalanine;Cantleyine;Rhexifoline;Methylone;7-Ethoxycoumarin;1,2-Dihydroxy-7-hydroxymethylnaphthalene;1,2,3,4-Tetrahydro-4-oxo-1-naphthoic_acid;Coixinden_A	C03519;C05620;C09933;C09986;C20126;C11052;C14105;C15102;C17916
pos-M165T74	11211.5	6302.04	9197.36	9718.21	8009.7	8956.36	3790.32	3473.77	4843.77	2926.81	2387.36	3206.04	0.386329	2.3047e-05	1.18242	down	1	1	3-Hydroxycinnamic acid	Phenylpropanoids and polyketides	Cinnamic acids and derivatives	HMDB0001713	C12621	(map00360)Phenylalanine metabolism;(map01120)Microbial metabolism in diverse environments;(map01220)Degradation of aromatic compounds	23	Methyl Phenylglyoxalate;3-(3-hydroxyphenyl)prop-2-enoic acid;3-phenyloxirane-2-carboxylic acid;3-(4-hydroxyphenyl)prop-2-enoic acid;4-methoxy-1-benzofuran-6-ol;3-(2-hydroxyphenyl)prop-2-enoic acid;3-(2,3-dihydroxyphenyl)prop-2-enal;3-(2,5-dihydroxyphenyl)prop-2-enal;3-(2-hydroxyphenyl)oxirane-2-carbaldehyde;(2E)-3-(3,4-dihydroxyphenyl)prop-2-enal;3-(4-hydroxyphenyl)oxirane-2-carbaldehyde;Phenylpy…	HMDB0062605;HMDB0125104;HMDB0126545;HMDB0128076;HMDB0129375;HMDB0134028;HMDB0134029;HMDB0134030;HMDB0134031;HMDB0141767;HMDB0141768;HMDB0000205;HMDB0001713;HMDB0002035;HMDB0002641;HMDB0012225;HMDB0030677;HMDB0041592;HMDB0033551;HMDB0033736;HMDB0034230;HMDB0041426;HMDB0041427	10	Phenylpyruvate;4-Coumarate;trans-2-Hydroxycinnamate;2-Hydroxy-3-phenylpropenoate;cis-2-Hydroxycinnamate;cis-p-Coumarate;3-Oxo-3-phenylpropanoate;Caffeic_aldehyde;trans-3-Hydroxycinnamate;4-Oxocyclohexanecarboxylate	C00166;C00811;C01772;C02763;C05838;C06738;C07114;C10945;C12621;C03767
pos-M95T51	7197.24	7134.65	7391.45	3347.88	6599.12	6147.66	1763.29	1505.21	1789.23	930.094	1558.03	790.376	0.22043	1.17947e-05	1.46925	down	1	1	Phenol	Benzenoids	Phenols	HMDB0000228	C00146	(map00350)Tyrosine metabolism;(map00361)Chlorocyclohexane and chlorobenzene degradation;(map00362)Benzoate degradation;(map00627)Aminobenzoate degradation;(map01120)Microbial metabolism in diverse environments;(map01220)Degradation of aromatic compounds;(map04974)Protein digestion and absorption	2	1-Isopropyl citrate;2-Isopropyl citrate	HMDB0032438;HMDB0038083	2	(R)-(Homo)3-citrate;(-)-threo-Iso(homo)3-citrate	C16598;C16600
pos-M138T77	5447.64	5891.55	15095.7	13887.2	11034.7	20589.9	9276.09	597.751	1457.49	3288.07	554.842	1220.08	0.227867	0.00569256	1.44157	down	1	1	Tyramine	Benzenoids	Benzene and substituted derivatives	HMDB0000306	C00483	(map00350)Tyrosine metabolism;(map00680)Methane metabolism;(map00950)Isoquinoline alkaloid biosynthesis;(map01060)Biosynthesis of plant secondary metabolites;(map01063)Biosynthesis of alkaloids derived from shikimate pathway;(map01110)Biosynthesis of secondary metabolites;(map04080)Neuroactive ligand-receptor interaction;(map04974)Protein digestion and absorption	10	Tyramine;2-Hydroxyphenethylamine;Dimethylaniline-N-oxide;m-Tyramine;2-Acetyl-1-ethylpyrrole;1,2,3,4,5,6-Hexahydro-7H-cyclopenta[b]pyridin-7-one;(±)-2-(2-Furanyl)pyrrolidine;4-Hydroxy-2,6-dimethylaniline;N-(3-Methylbutyl)acetamide;N-(2-Methylpropyl)acetamide	HMDB0000306;HMDB0001065;HMDB0001466;HMDB0004989;HMDB0029759;HMDB0039657;HMDB0040059;HMDB0060681;HMDB0031651;HMDB0034203	8	Tyramine;N,N-Dimethylaniline_N-oxide;Phenylethanolamine;1-(p-Hydroxyphenyl)ethylamine;4-Hydroxy-2,6-dimethylaniline;Methyridine;para-Cresidine;meta-Cresidine	C00483;C01183;C02735;C03473;C16570;C18396;C19216;C19376
pos-M169T163	31626.2	28410.7	32305.3	28258.5	28097.2	30157	13601.1	9964.19	18350.8	3106.75	8672.77	7872.38	0.344234	0.00458527	1.24611	down	1	1	Homogentisic acid	Benzenoids	Benzene and substituted derivatives	HMDB0000130	C00544	(map00130)Ubiquinone and other terpenoid-quinone biosynthesis;(map00350)Tyrosine metabolism;(map00643)Styrene degradation;(map01100)Metabolic pathways;(map01120)Microbial metabolism in diverse environments	26	Vanillic acid;3, 5-Dihydroxyphenylacetic acid;3-hydroxy-5-methoxybenzoic acid;3-hydroxy-2-methoxybenzoic acid;Homogentisic acid;3-Hydroxymandelic acid;p-Hydroxymandelic acid;3,4-Dihydroxybenzeneacetic acid;5-Methoxysalicylic acid;3,4-Dihydroxymandelaldehyde;2',4',6'-Trihydroxyacetophenone;2,6-Dimethoxy-1,4-benzoquinone;3-Acetyl-4-hydroxy-6-methyl-2H-pyran-2-one;Thermophillin;3-Methoxysalicylic ac…	HMDB0000484;HMDB0094709;HMDB0125536;HMDB0140902;HMDB0000130;HMDB0000750;HMDB0000822;HMDB0001336;HMDB0001868;HMDB0006242;HMDB0029644;HMDB0029673;HMDB0033129;HMDB0034335;HMDB0059713;HMDB0060003;HMDB0131176;HMDB0000422;HMDB0000448;HMDB0000752;HMDB0000858;HMDB0002074;HMDB0002173;HMDB0006900;HMDB0033837;HMDB0061930	24	Homogentisate;3,4-Dihydroxyphenylacetate;Orsellinate;(S)-4-Hydroxymandelate;4-Hydroxypheoxyacetate;(R)-4-Hydroxymandelate;3,4-Dihydroxymandelaldehyde;2,6-Dihydroxyphenylacetate;Vanillate;2-Hydroxy-6-oxoocta-2,4,7-trienoate;2,6-Dimethoxybenzoquinone;4-Hydroxymandelate;4-Hydroxymethylsalicylate;1,2-Dihydrophthalic_acid;2-Aceto-2-hydroxybutanoate;Mevaldate;2-Dehydropantoate;(R)-4-Dehydropantoate;3-H…	C00544;C01161;C01839;C03198;C03235;C05343;C05577;C06207;C06672;C07087;C10331;C11527;C14109;C16215;C00659;C00772;C00966;C01053;C04237;C06006;C06104;C06762;C14463;C16272
neg-M115T213	773.584	1310.31	1191.63	590.851	1269.44	773.575	3097.9	3245.74	3163.45	3395.08	4022.22	1595.71	3.13401	0.000113111	1.25947	up	1	1	Maleic acid	Organic acids and derivatives	Carboxylic acids and derivatives	HMDB0000176	C01384	(map00350)Tyrosine metabolism;(map00650)Butanoate metabolism;(map00760)Nicotinate and nicotinamide metabolism;(map01120)Microbial metabolism in diverse environments	5	Fumaric acid;Maleic acid;cis-Aconitic acid;trans-Aconitic acid;Dehydroascorbic acid	HMDB0000134;HMDB0000176;HMDB0000072;HMDB0000958;HMDB0001264	7	Fumarate;Maleic_acid;Formylpyruvate;Phenylmethanesulfonyl_fluoride;cis-Aconitate;trans-Aconitate;Dehydroascorbate	C00122;C01384;C02150;C06747;C00417;C02341;C05422
neg-M191T50	2.27465e+06	2.02238e+06	3.14104e+06	2.1039e+06	3.42725e+06	2.22926e+06	190745	197648	328133	146614	25599.9	67856.8	0.0629403	0.000327577	2.1157	down	1	1	(-)-Quinic acid	Organic oxygen compounds	Organooxygen compounds	HMDB0003072	C00296	(map00400)Phenylalanine, tyrosine and tryptophan biosynthesis	1	Quinic acid	HMDB0003072	6	Quinate;2D-5-O-Methyl-2,3,5/4,6-pentahydroxycyclohexanone;Valiolone;2-epi-5-epi-Valiolone;5-epi-Valiolone;2-epi-Valiolone	C00296;C01295;C12113;C17691;C17694;C21282
pos-M118T146	4681.83	3299.31	4944.26	3610.27	3042.66	4194.35	942.832	287.485	1547.42	816.411	979.974	940.707	0.231982	0.000599707	1.46841	down	1	1	Indole	Organoheterocyclic compounds	Indoles and derivatives	HMDB0000738	C00463	(map00380)Tryptophan metabolism;(map00400)Phenylalanine, tyrosine and tryptophan biosynthesis;(map00402)Benzoxazinoid biosynthesis;(map01100)Metabolic pathways;(map01110)Biosynthesis of secondary metabolites;(map04974)Protein digestion and absorption	1	2,5-Dimethyl-1H-pyrrole	HMDB0032973	0	-	-
pos-M190T104	2236.17	2585.79	2230.84	2232.76	2335.25	2277.14	28470.3	36383.2	11332.5	38650.3	47884.6	38675.8	14.4911	5.56399e-05	1.94079	up	1	1	Kynurenic acid	Organoheterocyclic compounds	Quinolines and derivatives	HMDB0000715	C01717	(map00380)Tryptophan metabolism;(map01100)Metabolic pathways	10	Kynurenic acid;1-Nitronaphthalene-5,6-oxide;1-Nitronaphthalene-7,8-oxide;Pyridoxal;Isopyridoxal;3alpha,4,5,7alpha-Tetrahydro-5-hydroxy-1H-isoindole-1,3(2H)-dione;3alpha,4,7,7alpha-Tetrahydro-4-hydroxy-1H-isoindole-1,3(2H)-dione;3-Methoxyanthranilate;Glycerol 3-phosphate;Beta-Glycerophosphoric acid	HMDB0000715;HMDB0060331;HMDB0060332;HMDB0001545;HMDB0004290;HMDB0034887;HMDB0034889;HMDB0060374;HMDB0000126;HMDB0002520	20	4-Hydroxy-2-quinolinecarboxylic_acid;N-Acetylisatin;1-Nitronaphthalene-5,6-oxide;1-Nitronaphthalene-7,8-oxide;2-Oxo-1,2-dihydroquinoline-4-carboxylate;3-Hydroxyquinaldic_acid;Pyridoxal;D-4-Hydroxyphenylglycine;3-Hydroxy-4-methylanthranilate;3-Methoxyanthranilate;Isopyridoxal;L-4-Hydroxyphenylglycine;p-Aminosalicylic_acid_methyl_ester;Orthoform;C20821;N3-Metyladenine;sn-Glycerol_3-phosphate;sn-Gly…	C01717;C02172;C14800;C14802;C16715;C18621;C00250;C03493;C03986;C05831;C06051;C12323;C14170;C14171;C20821;C05026;C00093;C00623;C02979;C03189
pos-M190T53	3571.12	5480.53	2478.6	4331.84	5608.9	3573.72	18698	23745.8	10769	26563.3	32123.2	11932.8	4.94444	5.96037e-05	1.50772	up	1	1	Kynurenic acid	Organoheterocyclic compounds	Quinolines and derivatives	HMDB0000715	C01717	(map00380)Tryptophan metabolism;(map01100)Metabolic pathways	7	Pyridoxal;Isopyridoxal;3alpha,4,5,7alpha-Tetrahydro-5-hydroxy-1H-isoindole-1,3(2H)-dione;3alpha,4,7,7alpha-Tetrahydro-4-hydroxy-1H-isoindole-1,3(2H)-dione;3-Methoxyanthranilate;Glycerol 3-phosphate;Beta-Glycerophosphoric acid	HMDB0001545;HMDB0004290;HMDB0034887;HMDB0034889;HMDB0060374;HMDB0000126;HMDB0002520	14	Quisqualic_acid;Pyridoxal;D-4-Hydroxyphenylglycine;3-Hydroxy-4-methylanthranilate;3-Methoxyanthranilate;Isopyridoxal;L-4-Hydroxyphenylglycine;p-Aminosalicylic_acid_methyl_ester;Orthoform;C20821;sn-Glycerol_3-phosphate;sn-Glycerol_1-phosphate;Glycerol_2-phosphate;DL-Glycerol_1-phosphate	C08296;C00250;C03493;C03986;C05831;C06051;C12323;C14170;C14171;C20821;C00093;C00623;C02979;C03189
neg-M122T102	478.535	539.481	610.663	593.579	611.868	537.528	1693.94	1689.24	1787.27	1548.89	2272.44	2907.98	3.52935	1.10959e-05	1.02306	up	1	1	Picolinic acid	Organoheterocyclic compounds	Pyridines and derivatives	HMDB0002243	C10164	(map00380)Tryptophan metabolism;(map01100)Metabolic pathways	0	-	-	1	Buchananine	C10134
neg-M145T53	156651	334840	358730	292161	410356	222430	29357.8	42064.5	25647	34196	38164.7	39385.6	0.117631	1.94242e-06	1.76718	down	1	1	2-Oxopentanedioic acid	Organic acids and derivatives	Keto acids and derivatives	HMDB00208	C00026	(map00020)Citrate cycle (TCA cycle);(map00040)Pentose and glucuronate interconversions;(map00053)Ascorbate and aldarate metabolism;(map00220)Arginine biosynthesis;(map00250)Alanine, aspartate and glutamate metabolism;(map00300)Lysine biosynthesis;(map00340)Histidine metabolism;(map00365)Furfural degradation;(map00430)Taurine and hypotaurine metabolism;(map00471)D-Glutamine and D-glutamate metabol…	6	Oxoglutaric acid;3-Oxoglutaric acid;Di-2-propenyl disulfide, 9CI;(E,E)-Di-1-propenyl disulfide;(E)-1-Propenyl 2-propenyl disulfide;3-methylmalate(2-)	HMDB0000208;HMDB0013701;HMDB0033966;HMDB0041390;HMDB0041393;HMDB0062739	6	2-Oxoglutarate;Oxaloacetate_4-methyl_ester;5-Hydroxy-2,4-dioxopentanoate;Methyloxaloacetate;Dehydro-D-arabinono-1,4-lactone;Diallyl_disulfide	C00026;C03716;C05406;C06030;C06316;C08369
neg-M145T73	76445.4	156009	155450	85507.4	159066	75165.9	13027.7	14601.8	11704.5	14705.3	14217.7	18945.9	0.12323	7.74144e-06	1.79803	down	1	1	2-Oxopentanedioic acid	Organic acids and derivatives	Keto acids and derivatives	HMDB00208	C00026	(map00020)Citrate cycle (TCA cycle);(map00040)Pentose and glucuronate interconversions;(map00053)Ascorbate and aldarate metabolism;(map00220)Arginine biosynthesis;(map00250)Alanine, aspartate and glutamate metabolism;(map00300)Lysine biosynthesis;(map00340)Histidine metabolism;(map00365)Furfural degradation;(map00430)Taurine and hypotaurine metabolism;(map00471)D-Glutamine and D-glutamate metabol…	6	Oxoglutaric acid;3-Oxoglutaric acid;Di-2-propenyl disulfide, 9CI;(E,E)-Di-1-propenyl disulfide;(E)-1-Propenyl 2-propenyl disulfide;3-methylmalate(2-)	HMDB0000208;HMDB0013701;HMDB0033966;HMDB0041390;HMDB0041393;HMDB0062739	6	2-Oxoglutarate;Oxaloacetate_4-methyl_ester;5-Hydroxy-2,4-dioxopentanoate;Methyloxaloacetate;Dehydro-D-arabinono-1,4-lactone;Diallyl_disulfide	C00026;C03716;C05406;C06030;C06316;C08369
neg-M169T55	3313.95	3340.77	2966.48	2215.09	3405.54	3647.34	6335.77	6549.96	9860.62	9866	6286.49	5601.21	2.35585	7.67213e-05	1.11988	up	1	1	(S)-3-Sulfonatolactate	Organic acids and derivatives	Hydroxy acids and derivatives	HMDB0060176	C11499	(map00270)Cysteine and methionine metabolism	1	(S)-3-Sulfonatolactate	HMDB0060176	6	Glycerone_sulfate;(S)-2-O-Sulfolactate;(S)-3-Sulfolactate;(2R)-3-Sulfolactate;3-Sulfolactate;(R)-2-O-Sulfolactate	C02543;C02914;C11499;C11537;C16069;C17205
pos-M128T49	35530.3	25084.7	25112.2	23064.6	16468.1	24022.2	8369.43	6733.17	9089.42	4261.08	2951.44	4340.32	0.239445	0.000106189	1.44004	down	1	1	(S)-2,3,4,5-tetrahydropyridine-2-carboxylate	Organic acids and derivatives	Carboxylic acids and derivatives	HMDB0059657	C00450	(map00310)Lysine degradation;(map00960)Tropane, piperidine and pyridine alkaloid biosynthesis;(map01060)Biosynthesis of plant secondary metabolites;(map01064)Biosynthesis of alkaloids derived from ornithine, lysine and nicotinic acid;(map01100)Metabolic pathways;(map01110)Biosynthesis of secondary metabolites	1	Diethanolamine	HMDB0004437	2	Diethanolamine;2-Amino-2-methyl-1,3-propandiol	C06772;C11260
neg-M175T164	142222	88261.3	66707.9	98222.9	103188	85425.2	13289	33244.4	13277.4	15899.3	12414.9	20847.8	0.186589	8.64533e-06	1.53694	down	1	1	2-Isopropylmalic acid	Lipids and lipid-like molecules	NA	HMDB0000402	C02504	(map00290)Valine, leucine and isoleucine biosynthesis;(map00620)Pyruvate metabolism;(map01100)Metabolic pathways;(map01110)Biosynthesis of secondary metabolites;(map01210)2-Oxocarboxylic acid metabolism;(map01230)Biosynthesis of amino acids	5	2-Isopropylmalic acid;2,3-Dimethyl-3-hydroxyglutaric acid;3-Isopropylmalate;3-Hydroxy-2-methylglutarate;(±)-Glycerol 1,2-diacetate	HMDB0000402;HMDB0002025;HMDB0012156;HMDB0029169;HMDB0031712	6	3-Propylmalate;alpha-Isopropylmalate;(R)-2-(n-Propyl)-malate;(2R,3S)-3-Isopropylmalate;2-Propylmalate;Validone	C02123;C02504;C03328;C04411;C05994;C21371
pos-M133T202	74344.8	61457	72534.5	52729.3	54030	66237.1	4488.02	5298.06	7935.77	1469.5	4874.35	2551.7	0.069801	5.25806e-05	2.05766	down	1	1	trans-Cinnamaldehyde	Phenylpropanoids and polyketides	Cinnamaldehydes	HMDB0003441	C00903	(map00940)Phenylpropanoid biosynthesis;(map01060)Biosynthesis of plant secondary metabolites;(map01100)Metabolic pathways;(map01110)Biosynthesis of secondary metabolites;(map04750)Inflammatory mediator regulation of TRP channels	2	1'-Acetoxyeugenol acetate;1'-Acetoxyeugenol acetate	HMDB0036544;HMDB0036544	6	1'-Acetoxyeugenol_acetate;2-(6'-Methylthio)hexylmalic_acid;3-(6'-Methylthio)hexylmalic_acid;1'-Acetoxyeugenol_acetate;2-(6'-Methylthio)hexylmalic_acid;3-(6'-Methylthio)hexylmalic_acid	C10427;C17226;C17227;C10427;C17226;C17227
pos-M195T448	1.41532e+06	1.03545e+06	2.20014e+06	1.26278e+06	612918	1.73674e+06	79184.6	36121	116599	29647.7	15030.3	26663	0.0366976	9.59617e-06	2.27845	down	1	1	trans-Ferulic acid	Phenylpropanoids and polyketides	Cinnamic acids and derivatives	HMDB0000954	C01494	(map00940)Phenylpropanoid biosynthesis;(map01061)Biosynthesis of phenylpropanoids;(map01100)Metabolic pathways;(map01110)Biosynthesis of secondary metabolites	33	Temozolomide;3-(4-hydroxy-3-methoxyphenyl)prop-2-enoic acid;(2E)-3-(3-hydroxy-5-methoxyphenyl)prop-2-enoic acid;3-(3-hydroxy-5-methoxyphenyl)prop-2-enoic acid;3-(4-methoxyphenyl)-2-oxopropanoic acid;3-(3-hydroxy-4-methoxyphenyl)prop-2-enoic acid;(2Z)-2-hydroxy-3-(4-methoxyphenyl)prop-2-enoic acid;(2E)-3-(2-hydroxy-4-methoxyphenyl)prop-2-enoic acid;3-(4-methoxyphenyl)oxirane-2-carboxylic acid;3-(2…	HMDB0014991;HMDB0125096;HMDB0125524;HMDB0125588;HMDB0127500;HMDB0131137;HMDB0131171;HMDB0131172;HMDB0131173;HMDB0134088;HMDB0135741;HMDB0137510;HMDB0140957;HMDB0141263;HMDB0141265;HMDB0142175;HMDB0000954;HMDB0000955;HMDB0002120;HMDB0029663;HMDB0030765;HMDB0032614;HMDB0032652;HMDB0037644;HMDB0039606;HMDB0059721;HMDB0061686;HMDB0000341;HMDB0004982;HMDB0013312;HMDB0032352;HMDB0034851;HMDB0038601	9	Scytalone;Ferulate;6-Hydroxymellein;2,4,8-Trihydroxy-1-tetralone;Isoferulic_acid;Methyl_caffeate;Dimethyl_phthalate;5-Hydroxyconiferaldehyde;Kakuol	C00779;C01494;C02379;C09974;C10470;C10477;C11233;C12204;C16982
pos-M355T177	2331.74	3479.72	7354.03	2062.18	3759.6	6777.04	12282.4	9382.8	6276.43	12521.8	11579.7	7276.35	2.30239	0.00612251	1.01522	up	1	1	Scopolin	Unknown	-	NA	C01527	(map00940)Phenylpropanoid biosynthesis;(map01061)Biosynthesis of phenylpropanoids;(map01110)Biosynthesis of secondary metabolites	23	3,4,5-trihydroxy-6-{[3-(3-methoxyphenyl)prop-2-enoyl]oxy}oxane-2-carboxylic acid;3,4,5-trihydroxy-6-{[(2E)-3-(3-methoxyphenyl)prop-2-enoyl]oxy}oxane-2-carboxylic acid;6-[(2Z)-2-carboxy-2-(phenylmethylidene)ethoxy]-3,4,5-trihydroxyoxane-2-carboxylic acid;3,4,5-trihydroxy-6-{[(2E)-2-(hydroxymethyl)-3-phenylprop-2-enoyl]oxy}oxane-2-carboxylic acid;6-{3-[(1E)-2-carboxy-2-methyleth-1-en-1-yl]phenoxy}-…	HMDB0127978;HMDB0133309;HMDB0133659;HMDB0133660;HMDB0133662;HMDB0133663;HMDB0133665;HMDB0133666;HMDB0133668;HMDB0133672;HMDB0135667;HMDB0135670;HMDB0135679;HMDB0135680;HMDB0002336;HMDB0003164;HMDB0029278;HMDB0030652;HMDB0030653;HMDB0032849;HMDB0040632;HMDB0040690;HMDB0031721	6	Chlorogenate;Scopolin;Biflorin;Neochlorogenic_acid;N(beta)-Epoxysuccinamoyl-DAP-Val;5-Hydroxymethyldeoxycytidylate	C00852;C01527;C08996;C17147;C20965;C03997
neg-M177T157	1971.15	3724.66	2923.03	3477.49	5165.95	2302.73	18426.7	11815	26019.7	23978.3	24161.8	18539.4	6.28372	1.98306e-06	1.6932	up	1	1	Coniferyl aldehyde	Unknown	-	NA	C02666	(map00940)Phenylpropanoid biosynthesis;(map01061)Biosynthesis of phenylpropanoids;(map01100)Metabolic pathways;(map01110)Biosynthesis of secondary metabolites	27	1,2-Dihydroxy-3,4-epoxy-1,2,3,4-tetrahydronaphthalene;Ethyl Phenylglyoxylate;3-(3-methoxyphenyl)prop-2-enoic acid;(2E)-3-(3-methoxyphenyl)prop-2-enoic acid;methyl (2E)-3-(4-hydroxyphenyl)prop-2-enoate;4-(3,4-dihydroxyphenyl)but-3-en-2-one;(2Z)-2-(hydroxymethyl)-3-phenylprop-2-enoic acid;(2E)-3-(3-hydroxyphenyl)-2-methylprop-2-enoic acid;(2E)-3-(4-hydroxyphenyl)-2-methylprop-2-enoic acid;2-methyl-…	HMDB0062273;HMDB0062729;HMDB0125103;HMDB0125518;HMDB0131168;HMDB0133457;HMDB0133611;HMDB0133612;HMDB0133613;HMDB0133614;HMDB0133615;HMDB0134055;HMDB0135647;HMDB0135649;HMDB0135650;HMDB0135651;HMDB0141076;HMDB0141077;HMDB0141078;HMDB0002040;HMDB0030903;HMDB0031055;HMDB0033248;HMDB0038712;HMDB0038965;HMDB0039471;HMDB0141782	6	Vermelone;Coniferyl_aldehyde;3-Acetyl-6-methoxybenzaldehyde;1,2-Dihydroxy-3,4-epoxy-1,2,3,4-tetrahydronaphthalene;2-Oxo-4-phenylbutyric_acid;(3S)-2-Oxo-3-phenylbutanoate	C01624;C02666;C10667;C14784;C20327;C20646
pos-M179T256	6978.94	3498.58	1984.81	3672.57	5305.11	2872.19	13544.7	11106.1	16186.1	7412.95	11000.5	9325.81	2.82065	0.000819154	1.21356	up	1	1	Coniferyl aldehyde	Unknown	-	METPA0314	C02666	(map00940)Phenylpropanoid biosynthesis;(map01061)Biosynthesis of phenylpropanoids;(map01100)Metabolic pathways;(map01110)Biosynthesis of secondary metabolites	32	1,2-Dihydroxy-3,4-epoxy-1,2,3,4-tetrahydronaphthalene;Ethyl Phenylglyoxylate;3-(3-methoxyphenyl)prop-2-enoic acid;(2E)-3-(3-methoxyphenyl)prop-2-enoic acid;methyl (2E)-3-(4-hydroxyphenyl)prop-2-enoate;4-(3,4-dihydroxyphenyl)but-3-en-2-one;(2Z)-2-(hydroxymethyl)-3-phenylprop-2-enoic acid;(2E)-3-(3-hydroxyphenyl)-2-methylprop-2-enoic acid;(2E)-3-(4-hydroxyphenyl)-2-methylprop-2-enoic acid;2-methyl-…	HMDB0062273;HMDB0062729;HMDB0125103;HMDB0125518;HMDB0131168;HMDB0133457;HMDB0133611;HMDB0133612;HMDB0133613;HMDB0133614;HMDB0133615;HMDB0134055;HMDB0135647;HMDB0135649;HMDB0135650;HMDB0135651;HMDB0141076;HMDB0141077;HMDB0141078;HMDB0002040;HMDB0030903;HMDB0031055;HMDB0033248;HMDB0038712;HMDB0038965;HMDB0039471;HMDB0141782;HMDB0031101;HMDB0032232;HMDB0029598;HMDB0033764;HMDB0038446	6	Vermelone;Coniferyl_aldehyde;3-Acetyl-6-methoxybenzaldehyde;1,2-Dihydroxy-3,4-epoxy-1,2,3,4-tetrahydronaphthalene;2-Oxo-4-phenylbutyric_acid;(3S)-2-Oxo-3-phenylbutanoate	C01624;C02666;C10667;C14784;C20327;C20646
pos-M209T252	4954.37	15994.4	10772.4	14762.7	22129.9	10441.3	347022	426184	286011	486501	396817	356141	29.0769	3.07323e-06	2.27258	up	1	1	trans-3,5-Dimethoxy-4-hydroxycinnamaldehyde	Unknown	-	NA	C05610	(map00940)Phenylpropanoid biosynthesis;(map01061)Biosynthesis of phenylpropanoids;(map01100)Metabolic pathways;(map01110)Biosynthesis of secondary metabolites	20	3-(3,5-dimethoxyphenyl)prop-2-enoic acid;methyl (2E)-3-(2-hydroxy-4-methoxyphenyl)prop-2-enoate;(3Z)-3-hydroxy-4-(4-hydroxy-3-methoxyphenyl)but-3-en-2-one;4-(3,4-dihydroxy-5-methoxyphenyl)but-3-en-2-one;4-(2,4-dihydroxy-5-methoxyphenyl)but-3-en-2-one;4-(2,4-dihydroxy-3-methoxyphenyl)but-3-en-2-one;1-[3-(4-hydroxy-3-methoxyphenyl)oxiran-2-yl]ethan-1-one;1-hydroxy-4-(4-hydroxy-3-methoxyphenyl)but-3…	HMDB0127491;HMDB0131169;HMDB0133456;HMDB0133458;HMDB0133459;HMDB0133460;HMDB0133461;HMDB0133462;HMDB0133474;HMDB0138526;HMDB0142179;HMDB0012127;HMDB0029185;HMDB0034315;HMDB0036055;HMDB0037308;HMDB0038510;HMDB0040892;HMDB0041461;HMDB0041692	3	6-Methoxymellein;Sinapoyl_aldehyde;Benzylsuccinate	C02381;C05610;C09816
pos-M121T78	16585.4	12810.3	39768.3	28320	19723.3	44484.5	21545.4	1815.12	2920.01	5116.76	1343.41	1964.94	0.214641	0.00340556	1.45423	down	1	1	4-Hydroxystyrene	Benzenoids	Benzene and substituted derivatives	HMDB0004072	C05627	(map00940)Phenylpropanoid biosynthesis	10	4-Hydroxystyrene;Phenylacetaldehyde;2,3-Dihydrobenzofuran;2-Methylbenzaldehyde;3-Methylbenzaldehyde;4-Methylbenzaldehyde;Acetophenone;Lentialexin;Styrene Oxide;3-ethenylphenol	HMDB0004072;HMDB0006236;HMDB0013815;HMDB0029636;HMDB0029637;HMDB0029638;HMDB0033910;HMDB0038997;HMDB0062765;HMDB0124943	8	Phenylacetaldehyde;Styrene_oxide;4-Hydroxystyrene;p-Tolualdehyde;Acetophenone;3-Methylbenzaldehyde;2-Methylbenzaldehyde;(S)-2-Phenyloxirane	C00601;C02083;C05627;C06758;C07113;C07209;C07214;C20782
neg-M325T144	86791.9	46542.5	153448	66450.9	39522.2	78039.4	21580	18423.5	39861.8	22813.8	15521.9	19499.1	0.292484	0.00086392	1.27045	down	1	1	cis-beta-D-Glucosyl-2-hydroxycinnamate	Organic oxygen compounds	Organooxygen compounds	HMDB0060077	C05839	(map00940)Phenylpropanoid biosynthesis;(map01110)Biosynthesis of secondary metabolites	22	3,4,5-trihydroxy-6-[(3-phenylpropanoyl)oxy]oxane-2-carboxylic acid;6-(4-ethenyl-2-methoxyphenoxy)-3,4,5-trihydroxyoxane-2-carboxylic acid;6-(3-ethenyl-5-methoxyphenoxy)-3,4,5-trihydroxyoxane-2-carboxylic acid;3,4,5-trihydroxy-6-[2-(3-oxopropyl)phenoxy]oxane-2-carboxylic acid;3,4,5-trihydroxy-6-[2-(3-hydroxyprop-1-en-1-yl)phenoxy]oxane-2-carboxylic acid;3,4,5-trihydroxy-6-[2-hydroxy-4-(prop-2-en-1…	HMDB0125172;HMDB0127979;HMDB0128020;HMDB0134046;HMDB0134047;HMDB0135256;HMDB0135294;HMDB0135296;HMDB0135298;HMDB0135300;HMDB0135302;HMDB0135305;HMDB0135308;HMDB0135655;HMDB0141878;HMDB0033581;HMDB0036735;HMDB0036936;HMDB0039167;HMDB0039169;HMDB0039509;HMDB0060077	6	4-O-beta-D-Glucosyl-4-hydroxycinnamate;trans-beta-D-Glucosyl-2-hydroxycinnamate;cis-beta-D-Glucosyl-2-hydroxycinnamate;4'-O-beta-D-Glucosyl-cis-p-coumarate;Bilobalide;p-Coumaroyl-D-glucose	C04415;C05158;C05839;C06739;C07605;C16827
pos-M344T160	74969.3	79601	55362.2	85591.2	89172.3	70094.3	31212.5	34856.1	50478.6	24360	31667.8	29063.3	0.443365	7.90425e-05	1.07409	down	1	1	cis-beta-D-Glucosyl-2-hydroxycinnamate	Organic oxygen compounds	Organooxygen compounds	HMDB0060077	C05839	(map00940)Phenylpropanoid biosynthesis;(map01110)Biosynthesis of secondary metabolites	24	N-(1-Deoxy-1-fructosyl)tyrosine;Famciclovir;3,4,5-trihydroxy-6-[(3-phenylpropanoyl)oxy]oxane-2-carboxylic acid;6-(4-ethenyl-2-methoxyphenoxy)-3,4,5-trihydroxyoxane-2-carboxylic acid;6-(3-ethenyl-5-methoxyphenoxy)-3,4,5-trihydroxyoxane-2-carboxylic acid;3,4,5-trihydroxy-6-[2-(3-oxopropyl)phenoxy]oxane-2-carboxylic acid;3,4,5-trihydroxy-6-[2-(3-hydroxyprop-1-en-1-yl)phenoxy]oxane-2-carboxylic acid;…	HMDB0037845;HMDB0014570;HMDB0125172;HMDB0127979;HMDB0128020;HMDB0134046;HMDB0134047;HMDB0135256;HMDB0135294;HMDB0135296;HMDB0135298;HMDB0135300;HMDB0135302;HMDB0135305;HMDB0135308;HMDB0135655;HMDB0141878;HMDB0033581;HMDB0036735;HMDB0036936;HMDB0039167;HMDB0039169;HMDB0039509;HMDB0060077	7	Salbostatin;4-O-beta-D-Glucosyl-4-hydroxycinnamate;trans-beta-D-Glucosyl-2-hydroxycinnamate;cis-beta-D-Glucosyl-2-hydroxycinnamate;4'-O-beta-D-Glucosyl-cis-p-coumarate;Bilobalide;p-Coumaroyl-D-glucose	C17698;C04415;C05158;C05839;C06739;C07605;C16827
pos-M147T241	32075.8	35029.5	28770.7	28221.9	41792	35344.9	10262.1	13316.8	18717.4	11035.5	12998.4	9385.26	0.376254	2.50796e-05	1.23595	down	1	1	Coumarin	Phenylpropanoids and polyketides	Coumarins and derivatives	HMDB0001218	C05851	(map00940)Phenylpropanoid biosynthesis;(map01110)Biosynthesis of secondary metabolites	20	Coumarin;Phenylpropiolic acid;Chromone;2-Benzofurancarboxaldehyde;Guaiacol;3-methoxyphenol;4-Methylcatechol;4-Hydroxybenzyl alcohol;Mequinol;1-(2-Furanyl)-2-propanone;2-Acetyl-3-methylfuran;2-Acetyl-5-methylfuran;4,6-Heptadiyne-1,3-diol;1-(2-Furanyl)-1-propanone;2-Hydroxybenzyl alcohol;3-Hydroxybenzyl alcohol;3(S)-hydroxy-13-cis-docosenoyl-CoA;3(S)-hydroxy-13-cis-eicosenoyl-CoA;5,6-epoxy-13-cis-r…	HMDB0001218;HMDB0002359;HMDB0032938;HMDB0033183;HMDB0001398;HMDB0135619;HMDB0000873;HMDB0011724;HMDB0029696;HMDB0032917;HMDB0034877;HMDB0035226;HMDB0038963;HMDB0040280;HMDB0059709;HMDB0059712;HMDB0062200;HMDB0062201;HMDB0062411;HMDB0062412	8	Orcinol;o-Methoxyphenol;Salicyl_alcohol;2,3-Dihydroxytoluene;3-Hydroxybenzyl_alcohol;4-Methylcatechol;Guaiacol;p-Hydroxybenzyl_alcohol	C00727;C01502;C02323;C02923;C03351;C06730;C15572;C17467
pos-M147T448	103091	66955.8	177056	116198	52446.2	133960	10334.6	8318.98	11344.5	7706.62	5065.3	4970.81	0.0734804	1.02319e-06	1.95042	down	1	1	Coumarin	Phenylpropanoids and polyketides	Coumarins and derivatives	HMDB0001218	C05851	(map00940)Phenylpropanoid biosynthesis;(map01110)Biosynthesis of secondary metabolites	16	Guaiacol;3-methoxyphenol;4-Methylcatechol;4-Hydroxybenzyl alcohol;Mequinol;1-(2-Furanyl)-2-propanone;2-Acetyl-3-methylfuran;2-Acetyl-5-methylfuran;4,6-Heptadiyne-1,3-diol;1-(2-Furanyl)-1-propanone;2-Hydroxybenzyl alcohol;3-Hydroxybenzyl alcohol;3(S)-hydroxy-13-cis-docosenoyl-CoA;3(S)-hydroxy-13-cis-eicosenoyl-CoA;5,6-epoxy-13-cis-retinoate;5,8-epoxy-13-cis-retinoate	HMDB0001398;HMDB0135619;HMDB0000873;HMDB0011724;HMDB0029696;HMDB0032917;HMDB0034877;HMDB0035226;HMDB0038963;HMDB0040280;HMDB0059709;HMDB0059712;HMDB0062200;HMDB0062201;HMDB0062411;HMDB0062412	8	Orcinol;o-Methoxyphenol;Salicyl_alcohol;2,3-Dihydroxytoluene;3-Hydroxybenzyl_alcohol;4-Methylcatechol;Guaiacol;p-Hydroxybenzyl_alcohol	C00727;C01502;C02323;C02923;C03351;C06730;C15572;C17467
pos-M165T222	177564	176647	231387	152625	168446	236243	25080.4	8210.3	23886.9	12245.1	3161.7	7902.18	0.0704224	0.00019035	2.094	down	1	1	Eugenol	Benzenoids	Phenols	HMDB0005809	C10453	(map00940)Phenylpropanoid biosynthesis	50	4-Isopropylbenzoic acid;Phenyl butyrate;1-ethenyl-3,5-dimethoxybenzene;4-(3-hydroxyphenyl)butan-2-one;2-hydroxy-2-methyl-3-phenylpropanal;2-benzyl-3-hydroxypropanal;3-hydroxy-2-methyl-3-phenylpropanal;3-(3-hydroxyphenyl)-2-methylpropanal;3-(4-hydroxyphenyl)-2-methylpropanal;2-(phenylmethylidene)propane-1,3-diol;3-[(1E)-3-hydroxy-2-methylprop-1-en-1-yl]phenol;4-[(1E)-3-hydroxy-2-methylprop-1-en-1-…	HMDB0035268;HMDB0041612;HMDB0127494;HMDB0133507;HMDB0133600;HMDB0133601;HMDB0133603;HMDB0133604;HMDB0133605;HMDB0133606;HMDB0133607;HMDB0133608;HMDB0133609;HMDB0133610;HMDB0133617;HMDB0133725;HMDB0133727;HMDB0133729;HMDB0133753;HMDB0133754;HMDB0135737;HMDB0135738;HMDB0000543;HMDB0001955;HMDB0005802;HMDB0005809;HMDB0030060;HMDB0030063;HMDB0031761;HMDB0032038;HMDB0032336;HMDB0032586;HMDB0032618;HMD…	9	p-Cumate;Evodone;beta-Thujaplicin;gamma-Thujaplicin;Eugenol;Isoeugenol;Phenethyl_acetate;Dihydrosafrole;(2E,4E,6E)-2,6-Dimethylocta-2,4,6-trienedial	C06578;C09858;C09904;C09905;C10453;C10469;C12303;C19229;C19729
neg-M133T236	2796.66	2937.91	4902.32	2649.12	2524.86	4177.76	1033.08	797.671	1053.13	473.449	559.334	485.205	0.220219	1.49822e-05	1.50199	down	1	1	Chavicol	Benzenoids	Phenols	HMDB0034107	C16930	(map00940)Phenylpropanoid biosynthesis	0	-	-	0	-	-
neg-M301T243	240886	314106	183372	238595	275991	204927	59195.4	108043	141684	65731.9	18887.9	64301.8	0.314049	0.00469732	1.33174	down	1	1	Quercetin	Phenylpropanoids and polyketides	Flavonoids	HMDB0005794	C00389	(map00941)Flavonoid biosynthesis;(map00944)Flavone and flavonol biosynthesis;(map01100)Metabolic pathways;(map01110)Biosynthesis of secondary metabolites;(map04152)AMPK signaling pathway	17	6,7-dihydroxy-3-(2,4,5-trihydroxyphenyl)-4H-chromen-4-one;2-(3,5-dihydroxyphenyl)-3,5,7-trihydroxy-4H-chromen-4-one;3,5,6,7-tetrahydroxy-2-(3-hydroxyphenyl)-4H-chromen-4-one;5,7-dihydroxy-2-(2,3,4-trihydroxyphenyl)-4H-chromen-4-one;5,7-dihydroxy-2-(2,4,5-trihydroxyphenyl)-4H-chromen-4-one;2-(3,5-dihydroxyphenyl)-5,6,7-trihydroxy-4H-chromen-4-one;5,7-dihydroxy-3-(2,3,4-trihydroxyphenyl)-4H-chromen…	HMDB0125010;HMDB0125206;HMDB0125217;HMDB0126016;HMDB0126017;HMDB0128214;HMDB0129351;HMDB0129357;HMDB0130175;HMDB0005794;HMDB0029620;HMDB0030796;HMDB0033264;HMDB0036632;HMDB0041687;HMDB0041689;HMDB0125361	13	Quercetin;8-Hydroxykaempferol;2'-Hydroxypseudobaptigenin;Bracteatin;6-Hydroxykaempferol;6-Hydroxyluteolin;Hypolaetin;Isoetin;Morin;Robinetin;Tricetin;2-(4-Hydroxyphenyl)-5,6,7,8-tetrahydroxy-4H-1-benzopyran-4-one;5-Amino-4-chloro-2-(5-hydroxymuconoyl)-3(2H)-pyridazinone	C00389;C02806;C03662;C08577;C10068;C10072;C10078;C10079;C10105;C10177;C10192;C15031;C05155
neg-M603T243	27547.7	47529.5	14825.1	30769.2	34668.1	22057.1	1969.7	6053.25	9286.31	1897.16	903.898	1977.68	0.124512	0.000507474	1.83614	down	1	1	Quercetin	Phenylpropanoids and polyketides	Flavonoids	HMDB0005794	C00389	(map00941)Flavonoid biosynthesis;(map00944)Flavone and flavonol biosynthesis;(map01100)Metabolic pathways;(map01110)Biosynthesis of secondary metabolites;(map04152)AMPK signaling pathway	0	-	-	0	-	-
pos-M303T242	277891	399523	172088	224553	290570	200948	49342.6	92884.9	131697	54179.9	18831.5	50633	0.253944	0.00151921	1.44813	down	1	1	Quercetin	Phenylpropanoids and polyketides	Flavonoids	HMDB0005794	C00389	(map00941)Flavonoid biosynthesis;(map00944)Flavone and flavonol biosynthesis;(map01100)Metabolic pathways;(map01110)Biosynthesis of secondary metabolites;(map04152)AMPK signaling pathway	21	6,7-dihydroxy-3-(2,4,5-trihydroxyphenyl)-4H-chromen-4-one;2-(3,5-dihydroxyphenyl)-3,5,7-trihydroxy-4H-chromen-4-one;3,5,6,7-tetrahydroxy-2-(3-hydroxyphenyl)-4H-chromen-4-one;5,7-dihydroxy-2-(2,3,4-trihydroxyphenyl)-4H-chromen-4-one;5,7-dihydroxy-2-(2,4,5-trihydroxyphenyl)-4H-chromen-4-one;2-(3,5-dihydroxyphenyl)-5,6,7-trihydroxy-4H-chromen-4-one;5,7-dihydroxy-3-(2,3,4-trihydroxyphenyl)-4H-chromen…	HMDB0125010;HMDB0125206;HMDB0125217;HMDB0126016;HMDB0126017;HMDB0128214;HMDB0129351;HMDB0129357;HMDB0130175;HMDB0005794;HMDB0029620;HMDB0030796;HMDB0033264;HMDB0036632;HMDB0041687;HMDB0041689;HMDB0125361;HMDB0014802;HMDB0126095;HMDB0130127;HMDB0034681	15	Quercetin;8-Hydroxykaempferol;2'-Hydroxypseudobaptigenin;Bracteatin;6-Hydroxykaempferol;6-Hydroxyluteolin;Hypolaetin;Isoetin;Morin;Robinetin;Tricetin;2-(4-Hydroxyphenyl)-5,6,7,8-tetrahydroxy-4H-1-benzopyran-4-one;Sulfamonomethoxine;Sulfamethopyrazine;5-Amino-4-chloro-2-(5-hydroxymuconoyl)-3(2H)-pyridazinone	C00389;C02806;C03662;C08577;C10068;C10072;C10078;C10079;C10105;C10177;C10192;C15031;C12540;C12616;C05155
neg-M271T263	43337.7	45171	58977.9	43805	34957.9	50123.3	11589.6	3362.28	6760.49	2719.05	1725.81	6728.41	0.11899	0.000323539	1.70901	down	1	1	Naringenin	Phenylpropanoids and polyketides	Flavonoids	HMDB0002670	C00509	(map00941)Flavonoid biosynthesis;(map00943)Isoflavonoid biosynthesis;(map01061)Biosynthesis of phenylpropanoids;(map01100)Metabolic pathways;(map01110)Biosynthesis of secondary metabolites	34	3,5,7-trihydroxy-2-phenyl-3,4-dihydro-2H-1-benzopyran-4-one;3-phenyl-1-(2,4,6-trihydroxyphenyl)propane-1,2-dione;5,7-dihydroxy-2-(3-hydroxyphenyl)-3,4-dihydro-2H-1-benzopyran-4-one;3-(3-hydroxyphenyl)-1-(2,4,6-trihydroxyphenyl)prop-2-en-1-one;5,7-dihydroxy-2-(4-hydroxyphenyl)-3,4-dihydro-2H-1-benzopyran-4-one;3-(4-hydroxyphenyl)-1-(2,4,6-trihydroxyphenyl)prop-2-en-1-one;5,7-dihydroxy-3-(3-hydroxy…	HMDB0125364;HMDB0125365;HMDB0126021;HMDB0126022;HMDB0128074;HMDB0128075;HMDB0129341;HMDB0129965;HMDB0130173;HMDB0130182;HMDB0133545;HMDB0133993;HMDB0133999;HMDB0134891;HMDB0134892;HMDB0137525;HMDB0137528;HMDB0137531;HMDB0138088;HMDB0138618;HMDB0002670;HMDB0005897;HMDB0029631;HMDB0030873;HMDB0031824;HMDB0033308;HMDB0033928;HMDB0034002;HMDB0034105;HMDB0037254;HMDB0038549;HMDB0041656;HMDB0041698;HMD…	15	Naringenin;3,6,9-Trihydroxypterocarpan;Licodione;2'-Hydroxydihydrodaidzein;Naringenin_chalcone;Butein;Rubrofusarin;Butin;Garbanzol;Pinobanksin;p-Coumaroyltriacetic_acid_lactone;Dihydrogenistein;2,7,4'-Trihydroxyisoflavanone;6,7,4'-Trihydroxyflavanone;Toralactone	C00509;C01263;C01592;C03567;C06561;C08578;C09047;C09614;C09751;C09826;C12087;C14458;C15567;C16232;C17673
pos-M289T167	276949	284180	332465	234692	311093	348183	28864	65593.2	58294.5	18559	20345.3	53443.5	0.137114	0.000153909	1.78257	down	1	1	Fustin	Unknown	-	NA	C01378	(map00941)Flavonoid biosynthesis	37	3,5,7-trihydroxy-2-(3-hydroxyphenyl)-3,4-dihydro-2H-1-benzopyran-4-one;3-(4-hydroxyphenyl)-1-(2,4,6-trihydroxyphenyl)propane-1,2-dione;3,5,6,7-tetrahydroxy-2-phenyl-3,4-dihydro-2H-1-benzopyran-4-one;3-phenyl-1-(2,3,4,6-tetrahydroxyphenyl)propane-1,2-dione;3-(3-hydroxyphenyl)-1-(2,4,6-trihydroxyphenyl)propane-1,2-dione;2-(3,4-dihydroxyphenyl)-5,7-dihydroxy-3,4-dihydro-2H-1-benzopyran-4-one;(2E)-3-…	HMDB0125212;HMDB0125363;HMDB0125369;HMDB0125370;HMDB0125374;HMDB0126018;HMDB0126020;HMDB0126026;HMDB0126027;HMDB0126036;HMDB0126037;HMDB0129347;HMDB0129962;HMDB0130169;HMDB0130172;HMDB0130181;HMDB0130325;HMDB0132879;HMDB0133540;HMDB0133546;HMDB0133547;HMDB0133548;HMDB0133989;HMDB0134011;HMDB0134015;HMDB0134019;HMDB0134023;HMDB0141183;HMDB0005810;HMDB0030847;HMDB0031911;HMDB0032707;HMDB0037314;HMD…	15	Dihydrokaempferol;Fustin;Eriodictyol;Okanin;Micromelin;3,5-Dimethoxy-1,6-dihydroxyxanthone;Gentiacaulein;2-O-Methylswertianin;Swerchirin;(+-)-Dalbergioidin;2-Hydroxy-2,3-dihydrogenistein;Eriodictyol_chalcone;2,6,7,4'-Tetrahydroxyisoflavanone;Carthamidin;Ungeremine	C00974;C01378;C05631;C08724;C09277;C10060;C10064;C10083;C10091;C10415;C12631;C15525;C16233;C16940;C12189
pos-M289T196	1.06842e+06	830013	2.34753e+06	1.15305e+06	818878	1.82369e+06	207164	66398.7	193177	57910.4	26868	40230.4	0.0735862	0.000109503	2.02809	down	1	1	Fustin	Unknown	-	NA	C01378	(map00941)Flavonoid biosynthesis	36	3,5,7-trihydroxy-2-(3-hydroxyphenyl)-3,4-dihydro-2H-1-benzopyran-4-one;3-(4-hydroxyphenyl)-1-(2,4,6-trihydroxyphenyl)propane-1,2-dione;3,5,6,7-tetrahydroxy-2-phenyl-3,4-dihydro-2H-1-benzopyran-4-one;3-phenyl-1-(2,3,4,6-tetrahydroxyphenyl)propane-1,2-dione;3-(3-hydroxyphenyl)-1-(2,4,6-trihydroxyphenyl)propane-1,2-dione;2-(3,4-dihydroxyphenyl)-5,7-dihydroxy-3,4-dihydro-2H-1-benzopyran-4-one;(2E)-3-…	HMDB0125212;HMDB0125363;HMDB0125369;HMDB0125370;HMDB0125374;HMDB0126018;HMDB0126020;HMDB0126026;HMDB0126027;HMDB0126036;HMDB0126037;HMDB0129347;HMDB0129962;HMDB0130169;HMDB0130172;HMDB0130181;HMDB0130325;HMDB0132879;HMDB0133540;HMDB0133546;HMDB0133547;HMDB0133548;HMDB0133989;HMDB0134011;HMDB0134015;HMDB0134019;HMDB0134023;HMDB0141183;HMDB0005810;HMDB0030847;HMDB0031911;HMDB0032707;HMDB0037314;HMD…	15	Dihydrokaempferol;Fustin;Eriodictyol;Okanin;Micromelin;3,5-Dimethoxy-1,6-dihydroxyxanthone;Gentiacaulein;2-O-Methylswertianin;Swerchirin;(+-)-Dalbergioidin;2-Hydroxy-2,3-dihydrogenistein;Eriodictyol_chalcone;2,6,7,4'-Tetrahydroxyisoflavanone;Carthamidin;Ungeremine	C00974;C01378;C05631;C08724;C09277;C10060;C10064;C10083;C10091;C10415;C12631;C15525;C16233;C16940;C12189
neg-M285T267	186682	293705	95929.1	197428	239178	126331	23528.3	49724.6	57668.1	23697.3	14630.4	24463.5	0.170034	6.61001e-05	1.65465	down	1	1	Luteolin	Phenylpropanoids and polyketides	Flavonoids	HMDB0005800	C01514	(map00941)Flavonoid biosynthesis;(map00944)Flavone and flavonol biosynthesis;(map01100)Metabolic pathways;(map01110)Biosynthesis of secondary metabolites	31	3,5,7-trihydroxy-2-(3-hydroxyphenyl)-4H-chromen-4-one;3,5,6,7-tetrahydroxy-2-phenyl-4H-chromen-4-one;5,6,7-trihydroxy-2-(3-hydroxyphenyl)-4H-chromen-4-one;2-(3,5-dihydroxyphenyl)-5,7-dihydroxy-4H-chromen-4-one;3,5-dihydroxy-2-[(2E)-3-(4-hydroxyphenyl)prop-2-enoyl]cyclohexa-2,5-diene-1,4-dione;5,6,7-trihydroxy-3-(3-hydroxyphenyl)-4H-chromen-4-one;5,6,7,8-tetrahydroxy-2-phenyl-4H-chromen-4-one;6,7,…	HMDB0125209;HMDB0125367;HMDB0126024;HMDB0126034;HMDB0126621;HMDB0129345;HMDB0130178;HMDB0132872;HMDB0133315;HMDB0133317;HMDB0133318;HMDB0134010;HMDB0134014;HMDB0134018;HMDB0140457;HMDB0140464;HMDB0140477;HMDB0005800;HMDB0005801;HMDB0029711;HMDB0030543;HMDB0034014;HMDB0034150;HMDB0034444;HMDB0041658;HMDB0041688;HMDB0041702;HMDB0128587;HMDB0130166;HMDB0133988;HMDB0134022	12	Luteolin;Kaempferol;Aureusidin;Maritimetin;Datiscetin;Fisetin;Isoscutellarein;Scutellarein;Orobol;2'-Hydroxygenistein;6-Demethoxycapillarisin;Citreorosein	C01514;C05903;C08576;C08720;C10036;C10041;C10097;C10184;C10510;C12134;C17786;C17810
neg-M303T204	93383.8	35384.9	254805	60439.7	42858.3	114804	3904.51	1431.85	4947.9	1713.7	1607.01	1525.49	0.0251472	3.78002e-06	2.33542	down	1	1	Taxifolin	Unknown	-	METPA0191	C01617	(map00941)Flavonoid biosynthesis;(map01061)Biosynthesis of phenylpropanoids;(map01100)Metabolic pathways;(map01110)Biosynthesis of secondary metabolites	31	6,7-dihydroxy-3-(2,4,5-trihydroxyphenyl)-3,4-dihydro-2H-1-benzopyran-4-one;2-(3,5-dihydroxyphenyl)-3,5,7-trihydroxy-3,4-dihydro-2H-1-benzopyran-4-one;3-(3,5-dihydroxyphenyl)-1-(2,4,6-trihydroxyphenyl)propane-1,2-dione;3,5,6,7-tetrahydroxy-2-(3-hydroxyphenyl)-3,4-dihydro-2H-1-benzopyran-4-one;3,5,6,7-tetrahydroxy-2-(4-hydroxyphenyl)-3,4-dihydro-2H-1-benzopyran-4-one;3-(4-hydroxyphenyl)-1-(2,3,4,6-…	HMDB0125017;HMDB0125208;HMDB0125211;HMDB0125220;HMDB0125366;HMDB0125368;HMDB0125371;HMDB0125372;HMDB0126023;HMDB0126025;HMDB0126029;HMDB0126030;HMDB0126033;HMDB0126035;HMDB0126039;HMDB0126040;HMDB0126565;HMDB0128217;HMDB0129344;HMDB0129353;HMDB0129359;HMDB0130177;HMDB0130180;HMDB0130332;HMDB0131756;HMDB0131926;HMDB0133541;HMDB0133542;HMDB0133543;HMDB0137814;HMDB0040631	3	Taxifolin;Pentahydroxyflavanone;cis-Dihydroquercetin	C01617;C05911;C12316
pos-M287T245_1	105562	104285	60983.7	95948	86574.9	102633	20290.1	23376.1	35741.5	38197	24867.6	14096.8	0.281606	7.12827e-05	1.36641	down	1	1	Kaempferol	Phenylpropanoids and polyketides	Flavonoids	HMDB0005801	C05903	(map00941)Flavonoid biosynthesis;(map00944)Flavone and flavonol biosynthesis;(map01061)Biosynthesis of phenylpropanoids;(map01100)Metabolic pathways;(map01110)Biosynthesis of secondary metabolites	32	3,5,7-trihydroxy-2-(3-hydroxyphenyl)-4H-chromen-4-one;3,5,6,7-tetrahydroxy-2-phenyl-4H-chromen-4-one;5,6,7-trihydroxy-2-(3-hydroxyphenyl)-4H-chromen-4-one;2-(3,5-dihydroxyphenyl)-5,7-dihydroxy-4H-chromen-4-one;3,5-dihydroxy-2-[(2E)-3-(4-hydroxyphenyl)prop-2-enoyl]cyclohexa-2,5-diene-1,4-dione;5,6,7-trihydroxy-3-(3-hydroxyphenyl)-4H-chromen-4-one;5,6,7,8-tetrahydroxy-2-phenyl-4H-chromen-4-one;6,7,…	HMDB0125209;HMDB0125367;HMDB0126024;HMDB0126034;HMDB0126621;HMDB0129345;HMDB0130178;HMDB0132872;HMDB0133315;HMDB0133317;HMDB0133318;HMDB0134010;HMDB0134014;HMDB0134018;HMDB0140457;HMDB0140464;HMDB0140477;HMDB0005800;HMDB0005801;HMDB0029711;HMDB0030543;HMDB0034014;HMDB0034150;HMDB0034444;HMDB0041658;HMDB0041688;HMDB0041702;HMDB0128587;HMDB0130166;HMDB0133988;HMDB0134022;HMDB0015521	13	Luteolin;Kaempferol;Aureusidin;Maritimetin;Datiscetin;Fisetin;Isoscutellarein;Scutellarein;Orobol;2'-Hydroxygenistein;6-Demethoxycapillarisin;Citreorosein;Ozagrel_hydrochloride	C01514;C05903;C08576;C08720;C10036;C10041;C10097;C10184;C10510;C12134;C17786;C17810;C13144
pos-M287T266	160829	233054	91503.7	147114	187094	115079	24427.1	47856.2	41652.1	30192.2	16995.4	24308.1	0.198391	1.51029e-05	1.58577	down	1	1	Kaempferol	Phenylpropanoids and polyketides	Flavonoids	HMDB0005801	C05903	(map00941)Flavonoid biosynthesis;(map00944)Flavone and flavonol biosynthesis;(map01061)Biosynthesis of phenylpropanoids;(map01100)Metabolic pathways;(map01110)Biosynthesis of secondary metabolites	32	3,5,7-trihydroxy-2-(3-hydroxyphenyl)-4H-chromen-4-one;3,5,6,7-tetrahydroxy-2-phenyl-4H-chromen-4-one;5,6,7-trihydroxy-2-(3-hydroxyphenyl)-4H-chromen-4-one;2-(3,5-dihydroxyphenyl)-5,7-dihydroxy-4H-chromen-4-one;3,5-dihydroxy-2-[(2E)-3-(4-hydroxyphenyl)prop-2-enoyl]cyclohexa-2,5-diene-1,4-dione;5,6,7-trihydroxy-3-(3-hydroxyphenyl)-4H-chromen-4-one;5,6,7,8-tetrahydroxy-2-phenyl-4H-chromen-4-one;6,7,…	HMDB0125209;HMDB0125367;HMDB0126024;HMDB0126034;HMDB0126621;HMDB0129345;HMDB0130178;HMDB0132872;HMDB0133315;HMDB0133317;HMDB0133318;HMDB0134010;HMDB0134014;HMDB0134018;HMDB0140457;HMDB0140464;HMDB0140477;HMDB0005800;HMDB0005801;HMDB0029711;HMDB0030543;HMDB0034014;HMDB0034150;HMDB0034444;HMDB0041658;HMDB0041688;HMDB0041702;HMDB0128587;HMDB0130166;HMDB0133988;HMDB0134022;HMDB0015521	13	Luteolin;Kaempferol;Aureusidin;Maritimetin;Datiscetin;Fisetin;Isoscutellarein;Scutellarein;Orobol;2'-Hydroxygenistein;6-Demethoxycapillarisin;Citreorosein;Ozagrel_hydrochloride	C01514;C05903;C08576;C08720;C10036;C10041;C10097;C10184;C10510;C12134;C17786;C17810;C13144
neg-M285T242	20129.2	16984.3	26510.9	14934.3	14754.7	25078.5	1101.26	1614.76	1847.76	797.989	612.539	1211.96	0.0606989	4.1012e-07	2.08977	down	1	1	Cyanidin	Phenylpropanoids and polyketides	Flavonoids	HMDB0002708	C05905	(map00941)Flavonoid biosynthesis;(map00942)Anthocyanin biosynthesis;(map01061)Biosynthesis of phenylpropanoids;(map01110)Biosynthesis of secondary metabolites	31	3,5,7-trihydroxy-2-(3-hydroxyphenyl)-4H-chromen-4-one;3,5,6,7-tetrahydroxy-2-phenyl-4H-chromen-4-one;5,6,7-trihydroxy-2-(3-hydroxyphenyl)-4H-chromen-4-one;2-(3,5-dihydroxyphenyl)-5,7-dihydroxy-4H-chromen-4-one;3,5-dihydroxy-2-[(2E)-3-(4-hydroxyphenyl)prop-2-enoyl]cyclohexa-2,5-diene-1,4-dione;5,6,7-trihydroxy-3-(3-hydroxyphenyl)-4H-chromen-4-one;5,6,7,8-tetrahydroxy-2-phenyl-4H-chromen-4-one;6,7,…	HMDB0125209;HMDB0125367;HMDB0126024;HMDB0126034;HMDB0126621;HMDB0129345;HMDB0130178;HMDB0132872;HMDB0133315;HMDB0133317;HMDB0133318;HMDB0134010;HMDB0134014;HMDB0134018;HMDB0140457;HMDB0140464;HMDB0140477;HMDB0005800;HMDB0005801;HMDB0029711;HMDB0030543;HMDB0034014;HMDB0034150;HMDB0034444;HMDB0041658;HMDB0041688;HMDB0041702;HMDB0128587;HMDB0130166;HMDB0133988;HMDB0134022	12	Luteolin;Kaempferol;Aureusidin;Maritimetin;Datiscetin;Fisetin;Isoscutellarein;Scutellarein;Orobol;2'-Hydroxygenistein;6-Demethoxycapillarisin;Citreorosein	C01514;C05903;C08576;C08720;C10036;C10041;C10097;C10184;C10510;C12134;C17786;C17810
pos-M273T212	44088.9	22612.3	69695.6	24400.5	28636.7	79377.6	9800.77	10184.8	14750.8	13694.1	6401.79	7745.63	0.232795	0.000649887	1.30898	down	1	1	Naringenin chalcone	Phenylpropanoids and polyketides	Linear 1,3-diarylpropanoids	HMDB0029631	C06561	(map00941)Flavonoid biosynthesis;(map01061)Biosynthesis of phenylpropanoids;(map01100)Metabolic pathways;(map01110)Biosynthesis of secondary metabolites	41	3,5,7-trihydroxy-2-phenyl-3,4-dihydro-2H-1-benzopyran-4-one;3-phenyl-1-(2,4,6-trihydroxyphenyl)propane-1,2-dione;5,7-dihydroxy-2-(3-hydroxyphenyl)-3,4-dihydro-2H-1-benzopyran-4-one;3-(3-hydroxyphenyl)-1-(2,4,6-trihydroxyphenyl)prop-2-en-1-one;5,7-dihydroxy-2-(4-hydroxyphenyl)-3,4-dihydro-2H-1-benzopyran-4-one;3-(4-hydroxyphenyl)-1-(2,4,6-trihydroxyphenyl)prop-2-en-1-one;5,7-dihydroxy-3-(3-hydroxy…	HMDB0125364;HMDB0125365;HMDB0126021;HMDB0126022;HMDB0128074;HMDB0128075;HMDB0129341;HMDB0129965;HMDB0130173;HMDB0130182;HMDB0133545;HMDB0133993;HMDB0133999;HMDB0134891;HMDB0134892;HMDB0137525;HMDB0137528;HMDB0137531;HMDB0138088;HMDB0138618;HMDB0002670;HMDB0005897;HMDB0029631;HMDB0030873;HMDB0031824;HMDB0033308;HMDB0033928;HMDB0034002;HMDB0034105;HMDB0037254;HMDB0038549;HMDB0041656;HMDB0041698;HMD…	18	Naringenin;3,6,9-Trihydroxypterocarpan;Licodione;2'-Hydroxydihydrodaidzein;Naringenin_chalcone;Butein;Rubrofusarin;Butin;Garbanzol;Pinobanksin;p-Coumaroyltriacetic_acid_lactone;Dihydrogenistein;2,7,4'-Trihydroxyisoflavanone;6,7,4'-Trihydroxyflavanone;Toralactone;Citrinin;2-(5'-Methylthio)pentylmalic_acid;3-(5'-Methylthio)pentylmalic_acid	C00509;C01263;C01592;C03567;C06561;C08578;C09047;C09614;C09751;C09826;C12087;C14458;C15567;C16232;C17673;C16765;C17222;C17223
pos-M273T263	37308.3	33098.6	50966.4	30102.5	25500.8	34635	12700.1	3327.59	5786.69	2966.34	2188.94	6049.39	0.156036	0.000264829	1.55765	down	1	1	Chalconaringenin	Phenylpropanoids and polyketides	Linear 1,3-diarylpropanoids	HMDB0029631	C06561	(map00941)Flavonoid biosynthesis;(map01061)Biosynthesis of phenylpropanoids;(map01100)Metabolic pathways;(map01110)Biosynthesis of secondary metabolites	41	3,5,7-trihydroxy-2-phenyl-3,4-dihydro-2H-1-benzopyran-4-one;3-phenyl-1-(2,4,6-trihydroxyphenyl)propane-1,2-dione;5,7-dihydroxy-2-(3-hydroxyphenyl)-3,4-dihydro-2H-1-benzopyran-4-one;3-(3-hydroxyphenyl)-1-(2,4,6-trihydroxyphenyl)prop-2-en-1-one;5,7-dihydroxy-2-(4-hydroxyphenyl)-3,4-dihydro-2H-1-benzopyran-4-one;3-(4-hydroxyphenyl)-1-(2,4,6-trihydroxyphenyl)prop-2-en-1-one;5,7-dihydroxy-3-(3-hydroxy…	HMDB0125364;HMDB0125365;HMDB0126021;HMDB0126022;HMDB0128074;HMDB0128075;HMDB0129341;HMDB0129965;HMDB0130173;HMDB0130182;HMDB0133545;HMDB0133993;HMDB0133999;HMDB0134891;HMDB0134892;HMDB0137525;HMDB0137528;HMDB0137531;HMDB0138088;HMDB0138618;HMDB0002670;HMDB0005897;HMDB0029631;HMDB0030873;HMDB0031824;HMDB0033308;HMDB0033928;HMDB0034002;HMDB0034105;HMDB0037254;HMDB0038549;HMDB0041656;HMDB0041698;HMD…	18	Naringenin;3,6,9-Trihydroxypterocarpan;Licodione;2'-Hydroxydihydrodaidzein;Naringenin_chalcone;Butein;Rubrofusarin;Butin;Garbanzol;Pinobanksin;p-Coumaroyltriacetic_acid_lactone;Dihydrogenistein;2,7,4'-Trihydroxyisoflavanone;6,7,4'-Trihydroxyflavanone;Toralactone;Citrinin;2-(5'-Methylthio)pentylmalic_acid;3-(5'-Methylthio)pentylmalic_acid	C00509;C01263;C01592;C03567;C06561;C08578;C09047;C09614;C09751;C09826;C12087;C14458;C15567;C16232;C17673;C16765;C17222;C17223
neg-M289T158	5.13398e+06	5.18255e+06	5.72883e+06	4.85686e+06	5.17799e+06	5.63927e+06	2.97398e+06	2.62205e+06	4.56537e+06	1.63033e+06	723405	1.9548e+06	0.456185	0.0150323	1.08947	down	1	1	Catechin	Phenylpropanoids and polyketides	Flavonoids	HMDB0002780	C06562	(map00941)Flavonoid biosynthesis;(map01061)Biosynthesis of phenylpropanoids;(map01110)Biosynthesis of secondary metabolites	37	2-(3-hydroxyphenyl)-3,4-dihydro-2H-1-benzopyran-3,5,6,7-tetrol;2-(3,4-dihydroxyphenyl)-1-(2,4,6-trihydroxyphenyl)propan-1-one;2-(4-hydroxyphenyl)-1-(2,3,4,6-tetrahydroxyphenyl)propan-1-one;3-(4-hydroxyphenyl)-1-(2,3,4,6-tetrahydroxyphenyl)propan-1-one;2-[(4-hydroxyphenyl)methyl]-2,3-dihydro-1-benzofuran-2,3,4,6-tetrol;2-(2,4-dihydroxyphenyl)-1-(2,4,6-trihydroxyphenyl)propan-1-one;3-(3,4-dihydroxy…	HMDB0128180;HMDB0129340;HMDB0129964;HMDB0130183;HMDB0133544;HMDB0133841;HMDB0133991;HMDB0133992;HMDB0133998;HMDB0134012;HMDB0134013;HMDB0134016;HMDB0134017;HMDB0134020;HMDB0134021;HMDB0134024;HMDB0134025;HMDB0134819;HMDB0137172;HMDB0140335;HMDB0140336;HMDB0141544;HMDB0001871;HMDB0002780;HMDB0029253;HMDB0030131;HMDB0030144;HMDB0032322;HMDB0033783;HMDB0034124;HMDB0035399;HMDB0037953;HMDB0037954;HMD…	16	cis-3,4-Leucopelargonidin;Luteoforol;(+)-Catechin;alpha-Cotonefuran;2,8-Dihydroxy-3,4,7-trimethoxydibenzofuran;Ptaeroglycol;Mikanolide;(-)-Epicatechin;(+)-Epicatechin;Fisetinidol-4beta-ol;Isoplumericin;Plumericin;(-)-Catechin;Catechin;Chloroxuron;Carprofen	C03648;C05907;C06562;C08739;C08742;C09030;C09511;C09727;C09728;C09736;C09787;C09796;C14079;C17590;C19075;C18364
pos-M291T172	346455	275056	424345	284731	294107	301051	62238.8	56460.9	180282	27887.4	9635.33	40731.6	0.195891	0.00369915	1.39967	down	1	1	(+)-Catechin	Phenylpropanoids and polyketides	Flavonoids	HMDB0002780	C06562	(map00941)Flavonoid biosynthesis;(map01061)Biosynthesis of phenylpropanoids;(map01110)Biosynthesis of secondary metabolites	40	2-(3-hydroxyphenyl)-3,4-dihydro-2H-1-benzopyran-3,5,6,7-tetrol;2-(3,4-dihydroxyphenyl)-1-(2,4,6-trihydroxyphenyl)propan-1-one;2-(4-hydroxyphenyl)-1-(2,3,4,6-tetrahydroxyphenyl)propan-1-one;3-(4-hydroxyphenyl)-1-(2,3,4,6-tetrahydroxyphenyl)propan-1-one;2-[(4-hydroxyphenyl)methyl]-2,3-dihydro-1-benzofuran-2,3,4,6-tetrol;2-(2,4-dihydroxyphenyl)-1-(2,4,6-trihydroxyphenyl)propan-1-one;3-(3,4-dihydroxy…	HMDB0128180;HMDB0129340;HMDB0129964;HMDB0130183;HMDB0133544;HMDB0133841;HMDB0133991;HMDB0133992;HMDB0133998;HMDB0134012;HMDB0134013;HMDB0134016;HMDB0134017;HMDB0134020;HMDB0134021;HMDB0134024;HMDB0134025;HMDB0134819;HMDB0137172;HMDB0140335;HMDB0140336;HMDB0141544;HMDB0001871;HMDB0002780;HMDB0029253;HMDB0030131;HMDB0030144;HMDB0032322;HMDB0033783;HMDB0034124;HMDB0035399;HMDB0037953;HMDB0037954;HMD…	16	cis-3,4-Leucopelargonidin;Luteoforol;(+)-Catechin;alpha-Cotonefuran;2,8-Dihydroxy-3,4,7-trimethoxydibenzofuran;Ptaeroglycol;Mikanolide;(-)-Epicatechin;(+)-Epicatechin;Fisetinidol-4beta-ol;Isoplumericin;Plumericin;(-)-Catechin;Catechin;Chloroxuron;Disperse_Blue_1	C03648;C05907;C06562;C08739;C08742;C09030;C09511;C09727;C09728;C09736;C09787;C09796;C14079;C17590;C19075;C19236
pos-M435T212	37722.5	39753.2	34074.4	33914.6	36295.2	85869.1	23578.5	18451.5	23987.6	14334.7	8662.86	17970.6	0.399754	0.00164946	1.00917	down	1	1	Naringenin-7-O-glucoside	Phenylpropanoids and polyketides	Flavonoids	NA	C09099	(map00941)Flavonoid biosynthesis	0	-	-	0	-	-
pos-M257T247	21544.7	15618.9	24280.2	17494	15871.2	28157	6042.28	4706.83	9598.81	3579.53	4044.61	4160.34	0.261311	3.39264e-05	1.43346	down	1	1	(S)-Pinocembrin	Phenylpropanoids and polyketides	Flavonoids	HMDB0030808	C09827	(map00941)Flavonoid biosynthesis	28	5,7-dihydroxy-2-phenyl-8-[3,4,5-trihydroxy-6-(hydroxymethyl)oxan-2-yl]-3,4-dihydro-2H-1-benzopyran-4-one;3,4,5-trihydroxy-6-[4-hydroxy-2-(3-phenylpropanoyl)phenoxy]oxane-2-carboxylic acid;3,4,5-trihydroxy-6-[4-hydroxy-3-(3-phenylpropanoyl)phenoxy]oxane-2-carboxylic acid;3,4,5-trihydroxy-6-[2-hydroxy-5-(3-phenylpropanoyl)phenoxy]oxane-2-carboxylic acid;3,4,5-trihydroxy-6-[2-hydroxy-4-(3-phenylprop…	HMDB0124768;HMDB0135366;HMDB0135367;HMDB0135414;HMDB0135415;HMDB0135449;HMDB0135450;HMDB0135456;HMDB0135457;HMDB0135460;HMDB0135461;HMDB0029520;HMDB0030160;HMDB0030161;HMDB0032785;HMDB0035219;HMDB0037317;HMDB0037318;HMDB0037486;HMDB0037490;HMDB0037581;HMDB0039902;HMDB0040620;HMDB0041098;HMDB0041359;HMDB0041731;HMDB0041732;HMDB0061142	5	Barbaloin;Isoliquiritin;Liquiritin;Isobarbaloin;Polygonimitin_B	C10305;C16978;C16989;C17778;C17809
pos-M271T56	55328.6	30669.9	36889.6	26239.6	31244.3	31023.7	2469.04	1587.89	1709.9	1479.72	804.153	1469.38	0.0450344	3.26954e-08	2.19545	down	1	1	Norizalpinin	Phenylpropanoids and polyketides	Flavonoids	HMDB0029521	C10044	(map00941)Flavonoid biosynthesis	31	Genistein;5,7-dihydroxy-2-(3-hydroxyphenyl)-4H-chromen-4-one;5,7-dihydroxy-3-(3-hydroxyphenyl)-4H-chromen-4-one;5,6,7-trihydroxy-3-phenyl-4H-chromen-4-one;5,7,8-trihydroxy-2-phenyl-4H-chromen-4-one;5,7-dihydroxy-3-(2-hydroxyphenyl)-4H-chromen-4-one;6,7,8-trihydroxy-3-phenyl-4H-chromen-4-one;6,7-dihydroxy-2-(3-hydroxyphenyl)-4H-chromen-4-one;6,7-dihydroxy-3-(3-hydroxyphenyl)-4H-chromen-4-one;5,6-d…	HMDB0003217;HMDB0126019;HMDB0129338;HMDB0129963;HMDB0130170;HMDB0130780;HMDB0132880;HMDB0133316;HMDB0133990;HMDB0137513;HMDB0137514;HMDB0137515;HMDB0137516;HMDB0137517;HMDB0140468;HMDB0002124;HMDB0029372;HMDB0029521;HMDB0030829;HMDB0031715;HMDB0033790;HMDB0033860;HMDB0034004;HMDB0034409;HMDB0035214;HMDB0039449;HMDB0041655;HMDB0133311;HMDB0134890;HMDB0029971;HMDB0031640	19	Apigenin;2'-Hydroxydaidzein;Genistein;Sulphuretin;Baicalein;Resokaempherol;Galangin;Norwogonin;Aloe-emodin;Emodin;Lucidin;Morindone;Norobtusifolin;Purpurin_1-methyl_ether;3',4',7-Trihydroxyisoflavone;4',6,7-Trihydroxyisoflavone;3,6,4'-Trihydroxyflavone;Islandicin;5-Amino-4-chloro-2-(2,3-dihydroxyphenyl)-3(2H)-pyridazinone	C01477;C02495;C06563;C08730;C10023;C10037;C10044;C10113;C10294;C10343;C10369;C10376;C10379;C10397;C14313;C14314;C15222;C16796;C04798
pos-M271T77	11501.6	6725.4	15163.9	7964.26	10546.3	11812.4	2269.04	1458.43	919.954	1526.5	1255.41	1387.24	0.138378	3.70462e-07	1.71686	down	1	1	Norizalpinin	Phenylpropanoids and polyketides	Flavonoids	HMDB0029521	C10044	(map00941)Flavonoid biosynthesis	31	Genistein;5,7-dihydroxy-2-(3-hydroxyphenyl)-4H-chromen-4-one;5,7-dihydroxy-3-(3-hydroxyphenyl)-4H-chromen-4-one;5,6,7-trihydroxy-3-phenyl-4H-chromen-4-one;5,7,8-trihydroxy-2-phenyl-4H-chromen-4-one;5,7-dihydroxy-3-(2-hydroxyphenyl)-4H-chromen-4-one;6,7,8-trihydroxy-3-phenyl-4H-chromen-4-one;6,7-dihydroxy-2-(3-hydroxyphenyl)-4H-chromen-4-one;6,7-dihydroxy-3-(3-hydroxyphenyl)-4H-chromen-4-one;5,6-d…	HMDB0003217;HMDB0126019;HMDB0129338;HMDB0129963;HMDB0130170;HMDB0130780;HMDB0132880;HMDB0133316;HMDB0133990;HMDB0137513;HMDB0137514;HMDB0137515;HMDB0137516;HMDB0137517;HMDB0140468;HMDB0002124;HMDB0029372;HMDB0029521;HMDB0030829;HMDB0031715;HMDB0033790;HMDB0033860;HMDB0034004;HMDB0034409;HMDB0035214;HMDB0039449;HMDB0041655;HMDB0133311;HMDB0134890;HMDB0029971;HMDB0031640	19	Apigenin;2'-Hydroxydaidzein;Genistein;Sulphuretin;Baicalein;Resokaempherol;Galangin;Norwogonin;Aloe-emodin;Emodin;Lucidin;Morindone;Norobtusifolin;Purpurin_1-methyl_ether;3',4',7-Trihydroxyisoflavone;4',6,7-Trihydroxyisoflavone;3,6,4'-Trihydroxyflavone;Islandicin;5-Amino-4-chloro-2-(2,3-dihydroxyphenyl)-3(2H)-pyridazinone	C01477;C02495;C06563;C08730;C10023;C10037;C10044;C10113;C10294;C10343;C10369;C10376;C10379;C10397;C14313;C14314;C15222;C16796;C04798
pos-M449T203	536235	618635	367772	535882	614630	530895	182560	227462	314654	159197	127894	191122	0.375427	0.000114314	1.1806	down	1	1	Quercitrin	Phenylpropanoids and polyketides	Flavonoids	HMDB0033751	C01750	(map00944)Flavone and flavonol biosynthesis	65	6-[(3,7-dihydroxy-4-oxo-2-phenyl-3,4-dihydro-2H-1-benzopyran-5-yl)oxy]-3,4,5-trihydroxyoxane-2-carboxylic acid;6-[(3,5-dihydroxy-4-oxo-2-phenyl-3,4-dihydro-2H-1-benzopyran-7-yl)oxy]-3,4,5-trihydroxyoxane-2-carboxylic acid;6-[3,5-dihydroxy-2-(2-oxo-3-phenylpropanoyl)phenoxy]-3,4,5-trihydroxyoxane-2-carboxylic acid;6-[3,5-dihydroxy-4-(2-oxo-3-phenylpropanoyl)phenoxy]-3,4,5-trihydroxyoxane-2-carboxy…	HMDB0125404;HMDB0125405;HMDB0125410;HMDB0125411;HMDB0127132;HMDB0127468;HMDB0128082;HMDB0128083;HMDB0128085;HMDB0128086;HMDB0128087;HMDB0128104;HMDB0128105;HMDB0129299;HMDB0129977;HMDB0129978;HMDB0129979;HMDB0130011;HMDB0130012;HMDB0130013;HMDB0130214;HMDB0130215;HMDB0130245;HMDB0130246;HMDB0130247;HMDB0130248;HMDB0132732;HMDB0133384;HMDB0133385;HMDB0133386;HMDB0133578;HMDB0133579;HMDB0134576;HMD…	10	Quercitrin;Isoorientin;Luteolin_7-O-beta-D-glucoside;Carthamone;Fisetin_8-C-glucoside;Orientin;Kaempferol_3-O-glucoside;Kaempferol-3-O-galactoside;Aureusidin_6-O-glucoside;Plantaginin	C01750;C01821;C03951;C08598;C10042;C10114;C12249;C12626;C16409;C17056
pos-M471T203	12864.7	15673.3	7239.06	12026.6	15611.4	11792.3	3737.4	4593.94	9488.97	3570.7	2470.29	2996.3	0.357114	0.00105277	1.20002	down	1	1	Quercitrin	Phenylpropanoids and polyketides	Flavonoids	HMDB0033751	C01750	(map00944)Flavone and flavonol biosynthesis	59	6-[(3,7-dihydroxy-4-oxo-2-phenyl-3,4-dihydro-2H-1-benzopyran-5-yl)oxy]-3,4,5-trihydroxyoxane-2-carboxylic acid;6-[(3,5-dihydroxy-4-oxo-2-phenyl-3,4-dihydro-2H-1-benzopyran-7-yl)oxy]-3,4,5-trihydroxyoxane-2-carboxylic acid;6-[3,5-dihydroxy-2-(2-oxo-3-phenylpropanoyl)phenoxy]-3,4,5-trihydroxyoxane-2-carboxylic acid;6-[3,5-dihydroxy-4-(2-oxo-3-phenylpropanoyl)phenoxy]-3,4,5-trihydroxyoxane-2-carboxy…	HMDB0125404;HMDB0125405;HMDB0125410;HMDB0125411;HMDB0127132;HMDB0127468;HMDB0128082;HMDB0128083;HMDB0128085;HMDB0128086;HMDB0128087;HMDB0128104;HMDB0128105;HMDB0129299;HMDB0129977;HMDB0129978;HMDB0129979;HMDB0130011;HMDB0130012;HMDB0130013;HMDB0130214;HMDB0130215;HMDB0130245;HMDB0130246;HMDB0130247;HMDB0130248;HMDB0132732;HMDB0133384;HMDB0133385;HMDB0133386;HMDB0133578;HMDB0133579;HMDB0134576;HMD…	11	Quercitrin;Isoorientin;Luteolin_7-O-beta-D-glucoside;Carthamone;Fisetin_8-C-glucoside;Orientin;Kaempferol_3-O-glucoside;Kaempferol-3-O-galactoside;Aureusidin_6-O-glucoside;Plantaginin;Flucloxacillin	C01750;C01821;C03951;C08598;C10042;C10114;C12249;C12626;C16409;C17056;C11748
pos-M139T158_2	238502	240944	263865	214407	234553	255860	142753	117627	189479	74693.7	37365.9	94684.4	0.453414	0.0109099	1.05756	down	1	1	3,4-Dihydroxybenzaldehyde	Benzenoids	Benzene and substituted derivatives	HMDB0059965	C16700	(map00950)Isoquinoline alkaloid biosynthesis;(map01063)Biosynthesis of alkaloids derived from shikimate pathway	9	4-Hydroxybenzoic acid;Salicylic acid;3-Hydroxybenzoic acid;keratan sulfate II (core 2-linked), degradation product 1;Gentisate aldehyde;2-Methoxy-1,4-benzoquinone;alpha-Furyl methyl diketone;Sesamol;3,4-Dihydroxybenzaldehyde	HMDB0000500;HMDB0001895;HMDB0002466;HMDB0062484;HMDB0004062;HMDB0032576;HMDB0032920;HMDB0033812;HMDB0059965	7	4-Hydroxybenzoate;3-Hydroxybenzoate;Salicylate;Gentisate_aldehyde;Sesamol;3,4-Dihydroxybenzaldehyde;2-Hydroxy-5-methylquinone	C00156;C00587;C00805;C05585;C10832;C16700;C18316
pos-M134T132	316218	370315	80445.6	129921	62510.6	103421	4414.55	5156	4373.09	5389.27	5006.74	7343.4	0.0298101	5.61729e-05	2.11043	down	1	1	1,3-Dihydro-(2H)-indol-2-one	Organoheterocyclic compounds	Indoles and derivatives	HMDB0061918	C12312	(map00402)Benzoxazinoid biosynthesis;(map01110)Biosynthesis of secondary metabolites	7	Indoxyl;4-Hydroxybenzeneacetonitrile;2-Methyl-4,5-benzoxazole;(±)-2-Hydroxy-2-phenylacetonitrile;5-Hydroxyindole;Mandelonitrile;1,3-Dihydro-(2H)-indol-2-one	HMDB0004094;HMDB0029757;HMDB0032390;HMDB0034666;HMDB0059805;HMDB0060486;HMDB0061918	6	Mandelonitrile;Hydroxyindole;(S)-Mandelonitrile;4-Hydroxyphenylacetonitrile;Indoxyl;Indolin-2-one	C00561;C02040;C02615;C03766;C05658;C12312
pos-M134T153	18459.2	21827.5	8861.19	9838.46	4749.34	4706.58	1211.38	1468.04	1498.94	1324.02	1088.02	1711.25	0.121294	0.000513328	1.55987	down	1	1	1,3-Dihydro-(2H)-indol-2-one	Organoheterocyclic compounds	Indoles and derivatives	HMDB0061918	C12312	(map00402)Benzoxazinoid biosynthesis;(map01110)Biosynthesis of secondary metabolites	9	N-Acetyl-2,3-dihydro-1H-pyrrole;5-Acetyl-3,4-dihydro-2H-pyrrole;2-Ethyl-4-methyloxazole;4-Ethyl-2-methyloxazole;2-Ethyl-5-methyloxazole;5-Ethyl-2-methyloxazole;5-Ethyl-4-methyloxazole;5-Imino-2-methyl-1-cyclopenten-1-ol;Trimethyloxazole	HMDB0031163;HMDB0031308;HMDB0037837;HMDB0037838;HMDB0037858;HMDB0037859;HMDB0037863;HMDB0039584;HMDB0040148	1	N-Vinyl-2-pyrrolidone	C19548
pos-M457T191	3105.76	6127.83	10599.8	4236.76	6902.65	5462.8	16538.2	9790.91	19454.6	16274.2	16101	51587.3	3.56098	0.00198106	1.23708	up	1	1	Vindoline	Unknown	-	NA	C01626	(map00901)Indole alkaloid biosynthesis;(map01063)Biosynthesis of alkaloids derived from shikimate pathway	5	1-Lyso-2-arachidonoyl-phosphatidate;1-(5Z,8Z,11Z,14Z,17Z-eicosapentaenoyl)-glycero-3-phosphate;LysoPA(20:5(5Z,8Z,11Z,14Z,17Z)/0:0);Simvastatin;Cavipetin D	HMDB0012496;HMDB0062308;HMDB0114748;HMDB0005007;HMDB0030365	2	Vindoline;3alpha,12alpha-Dihydroxy-5beta-pregnan-20-one_diacetate	C01626;C15272
pos-M229T207	17095.7	15145.8	19945.9	16378.2	14814.4	18092.7	4851.87	2901.3	9128.24	2072.22	4026.58	1894.11	0.245133	0.00109962	1.46113	down	1	1	Resveratrol	Phenylpropanoids and polyketides	Stilbenes	HMDB0003747	C03582	(map00945)Stilbenoid, diarylheptanoid and gingerol biosynthesis;(map01061)Biosynthesis of phenylpropanoids;(map01110)Biosynthesis of secondary metabolites;(map04211)Longevity regulating pathway;(map04212)Longevity regulating pathway - worm	33	Pemirolast;Resveratrol;(Z)-Resveratrol;Seselin;2-hydroxy-2-(2-hydroxyphenyl)-1-phenylethan-1-one;2-hydroxy-1-(2-hydroxyphenyl)-2-phenylethan-1-one;2-hydroxy-1-(4-hydroxyphenyl)-2-phenylethan-1-one;2-hydroxy-2-(4-hydroxyphenyl)-1-phenylethan-1-one;2-hydroxy-2-(3-hydroxyphenyl)-1-phenylethan-1-one;2-hydroxy-1-(3-hydroxyphenyl)-2-phenylethan-1-one;Oxybenzone;Trioxsalen;Benzyl salicylate;2,4-Difurfur…	HMDB0015023;HMDB0003747;HMDB0034118;HMDB0034257;HMDB0135182;HMDB0135183;HMDB0135184;HMDB0135185;HMDB0135187;HMDB0135188;HMDB0015497;HMDB0015575;HMDB0029818;HMDB0032217;HMDB0034270;HMDB0037667;HMDB0127763;HMDB0132972;HMDB0132974;HMDB0132975;HMDB0132976;HMDB0132977;HMDB0132987;HMDB0135898;HMDB0030762;HMDB0031729;HMDB0031973;HMDB0032348;HMDB0033594;HMDB0034122;HMDB0034135;HMDB0035071;HMDB0041410	13	Resveratrol;Seselin;Trioxsalen;Xanthyletin;5,6-Dehydrokawain;2-Hydroxy-4-methoxybenzophenone;Benzylparaben;3,4-Dihydro-8,9-dihydroxy-1(2H)-anthracenone;4,4',6-Trimethylangelicin;Benzyl_2-methyl-3-oxobutanoate;p-Methoxycinnamic_acid_ethyl_ester;3-Dimethylallyl-4-hydroxybenzoate;Acetyleugenol	C03582;C09312;C09314;C09317;C09925;C14285;C14393;C15196;C19538;C04000;C10476;C12458;C14567
neg-M565T58	22473.4	65327.4	83895.2	48791.3	73014.8	49442.1	17561	27439.6	38452.2	9881.98	10958.3	14928.9	0.347643	0.00354793	1.14398	down	1	1	UDP-D-glucose	Nucleosides, nucleotides, and analogues	NA	HMDB0000286	C00029	(map00040)Pentose and glucuronate interconversions;(map00052)Galactose metabolism;(map00053)Ascorbate and aldarate metabolism;(map00240)Pyrimidine metabolism;(map00500)Starch and sucrose metabolism;(map00520)Amino sugar and nucleotide sugar metabolism;(map00524)Neomycin, kanamycin and gentamicin biosynthesis;(map00561)Glycerolipid metabolism;(map00908)Zeatin biosynthesis;(map01051)Biosynthesis of…	3	Uridine diphosphate glucose;Uridine diphosphategalactose;[(2R,3S,4R,5R)-5-(2,4-dioxo-1,2,3,4-tetrahydropyrimidin-1-yl)-3,4-dihydroxyoxolan-2-yl]methyl {[(3R,4S,5S,6R)-3,4,5-trihydroxy-6-(hydroxymethyl)oxan-2-yl phosphonato]oxy}phosphonate	HMDB0000286;HMDB0000302;HMDB0060079	3	UDP-glucose;UDP-alpha-D-galactose;UDP-alpha-D-galactofuranose	C00029;C00052;C03733
neg-M535T58	34804.9	37542.9	42043.4	22003	20762.1	17138.1	3041.61	3501.94	5170.31	2314.58	1194.55	2203.91	0.0999855	5.50004e-06	1.91543	down	1	1	UDP-xylose	Nucleosides, nucleotides, and analogues	NA	HMDB0001018	C00190	(map00520)Amino sugar and nucleotide sugar metabolism;(map00908)Zeatin biosynthesis;(map01100)Metabolic pathways	3	UDP-D-Xylose;UDP-D-apiose;UDP-L-arabinose	HMDB0001018;HMDB0012301;HMDB0012303	4	UDP-D-xylose;UDP-L-arabinose;UDP-apiose;UDP-L-arabinofuranose	C00190;C00935;C01623;C18094
neg-M259T47	27914	51714.3	97007.1	29660.3	25277.7	40238.5	19884	10348.4	30987.9	13379.1	5845.6	17577.4	0.360626	0.00833081	1.09009	down	1	1	.alpha.-D-Galactose 1-phosphate	Organic oxygen compounds	Organooxygen compounds	HMDB0000645	C00446	(map00052)Galactose metabolism;(map00520)Amino sugar and nucleotide sugar metabolism;(map01100)Metabolic pathways	20	Fructose 6-phosphate;Myo-inositol 1-phosphate;Galactose 1-phosphate;Dolichyl phosphate D-mannose;Fructose 1-phosphate;Mannose 6-phosphate;D-Myo-inositol 4-phosphate;Glucose 6-phosphate;Glucose 1-phosphate;Inositol phosphate;Beta-D-Glucose 6-phosphate;Beta-D-Fructose 6-phosphate;D-Tagatose 1-phosphate;D-Mannose 1-phosphate;Sorbose 1-phosphate;Beta-D-Fructose 2-phosphate;1D-myo-Inositol 3-phosphate…	HMDB0000124;HMDB0000213;HMDB0000645;HMDB0000994;HMDB0001076;HMDB0001078;HMDB0001313;HMDB0001401;HMDB0001586;HMDB0002985;HMDB0003498;HMDB0003971;HMDB0006328;HMDB0006330;HMDB0006797;HMDB0006800;HMDB0006814;HMDB0006873;HMDB0060467;HMDB0062705	36	D-Fructose_6-phosphate;D-Glucose_6-phosphate;D-Glucose_1-phosphate;D-Mannose_6-phosphate;alpha-D-Galactose_1-phosphate;D-Mannose_1-phosphate;beta-D-Glucose_1-phosphate;alpha-D-Glucose_6-phosphate;Hexose_1-phosphate;D-Fructose_1-phosphate;D-Tagatose_6-phosphate;D-Galactose_6-phosphate;alpha-D-Hexose_1-phosphate;beta-D-Glucose_6-phosphate;Inositol_1-phosphate;Sorbose_1-phosphate;D-Allose_6-phosphat…	C00085;C00092;C00103;C00275;C00446;C00636;C00663;C00668;C01002;C01094;C01097;C01113;C01171;C01172;C01177;C02888;C02962;C02965;C03251;C03267;C03384;C03546;C03606;C03654;C03735;C03811;C04006;C05001;C05345;C06019;C06155;C06312;C15924;C15926;C18096;C18984
pos-M187T225	31684.8	35191.1	16147.5	43427.7	33013.4	25335	9460.44	17170.4	21518.5	9284.31	6375.42	10217.9	0.40058	0.00224238	1.11301	down	1	1	L-Fucose	Organic oxygen compounds	Organooxygen compounds	HMDB0000174	C01019	(map00051)Fructose and mannose metabolism;(map00520)Amino sugar and nucleotide sugar metabolism;(map01100)Metabolic pathways;(map01120)Microbial metabolism in diverse environments;(map02020)Two-component system;(map02024)Quorum sensing	19	Erinapyrone C;2-Deoxyglucose;L-Fucose-1P;6-methyloxane-2,3,4,5-tetrol;L-Fucose;Rhamnose;1,5-Anhydrosorbitol;Beta-D-Fucose;3-Deoxyfructose;L-Rhamnulose;2-Deoxygalactopyranose;D-Fucose;2-O-Methyl-D-xylose;Alpha-L-fucose;beta-L-fucose;L-Fuculose;Butyl isopropyl disulfide;Butyl propyl disulfide;1-(Methylthio)-1-hexanethiol	HMDB0041026;HMDB0062477;HMDB0062489;HMDB0124735;HMDB0000174;HMDB0000849;HMDB0002712;HMDB0003081;HMDB0005876;HMDB0010207;HMDB0012327;HMDB0029196;HMDB0033821;HMDB0059624;HMDB0059625;HMDB0060267;HMDB0033050;HMDB0033051;HMDB0039783	22	L-Rhamnose;2-Deoxy-D-glucose;L-Rhamnulose;6-Deoxy-D-galactose;6-Deoxy-L-galactose;D-Rhamnose;L-Fuculose;beta-D-Fucose;beta-L-Rhamnose;L-Rhamnofuranose;alpha-L-Rhamnose;6-Deoxy-D-glucose;2-Deoxy-D-galactose;1,5-Anhydro-D-glucitol;(+)-Quercitol;(-)-Viburnitol;Quinovose;1,5-Anhydro-D-mannitol;alpha-L-Fucopyranose;beta-L-Fucopyranose;6-Deoxy-L-altrose;6-Deoxy-D-talose	C00507;C00586;C00861;C01018;C01019;C01684;C01721;C02095;C02338;C02431;C02476;C02522;C02781;C07326;C08258;C08259;C08352;C16538;C20835;C20836;C21033;C21058
neg-M549T58	4602.41	4713.43	12199.2	4660.68	5405.7	5769.84	1408.26	1177.8	1931.93	7697.5	597.823	1291.16	0.377617	0.0127808	1.23383	down	1	1	UDP-beta-L-rhamnose	Nucleosides, nucleotides, and analogues	NA	HMDB0012305	C02199	(map00520)Amino sugar and nucleotide sugar metabolism	1	UDP-L-rhamnose	HMDB0012305	2	UDP-2-deoxyglucose;UDP-L-rhamnose	C01009;C02199
pos-M365T51	6483.77	7665.61	4180.39	7601.21	7017.46	6999.05	16394.5	36498.7	11888	57207.3	67275.5	37937.6	5.6875	0.00166271	1.40418	up	1	1	Isomaltose	Organic oxygen compounds	Organooxygen compounds	HMDB0002923	C00252	(map00500)Starch and sucrose metabolism	0	-	-	1	Procaterol_hydrochloride	C13235
pos-M177T52	2721.27	4108.39	3040.81	4194.73	9980.51	4928.95	16833.5	15797.8	10638.2	17216.3	16852.2	13735	3.1432	0.000632014	1.28344	up	1	1	Vitamin C	Organoheterocyclic compounds	Dihydrofurans	HMDB0000044	C00072	(map00053)Ascorbate and aldarate metabolism;(map00480)Glutathione metabolism;(map01100)Metabolic pathways;(map01110)Biosynthesis of secondary metabolites;(map01120)Microbial metabolism in diverse environments;(map02060)Phosphotransferase system (PTS);(map04066)HIF-1 signaling pathway;(map04977)Vitamin digestion and absorption	3	Ascorbic acid;D-Glucurono-6,3-lactone;1,2,3-Propanetricarboxylic acid	HMDB0000044;HMDB0006355;HMDB0031193	13	Ascorbate;D-Glucuronolactone;2-Hydroxy-3-oxoadipate;L-xylo-Hexulonolactone;D-Glucurono-6,2-lactone;5-Dehydro-4-deoxy-D-glucuronate;(4S)-4,6-Dihydroxy-2,5-dioxohexanoate;(4S,5S)-4,5-Dihydroxy-2,6-dioxohexanoate;Parapyruvate;D-Galacturonolactone;2-Dehydro-D-glucono-1,5-lactone;Propane-1,2,3-tricarboxylate;Erythorbic_acid	C00072;C02670;C03217;C03289;C03387;C04053;C04349;C04471;C06033;C06430;C06440;C19806;C20364
pos-M177T74	1591.78	1867.89	2472.83	2430.36	5619.04	2150.74	7824.42	8143.21	5059.64	9218.9	11226.2	7681.59	3.04686	0.000448874	1.27171	up	1	1	Vitamin C	Organoheterocyclic compounds	Dihydrofurans	HMDB0000044	C00072	(map00053)Ascorbate and aldarate metabolism;(map00480)Glutathione metabolism;(map01100)Metabolic pathways;(map01110)Biosynthesis of secondary metabolites;(map01120)Microbial metabolism in diverse environments;(map02060)Phosphotransferase system (PTS);(map04066)HIF-1 signaling pathway;(map04977)Vitamin digestion and absorption	3	Ascorbic acid;D-Glucurono-6,3-lactone;1,2,3-Propanetricarboxylic acid	HMDB0000044;HMDB0006355;HMDB0031193	13	Ascorbate;D-Glucuronolactone;2-Hydroxy-3-oxoadipate;L-xylo-Hexulonolactone;D-Glucurono-6,2-lactone;5-Dehydro-4-deoxy-D-glucuronate;(4S)-4,6-Dihydroxy-2,5-dioxohexanoate;(4S,5S)-4,5-Dihydroxy-2,6-dioxohexanoate;Parapyruvate;D-Galacturonolactone;2-Dehydro-D-glucono-1,5-lactone;Propane-1,2,3-tricarboxylate;Erythorbic_acid	C00072;C02670;C03217;C03289;C03387;C04053;C04349;C04471;C06033;C06430;C06440;C19806;C20364
neg-M147T94	1817.21	2575.08	3890.54	2422.52	3825.79	1587.11	7744.8	9157.46	5202.09	8313.86	10010.3	8408.19	3.0299	0.000167462	1.0314	up	1	1	D-Xylono-1,5-lactone	Organoheterocyclic compounds	Lactones	HMDB0011676	C02266	(map00040)Pentose and glucuronate interconversions	27	Citramalic acid;3-Hydroxyglutaric acid;D-2-Hydroxyglutaric acid;L-2-Hydroxyglutaric acid;Ribonolactone;D-Xylono-1,5-lactone;2-Hydroxyglutarate;2-Propenyl propyl disulfide;Methyl 3-methyl-1-butenyl disulfide;1-Propenyl propyl disulfide;2-(2-phenylcyclobutyl)phenol;3-(2-phenylcyclobutyl)phenol;4-(2-phenylcyclobutyl)phenol;1,2-diphenylcyclobutan-1-ol;1,3-diphenylbut-3-en-2-ol;2-(4-phenylbut-1-en-2-y…	HMDB0000426;HMDB0000428;HMDB0000606;HMDB0000694;HMDB0001900;HMDB0011676;HMDB0059655;HMDB0033912;HMDB0038890;HMDB0041392;HMDB0134565;HMDB0134566;HMDB0134567;HMDB0134568;HMDB0135554;HMDB0135555;HMDB0135556;HMDB0135557;HMDB0135558;HMDB0135559;HMDB0135560;HMDB0135561;HMDB0135562;HMDB0033041;HMDB0033072;HMDB0040243;HMDB0040262	21	D-Arabinono-1,4-lactone;2-Dehydro-3-deoxy-L-arabinonate;Citramalate;(R)-2-Hydroxyglutarate;L-Arabinono-1,4-lactone;D-Xylonolactone;(R)-2-Methylmalate;(S)-2-Methylmalate;2-Hydroxyglutarate;D-Xylono-1,4-lactone;L-Xylono-1,4-lactone;(S)-2-Hydroxyglutarate;2-Dehydro-3-deoxy-D-xylonate;L-Arabinono-1,5-lactone;L-threo-3-Methylmalate;D-threo-3-Methylmalate;D-erythro-3-Methylmalate;3,4-Diphenyltetrahydro…	C00652;C00684;C00815;C01087;C01114;C02266;C02612;C02614;C02630;C02753;C02994;C03196;C03826;C05405;C06029;C06031;C06032;C14277;C17020;C17214;C17215
neg-M73T80	46049.8	48331.2	37063.8	38584.6	78281.1	48948.3	13825.3	18705.6	24750.1	19126.5	17053	17846.1	0.374443	4.89369e-05	1.09777	down	1	1	Propionic acid	Organic acids and derivatives	Carboxylic acids and derivatives	HMDB0000237	C00163	(map00640)Propanoate metabolism;(map00642)Ethylbenzene degradation;(map00760)Nicotinate and nicotinamide metabolism;(map01100)Metabolic pathways;(map01120)Microbial metabolism in diverse environments;(map01220)Degradation of aromatic compounds;(map04973)Carbohydrate digestion and absorption;(map04974)Protein digestion and absorption	7	Propionic acid;Lactaldehyde;3-Hydroxypropanal;D-Lactaldehyde;Hydroxyacetone;Ethyl formate;Methyl acetate	HMDB0000237;HMDB0003052;HMDB0003453;HMDB0006458;HMDB0006961;HMDB0031229;HMDB0031523	8	Propanoate;(S)-Lactaldehyde;(R)-Lactaldehyde;3-Hydroxypropanal;Hydroxyacetone;Lactaldehyde;Glycidol;Methyl_acetate	C00163;C00424;C00937;C00969;C05235;C05999;C10920;C17530
pos-M664T49	6987.65	5883.97	8189.37	7737.7	5163.83	7350.33	2110.11	1798.15	3554.95	1602.7	1322.78	1260.47	0.281974	0.000111151	1.41873	down	1	1	beta-Nicotinamide adenine dinucleotide	Nucleosides, nucleotides, and analogues	(5'-&gt;5')-dinucleotides	HMDB0000902	C00003	(map00190)Oxidative phosphorylation;(map00730)Thiamine metabolism;(map00760)Nicotinate and nicotinamide metabolism;(map01100)Metabolic pathways;(map04152)AMPK signaling pathway;(map04211)Longevity regulating pathway;(map04212)Longevity regulating pathway - worm;(map04925)Aldosterone synthesis and secretion;(map04977)Vitamin digestion and absorption	4	Fenugreekine;[3-(3,4-dihydroxyphenyl)-1-hydroxyprop-2-en-1-ylidene][(3,4,5-trihydroxy-6-{[7-hydroxy-2-(4-hydroxy-3-methoxyphenyl)-5-oxo-5H-chromen-3-yl]oxy}oxan-2-yl)methyl]oxidanium;[(6-{[2-(3,4-dihydroxyphenyl)-7-hydroxy-5-oxo-5H-chromen-3-yl]oxy}-3,4,5-trihydroxyoxan-2-yl)methyl][1-hydroxy-3-(4-hydroxy-3-methoxyphenyl)prop-2-en-1-ylidene]oxidanium;Pinotin A	HMDB0039421;HMDB0125112;HMDB0125194;HMDB0029240	0	-	-
pos-M664T74	8232.67	6727.74	9765.31	10055.1	8287.95	7817.17	2458.28	2170.34	4606.04	2161.63	1301.11	1662.71	0.282202	0.000304797	1.42667	down	1	1	beta-Nicotinamide adenine dinucleotide	Nucleosides, nucleotides, and analogues	(5'-&gt;5')-dinucleotides	HMDB0000902	C00003	(map00190)Oxidative phosphorylation;(map00730)Thiamine metabolism;(map00760)Nicotinate and nicotinamide metabolism;(map01100)Metabolic pathways;(map04152)AMPK signaling pathway;(map04211)Longevity regulating pathway;(map04212)Longevity regulating pathway - worm;(map04925)Aldosterone synthesis and secretion;(map04977)Vitamin digestion and absorption	4	Fenugreekine;[3-(3,4-dihydroxyphenyl)-1-hydroxyprop-2-en-1-ylidene][(3,4,5-trihydroxy-6-{[7-hydroxy-2-(4-hydroxy-3-methoxyphenyl)-5-oxo-5H-chromen-3-yl]oxy}oxan-2-yl)methyl]oxidanium;[(6-{[2-(3,4-dihydroxyphenyl)-7-hydroxy-5-oxo-5H-chromen-3-yl]oxy}-3,4,5-trihydroxyoxan-2-yl)methyl][1-hydroxy-3-(4-hydroxy-3-methoxyphenyl)prop-2-en-1-ylidene]oxidanium;Pinotin A	HMDB0039421;HMDB0125112;HMDB0125194;HMDB0029240	0	-	-
neg-M426T69	5402	3620.23	10978.6	4813.77	6000.6	9785.51	2614.99	2863.7	5343.78	2147.7	1208.21	2462.04	0.409856	0.00602765	1.08014	down	1	1	ADP	Nucleosides, nucleotides, and analogues	Purine nucleotides	HMDB0001341	C00008	(map00190)Oxidative phosphorylation;(map00195)Photosynthesis;(map00230)Purine metabolism;(map00908)Zeatin biosynthesis;(map01100)Metabolic pathways;(map01110)Biosynthesis of secondary metabolites;(map01130)Biosynthesis of antibiotics;(map04068)FoxO signaling pathway;(map04080)Neuroactive ligand-receptor interaction;(map04142)Lysosome;(map04152)AMPK signaling pathway;(map04611)Platelet activation;…	3	Adenosine 3',5'-diphosphate;dGDP;ADP	HMDB0000061;HMDB0000960;HMDB0001341	4	ADP;Adenosine_3',5'-bisphosphate;dGDP;Adenosine_2',5'-bisphosphate	C00008;C00054;C00361;C03850
neg-M277T394	4385.74	4541.94	2875.33	2911.51	1781.72	2044.46	961.319	1063.59	1624.83	920.25	711.112	861.242	0.33129	0.000321656	1.20887	down	1	1	Alpha-Linolenic acid	Lipids and lipid-like molecules	Fatty Acyls	HMDB0001388	C06427	(map00592)alpha-Linolenic acid metabolism;(map01040)Biosynthesis of unsaturated fatty acids;(map01060)Biosynthesis of plant secondary metabolites;(map01070)Biosynthesis of plant hormones;(map01100)Metabolic pathways;(map01110)Biosynthesis of secondary metabolites	5	Alpha-Linolenic acid;Gamma-Linolenic acid;Calendic acid;Punicic acid;Linolenelaidic acid	HMDB0001388;HMDB0003073;HMDB0030962;HMDB0030963;HMDB0030964	6	(6Z,9Z,12Z)-Octadecatrienoic_acid;(9Z,12Z,15Z)-Octadecatrienoic_acid;Crepenynate;(9Z,11E,13E)-Octadecatrienoic_acid;Punicic_acid;5beta-Estrane-3alpha,17beta-diol	C06426;C06427;C07289;C08315;C08364;C15201
pos-M277T408	238980	208791	239499	183635	99526.7	165165	26143.6	26998.3	36504.5	40278.8	35269.7	25083.2	0.167558	2.73382e-06	1.55403	down	1	1	Stearidonic acid	Lipids and lipid-like molecules	Fatty Acyls	HMDB0006547	C16300	(map00592)alpha-Linolenic acid metabolism;(map01110)Biosynthesis of secondary metabolites	21	19-Norandrosterone;19-Nor-5-androstenediol;19-Noretiocholanolone;Stearidonic acid;Phenethyl decanoate;4,8,12,15-Octadecatetraenoic acid;(E,E)-11,13-Octadecadien-9-ynoic acid;17beta-hydroxy-5beta-estran-3-one;Hypogeic acid;Palmitoleic acid;Trans-Hexa-dec-2-enoic acid;Palmitelaidic acid;(E)-6-Hexadecenoic acid;5-Dodecyldihydro-2(3H)-furanone;15-Hexadecanolide;(Z)-5-Hexadecenoic acid;(E)-3-Hexadecen…	HMDB0002697;HMDB0004590;HMDB0005886;HMDB0006547;HMDB0032464;HMDB0032672;HMDB0034382;HMDB0062677;HMDB0002186;HMDB0003229;HMDB0010735;HMDB0012328;HMDB0031053;HMDB0031145;HMDB0031711;HMDB0032638;HMDB0033791;HMDB0035877;HMDB0037647;HMDB0038958;HMDB0041422	3	Stearidonic_acid;Kinoprene;(9Z)-Hexadecenoic_acid	C16300;C19042;C08362
neg-M227T232	26962	25568.3	42010.6	42377.7	48178.5	37783.8	71630.9	108516	101561	70126.6	78700	61083	2.20574	0.00022112	1.06156	up	1	1	Traumatic acid	Lipids and lipid-like molecules	Fatty Acyls	HMDB0000933	C16308	(map00592)alpha-Linolenic acid metabolism;(map01110)Biosynthesis of secondary metabolites	4	Traumatic acid;5-Heptyltetrahydro-2-oxo-3-furancarboxylic acid;Varenicline;3-Amino-1,4-dimethyl-5H-pyrido[4,3-b]indole	HMDB0000933;HMDB0030994;HMDB0015398;HMDB0029746	2	Traumatic_acid;Trp-P-1	C16308;C19306
pos-M229T230	24797.8	24049.5	32743.1	38243.7	61153	38505.9	82680.3	106165	154851	81087.2	55033.2	48145.7	2.40537	0.00375442	1.05039	up	1	1	Traumatic acid	Lipids and lipid-like molecules	Fatty Acyls	HMDB0000933	C16308	(map00592)alpha-Linolenic acid metabolism;(map01110)Biosynthesis of secondary metabolites	4	Traumatic acid;5-Heptyltetrahydro-2-oxo-3-furancarboxylic acid;Varenicline;3-Amino-1,4-dimethyl-5H-pyrido[4,3-b]indole	HMDB0000933;HMDB0030994;HMDB0015398;HMDB0029746	2	Traumatic_acid;Trp-P-1	C16308;C19306
neg-M211T290	266897	293433	379579	370618	228302	223995	21806.9	43215.6	49710.4	46619.5	38746.2	65305	0.150556	3.05461e-06	1.73569	down	1	1	Traumatin	Lipids and lipid-like molecules	Fatty Acyls	HMDB0037326	C16309	(map00592)alpha-Linolenic acid metabolism;(map01110)Biosynthesis of secondary metabolites	5	Cucurbic acid;Dihydrojasmonic acid;Vulgarole;Traumatin;3-Ethenyl-4-hydroxy-2,5-dimethylhex-5-en-2-yl acetate	HMDB0029388;HMDB0033601;HMDB0035085;HMDB0037326;HMDB0041572	4	Cucurbic_acid;Putaminoxin;Traumatin;12-Oxo-9(Z)-dodecenoic_acid	C08482;C08509;C16309;C16311
neg-M211T305	99685.9	111976	111628	137244	84252.5	91247	24402	38090.1	52857	45214	56904.3	59466.8	0.435409	0.000642018	1.02075	down	1	1	Traumatin	Lipids and lipid-like molecules	Fatty Acyls	HMDB0037326	C16309	(map00592)alpha-Linolenic acid metabolism;(map01110)Biosynthesis of secondary metabolites	5	Cucurbic acid;Dihydrojasmonic acid;Vulgarole;Traumatin;3-Ethenyl-4-hydroxy-2,5-dimethylhex-5-en-2-yl acetate	HMDB0029388;HMDB0033601;HMDB0035085;HMDB0037326;HMDB0041572	4	Cucurbic_acid;Putaminoxin;Traumatin;12-Oxo-9(Z)-dodecenoic_acid	C08482;C08509;C16309;C16311
neg-M293T374	180473	89464.2	159688	122755	55199.2	90192.5	10696	20548.6	21663.1	41246.4	52699.5	31099.7	0.255031	0.000827839	1.29852	down	1	1	17-Hydroxylinolenic acid	Lipids and lipid-like molecules	Fatty Acyls	HMDB0011108	C16346	(map00592)alpha-Linolenic acid metabolism	24	13-OxoODE;9-OxoODE;A-12(13)-EpODE;13-HOTE;15(16)-EpODE;9(10)-EpODE;9-HOTE;17-Hydroxylinolenic acid;10-Oxo-11-octadecen-13-olide;Squamostanal A;15,16-Epoxy-9,12-octadecadienoic acid;(2'E,4'Z,8E)-Colneleic acid;12,13-Epoxy-9,15-octadecadienoic acid;2-Hydroxylinolenic acid;(9S,10E,12Z,15Z)-9-Hydroxy-10,12,15-octadecatrienoic acid;(9Z,12Z,14E)-16-Hydroxy-9,12,14-octadecatrienoic acid;Sterebin D;3,4-D…	HMDB0004668;HMDB0004669;HMDB0010200;HMDB0010203;HMDB0010206;HMDB0010220;HMDB0010224;HMDB0011108;HMDB0029786;HMDB0029969;HMDB0030950;HMDB0030995;HMDB0031088;HMDB0031103;HMDB0031934;HMDB0034586;HMDB0036832;HMDB0039603;HMDB0061644;HMDB0062288;HMDB0112093;HMDB0112099;HMDB0112102;HMDB0112103	11	(9Z)-(13S)-12,13-Epoxyoctadeca-9,11-dienoic_acid;8-[(1R,2R)-3-Oxo-2-{(Z)-pent-2-enyl}cyclopentyl]octanoate;8-(5-Hexyl-furan-2-yl)-octanoic_acid;13-OxoODE;9-OxoODE;13(S)-HOT;9(S)-HOT;2(R)-HOT;17-Hydroxylinolenic_acid;Juvenile_hormone_I;Colneleate	C04594;C04780;C13798;C14765;C14766;C16316;C16326;C16342;C16346;C19613;C19827
pos-M258T49	17705.8	12632.5	17806.3	16850.6	10468.4	15068.1	5124.54	3575.36	5793.95	1932.68	2846.77	1012.88	0.224079	0.0010736	1.50766	down	1	1	sn-Glycero-3-phosphocholine	Lipids and lipid-like molecules	Glycerophospholipids	HMDB0000086	C00670	(map00564)Glycerophospholipid metabolism;(map00565)Ether lipid metabolism;(map05231)Choline metabolism in cancer	6	5-Methylcytidine;Pyro-L-glutaminyl-L-glutamine;Glycerophosphocholine;Pandamarilactam 3x;Miglustat;(±)-2-(1-Methylpropyl)-4,6-dinitrophenol	HMDB0000982;HMDB0039229;HMDB0000086;HMDB0033610;HMDB0014563;HMDB0032559	3	Lophophorine;Dinoseb;Dinoterb	C09573;C14302;C18671
neg-M431T441	10237.2	10438.4	11276.5	13258.8	10359.1	9354.53	3264.84	2999.64	3768.15	4057.81	4096.03	8312.21	0.408147	0.000833598	1.0152	down	1	1	LysoPA 18:3; LysoPA 18:3	Lipids and lipid-like molecules	Glycerophospholipids	-	C00681	(map00561)Glycerolipid metabolism;(map00564)Glycerophospholipid metabolism;(map01100)Metabolic pathways;(map01110)Biosynthesis of secondary metabolites;(map04072)Phospholipase D signaling pathway;(map04540)Gap junction;(map04975)Fat digestion and absorption;(map04977)Vitamin digestion and absorption;(map05200)Pathways in cancer	8	1-(6Z,9Z,12Z-octadecatrienoyl)-glycero-3-phosphate;1-(9Z,12Z,15Z-octadecatrienoyl)-glycero-3-phosphate;LysoPA(18:3(6Z,9Z,12Z)/0:0);LysoPA(18:3(9Z,12Z,15Z)/0:0);PG(16:1(9Z)/22:6(4Z,7Z,10Z,13Z,16Z,19Z));PG(18:3(6Z,9Z,12Z)/20:4(5Z,8Z,11Z,14Z));PG(18:3(9Z,12Z,15Z)/20:4(5Z,8Z,11Z,14Z));PG(22:6(4Z,7Z,10Z,13Z,16Z,19Z)/16:1(9Z))	HMDB0062316;HMDB0062320;HMDB0114743;HMDB0114744;HMDB0010599;HMDB0010670;HMDB0010685;HMDB0116631	2	Alpinine;Tetranactin	C09331;C06764
neg-M451T436	340.078	459.163	1367.08	655.11	524.709	653.988	1484.07	1141.36	1859.73	1832.34	4527.07	2501.73	3.33646	0.00132988	1.20719	up	1	1	LysoPA 19:0; LysoPA 19:0	Lipids and lipid-like molecules	Glycerophospholipids	-	C00681	(map00561)Glycerolipid metabolism;(map00564)Glycerophospholipid metabolism;(map01100)Metabolic pathways;(map01110)Biosynthesis of secondary metabolites;(map04072)Phospholipase D signaling pathway;(map04540)Gap junction;(map04975)Fat digestion and absorption;(map04977)Vitamin digestion and absorption;(map05200)Pathways in cancer	4	1-nonadecanoyl-glycero-3-phosphate;LysoPA(19:0/0:0);LysoPA(i-19:0/0:0);Descladinose roxithromycin	HMDB0062322;HMDB0114746;HMDB0114766;HMDB0060814	0	-	-
neg-M593T404	73522.3	73636.1	26405.1	47852.5	26702.2	31111.8	13609.3	16565.8	18356.8	15558.2	19826.8	23871.3	0.38602	0.00508753	1.006	down	1	1	LysoPI 18:3; LysoPI 18:3	Lipids and lipid-like molecules	Glycerophospholipids	-	C03819	(map00564)Glycerophospholipid metabolism	0	-	-	6	Obamegine;Aromoline;(+)-Bebeerine;Daphnandrine;Isochondrodendrine;(+)-Atherospermoline	C06513;C06514;C09352;C09415;C09543;C11141
neg-M599T424	3742.49	36251	41145.9	10081.7	50597.8	5571.57	1834.53	2996.26	4640.63	2590.21	1903.98	2138.34	0.10926	0.0090053	1.4202	down	1	1	LysoPI 18:0; LysoPI 18:0	Lipids and lipid-like molecules	Glycerophospholipids	-	C03819	(map00564)Glycerophospholipid metabolism	17	1-Stearoylglycerophosphoinositol;2-Stearoylglycerophosphoinositol;1-stearoyl-sn-glycero-3-phospho-1D-myo-inositol;PGP(18:1(11Z)/22:6(4Z,7Z,10Z,13Z,16Z,19Z));PGP(18:1(9Z)/22:6(4Z,7Z,10Z,13Z,16Z,19Z));PGP(18:2(9Z,12Z)/22:5(4Z,7Z,10Z,13Z,16Z));PGP(18:2(9Z,12Z)/22:5(7Z,10Z,13Z,16Z,19Z));PGP(18:3(6Z,9Z,12Z)/22:4(7Z,10Z,13Z,16Z));PGP(18:3(9Z,12Z,15Z)/22:4(7Z,10Z,13Z,16Z));PGP(20:4(5Z,8Z,11Z,14Z)/20:3(5…	HMDB0061696;HMDB0061704;HMDB0062777;HMDB0013531;HMDB0013546;HMDB0013559;HMDB0013560;HMDB0013573;HMDB0013588;HMDB0116462;HMDB0116463;HMDB0116469;HMDB0116470;HMDB0116473;HMDB0116474;HMDB0116508;HMDB0116509	0	-	-
neg-M526T372	4963.83	2684.08	2814.56	2280.55	2282.28	2390.47	1494.01	971.014	1337.34	880.856	810.881	1315.77	0.391017	0.000187843	1.08247	down	1	1	LysoPC 15:0	Lipids and lipid-like molecules	Glycerophospholipids	HMDB10381	C04230	(map00564)Glycerophospholipid metabolism;(map05231)Choline metabolism in cancer	0	-	-	0	-	-
neg-M538T364	6493.04	4715.64	5511.93	3497.38	2399.91	2822.86	2657.76	1880.73	2563.41	1206.84	1310.17	1022.86	0.418296	0.00339025	1.03849	down	1	1	LysoPC 16:1	Lipids and lipid-like molecules	Glycerophospholipids	HMDB10383	C04230	(map00564)Glycerophospholipid metabolism;(map05231)Choline metabolism in cancer	0	-	-	0	-	-
neg-M540T394	665134	539196	275840	348917	310895	394717	183619	102410	182119	86042.2	59779.9	112036	0.286427	0.000257168	1.32241	down	1	1	LysoPC 16:0	Lipids and lipid-like molecules	Glycerophospholipids	-	C04230	(map00564)Glycerophospholipid metabolism;(map05231)Choline metabolism in cancer	1	VPGPR Enterostatin	HMDB0003577	0	-	-
neg-M562T355	309723	227446	159789	130982	138020	176252	98111.9	59837.8	82605.2	40001.2	39409.4	64795.4	0.336856	0.000305381	1.12239	down	1	1	LysoPC 18:3	Lipids and lipid-like molecules	Glycerophospholipids	HMDB10388	C04230	(map00564)Glycerophospholipid metabolism;(map05231)Choline metabolism in cancer	0	-	-	0	-	-
neg-M564T377	460432	392715	238905	259086	251843	327294	60271.6	50119.9	87358.5	37682.7	64032	47189.3	0.179588	9.02227e-07	1.53718	down	1	1	LysoPC 18:2	Lipids and lipid-like molecules	Glycerophospholipids	HMDB10386	C04230	(map00564)Glycerophospholipid metabolism;(map05231)Choline metabolism in cancer	0	-	-	0	-	-
neg-M566T405	74922.2	58874	18760.6	26138.5	31372.6	82640.3	12847.7	12519.8	11011.1	7871.13	7533.44	12212.3	0.218632	0.00154698	1.31795	down	1	1	LysoPC 18:1	Lipids and lipid-like molecules	Glycerophospholipids	HMDB02815	C04230	(map00564)Glycerophospholipid metabolism;(map05231)Choline metabolism in cancer	0	-	-	0	-	-
pos-M496T394_2	2.83145e+06	2.21771e+06	1.46624e+06	1.40161e+06	1.11714e+06	1.4715e+06	265836	251314	372335	311171	159409	278868	0.156005	1.838e-06	1.6989	down	1	1	LysoPC 16:0	Lipids and lipid-like molecules	Glycerophospholipids	-	C04230	(map00564)Glycerophospholipid metabolism;(map05231)Choline metabolism in cancer	4	LysoPC(16:0);Docosa-4,7,10,13,16-pentaenoyl carnitine;Clupanodonyl carnitine;23-Acetoxysoladulcidine	HMDB0010382;HMDB0006321;HMDB0006496;HMDB0031402	0	-	-
pos-M520T377	1.69328e+06	1.44392e+06	993690	883848	874029	1.13779e+06	206602	215364	335066	208496	128123	239646	0.189751	1.91905e-06	1.53456	down	1	1	LysoPC 18:2	Lipids and lipid-like molecules	Glycerophospholipids	HMDB10386	C04230	(map00564)Glycerophospholipid metabolism;(map05231)Choline metabolism in cancer	2	LysoPC(18:2(9Z,12Z));2-linoleoyl-sn-glycero-3-phosphocholine	HMDB0010386;HMDB0062711	1	Kolanone	C09948
pos-M522T406	449003	304243	111737	150726	150152	149705	49701.5	37044.3	48040	51895.9	52177.4	41685.5	0.21325	0.000877234	1.37375	down	1	1	1-Oleoyl-sn-glycero-3-phosphocholine	Lipids and lipid-like molecules	Glycerophospholipids	HMDB0002815	C04230	(map00564)Glycerophospholipid metabolism;(map05231)Choline metabolism in cancer	4	LysoPC(18:1(9Z));LysoPC(18:1(11Z));2-oleoyl-sn-glycero-3-phosphocholine;Dipyridamole	HMDB0002815;HMDB0010385;HMDB0062651;HMDB0015110	2	Eudesobovatol_A;Eudesobovatol_B	C10562;C17677
pos-M544T378	10403.6	13821.6	3035.66	6255.45	2424.98	3399.48	3525.72	1085.81	5149.31	1778.49	666.522	1018.72	0.336154	0.0250322	1.10607	down	1	1	LysoPC 20:4	Lipids and lipid-like molecules	Glycerophospholipids	HMDB10395	C04230	(map00564)Glycerophospholipid metabolism;(map05231)Choline metabolism in cancer	5	LysoPC(20:4(5Z,8Z,11Z,14Z));LysoPC(20:4(8Z,11Z,14Z,17Z));LysoPC(18:1(9Z));LysoPC(18:1(11Z));2-oleoyl-sn-glycero-3-phosphocholine	HMDB0010395;HMDB0010396;HMDB0002815;HMDB0010385;HMDB0062651	0	-	-
neg-M450T359	8165.41	5812.94	9839.44	6701.46	3476.74	6847.4	1285.59	861.089	1135.16	566.538	397.303	499.416	0.116178	6.40115e-06	1.81014	down	1	1	LysoPE 16:1	Lipids and lipid-like molecules	Glycerophospholipids	HMDB11474	C04438	(map00564)Glycerophospholipid metabolism	2	PA(22:6(4Z,7Z,10Z,13Z,16Z,19Z)/24:1(15Z));PA(24:1(15Z)/22:6(4Z,7Z,10Z,13Z,16Z,19Z))	HMDB0115427;HMDB0115479	0	-	-
neg-M452T391	428441	271283	114227	169363	101696	150353	90619.8	28896.5	66663.6	23360.1	14111.5	36200	0.210344	0.00123801	1.42195	down	1	1	LysoPE 16:0	Lipids and lipid-like molecules	Glycerophospholipids	HMDB11473;HMDB11503	C04438	(map00564)Glycerophospholipid metabolism	5	LysoPE(0:0/16:0);LysoPE(16:0/0:0);DHAP(18:0);LysoPA(0:0/18:1(9Z));LysoPA(18:1(9Z)/0:0)	HMDB0011473;HMDB0011503;HMDB0011133;HMDB0007851;HMDB0007855	1	Stearoylglycerone_phosphate	C03805
neg-M474T346	136671	92854.5	41722.7	77923.8	26996	64603	12135.2	21529.3	12678.8	19679.7	16552.5	14696.2	0.220686	0.0011214	1.3791	down	1	1	LysoPE 18:3	Lipids and lipid-like molecules	Glycerophospholipids	HMDB11478;HMDB11479	C04438	(map00564)Glycerophospholipid metabolism	6	LysoPE(0:0/18:3(6Z,9Z,12Z));LysoPE(0:0/18:3(9Z,12Z,15Z));LysoPE(18:3(6Z,9Z,12Z)/0:0);LysoPE(18:3(9Z,12Z,15Z)/0:0);1-(5Z,8Z,11Z,14Z-eicosatetraenoyl)-sn-glycero-3-phosphate;LysoPA(20:4(8Z,11Z,14Z,17Z)/0:0)	HMDB0011478;HMDB0011479;HMDB0011508;HMDB0011509;HMDB0062312;HMDB0114742	0	-	-
neg-M476T373	736236	247404	102635	273950	89147.3	249731	54313.2	22097.1	42840.9	17389.4	14121	35416.1	0.109574	0.000420768	1.66074	down	1	1	LysoPE 18:2	Lipids and lipid-like molecules	Glycerophospholipids	HMDB11477	C04438	(map00564)Glycerophospholipid metabolism	5	LysoPE(0:0/18:2(9Z,12Z));LysoPE(18:2(9Z,12Z)/0:0);1-(8Z,11Z,14Z-eicosatrienoyl)-glycero-3-phosphate;LysoPA(20:3(5Z,8Z,11Z)/0:0);LysoPA(20:3(8Z,11Z,14Z)/0:0)	HMDB0011477;HMDB0011507;HMDB0062313;HMDB0114747;HMDB0114759	0	-	-
neg-M478T409	303197	199893	730906	497275	140293	413010	8467.93	3145.55	22049.5	9726.17	2089.44	9699.3	0.0241524	8.53947e-06	2.31708	down	1	1	LysoPE 18:1	Lipids and lipid-like molecules	Glycerophospholipids	HMDB11475;HMDB11476;HMDB11505;HMDB11506	C04438	(map00564)Glycerophospholipid metabolism	0	-	-	0	-	-
neg-M504T414	2549.68	1809.57	2709.52	2197.45	1554.14	2910.04	1064.73	741.498	1004.33	999.33	1128.55	817.846	0.419237	6.63482e-05	1.05493	down	1	1	LysoPE 20:2	Lipids and lipid-like molecules	Glycerophospholipids	HMDB11483	C04438	(map00564)Glycerophospholipid metabolism	0	-	-	0	-	-
pos-M476T346	162955	143022	94475.2	112340	37752.8	54615.9	16515.5	19753.9	28925.9	25048.7	28216.8	25410.7	0.237741	0.00137454	1.28157	down	1	1	LysoPE 18:3	Lipids and lipid-like molecules	Glycerophospholipids	HMDB11478;HMDB11479	C04438	(map00564)Glycerophospholipid metabolism	3	LysoPE(0:0/16:0);LysoPE(16:0/0:0);Sambutoxin	HMDB0011473;HMDB0011503;HMDB0041085	0	-	-
pos-M478T368	481400	355666	163563	188935	120635	172347	29342.4	29977.2	36120.4	31679.6	21844.2	31301.5	0.121592	0.000112479	1.66653	down	1	1	LysoPE 18:2	Lipids and lipid-like molecules	Glycerophospholipids	HMDB11477	C04438	(map00564)Glycerophospholipid metabolism	5	LysoPE(0:0/18:2(9Z,12Z));LysoPE(18:2(9Z,12Z)/0:0);1-(8Z,11Z,14Z-eicosatrienoyl)-glycero-3-phosphate;LysoPA(20:3(5Z,8Z,11Z)/0:0);LysoPA(20:3(8Z,11Z,14Z)/0:0)	HMDB0011477;HMDB0011507;HMDB0062313;HMDB0114747;HMDB0114759	1	Sophoranone	C08719
neg-M518T365	15636.1	17157.4	8379.91	11072.9	11462	10246.5	2404.95	2479.34	4338.52	1841.73	1768.48	2823.6	0.211705	4.88913e-06	1.52576	down	1	1	LysoPS 18:3; LysoPS 18:3	Lipids and lipid-like molecules	Glycerophospholipids	-	C05974	(map00564)Glycerophospholipid metabolism	0	-	-	0	-	-
neg-M520T395	17170.1	10951.6	7995.36	7798.23	8301.57	7687.04	2040.91	1868.29	3807.05	2992.87	1793.57	1957.46	0.241389	1.36293e-05	1.32768	down	1	1	LysoPS 18:2; LysoPS 18:2	Lipids and lipid-like molecules	Glycerophospholipids	-	C05974	(map00564)Glycerophospholipid metabolism	1	1-Oleoylglycerophosphoserine	HMDB0061694	1	SR_12813	C15628
pos-M1040T377	12711.6	13152.5	2997.59	2508.08	2795.75	5696.84	563.377	473.912	923.426	502.148	478.179	644.392	0.0899453	0.000492637	1.74334	down	1	1	TG 66:21; TG(22:7/22:7/22:7)	Lipids and lipid-like molecules	Glycerolipids	-	C00422	(map00561)Glycerolipid metabolism;(map01100)Metabolic pathways;(map04923)Regulation of lipolysis in adipocytes;(map04931)Insulin resistance;(map04975)Fat digestion and absorption;(map04977)Vitamin digestion and absorption	0	-	-	0	-	-
neg-M255T364	3255.32	3069.13	15761.9	3522.33	1679.84	7851.85	928.646	617.621	1268.53	791.113	569.478	803.496	0.141686	0.00227431	1.52801	down	1	1	Palmitic acid	Lipids and lipid-like molecules	Fatty Acyls	HMDB0000220	C00249	(map00061)Fatty acid biosynthesis;(map00062)Fatty acid elongation;(map00071)Fatty acid degradation;(map00073)Cutin, suberine and wax biosynthesis;(map01040)Biosynthesis of unsaturated fatty acids;(map01060)Biosynthesis of plant secondary metabolites;(map01100)Metabolic pathways;(map01212)Fatty acid metabolism	10	Palmitic acid;Trimethyltridecanoic acid;Isopalmitic acid;Butyl dodecanoate;Dodecyl butyrate;Hexyl decanoate;Octyl octanoate;Ethyl tetradecanoate;Dodecyl 2-methylpropanoate;Cerebronic acid	HMDB0000220;HMDB0002396;HMDB0031068;HMDB0032065;HMDB0032249;HMDB0032324;HMDB0033166;HMDB0034153;HMDB0036210;HMDB0039540	2	Hexadecanoic_acid;2-Hydroxytetracosanoic_acid	C00249;C17873
neg-M255T436	2342.65	1498.39	5592.05	2334.16	1533.03	2729.47	1717.9	662.443	1334.17	698.669	543.512	655.026	0.350081	0.00341523	1.1435	down	1	1	Palmitic acid	Lipids and lipid-like molecules	Fatty Acyls	HMDB0000220	C00249	(map00061)Fatty acid biosynthesis;(map00062)Fatty acid elongation;(map00071)Fatty acid degradation;(map00073)Cutin, suberine and wax biosynthesis;(map01040)Biosynthesis of unsaturated fatty acids;(map01060)Biosynthesis of plant secondary metabolites;(map01100)Metabolic pathways;(map01212)Fatty acid metabolism	10	Palmitic acid;Trimethyltridecanoic acid;Isopalmitic acid;Butyl dodecanoate;Dodecyl butyrate;Hexyl decanoate;Octyl octanoate;Ethyl tetradecanoate;Dodecyl 2-methylpropanoate;Cerebronic acid	HMDB0000220;HMDB0002396;HMDB0031068;HMDB0032065;HMDB0032249;HMDB0032324;HMDB0033166;HMDB0034153;HMDB0036210;HMDB0039540	2	Hexadecanoic_acid;2-Hydroxytetracosanoic_acid	C00249;C17873
neg-M315T380	104707	49728.2	227330	114290	66910.1	118475	23880.8	4902.81	44952.1	14489.6	16879.9	17450.5	0.179848	0.000804547	1.49968	down	1	1	Palmitic acid	Lipids and lipid-like molecules	Fatty Acyls	HMDB0000220	C00249	(map00061)Fatty acid biosynthesis;(map00062)Fatty acid elongation;(map00071)Fatty acid degradation;(map00073)Cutin, suberine and wax biosynthesis;(map01040)Biosynthesis of unsaturated fatty acids;(map01060)Biosynthesis of plant secondary metabolites;(map01100)Metabolic pathways;(map01212)Fatty acid metabolism	8	MG(0:0/i-15:0/0:0);MG(0:0/a-15:0/0:0)[rac];MG(a-15:0/0:0/0:0)[rac];MG(i-15:0/0:0/0:0);MG(0:0/15:0/0:0);MG(15:0/0:0/0:0);(+)-15,16-Dihydroxyoctadecanoic acid;(9S,10S)-9,10-dihydroxyoctadecanoate	HMDB0072849;HMDB0072862;HMDB0072865;HMDB0072878;HMDB0011532;HMDB0011563;HMDB0031008;HMDB0059633	3	(9R,10R)-Dihydroxyoctadecanoic_acid;(9S,10S)-9,10-Dihydroxyoctadecanoate;9,10-Dihydroxystearate	C08314;C15988;C19622
neg-M285T292	8298.99	7011.38	8167.59	5799.87	4164.78	6005.63	684.959	695.191	1266.22	686.108	588.81	696.078	0.117049	6.18217e-08	1.80284	down	1	1	Hexadecanedioic acid	Lipids and lipid-like molecules	Fatty Acyls	HMDB0000672	C19615	(map00073)Cutin, suberine and wax biosynthesis;(map01100)Metabolic pathways	3	Hexadecanedioic acid;16-Hydroxy-10-oxohexadecanoic acid;2,2,4-Trimethyl-1,3-pentadienol diisobutyrate	HMDB0000672;HMDB0041287;HMDB0059777	2	2,3-Dihydroxycyclopentaneundecanoic_acid;Hexadecanedioate	C14987;C19615
neg-M285T305	13832.2	11144.9	13356.6	16342.8	6044.64	12930.6	727.95	699.152	1000.03	706.921	612.382	646.822	0.059649	3.06543e-07	2.03276	down	1	1	Hexadecanedioic acid	Lipids and lipid-like molecules	Fatty Acyls	HMDB0000672	C19615	(map00073)Cutin, suberine and wax biosynthesis;(map01100)Metabolic pathways	3	Hexadecanedioic acid;16-Hydroxy-10-oxohexadecanoic acid;2,2,4-Trimethyl-1,3-pentadienol diisobutyrate	HMDB0000672;HMDB0041287;HMDB0059777	2	2,3-Dihydroxycyclopentaneundecanoic_acid;Hexadecanedioate	C14987;C19615
neg-M285T367	3621.77	1803.14	2744.28	2348.72	1698.07	2644.18	739.878	737.236	567.137	627.127	626.315	596.212	0.262037	2.45201e-05	1.3787	down	1	1	Hexadecanedioic acid	Lipids and lipid-like molecules	Fatty Acyls	HMDB0000672	C19615	(map00073)Cutin, suberine and wax biosynthesis;(map01100)Metabolic pathways	3	Hexadecanedioic acid;16-Hydroxy-10-oxohexadecanoic acid;2,2,4-Trimethyl-1,3-pentadienol diisobutyrate	HMDB0000672;HMDB0041287;HMDB0059777	2	2,3-Dihydroxycyclopentaneundecanoic_acid;Hexadecanedioate	C14987;C19615
neg-M313T335	22758.3	23361.9	20006.2	17401.6	37675.9	20867.4	1036.53	963.378	1782.21	1007.43	1261.13	646.846	0.047142	1.3736e-08	2.1744	down	1	1	9,10-DHOME	Lipids and lipid-like molecules	Fatty Acyls	HMDB0004704	C14828	(map00591)Linoleic acid metabolism	5	Octadecanedioic acid;9,10-DHOME;12,13-DHOME;(9xi,10xi,12xi)-9,10-Dihydroxy-12-octadecenoic acid;Dibutyl decanedioate	HMDB0000782;HMDB0004704;HMDB0004705;HMDB0031679;HMDB0041220	5	(9Z)-(7S,8S)-Dihydroxyoctadecenoic_acid;9,10-DHOME;12,13-DHOME;9,10-Epoxy-18-hydroxystearate;(8E,10S)-10-Hydroperoxyoctadeca-8-enoate	C07355;C14828;C14829;C19620;C20702
pos-M315T335	12777.2	12722.2	13504.5	10223.8	20038.6	12743.7	1375.28	1088.3	4794.87	1931.31	1041.44	1187.59	0.139237	0.000111393	1.75219	down	1	1	9,10-Dihydroxy-12Z-octadecenoic acid	Lipids and lipid-like molecules	Fatty Acyls	HMDB0004704	C14828	(map00591)Linoleic acid metabolism	5	Octadecanedioic acid;9,10-DHOME;12,13-DHOME;(9xi,10xi,12xi)-9,10-Dihydroxy-12-octadecenoic acid;Dibutyl decanedioate	HMDB0000782;HMDB0004704;HMDB0004705;HMDB0031679;HMDB0041220	5	(9Z)-(7S,8S)-Dihydroxyoctadecenoic_acid;9,10-DHOME;12,13-DHOME;9,10-Epoxy-18-hydroxystearate;(8E,10S)-10-Hydroperoxyoctadeca-8-enoate	C07355;C14828;C14829;C19620;C20702
neg-M329T277	449226	196325	557414	422834	108704	142091	23574.1	12224.8	16609	14505.8	30101	17817.6	0.0611918	4.7775e-05	1.99841	down	1	1	9,10,13-TriHOME	Lipids and lipid-like molecules	Fatty Acyls	HMDB0004710	C14835	(map00591)Linoleic acid metabolism	4	9,12,13-TriHOME;9,10,13-TriHOME;5,8,12-Trihydroxy-9-octadecenoic acid;(9S,10E,12S,13S)-9,12,13-Trihydroxy-10-octadecenoic acid	HMDB0004708;HMDB0004710;HMDB0030936;HMDB0038555	3	9,12,13-TriHOME;9,10,13-TriHOME;9,10-Dihydroxy-12,13-epoxyoctadecanoate	C14833;C14835;C14837
pos-M318T319	56086.6	47506.7	94225.2	50019	42176	67122.2	8216.42	6406.58	8620.01	4910.75	3164.37	5858.56	0.104097	5.31789e-07	1.90923	down	1	1	Phytosphingosine	Organic nitrogen compounds	Organonitrogen compounds	HMDB0004610	C12144	(map00600)Sphingolipid metabolism;(map01100)Metabolic pathways	12	Phytosphingosine;(R)-3-Hydroxy-Octadecanoic acid;xi-10-Hydroxyoctadecanoic acid;9-hydroxyoctadecanoic acid;13-hydroxyoctadecanoic acid;12-Hydroxystearic acid;2-hydroxystearate;5-Hydroxyoctadecanoic acid;7-Hydroxyoctadecanoic acid;8-Hydroxyoctadecanoic acid;11-Hydroxyoctadecanoic acid;6-Hydroxyoctadecanoic acid	HMDB0004610;HMDB0010737;HMDB0037396;HMDB0061661;HMDB0061662;HMDB0061706;HMDB0062549;HMDB0112180;HMDB0112181;HMDB0112182;HMDB0112183;HMDB0112193	4	Phytosphingosine;(R)-2-Hydroxystearate;(S)-2-Hydroxystearate;(R)-10-Hydroxystearate	C12144;C03042;C03045;C03195
pos-M124T74	2523.3	2144.37	1646.51	2245.86	1353.31	1953.51	6952	5124.42	7524.49	7128.96	5957.75	10090.2	3.60482	2.04444e-06	1.07325	up	1	1	Niacin	Organoheterocyclic compounds	Pyridines and derivatives	HMDB0001406	C00153	(map00760)Nicotinate and nicotinamide metabolism;(map01100)Metabolic pathways;(map04212)Longevity regulating pathway - worm;(map04977)Vitamin digestion and absorption	5	Nicotinic acid;Picolinic acid;2-Hydroxy-4-imino-2,5-cyclohexadienone;Nitrobenzene;Isonicotinic acid	HMDB0001488;HMDB0002243;HMDB0031713;HMDB0041950;HMDB0060665	4	Nicotinate;Nitrobenzene;Isonicotinic_acid;Picolinic_acid	C00253;C06813;C07446;C10164
pos-M138T49	112758	112599	160482	117025	83325.5	75200.6	18332.4	22480.9	17080.2	12252.7	16097.6	24159.4	0.166926	3.21936e-07	1.58301	down	1	1	Trigonelline	Alkaloids and derivatives	null	HMDB0000875	C01004	(map00760)Nicotinate and nicotinamide metabolism	8	Trigonelline;2-Aminobenzoic acid;p-Aminobenzoic acid;3-Pyridylacetic acid;m-Aminobenzoic acid;Salicylamide;Methyl nicotinate;2-Pyridylacetic acid	HMDB0000875;HMDB0001123;HMDB0001392;HMDB0001538;HMDB0001891;HMDB0015687;HMDB0029806;HMDB0060722	6	Anthranilate;4-Aminobenzoate;N-Methylnicotinate;4-Nitrotoluene;3-Nitrotoluene;2-Nitrotoluene	C00108;C00568;C01004;C14394;C19486;C19597
pos-M113T74	15151.7	10256.7	11154	10568.1	7777.17	8439.81	1795.19	1820.87	1518.64	2095.96	1612.98	1945.97	0.170324	4.49632e-07	1.65839	down	1	1	Uracil	Organoheterocyclic compounds	Diazines	HMDB0000300	C00106	(map00240)Pyrimidine metabolism;(map00410)beta-Alanine metabolism;(map00770)Pantothenate and CoA biosynthesis;(map01100)Metabolic pathways	0	-	-	0	-	-
pos-M349T77	1076.28	992.473	2566.87	723.383	1081.63	1942.11	5263.75	5264.43	3820.23	5403.45	6532.17	4091.24	3.62355	0.000374992	1.38673	up	1	1	Riboflavin reduced	Organoheterocyclic compounds	Pteridines and derivatives	HMDB0001557	C01007	(map00740)Riboflavin metabolism;(map01100)Metabolic pathways	8	6-{[(3,4,5-trihydroxy-6-methyloxan-2-yl)oxy]methyl}oxane-2,3,4,5-tetrol;2-O-a-L-Fucopyranosyl-galactose;3-O-a-L-Fucopyranosyl-D-glucose;Neohesperidose;6-O-b-D-Fructofuranosyl-2-deoxy-D-glucose;Bifonazole;N-Desmethylcitalopram;Desmethylcitalopram	HMDB0124733;HMDB0006590;HMDB0006701;HMDB0029523;HMDB0040154;HMDB0015583;HMDB0014021;HMDB0060576	7	2-O-alpha-L-Rhamnopyranosyl-D-glucopyranose;Robinobiose;Rutinose;Scillabiose;beta-D-Galactosyl-(1->4)-L-rhamnose;3-O-alpha-D-Glucopyranosyl-L-rhamnopyranose;Demethylcitalopram	C08244;C08246;C08247;C19635;C19758;C20354;C16608
pos-M296T184	510046	481094	559615	520571	513175	533373	129759	180814	181466	124671	76093	114617	0.258965	0.000107157	1.41619	down	1	1	(R)-Prunasin	Organic oxygen compounds	Organooxygen compounds	HMDB0034934	C00844	(map00460)Cyanoamino acid metabolism;(map01110)Biosynthesis of secondary metabolites	9	Nor-ketotifen;Prunasin;Sambunigrin;Prulaurasin;(S)-2-Hydroxy-2-phenylacetonitrile O-b-D-allopyranoside;Glutaconylcarnitine;8-(1,2-dihydroxypropan-2-yl)-9-hydroxy-2H,8H,9H-furo[2,3-h]chromen-2-one;2-(1,2-dihydroxypropan-2-yl)-9-hydroxy-2H,3H,7H-furo[3,2-g]chromen-7-one;3,9-dihydroxy-2-(2-hydroxypropan-2-yl)-2H,3H,7H-furo[3,2-g]chromen-7-one	HMDB0060646;HMDB0034934;HMDB0034981;HMDB0035022;HMDB0039961;HMDB0013129;HMDB0128947;HMDB0132919;HMDB0132920	5	Prunasin;(S)-Mandelonitrile_beta-D-glucoside;Indican;Nitrothal-isopropyl;3-Hydroxy-6,7,8-trimethoxy-2-naphthoate	C00844;C04273;C08481;C18873;C21322
neg-M456T181	170377	129880	122869	176730	138431	92754.2	34247.7	44311.6	56178.5	28645.9	22908.6	27892.7	0.25773	1.56436e-05	1.32756	down	1	1	Amygdalin	Organic oxygen compounds	Organooxygen compounds	HMDB0035030	C08325	(map00460)Cyanoamino acid metabolism;(map01110)Biosynthesis of secondary metabolites	3	Amygdalin;Mandelonitrile sophoroside;Ginkgolide C	HMDB0035030;HMDB0038475;HMDB0036860	3	LY-202769;Amygdalin;Ginkgolide_C	C15104;C08325;C07603
neg-M502T164	168001	114784	116146	122931	131942	76121.4	26185.8	23802.7	48135.1	27282.2	26843.7	31944.4	0.252346	2.92617e-06	1.38724	down	1	1	Amygdalin	Organic oxygen compounds	Organooxygen compounds	HMDB0035030	C08325	(map00460)Cyanoamino acid metabolism;(map01110)Biosynthesis of secondary metabolites	0	-	-	0	-	-
neg-M502T181	86015.7	64295.4	53818	71519.5	72638.7	47390.2	17222.5	21169	23934	18180.3	16711.6	17378.7	0.28962	1.48243e-06	1.26355	down	1	1	Amygdalin	Organic oxygen compounds	Organooxygen compounds	HMDB0035030	C08325	(map00460)Cyanoamino acid metabolism;(map01110)Biosynthesis of secondary metabolites	0	-	-	0	-	-
pos-M458T184_2	5.15881e+06	4.63562e+06	5.29235e+06	5.02121e+06	5.0675e+06	5.44115e+06	1.02338e+06	1.47206e+06	1.56117e+06	987667	524596	928185	0.212207	0.00014033	1.51142	down	1	1	Amygdalin	Organic oxygen compounds	Organooxygen compounds	HMDB0035030	C08325	(map00460)Cyanoamino acid metabolism;(map01110)Biosynthesis of secondary metabolites	3	Amygdalin;Mandelonitrile sophoroside;Ginkgolide C	HMDB0035030;HMDB0038475;HMDB0036860	3	LY-202769;Amygdalin;Ginkgolide_C	C15104;C08325;C07603
pos-M136T74	70762.2	68561.9	57824.4	59982.8	49946.1	40105.2	16113.6	26694.6	20667.4	33048.2	29867.8	31950.9	0.456078	0.000328423	1.03903	down	1	1	Adenine	Organoheterocyclic compounds	Imidazopyrimidines	HMDB0000034	C00147	(map00230)Purine metabolism;(map00908)Zeatin biosynthesis;(map01100)Metabolic pathways	9	(+)-threo-2-Amino-3,4-dihydroxybutanoic acid;Adenine;3-methoxy-3-oxopropanoic acid;Methylmalonic acid;Succinic acid;Erythrono-1,4-lactone;Threonolactone;4-Hydroxy-2-oxobutanoic acid;xi-3-Hydroxy-2-oxobutanoic acid	HMDB0029389;HMDB0000034;HMDB0130020;HMDB0000202;HMDB0000254;HMDB0000349;HMDB0000940;HMDB0031204;HMDB0039324	6	2-Hydroxymethylserine;4-Hydroxy-L-threonine;Adenine;Succinate;Methylmalonate;Methyl_oxalate	C03059;C06056;C00147;C00042;C02170;C10900
pos-M268T52	145911	97151.3	103751	73726.6	60979.9	49904.5	11800.2	20090.7	19250.8	26043.4	25294.7	25338	0.24052	5.48315e-05	1.35846	down	1	1	Adenosine	Nucleosides, nucleotides, and analogues	Purine nucleosides	HMDB0000050	C00212	(map00230)Purine metabolism;(map01100)Metabolic pathways;(map04022)cGMP-PKG signaling pathway;(map04024)cAMP signaling pathway;(map04071)Sphingolipid signaling pathway;(map04080)Neuroactive ligand-receptor interaction;(map04270)Vascular smooth muscle contraction;(map04923)Regulation of lipolysis in adipocytes;(map04924)Renin secretion;(map05012)Parkinson's disease;(map05032)Morphine addiction;(ma…	8	Neuraminic acid;N-(1-Deoxy-1-fructosyl)serine;Adenosine;Deoxyguanosine;Vidarabine;Zidovudine;Valyl-Glutamate;OR-1896	HMDB0000830;HMDB0037842;HMDB0000050;HMDB0000085;HMDB0014340;HMDB0014638;HMDB0029126;HMDB0060861	5	Neuraminic_acid;Miserotoxin;Adenosine;Deoxyguanosine;Zidovudine	C06469;C08507;C00212;C00330;C07210
pos-M268T74	804339	622252	704461	556632	438146	395841	65580.6	135887	132354	215735	187159	180696	0.260505	0.000119351	1.36868	down	1	1	Adenosine	Nucleosides, nucleotides, and analogues	Purine nucleosides	HMDB0000050	C00212	(map00230)Purine metabolism;(map01100)Metabolic pathways;(map04022)cGMP-PKG signaling pathway;(map04024)cAMP signaling pathway;(map04071)Sphingolipid signaling pathway;(map04080)Neuroactive ligand-receptor interaction;(map04270)Vascular smooth muscle contraction;(map04923)Regulation of lipolysis in adipocytes;(map04924)Renin secretion;(map05012)Parkinson's disease;(map05032)Morphine addiction;(ma…	8	Neuraminic acid;N-(1-Deoxy-1-fructosyl)serine;Adenosine;Deoxyguanosine;Vidarabine;Zidovudine;Valyl-Glutamate;OR-1896	HMDB0000830;HMDB0037842;HMDB0000050;HMDB0000085;HMDB0014340;HMDB0014638;HMDB0029126;HMDB0060861	5	Neuraminic_acid;Miserotoxin;Adenosine;Deoxyguanosine;Zidovudine	C06469;C08507;C00212;C00330;C07210
pos-M428T69	4282.89	3624.83	8373.01	4593.06	11329.7	6204.34	1975.51	4085.99	4468.72	1632.48	1445.65	1692.21	0.398371	0.00573992	1.02952	down	1	1	Adenosine_Diphosphate	Nucleosides, nucleotides, and analogues	Purine nucleosides	HMDB0000050	C00212	(map00230)Purine metabolism;(map01100)Metabolic pathways;(map04022)cGMP-PKG signaling pathway;(map04024)cAMP signaling pathway;(map04071)Sphingolipid signaling pathway;(map04080)Neuroactive ligand-receptor interaction;(map04270)Vascular smooth muscle contraction;(map04923)Regulation of lipolysis in adipocytes;(map04924)Renin secretion;(map05012)Parkinson's disease;(map05032)Morphine addiction;(ma…	6	Adenosine 3',5'-diphosphate;dGDP;ADP;N-Acetylneuraminic acid 9-phosphate;N-Acetylneuraminate 9-phosphate;Acetyl adenylate	HMDB0000061;HMDB0000960;HMDB0001341;HMDB0004381;HMDB0006268;HMDB0006880	6	ADP;Adenosine_3',5'-bisphosphate;dGDP;Adenosine_2',5'-bisphosphate;N-Acetylneuraminate_9-phosphate;Acetyl_adenylate	C00008;C00054;C00361;C03850;C06241;C05993
pos-M152T53	26908.9	22878.6	18683.2	18231.5	14168	14175	3512.77	4060.65	4205.18	3763.47	3772.86	3701.48	0.200064	1.02847e-05	1.51953	down	1	1	Guanine	Organoheterocyclic compounds	Imidazopyrimidines	HMDB0000132	C00242	(map00230)Purine metabolism;(map01100)Metabolic pathways	0	-	-	0	-	-
pos-M152T78	85824.9	62358.3	70262.3	75517.4	52439.1	53032.8	8557.42	9584.94	13062.2	6770.49	5595.31	7524.18	0.127917	2.23253e-07	1.82776	down	1	1	Guanine	Organoheterocyclic compounds	Imidazopyrimidines	HMDB0000132	C00242	(map00230)Purine metabolism;(map01100)Metabolic pathways	10	Guanine;2-Hydroxyadenine;8-Hydroxyadenine;L-Malic acid;Malic acid;D-Malic acid;Velcorin;3,3-Dimethyl-1,2-dithiolane;Tetrahydro-2-methyl-2-thiophenethiol;Tetrahydro-2-methyl-3-thiophenethiol	HMDB0000132;HMDB0000403;HMDB0000542;HMDB0000156;HMDB0000744;HMDB0031518;HMDB0032872;HMDB0038974;HMDB0039789;HMDB0039790	5	Guanine;(S)-Malate;(R)-Malate;Malate;3-Dehydro-L-threonate	C00242;C00149;C00497;C00711;C03064
pos-M137T79	13636	3226.53	1902.83	5966.29	1548.43	3473.95	1003.64	565.214	930.404	1073.42	998.265	1036.56	0.188462	0.0062266	1.28531	down	1	1	Hypoxanthine	Organoheterocyclic compounds	Imidazopyrimidines	HMDB0000157	C00262	(map00230)Purine metabolism;(map01100)Metabolic pathways	3	Erythronic acid;Threonic acid;L-threonic Acid	HMDB0000613;HMDB0000943;HMDB0062620	1	Threonate	C01620
neg-M282T77	24282.4	17056.9	22407.2	21336.5	11722.7	16589.8	2904.46	2660.69	3789.38	1939.91	1116.14	2033.34	0.127377	4.4484e-06	1.8052	down	1	1	Guanosine	Nucleosides, nucleotides, and analogues	Purine nucleosides	HMDB0000133	C00387	(map00230)Purine metabolism;(map01100)Metabolic pathways	4	Guanosine;8-Hydroxy-deoxyguanosine;3-oxo-3-[(3,4,5,6-tetrahydroxyoxan-2-yl)methoxy]propanoic acid;Monoglyceride citrate	HMDB0000133;HMDB0003333;HMDB0125085;HMDB0032437	3	Guanosine;Isoguanosine;5'-Oxoinosine	C00387;C08432;C01993
pos-M284T78	91591.7	64601.5	71237.5	75632.7	52559.3	57783.9	6604.58	7235.6	10698	4832.55	2385.35	4739.33	0.0882797	1.65913e-05	1.98712	down	1	1	Guanosine	Nucleosides, nucleotides, and analogues	Purine nucleosides	HMDB0000133	C00387	(map00230)Purine metabolism;(map01100)Metabolic pathways	13	Guanosine;8-Hydroxy-deoxyguanosine;Glycyl-Tryptophan;Tryptophyl-Glycine;Glutaminylvaline;Asparaginyl-Isoleucine;Asparaginyl-Leucine;Isoleucyl-Asparagine;Leucyl-Asparagine;Valyl-Glutamine;Valyl-Gamma-glutamate;3-oxo-3-[(3,4,5,6-tetrahydroxyoxan-2-yl)methoxy]propanoic acid;Monoglyceride citrate	HMDB0000133;HMDB0003333;HMDB0028852;HMDB0029083;HMDB0028810;HMDB0028734;HMDB0028735;HMDB0028902;HMDB0028924;HMDB0029125;HMDB0029141;HMDB0125085;HMDB0032437	4	Guanosine;Isoguanosine;Imazapyr;5'-Oxoinosine	C00387;C08432;C18864;C01993
pos-M252T78	4534.06	2968.17	3672.47	3527.24	2223.72	2737.98	880.489	738.001	890.625	1063.87	1279.05	825.99	0.288758	3.78464e-06	1.34312	down	1	1	Deoxyadenosine	Nucleosides, nucleotides, and analogues	Purine nucleosides	HMDB0000101	C00559	(map00230)Purine metabolism;(map01100)Metabolic pathways	7	Muramic acid;N-(1-Deoxy-1-fructosyl)alanine;Deoxyadenosine;5'-Deoxyadenosine;(2Z,4'Z)-2-(5-Methylthio-4-penten-2-ynylidene)-1,6-dioxaspiro[4.4]non-3-ene;1-Isopropyl citrate;2-Isopropyl citrate	HMDB0003254;HMDB0038662;HMDB0000101;HMDB0001983;HMDB0032660;HMDB0032438;HMDB0038083	6	Muramic_acid;Deoxyadenosine;5'-Deoxyadenosine;Cordycepin;(R)-(Homo)3-citrate;(-)-threo-Iso(homo)3-citrate	C06470;C00559;C05198;C08431;C16598;C16600
neg-M283T100	7936.83	1560.28	1888.21	4510.52	1329.78	4573.61	631.466	692.809	611.361	653.999	692.43	745.291	0.184748	0.00387084	1.43352	down	1	1	Xanthosine	Nucleosides, nucleotides, and analogues	Purine nucleosides	HMDB0000299	C01762	(map00230)Purine metabolism;(map00232)Caffeine metabolism;(map01065)Biosynthesis of alkaloids derived from histidine and purine;(map01100)Metabolic pathways;(map01110)Biosynthesis of secondary metabolites	11	Xanthosine;(7R*,8R*)-3-Methoxy-3',4,7,9,9'-pentahydroxy-8,4'-oxyneolignan 4-xyloside;6-{[3-(1,2-dihydroxybutyl)-1-oxo-1H-isochromen-7-yl]oxy}-3,4,5-trihydroxyoxane-2-carboxylic acid;6-{[3-(1,2-dihydroxybutyl)-1-oxo-1H-isochromen-6-yl]oxy}-3,4,5-trihydroxyoxane-2-carboxylic acid;6-{[3,4-dihydroxy-4-(1-oxo-1H-isochromen-3-yl)butan-2-yl]oxy}-3,4,5-trihydroxyoxane-2-carboxylic acid;6-[2,3-dihydroxy-1…	HMDB0000299;HMDB0040325;HMDB0130070;HMDB0130073;HMDB0130076;HMDB0130077;HMDB0130078;HMDB0130082;HMDB0130085;HMDB0130086;HMDB0130087	1	Xanthosine	C01762
neg-M243T74	22992.4	13860.5	17487.7	16136.7	7376.99	13058.8	2732.58	2667.25	2901.2	3092.19	3588.28	3273.05	0.200792	8.46215e-05	1.56996	down	1	1	Uridine	Nucleosides, nucleotides, and analogues	Pyrimidine nucleosides	HMDB0000296	C00299	(map00240)Pyrimidine metabolism;(map01100)Metabolic pathways	5	Uridine;Pseudouridine;2-{[hydroxy(2,4,6-trihydroxyphenyl)methylidene]amino}acetic acid;2-{[hydroxy(3,4,5-trihydroxyphenyl)methylidene]amino}acetic acid;5-(2'-Carboxyethyl)-4,6-Dihydroxypicolinate	HMDB0000296;HMDB0000767;HMDB0125157;HMDB0126635;HMDB0006794	6	Uridine;Pseudouridine;Spongouridine;5-(2'-Carboxyethyl)-4,6-dihydroxypicolinate;Stizolobate;Stizolobinate	C00299;C02067;C16745;C05655;C06047;C06048
pos-M245T52	61133.1	39379.6	48174.4	47208	28588	30686.8	4721.83	6611.19	5807.68	8449.15	7630.46	7765.6	0.160622	4.9555e-07	1.68509	down	1	1	Uridine	Nucleosides, nucleotides, and analogues	Pyrimidine nucleosides	HMDB0000296	C00299	(map00240)Pyrimidine metabolism;(map01100)Metabolic pathways	5	Uridine;Pseudouridine;2-{[hydroxy(2,4,6-trihydroxyphenyl)methylidene]amino}acetic acid;2-{[hydroxy(3,4,5-trihydroxyphenyl)methylidene]amino}acetic acid;5-(2'-Carboxyethyl)-4,6-Dihydroxypicolinate	HMDB0000296;HMDB0000767;HMDB0125157;HMDB0126635;HMDB0006794	6	Uridine;Pseudouridine;Spongouridine;5-(2'-Carboxyethyl)-4,6-dihydroxypicolinate;Stizolobate;Stizolobinate	C00299;C02067;C16745;C05655;C06047;C06048
pos-M245T74	46286.8	31463.8	41416.4	37267	25972.8	26602.3	5376.49	6125.94	5540.12	6987.37	7688.26	7342.83	0.186887	2.85737e-07	1.63356	down	1	1	Uridine	Nucleosides, nucleotides, and analogues	Pyrimidine nucleosides	HMDB0000296	C00299	(map00240)Pyrimidine metabolism;(map01100)Metabolic pathways	26	Uridine;Pseudouridine;5-[(3-hydroxy-4-methoxyphenyl)methyl]oxolan-2-one;ethyl (2E)-3-(2-hydroxy-4-methoxyphenyl)prop-2-enoate;ethyl 3-(4-methoxyphenyl)oxirane-2-carboxylate;2-hydroxyethyl (2E)-3-(4-methoxyphenyl)prop-2-enoate;4-(4-hydroxy-3,5-dimethoxyphenyl)but-3-en-2-one;4-hydroxy-3-(4-hydroxy-3-methylbut-2-en-1-yl)benzoic acid;3-[(3,3-dimethyloxiran-2-yl)methyl]-4-hydroxybenzoic acid;3,4-dihyd…	HMDB0000296;HMDB0000767;HMDB0127824;HMDB0131283;HMDB0131284;HMDB0131285;HMDB0135689;HMDB0135900;HMDB0135904;HMDB0135906;HMDB0002056;HMDB0013247;HMDB0029226;HMDB0029470;HMDB0030725;HMDB0031668;HMDB0033776;HMDB0034056;HMDB0037130;HMDB0037681;HMDB0038563;HMDB0041379;HMDB0094660;HMDB0125157;HMDB0126635;HMDB0006794	11	Uridine;Pseudouridine;Spongouridine;Apiole;Dillapiole;Diethyl_phthalate;Diglycidyl_resorcinol_ether;Coniferyl_acetate;5-(2'-Carboxyethyl)-4,6-dihydroxypicolinate;Stizolobate;Stizolobinate	C00299;C02067;C16745;C10429;C10449;C14175;C19228;C20225;C05655;C06047;C06048
pos-M244T50	19721.1	8939.81	15579.4	19340.6	24458.2	21309.6	3742.08	5243.09	4088.52	4414.12	5199.22	5604.11	0.258724	8.09297e-05	1.42192	down	1	1	Cytidine	Nucleosides, nucleotides, and analogues	Pyrimidine nucleosides	HMDB0000089	C00475	(map00240)Pyrimidine metabolism;(map01100)Metabolic pathways	4	Cytidine;Cytarabine;gamma-Glutamyl-beta-cyanoalanine;3-Nitrotyrosine	HMDB0000089;HMDB0015122;HMDB0060478;HMDB0001904	5	4-Chloro-[2-(4-Pyridinyl)-1-butenyl]phenol;Cytidine;Cytosine_arabinoside;gamma-Glutamyl-beta-cyanoalanine;1-Guanidino-1-deoxy-scyllo-inositol	C15045;C00475;C02961;C05711;C04280

## Sheet: Severe VS Moderate
Supplementary Table S7. The information of co-expression network of DEMs.
ID	Moderate_1	Moderate_2	Moderate_3	Moderate_4	Moderate_5	Moderate_6	Severe_1	Severe_2	Severe_3	Severe_4	Severe_5	Severe_6	ratio	t.test_p.value	VIP	regulated	IsAnnotated	IsMS2ident	MS2Metabolite	MS2superclass	MS2class	MS2hmdb	MS2kegg	MS2keggPathway	NumberMS1hmdb	MS1hmdbName	MS1hmdbID	NumberMS1kegg	MS1keggName	MS1keggID
neg-M341T50	11416.1	12593.3	10051.6	9103.56	44848.2	7632.02	73027.5	106955	48270.7	154956	191999	162719	7.71528	9.63064e-05	2.237	up	1	1	Sucrose	Organic oxygen compounds	NA	HMDB0000258	C00089	(map00052)Galactose metabolism;(map00500)Starch and sucrose metabolism;(map01100)Metabolic pathways;(map02010)ABC transporters;(map02060)Phosphotransferase system (PTS);(map04742)Taste transduction;(map04973)Carbohydrate digestion and absorption	28	6-({[3,4,5-trihydroxy-6-(hydroxymethyl)oxan-2-yl]oxy}methyl)oxane-2,3,4,5-tetrol;Melibiose;Cellobiose;D-Maltose;Alpha-Lactose;Sucrose;Lactulose;Trehalose;Isomaltose;Galactinol;3-b-Galactopyranosyl glucose;Epimelibiose;Turanose;Kojibiose;Neotrehalose;Sakebiose;Inulobiose;Galabiose;Maltulose;Mannobiose;DEAE-cellulose;Allolactose;Glucinol;Trehalulose;Fagopyritol A1;beta-Lactose;Glucose-1,3-mannose o…	HMDB0133305;HMDB0000048;HMDB0000055;HMDB0000163;HMDB0000186;HMDB0000258;HMDB0000740;HMDB0000975;HMDB0002923;HMDB0005826;HMDB0006603;HMDB0006792;HMDB0011740;HMDB0011742;HMDB0029880;HMDB0029882;HMDB0029898;HMDB0029902;HMDB0029919;HMDB0029933;HMDB0033368;HMDB0038489;HMDB0039237;HMDB0039727;HMDB0039876;HMDB0041627;HMDB0060068;HMDB0125600	36	Sucrose;Cellobiose;Maltose;Lactose;Isomaltose;alpha-Maltose;alpha,alpha-Trehalose;alpha-D-Galactosyl-(1->3)-1D-myo-inositol;Nigerose;Inulobiose;Levanbiose;Mannobiose;Palatinose;beta-Lactose;beta-Maltose;Laminaribiose;4-O-beta-D-Glucopyranosyl-D-mannose;alpha-D-Glucosyl-(1,3)-D-mannose;alpha-D-Aldosyl_beta-D-fructoside;Epimelibiose;Melibiose;alpha-Cellobiose;beta-Cellobiose;Lactulose;Gentiobiose;S…	C00089;C00185;C00208;C00243;C00252;C00897;C01083;C01235;C01518;C01711;C01725;C01728;C01742;C01970;C01971;C02048;C02964;C04147;C04219;C05400;C05402;C06421;C06422;C07064;C08240;C08250;C15548;C18068;C19632;C19633;C19634;C19636;C19773;C20236;C20861;C21336
pos-M343T49	4431.35	6961.56	5967.26	4709.39	12840.3	5974.87	18037.3	24160.4	14544.8	31132.6	36510.5	25596.8	3.66843	9.18216e-05	1.87545	up	1	1	Trehalose	Organic oxygen compounds	Organooxygen compounds	HMDB0000975	C01083	(map00500)Starch and sucrose metabolism;(map01100)Metabolic pathways;(map01110)Biosynthesis of secondary metabolites;(map02010)ABC transporters;(map02060)Phosphotransferase system (PTS)	28	6-({[3,4,5-trihydroxy-6-(hydroxymethyl)oxan-2-yl]oxy}methyl)oxane-2,3,4,5-tetrol;Melibiose;Cellobiose;D-Maltose;Alpha-Lactose;Sucrose;Lactulose;Trehalose;Isomaltose;Galactinol;3-b-Galactopyranosyl glucose;Epimelibiose;Turanose;Kojibiose;Neotrehalose;Sakebiose;Inulobiose;Galabiose;Maltulose;Mannobiose;DEAE-cellulose;Allolactose;Glucinol;Trehalulose;Fagopyritol A1;beta-Lactose;Glucose-1,3-mannose o…	HMDB0133305;HMDB0000048;HMDB0000055;HMDB0000163;HMDB0000186;HMDB0000258;HMDB0000740;HMDB0000975;HMDB0002923;HMDB0005826;HMDB0006603;HMDB0006792;HMDB0011740;HMDB0011742;HMDB0029880;HMDB0029882;HMDB0029898;HMDB0029902;HMDB0029919;HMDB0029933;HMDB0033368;HMDB0038489;HMDB0039237;HMDB0039727;HMDB0039876;HMDB0041627;HMDB0060068;HMDB0125600	36	Sucrose;Cellobiose;Maltose;Lactose;Isomaltose;alpha-Maltose;alpha,alpha-Trehalose;alpha-D-Galactosyl-(1->3)-1D-myo-inositol;Nigerose;Inulobiose;Levanbiose;Mannobiose;Palatinose;beta-Lactose;beta-Maltose;Laminaribiose;4-O-beta-D-Glucopyranosyl-D-mannose;alpha-D-Glucosyl-(1,3)-D-mannose;alpha-D-Aldosyl_beta-D-fructoside;Epimelibiose;Melibiose;alpha-Cellobiose;beta-Cellobiose;Lactulose;Gentiobiose;S…	C00089;C00185;C00208;C00243;C00252;C00897;C01083;C01235;C01518;C01711;C01725;C01728;C01742;C01970;C01971;C02048;C02964;C04147;C04219;C05400;C05402;C06421;C06422;C07064;C08240;C08250;C15548;C18068;C19632;C19633;C19634;C19636;C19773;C20236;C20861;C21336
pos-M360T50	3671.13	4128.65	5452.18	4612.38	13984.1	3873.95	13991.2	16715.8	8340.15	19271.2	21859.9	19060.3	2.77805	0.00167156	1.58373	up	1	1	Trehalose	Organic oxygen compounds	Organooxygen compounds	HMDB0000975	C01083	(map00500)Starch and sucrose metabolism;(map01100)Metabolic pathways;(map01110)Biosynthesis of secondary metabolites;(map02010)ABC transporters;(map02060)Phosphotransferase system (PTS)	37	N-[2-hydroxy-2-(4-hydroxy-3-methoxyphenyl)ethyl]-3-(4-hydroxy-3-methoxyphenyl)prop-2-enimidic acid;3-(3,4-dimethoxyphenyl)-5-hydroxy-7-methoxy-8-methyl-4H-chromen-4-one;Zapotin;4',5,6,7-Tetramethoxyflavone;1,4,6-Trihydroxy-5-methoxy-7-prenylxanthone;Dulxanthone A;Dulxanthone D;1,5,8-Trihydroxy-3-methyl-2-prenylxanthone;(1R,2S,5R,6S)-6-(3,4-Dihydroxyphenyl)-2-(3,4-methylenedioxyphenyl)-3,7-dioxabi…	HMDB0136453;HMDB0129572;HMDB0029461;HMDB0030575;HMDB0031289;HMDB0031992;HMDB0032736;HMDB0034182;HMDB0059746;HMDB0133305;HMDB0000048;HMDB0000055;HMDB0000163;HMDB0000186;HMDB0000258;HMDB0000740;HMDB0000975;HMDB0002923;HMDB0005826;HMDB0006603;HMDB0006792;HMDB0011740;HMDB0011742;HMDB0029880;HMDB0029882;HMDB0029898;HMDB0029902;HMDB0029919;HMDB0029933;HMDB0033368;HMDB0038489;HMDB0039237;HMDB0039727;HMD…	39	4',5,6,7-Tetramethoxyflavone;3-(4-Methoxyphenyl)-5,6,7-trimethoxy-4H-1-benzopyran-4-one;UWM6;Sucrose;Cellobiose;Maltose;Lactose;Isomaltose;alpha-Maltose;alpha,alpha-Trehalose;alpha-D-Galactosyl-(1->3)-1D-myo-inositol;Nigerose;Inulobiose;Levanbiose;Mannobiose;Palatinose;beta-Lactose;beta-Maltose;Laminaribiose;4-O-beta-D-Glucopyranosyl-D-mannose;alpha-D-Glucosyl-(1,3)-D-mannose;alpha-D-Aldosyl_beta…	C14472;C15076;C18678;C00089;C00185;C00208;C00243;C00252;C00897;C01083;C01235;C01518;C01711;C01725;C01728;C01742;C01970;C01971;C02048;C02964;C04147;C04219;C05400;C05402;C06421;C06422;C07064;C08240;C08250;C15548;C18068;C19632;C19633;C19634;C19636;C19773;C20236;C20861;C21336
neg-M503T50	2789.67	2900.59	2746.53	3675.59	4219.85	5570.56	1974.93	1344.77	2019.82	2417.23	1590.78	1201.28	0.48162	0.00103166	1.20832	down	1	1	Maltotriose	Organic oxygen compounds	NA	HMDB0001262	C01835	(map02010)ABC transporters;(map04973)Carbohydrate digestion and absorption	0	-	-	0	-	-
neg-M263T246	2281.38	2613.15	8557.72	6503.97	3563.41	8692.88	2120.54	1590.94	2528.54	1776.48	1408.62	1639.04	0.343474	0.00988954	1.07535	down	1	1	(+)-Abscisic acid	Lipids and lipid-like molecules	Prenol lipids	HMDB0035140	C06082	(map00906)Carotenoid biosynthesis;(map01060)Biosynthesis of plant secondary metabolites;(map01062)Biosynthesis of terpenoids and steroids;(map01070)Biosynthesis of plant hormones;(map01100)Metabolic pathways;(map01110)Biosynthesis of secondary metabolites;(map04075)Plant hormone signal transduction	27	3-[4-hydroxy-2-methoxy-3-(3-methylbut-2-en-1-yl)phenyl]propanoic acid;2-[3-hydroxy-4-methoxy-5-(3-methylbut-2-en-1-yl)phenyl]propanoic acid;Hulupinic acid;Heliespirone A;Curcolonol;4-Hydroxydehydromyoporone;Isoamberboin;(S)-Abscisic acid;Tanacetin;Thellungianin G;(10R,11R)-Pterosin L;15-Hydroxymarasmen-3-one;O-Formyloreadone;Abscisic acid;(1beta,8beta)-1,8-Dihydroxy-3,7(11)-eudesmadien-12,8-olide…	HMDB0124832;HMDB0134761;HMDB0030102;HMDB0031972;HMDB0033227;HMDB0033661;HMDB0034719;HMDB0035140;HMDB0035715;HMDB0035805;HMDB0035874;HMDB0036043;HMDB0036045;HMDB0036093;HMDB0036125;HMDB0036130;HMDB0036135;HMDB0036202;HMDB0036773;HMDB0036931;HMDB0037055;HMDB0037528;HMDB0038156;HMDB0040119;HMDB0041227;HMDB0041284;HMDB0031689	28	Abscisate;Amaralin;Artemisiifolin;Baileyin;Chamissonin;Coronopilin;Florilenalin;Geigerin;Granilin;Hymenolin;Ludovicin_A;Michelenolide;Pleniradin;Plenolin;Ridentin;Salonitenolide;Vermeerin;Vulgarin;Hirsutic_acid_C;Illudin_S;Phomenone;Ascosalitoxin;(-)-Abscisic_acid;Pentalenolactone_D;Neopentalenolactone_D;Semustine;Yellow_AB;Echitovenine	C06082;C09291;C09304;C09349;C09355;C09381;C09453;C09456;C09470;C09481;C09498;C09506;C09530;C09531;C09540;C09542;C09574;C09600;C09683;C09688;C09708;C10766;C11060;C20399;C20402;C07640;C19552;C11784
pos-M139T134	34724.5	26849.1	40325.3	48711.5	33496	61045.3	18870.5	20761.9	22564.4	12296.6	15209.1	19619	0.445934	0.00045594	1.21253	down	1	1	4-Hydroxybenzoic acid	Benzenoids	Benzene and substituted derivatives	HMDB0000500	C00156	(map00130)Ubiquinone and other terpenoid-quinone biosynthesis;(map00360)Phenylalanine metabolism;(map00362)Benzoate degradation;(map00363)Bisphenol degradation;(map00623)Toluene degradation;(map00627)Aminobenzoate degradation;(map01061)Biosynthesis of phenylpropanoids;(map01100)Metabolic pathways;(map01110)Biosynthesis of secondary metabolites;(map01120)Microbial metabolism in diverse environment…	9	4-Hydroxybenzoic acid;Salicylic acid;3-Hydroxybenzoic acid;keratan sulfate II (core 2-linked), degradation product 1;Gentisate aldehyde;2-Methoxy-1,4-benzoquinone;alpha-Furyl methyl diketone;Sesamol;3,4-Dihydroxybenzaldehyde	HMDB0000500;HMDB0001895;HMDB0002466;HMDB0062484;HMDB0004062;HMDB0032576;HMDB0032920;HMDB0033812;HMDB0059965	7	4-Hydroxybenzoate;3-Hydroxybenzoate;Salicylate;Gentisate_aldehyde;Sesamol;3,4-Dihydroxybenzaldehyde;2-Hydroxy-5-methylquinone	C00156;C00587;C00805;C05585;C10832;C16700;C18316
pos-M139T56	10340.3	12367.4	21578	25242.8	16244.3	25666.7	5960.24	4621.44	5179.81	3619.17	3732.49	4172.22	0.244845	7.77858e-05	1.64299	down	1	1	4-Hydroxybenzoic acid	Benzenoids	Benzene and substituted derivatives	HMDB0000500	C00156	(map00130)Ubiquinone and other terpenoid-quinone biosynthesis;(map00360)Phenylalanine metabolism;(map00362)Benzoate degradation;(map00363)Bisphenol degradation;(map00623)Toluene degradation;(map00627)Aminobenzoate degradation;(map01061)Biosynthesis of phenylpropanoids;(map01100)Metabolic pathways;(map01110)Biosynthesis of secondary metabolites;(map01120)Microbial metabolism in diverse environment…	15	4-hydroxy-3-methylbut-2-enoic acid;dimethyloxirane-2-carboxylic acid;(2E)-4-hydroxy-3-methylbut-2-enoic acid;(2Z)-2-(hydroxymethyl)but-2-enoic acid;4-hydroxy-2-methylbut-2-enoic acid;2,3-dimethyloxirane-2-carboxylic acid;2-(hydroxymethyl)but-2-enoic acid;Alpha-ketoisovaleric acid;Methylacetoacetic acid;Levulinic acid;2-Oxovaleric acid;2-Methylacetoacetic acid;Glutarate semialdehyde;Ethyl pyruvate…	HMDB0128916;HMDB0128917;HMDB0128943;HMDB0129096;HMDB0129097;HMDB0129098;HMDB0132477;HMDB0000019;HMDB0000310;HMDB0000720;HMDB0001865;HMDB0003771;HMDB0012233;HMDB0031643;HMDB0034466	4	3-Methyl-2-oxobutanoic_acid;3-Oxopentanoic_acid;5-Oxopentanoate;2-Oxopentanoic_acid	C00141;C02233;C03273;C06255
neg-M121T174	21461	20751.7	23095.9	21165.5	93209	26124.8	121628	132682	85591.7	128790	116705	80794.9	3.23696	0.00162168	1.50772	up	1	1	Benzoic acid	Benzenoids	Benzene and substituted derivatives	HMDB0001870	C00180	(map00360)Phenylalanine metabolism;(map00362)Benzoate degradation;(map00621)Dioxin degradation;(map00623)Toluene degradation;(map00627)Aminobenzoate degradation;(map01063)Biosynthesis of alkaloids derived from shikimate pathway;(map01100)Metabolic pathways;(map01110)Biosynthesis of secondary metabolites;(map01120)Microbial metabolism in diverse environments;(map01220)Degradation of aromatic compo…	4	Benzoic acid;4-Hydroxybenzaldehyde;3-(2-Furanyl)-2-propenal;2-Hydroxybenzaldehyde	HMDB0001870;HMDB0011718;HMDB0032918;HMDB0034170	6	Benzoate;Aromatic_acid;4-Hydroxybenzaldehyde;3-Hydroxybenzaldehyde;Salicylaldehyde;Tropolone	C00180;C00539;C00633;C03067;C06202;C15474
neg-M121T213	28658.5	6048.06	20410.2	7655.07	18966.9	51347.9	70870.3	81135.3	67556.6	78132.7	73319.7	32792.7	3.03417	0.00821055	1.49597	up	1	1	Benzoic acid	Benzenoids	Benzene and substituted derivatives	HMDB0001870	C00180	(map00360)Phenylalanine metabolism;(map00362)Benzoate degradation;(map00621)Dioxin degradation;(map00623)Toluene degradation;(map00627)Aminobenzoate degradation;(map01063)Biosynthesis of alkaloids derived from shikimate pathway;(map01100)Metabolic pathways;(map01110)Biosynthesis of secondary metabolites;(map01120)Microbial metabolism in diverse environments;(map01220)Degradation of aromatic compo…	4	Benzoic acid;4-Hydroxybenzaldehyde;3-(2-Furanyl)-2-propenal;2-Hydroxybenzaldehyde	HMDB0001870;HMDB0011718;HMDB0032918;HMDB0034170	6	Benzoate;Aromatic_acid;4-Hydroxybenzaldehyde;3-Hydroxybenzaldehyde;Salicylaldehyde;Tropolone	C00180;C00539;C00633;C03067;C06202;C15474
pos-M123T158	88552.3	71129.2	52180.4	66665.2	51526.2	80638.1	41460	36884.4	51924.4	23887.6	12930.7	28732	0.476804	0.00797998	1.38925	down	1	1	Benzoic acid	Benzenoids	Benzene and substituted derivatives	HMDB0001870	C00180	(map00360)Phenylalanine metabolism;(map00362)Benzoate degradation;(map00621)Dioxin degradation;(map00623)Toluene degradation;(map00627)Aminobenzoate degradation;(map01063)Biosynthesis of alkaloids derived from shikimate pathway;(map01100)Metabolic pathways;(map01110)Biosynthesis of secondary metabolites;(map01120)Microbial metabolism in diverse environments;(map01220)Degradation of aromatic compo…	20	3,3-dimethyloxirane-2-carbaldehyde;2-methylbut-3-enoic acid;2-methylbut-2-enoic acid;3-Methylbut-3-enoic acid;Senecioic acid;Tiglic acid;2-Ethylacrylic acid;3-Methylbutyrolactone;Glutaral;Angelic acid;Dihydro-2-methyl-3(2H)-furanone;2,3-Pentanedione;4-Pentenoic acid;2,4-Pentanedione;Isopropenyl acetate;Methyl methacrylate;2-Pentenoic acid;Dihydro-5-methyl-2(3H)-furanone;Ethyl acrylate;Dihydro-3-m…	HMDB0129418;HMDB0130837;HMDB0132474;HMDB0170858;HMDB0000509;HMDB0001470;HMDB0001862;HMDB0002167;HMDB0029599;HMDB0029608;HMDB0031178;HMDB0031598;HMDB0031602;HMDB0031648;HMDB0032351;HMDB0032385;HMDB0032459;HMDB0033840;HMDB0033978;HMDB0035143	0	-	-
neg-M147T223	3384.66	4253.08	14942.2	5655.44	4260.32	9999.13	2335.81	2129.91	5991.46	1137.18	850.183	2002.88	0.339981	0.0110493	1.59044	down	1	1	trans-Cinnamic acid	Phenylpropanoids and polyketides	Cinnamic acids and derivatives	HMDB0000930	C00423	(map00130)Ubiquinone and other terpenoid-quinone biosynthesis;(map00360)Phenylalanine metabolism;(map00940)Phenylpropanoid biosynthesis;(map01060)Biosynthesis of plant secondary metabolites;(map01070)Biosynthesis of plant hormones;(map01100)Metabolic pathways;(map01110)Biosynthesis of secondary metabolites;(map01120)Microbial metabolism in diverse environments;(map01220)Degradation of aromatic co…	13	3-phenylprop-2-enoic acid;3-(2-hydroxyphenyl)prop-2-enal;(2Z)-2-hydroxy-3-phenylprop-2-enal;(2E)-3-(3-hydroxyphenyl)prop-2-enal;3-phenyloxirane-2-carbaldehyde;3-(4-hydroxyphenyl)prop-2-enal;Cinnamic acid;trans-Cinnamic acid;(E)-3-(2-Hydroxyphenyl)-2-propenal;Di-2-furanylmethane;1-Phenyl-1,2-propanedione;3,4-Dihydro-2H-1-benzopyran-2-one;(E)-3-(4-Hydroxyphenyl)-2-propenal	HMDB0128078;HMDB0134039;HMDB0135273;HMDB0135274;HMDB0135275;HMDB0135648;HMDB0000567;HMDB0000930;HMDB0031725;HMDB0032947;HMDB0035243;HMDB0036626;HMDB0040986	8	trans-Cinnamate;Dihydrocoumarin;4-Hydroxycinnamyl_aldehyde;3-Hydroxy-1-indanone;3-Isochromanone;Cinnamic_acid;Pyruvophenone;Aspergillic_acid	C00423;C02274;C05608;C07720;C07728;C10438;C17268;C10571
pos-M149T169	4238.85	4107.76	3595.47	5652.41	7107.25	4569.22	9795.64	9606.43	8973.37	9600.49	11022.3	10114.3	2.01949	0.000527212	1.28758	up	1	1	trans-Cinnamic acid	Phenylpropanoids and polyketides	Cinnamic acids and derivatives	HMDB0000930	C00423	(map00130)Ubiquinone and other terpenoid-quinone biosynthesis;(map00360)Phenylalanine metabolism;(map00940)Phenylpropanoid biosynthesis;(map01060)Biosynthesis of plant secondary metabolites;(map01070)Biosynthesis of plant hormones;(map01100)Metabolic pathways;(map01110)Biosynthesis of secondary metabolites;(map01120)Microbial metabolism in diverse environments;(map01220)Degradation of aromatic co…	13	4-Hydroxy-4-methyl-5-hexenoic acid gamma lactone;Methyl sorbate;3-Ethyl-1,2-cyclopentanedione;Enol-3-Ethyl-1,2-cyclopentanedione;Allyl crotonate;xi-4-Hydroxy-4-methyl-2-cyclohexen-1-one;3-Methyl-1,2-cyclohexanedione;3-(3-Ethyloxiranyl)-2-propenal;3,4-Dimethyl-1,2-cyclopentanedione;3,5-Dimethyl-1,2-cyclopentanedione;2-(Ethoxymethyl)furan;xi-5-Isopropyl-2(5H)-furanone;N-acetyl-seryl-aspartate	HMDB0032333;HMDB0029582;HMDB0031222;HMDB0031223;HMDB0032067;HMDB0033629;HMDB0034080;HMDB0034835;HMDB0037026;HMDB0037027;HMDB0040445;HMDB0041474;HMDB0062501	2	Toluene-cis-dihydrodiol;1-Cyclohexenecarboxylic_acid	C04592;C12101
pos-M121T52	6557.15	10201.4	7801.57	3363.42	9298.16	9457.87	5339.22	2132.34	1241.13	2130.12	1896.82	1914.59	0.313932	0.000936737	1.74904	down	1	1	Phenylacetaldehyde	Benzenoids	Benzene and substituted derivatives	HMDB0006236	C00601	(map00360)Phenylalanine metabolism;(map00643)Styrene degradation;(map01100)Metabolic pathways;(map01120)Microbial metabolism in diverse environments	13	Cyclohexanone;2-Methyl-4-pentenal;4-Methyl-2-pentenal;2-Hexenal;3-Hexenal;(Z)-3-Hexenal;4-Methyl-3-penten-2-one, 9CI;4-Methyl-4-penten-2-one;(E)-4-Hexenal;2-Methyl-2-pentenal;4-Hexen-3-one;(Z)-2-Hexenal;(Z)-4-Hexenal	HMDB0003315;HMDB0030332;HMDB0031196;HMDB0031496;HMDB0031497;HMDB0031498;HMDB0031563;HMDB0031564;HMDB0033549;HMDB0033714;HMDB0035239;HMDB0040264;HMDB0040271	3	Cyclohexanone;(E)-2-Hexenal;3-Hexenal	C00414;C08497;C16310
neg-M163T161	29422.2	53449.8	45063	67381.7	18321	36851.6	6404.47	12608.5	20229.6	8910.07	9476.46	10023.1	0.270081	0.000414446	1.79657	down	1	1	4-Hydroxycinnamic acid	Phenylpropanoids and polyketides	Cinnamic acids and derivatives	HMDB0002035	C00811	(map00130)Ubiquinone and other terpenoid-quinone biosynthesis;(map00350)Tyrosine metabolism;(map00360)Phenylalanine metabolism;(map00940)Phenylpropanoid biosynthesis;(map01061)Biosynthesis of phenylpropanoids;(map01100)Metabolic pathways;(map01110)Biosynthesis of secondary metabolites;(map01220)Degradation of aromatic compounds	18	Methyl Phenylglyoxalate;3-(3-hydroxyphenyl)prop-2-enoic acid;3-phenyloxirane-2-carboxylic acid;3-(4-hydroxyphenyl)prop-2-enoic acid;4-methoxy-1-benzofuran-6-ol;3-(2-hydroxyphenyl)prop-2-enoic acid;3-(2,3-dihydroxyphenyl)prop-2-enal;3-(2,5-dihydroxyphenyl)prop-2-enal;3-(2-hydroxyphenyl)oxirane-2-carbaldehyde;(2E)-3-(3,4-dihydroxyphenyl)prop-2-enal;3-(4-hydroxyphenyl)oxirane-2-carbaldehyde;Phenylpy…	HMDB0062605;HMDB0125104;HMDB0126545;HMDB0128076;HMDB0129375;HMDB0134028;HMDB0134029;HMDB0134030;HMDB0134031;HMDB0141767;HMDB0141768;HMDB0000205;HMDB0001713;HMDB0002035;HMDB0002641;HMDB0012225;HMDB0030677;HMDB0041592	10	Phenylpyruvate;4-Coumarate;trans-2-Hydroxycinnamate;2-Hydroxy-3-phenylpropenoate;cis-2-Hydroxycinnamate;cis-p-Coumarate;3-Oxo-3-phenylpropanoate;Caffeic_aldehyde;trans-3-Hydroxycinnamate;Pulcherriminic_acid	C00166;C00811;C01772;C02763;C05838;C06738;C07114;C10945;C12621;C20515
pos-M165T160	257991	219672	171887	237416	125489	220563	81780.4	71142.2	144321	41334.1	23768.3	55503.6	0.338884	0.00335873	1.78786	down	1	1	4-Coumaric acid	Phenylpropanoids and polyketides	Cinnamic acids and derivatives	HMDB0002035	C00811	(map00130)Ubiquinone and other terpenoid-quinone biosynthesis;(map00350)Tyrosine metabolism;(map00360)Phenylalanine metabolism;(map00940)Phenylpropanoid biosynthesis;(map01061)Biosynthesis of phenylpropanoids;(map01100)Metabolic pathways;(map01110)Biosynthesis of secondary metabolites;(map01220)Degradation of aromatic compounds	23	Methyl Phenylglyoxalate;3-(3-hydroxyphenyl)prop-2-enoic acid;3-phenyloxirane-2-carboxylic acid;3-(4-hydroxyphenyl)prop-2-enoic acid;4-methoxy-1-benzofuran-6-ol;3-(2-hydroxyphenyl)prop-2-enoic acid;3-(2,3-dihydroxyphenyl)prop-2-enal;3-(2,5-dihydroxyphenyl)prop-2-enal;3-(2-hydroxyphenyl)oxirane-2-carbaldehyde;(2E)-3-(3,4-dihydroxyphenyl)prop-2-enal;3-(4-hydroxyphenyl)oxirane-2-carbaldehyde;Phenylpy…	HMDB0062605;HMDB0125104;HMDB0126545;HMDB0128076;HMDB0129375;HMDB0134028;HMDB0134029;HMDB0134030;HMDB0134031;HMDB0141767;HMDB0141768;HMDB0000205;HMDB0001713;HMDB0002035;HMDB0002641;HMDB0012225;HMDB0030677;HMDB0041592;HMDB0033551;HMDB0033736;HMDB0034230;HMDB0041426;HMDB0041427	10	Phenylpyruvate;4-Coumarate;trans-2-Hydroxycinnamate;2-Hydroxy-3-phenylpropenoate;cis-2-Hydroxycinnamate;cis-p-Coumarate;3-Oxo-3-phenylpropanoate;Caffeic_aldehyde;trans-3-Hydroxycinnamate;4-Oxocyclohexanecarboxylate	C00166;C00811;C01772;C02763;C05838;C06738;C07114;C10945;C12621;C03767
pos-M165T442	25601.7	44139	157913	109364	67330.4	178797	28851.7	20709.1	55822.3	15151.7	10396.9	17256.9	0.25412	0.00803541	1.43052	down	1	1	4-Coumaric acid	Phenylpropanoids and polyketides	Cinnamic acids and derivatives	HMDB0002035	C00811	(map00130)Ubiquinone and other terpenoid-quinone biosynthesis;(map00350)Tyrosine metabolism;(map00360)Phenylalanine metabolism;(map00940)Phenylpropanoid biosynthesis;(map01061)Biosynthesis of phenylpropanoids;(map01100)Metabolic pathways;(map01110)Biosynthesis of secondary metabolites;(map01220)Degradation of aromatic compounds	23	Methyl Phenylglyoxalate;3-(3-hydroxyphenyl)prop-2-enoic acid;3-phenyloxirane-2-carboxylic acid;3-(4-hydroxyphenyl)prop-2-enoic acid;4-methoxy-1-benzofuran-6-ol;3-(2-hydroxyphenyl)prop-2-enoic acid;3-(2,3-dihydroxyphenyl)prop-2-enal;3-(2,5-dihydroxyphenyl)prop-2-enal;3-(2-hydroxyphenyl)oxirane-2-carbaldehyde;(2E)-3-(3,4-dihydroxyphenyl)prop-2-enal;3-(4-hydroxyphenyl)oxirane-2-carbaldehyde;Phenylpy…	HMDB0062605;HMDB0125104;HMDB0126545;HMDB0128076;HMDB0129375;HMDB0134028;HMDB0134029;HMDB0134030;HMDB0134031;HMDB0141767;HMDB0141768;HMDB0000205;HMDB0001713;HMDB0002035;HMDB0002641;HMDB0012225;HMDB0030677;HMDB0041592;HMDB0033551;HMDB0033736;HMDB0034230;HMDB0041426;HMDB0041427	10	Phenylpyruvate;4-Coumarate;trans-2-Hydroxycinnamate;2-Hydroxy-3-phenylpropenoate;cis-2-Hydroxycinnamate;cis-p-Coumarate;3-Oxo-3-phenylpropanoate;Caffeic_aldehyde;trans-3-Hydroxycinnamate;4-Oxocyclohexanecarboxylate	C00166;C00811;C01772;C02763;C05838;C06738;C07114;C10945;C12621;C03767
pos-M167T135	12574.2	7127.74	4608.15	5617.81	15163.8	10469.6	25664.5	24769.3	16948.6	29930.5	33399.9	25011	2.80274	0.00120008	1.3232	up	1	1	3-(2-Hydroxyphenyl)propionic acid	Phenylpropanoids and polyketides	Phenylpropanoic acids	HMDB0033752	C01198	(map00360)Phenylalanine metabolism;(map00624)Polycyclic aromatic hydrocarbon degradation;(map01120)Microbial metabolism in diverse environments	46	Ethyl 2-furanacrylate;3,5-Dimethoxybenzaldehyde;3-hydroxy-3-phenylpropanoic acid;4-ethenyl-6-methoxybenzene-1,3-diol;5-ethenyl-3-methoxybenzene-1,2-diol;4-ethenyl-2-methoxybenzene-1,3-diol;3-(2,3-dihydroxyphenyl)propanal;3-(2,5-dihydroxyphenyl)propanal;2-hydroxy-3-(2-hydroxyphenyl)propanal;3-hydroxy-3-(2-hydroxyphenyl)propanal;3-(3-hydroxyprop-1-en-1-yl)benzene-1,2-diol;2-[3-(hydroxymethyl)oxiran…	HMDB0041611;HMDB0062348;HMDB0124925;HMDB0125519;HMDB0125525;HMDB0125539;HMDB0134032;HMDB0134033;HMDB0134034;HMDB0134035;HMDB0134036;HMDB0134037;HMDB0134038;HMDB0137472;HMDB0141765;HMDB0141766;HMDB0142136;HMDB0000375;HMDB0000563;HMDB0000748;HMDB0000779;HMDB0002072;HMDB0002199;HMDB0002229;HMDB0005175;HMDB0029665;HMDB0029817;HMDB0031132;HMDB0032030;HMDB0032138;HMDB0032573;HMDB0032605;HMDB0032639;HMD…	14	3-(2-Hydroxyphenyl)propanoate;Tropate;Phloretate;Veratraldehyde;3-Ethoxybenzoate;4-Hydroxyhydratropate;3-Methoxy-4-hydroxyphenylacetaldehyde;Phenyllactate;Paeonol;Apocynin;3-(3-Hydroxyphenyl)propanoic_acid;Caffeyl_alcohol;trans-4-Hydroxycyclohexanecarboxylate;7-Oxoheptanoic_acid	C01198;C01456;C01744;C02201;C02363;C03080;C05581;C05607;C10712;C11380;C11457;C12206;C04404;C16590
neg-M223T176	7482.5	1875.33	3871.49	2002.63	9065.18	4901.77	18375.8	12594	8812.64	14407.8	16508.5	14202.9	2.9077	0.00472644	1.4891	up	1	1	trans-2-Hydroxycinnamic acid	Phenylpropanoids and polyketides	Cinnamic acids and derivatives	HMDB0002641	C01772	(map00360)Phenylalanine metabolism;(map00940)Phenylpropanoid biosynthesis;(map01110)Biosynthesis of secondary metabolites;(map01120)Microbial metabolism in diverse environments	20	3-(4-hydroxy-3,5-dimethoxyphenyl)prop-2-enoic acid;5-[(2,4,5-trihydroxyphenyl)methyl]oxolan-2-one;3-(4,5-dihydroxy-2,3-dimethoxyphenyl)prop-2-enal;3-(6-hydroxy-7-methoxy-2H-1,3-benzodioxol-5-yl)propanal;3-(7-hydroxy-6-methoxy-2H-1,3-benzodioxol-5-yl)propanal;6-(3-hydroxyprop-1-en-1-yl)-4-methoxy-2H-1,3-benzodioxol-5-ol;6-(3-hydroxyprop-1-en-1-yl)-5-methoxy-2H-1,3-benzodioxol-4-ol;3-(3-hydroxy-2,4…	HMDB0127488;HMDB0128183;HMDB0128665;HMDB0128667;HMDB0128668;HMDB0128673;HMDB0128674;HMDB0140920;HMDB0141325;HMDB0142075;HMDB0142169;HMDB0142170;HMDB0142171;HMDB0142172;HMDB0142173;HMDB0142174;HMDB0030018;HMDB0032616;HMDB0034069;HMDB0041691	3	Sinapate;2-Benzylmalic_acid;3-Benzylmalic_acid	C00482;C20653;C20654
pos-M151T134	5799.33	9711.3	18024.9	20172.5	17851.9	32256.6	2387	2193.38	2471.66	2036.22	2065.24	2186.22	0.128493	0.000509507	2.0635	down	1	1	Phenylglyoxylic acid	Benzenoids	Benzene and substituted derivatives	HMDB0001587	C02137	(map00360)Phenylalanine metabolism;(map00627)Aminobenzoate degradation;(map01120)Microbial metabolism in diverse environments	13	Phenylglyoxylic acid;(E)-8-Hydroxy-2-octene-4,6-diynoic acid;4-Hydroxyphthalide;3,4-Methylenedioxybenzaldehyde;1,4-Benzodioxin-2(3H)-one;Osmundalactone;3-Hydroxy-4,5-dimethyl-2(5H)-furanone;2-Ethyl-3,4-dihydroxyfuran;L-erythro-5-(1-Hydroxyethyl)-2(5H)-furanone;5,6-Dihydro-4-methoxy-2H-pyran-2-one;xi-5-Acetyltetrahydro-2(3H)-furanone;(±)-Furaneol;2,7-Oxepanedione	HMDB0001587;HMDB0031515;HMDB0032598;HMDB0032612;HMDB0040528;HMDB0031303;HMDB0031306;HMDB0031847;HMDB0033285;HMDB0033517;HMDB0038072;HMDB0040594;HMDB0040732	3	alpha-Oxo-benzeneacetic_acid;2-Carboxybenzaldehyde;Piperonal	C02137;C03057;C10812
neg-M206T194	13191	18144.7	32942.6	32470.9	20275.4	36491.8	10868.5	7742.58	10464.6	4697.91	3129.99	5448.89	0.275882	0.000536401	1.54182	down	1	1	N-Acetyl-L-phenylalanine	Organic acids and derivatives	Carboxylic acids and derivatives	HMDB0000512	C03519	(map00360)Phenylalanine metabolism	12	N-Acetyl-L-phenylalanine;Phenylpropionylglycine;3-Phenylpropionylglycine;N-isopropylterephthalamic acid;2-Acetamido-4-methylphenyl acetate;1-(4-methoxy-1-benzofuran-5-yl)ethan-1-one;7-Methoxy-6-methyl-2H-1-benzopyran-2-one;Methyl (Z,Z)-10-hydroxy-2,8-decadiene-4,6-diynoate;7-Hydroxy-2,5-dimethyl-4H-1-benzopyran-4-one;Avenalumic acid;Coixinden A;(S)-2,3-Dihydro-5-hydroxy-2-methyl-1,4-naphthoquinone	HMDB0000512;HMDB0000860;HMDB0002042;HMDB0060608;HMDB0061682;HMDB0129361;HMDB0032991;HMDB0039359;HMDB0040326;HMDB0040731;HMDB0040938;HMDB0041122	9	N-Acetyl-L-phenylalanine;N-Acetyl-D-phenylalanine;Cantleyine;Rhexifoline;Methylone;7-Ethoxycoumarin;1,2-Dihydroxy-7-hydroxymethylnaphthalene;1,2,3,4-Tetrahydro-4-oxo-1-naphthoic_acid;Coixinden_A	C03519;C05620;C09933;C09986;C20126;C11052;C14105;C15102;C17916
neg-M163T196	72896	27039.8	33004.9	37344.7	26550.6	34532.2	11400	13953.8	31347	9277.26	7336.92	29319.8	0.443599	0.0134489	1.37788	down	1	1	3-Hydroxycinnamic acid	Phenylpropanoids and polyketides	Cinnamic acids and derivatives	HMDB0001713	C12621	(map00360)Phenylalanine metabolism;(map01120)Microbial metabolism in diverse environments;(map01220)Degradation of aromatic compounds	18	Methyl Phenylglyoxalate;3-(3-hydroxyphenyl)prop-2-enoic acid;3-phenyloxirane-2-carboxylic acid;3-(4-hydroxyphenyl)prop-2-enoic acid;4-methoxy-1-benzofuran-6-ol;3-(2-hydroxyphenyl)prop-2-enoic acid;3-(2,3-dihydroxyphenyl)prop-2-enal;3-(2,5-dihydroxyphenyl)prop-2-enal;3-(2-hydroxyphenyl)oxirane-2-carbaldehyde;(2E)-3-(3,4-dihydroxyphenyl)prop-2-enal;3-(4-hydroxyphenyl)oxirane-2-carbaldehyde;Phenylpy…	HMDB0062605;HMDB0125104;HMDB0126545;HMDB0128076;HMDB0129375;HMDB0134028;HMDB0134029;HMDB0134030;HMDB0134031;HMDB0141767;HMDB0141768;HMDB0000205;HMDB0001713;HMDB0002035;HMDB0002641;HMDB0012225;HMDB0030677;HMDB0041592	9	Phenylpyruvate;4-Coumarate;trans-2-Hydroxycinnamate;2-Hydroxy-3-phenylpropenoate;cis-2-Hydroxycinnamate;cis-p-Coumarate;3-Oxo-3-phenylpropanoate;Caffeic_aldehyde;trans-3-Hydroxycinnamate	C00166;C00811;C01772;C02763;C05838;C06738;C07114;C10945;C12621
pos-M95T51	2648.34	3001.94	3859.31	2211.43	2580.67	3410.41	1763.29	1505.21	1789.23	930.094	1558.03	790.376	0.470651	0.00140855	1.05037	down	1	1	Phenol	Benzenoids	Phenols	HMDB0000228	C00146	(map00350)Tyrosine metabolism;(map00361)Chlorocyclohexane and chlorobenzene degradation;(map00362)Benzoate degradation;(map00627)Aminobenzoate degradation;(map01120)Microbial metabolism in diverse environments;(map01220)Degradation of aromatic compounds;(map04974)Protein digestion and absorption	2	1-Isopropyl citrate;2-Isopropyl citrate	HMDB0032438;HMDB0038083	2	(R)-(Homo)3-citrate;(-)-threo-Iso(homo)3-citrate	C16598;C16600
pos-M138T77	9737.25	17517.4	15445.4	5326.76	20869.7	17182.8	9276.09	597.751	1457.49	3288.07	554.842	1220.08	0.190456	0.00339357	2.27201	down	1	1	Tyramine	Benzenoids	Benzene and substituted derivatives	HMDB0000306	C00483	(map00350)Tyrosine metabolism;(map00680)Methane metabolism;(map00950)Isoquinoline alkaloid biosynthesis;(map01060)Biosynthesis of plant secondary metabolites;(map01063)Biosynthesis of alkaloids derived from shikimate pathway;(map01110)Biosynthesis of secondary metabolites;(map04080)Neuroactive ligand-receptor interaction;(map04974)Protein digestion and absorption	10	Tyramine;2-Hydroxyphenethylamine;Dimethylaniline-N-oxide;m-Tyramine;2-Acetyl-1-ethylpyrrole;1,2,3,4,5,6-Hexahydro-7H-cyclopenta[b]pyridin-7-one;(±)-2-(2-Furanyl)pyrrolidine;4-Hydroxy-2,6-dimethylaniline;N-(3-Methylbutyl)acetamide;N-(2-Methylpropyl)acetamide	HMDB0000306;HMDB0001065;HMDB0001466;HMDB0004989;HMDB0029759;HMDB0039657;HMDB0040059;HMDB0060681;HMDB0031651;HMDB0034203	8	Tyramine;N,N-Dimethylaniline_N-oxide;Phenylethanolamine;1-(p-Hydroxyphenyl)ethylamine;4-Hydroxy-2,6-dimethylaniline;Methyridine;para-Cresidine;meta-Cresidine	C00483;C01183;C02735;C03473;C16570;C18396;C19216;C19376
pos-M169T163	23882.2	39950.7	19842.9	33835.9	16219	18173.9	13601.1	9964.19	18350.8	3106.75	8672.77	7872.38	0.405306	0.00906965	1.41519	down	1	1	Homogentisic acid	Benzenoids	Benzene and substituted derivatives	HMDB0000130	C00544	(map00130)Ubiquinone and other terpenoid-quinone biosynthesis;(map00350)Tyrosine metabolism;(map00643)Styrene degradation;(map01100)Metabolic pathways;(map01120)Microbial metabolism in diverse environments	26	Vanillic acid;3, 5-Dihydroxyphenylacetic acid;3-hydroxy-5-methoxybenzoic acid;3-hydroxy-2-methoxybenzoic acid;Homogentisic acid;3-Hydroxymandelic acid;p-Hydroxymandelic acid;3,4-Dihydroxybenzeneacetic acid;5-Methoxysalicylic acid;3,4-Dihydroxymandelaldehyde;2',4',6'-Trihydroxyacetophenone;2,6-Dimethoxy-1,4-benzoquinone;3-Acetyl-4-hydroxy-6-methyl-2H-pyran-2-one;Thermophillin;3-Methoxysalicylic ac…	HMDB0000484;HMDB0094709;HMDB0125536;HMDB0140902;HMDB0000130;HMDB0000750;HMDB0000822;HMDB0001336;HMDB0001868;HMDB0006242;HMDB0029644;HMDB0029673;HMDB0033129;HMDB0034335;HMDB0059713;HMDB0060003;HMDB0131176;HMDB0000422;HMDB0000448;HMDB0000752;HMDB0000858;HMDB0002074;HMDB0002173;HMDB0006900;HMDB0033837;HMDB0061930	24	Homogentisate;3,4-Dihydroxyphenylacetate;Orsellinate;(S)-4-Hydroxymandelate;4-Hydroxypheoxyacetate;(R)-4-Hydroxymandelate;3,4-Dihydroxymandelaldehyde;2,6-Dihydroxyphenylacetate;Vanillate;2-Hydroxy-6-oxoocta-2,4,7-trienoate;2,6-Dimethoxybenzoquinone;4-Hydroxymandelate;4-Hydroxymethylsalicylate;1,2-Dihydrophthalic_acid;2-Aceto-2-hydroxybutanoate;Mevaldate;2-Dehydropantoate;(R)-4-Dehydropantoate;3-H…	C00544;C01161;C01839;C03198;C03235;C05343;C05577;C06207;C06672;C07087;C10331;C11527;C14109;C16215;C00659;C00772;C00966;C01053;C04237;C06006;C06104;C06762;C14463;C16272
neg-M191T50	1.02549e+06	681269	1.43366e+06	1.02548e+06	1.0022e+06	2.57682e+06	190745	197648	328133	146614	25599.9	67856.8	0.123513	0.000851253	2.21645	down	1	1	(-)-Quinic acid	Organic oxygen compounds	Organooxygen compounds	HMDB0003072	C00296	(map00400)Phenylalanine, tyrosine and tryptophan biosynthesis	1	Quinic acid	HMDB0003072	6	Quinate;2D-5-O-Methyl-2,3,5/4,6-pentahydroxycyclohexanone;Valiolone;2-epi-5-epi-Valiolone;5-epi-Valiolone;2-epi-Valiolone	C00296;C01295;C12113;C17691;C17694;C21282
pos-M118T146	1281.89	1538.85	2713.28	2743.38	1381.54	2562.97	942.832	287.485	1547.42	816.411	979.974	940.707	0.451225	0.0130263	1.13007	down	1	1	Indole	Organoheterocyclic compounds	Indoles and derivatives	HMDB0000738	C00463	(map00380)Tryptophan metabolism;(map00400)Phenylalanine, tyrosine and tryptophan biosynthesis;(map00402)Benzoxazinoid biosynthesis;(map01100)Metabolic pathways;(map01110)Biosynthesis of secondary metabolites;(map04974)Protein digestion and absorption	1	2,5-Dimethyl-1H-pyrrole	HMDB0032973	0	-	-
pos-M190T104	9800.37	7931.21	2479.82	7032.69	13546.2	2857.13	28470.3	36383.2	11332.5	38650.3	47884.6	38675.8	4.61418	0.00115844	1.71727	up	1	1	Kynurenic acid	Organoheterocyclic compounds	Quinolines and derivatives	HMDB0000715	C01717	(map00380)Tryptophan metabolism;(map01100)Metabolic pathways	10	Kynurenic acid;1-Nitronaphthalene-5,6-oxide;1-Nitronaphthalene-7,8-oxide;Pyridoxal;Isopyridoxal;3alpha,4,5,7alpha-Tetrahydro-5-hydroxy-1H-isoindole-1,3(2H)-dione;3alpha,4,7,7alpha-Tetrahydro-4-hydroxy-1H-isoindole-1,3(2H)-dione;3-Methoxyanthranilate;Glycerol 3-phosphate;Beta-Glycerophosphoric acid	HMDB0000715;HMDB0060331;HMDB0060332;HMDB0001545;HMDB0004290;HMDB0034887;HMDB0034889;HMDB0060374;HMDB0000126;HMDB0002520	20	4-Hydroxy-2-quinolinecarboxylic_acid;N-Acetylisatin;1-Nitronaphthalene-5,6-oxide;1-Nitronaphthalene-7,8-oxide;2-Oxo-1,2-dihydroquinoline-4-carboxylate;3-Hydroxyquinaldic_acid;Pyridoxal;D-4-Hydroxyphenylglycine;3-Hydroxy-4-methylanthranilate;3-Methoxyanthranilate;Isopyridoxal;L-4-Hydroxyphenylglycine;p-Aminosalicylic_acid_methyl_ester;Orthoform;C20821;N3-Metyladenine;sn-Glycerol_3-phosphate;sn-Gly…	C01717;C02172;C14800;C14802;C16715;C18621;C00250;C03493;C03986;C05831;C06051;C12323;C14170;C14171;C20821;C05026;C00093;C00623;C02979;C03189
pos-M190T53	8897.2	6619.05	5053.71	5243.51	7198.78	4773.82	18698	23745.8	10769	26563.3	32123.2	11932.8	3.27719	0.000625269	1.52559	up	1	1	Kynurenic acid	Organoheterocyclic compounds	Quinolines and derivatives	HMDB0000715	C01717	(map00380)Tryptophan metabolism;(map01100)Metabolic pathways	7	Pyridoxal;Isopyridoxal;3alpha,4,5,7alpha-Tetrahydro-5-hydroxy-1H-isoindole-1,3(2H)-dione;3alpha,4,7,7alpha-Tetrahydro-4-hydroxy-1H-isoindole-1,3(2H)-dione;3-Methoxyanthranilate;Glycerol 3-phosphate;Beta-Glycerophosphoric acid	HMDB0001545;HMDB0004290;HMDB0034887;HMDB0034889;HMDB0060374;HMDB0000126;HMDB0002520	14	Quisqualic_acid;Pyridoxal;D-4-Hydroxyphenylglycine;3-Hydroxy-4-methylanthranilate;3-Methoxyanthranilate;Isopyridoxal;L-4-Hydroxyphenylglycine;p-Aminosalicylic_acid_methyl_ester;Orthoform;C20821;sn-Glycerol_3-phosphate;sn-Glycerol_1-phosphate;Glycerol_2-phosphate;DL-Glycerol_1-phosphate	C08296;C00250;C03493;C03986;C05831;C06051;C12323;C14170;C14171;C20821;C00093;C00623;C02979;C03189
pos-M128T49	19484.5	13081.7	17577.1	13239.5	12279.4	21543.2	8369.43	6733.17	9089.42	4261.08	2951.44	4340.32	0.367725	0.00100382	1.42435	down	1	1	(S)-2,3,4,5-tetrahydropyridine-2-carboxylate	Organic acids and derivatives	Carboxylic acids and derivatives	HMDB0059657	C00450	(map00310)Lysine degradation;(map00960)Tropane, piperidine and pyridine alkaloid biosynthesis;(map01060)Biosynthesis of plant secondary metabolites;(map01064)Biosynthesis of alkaloids derived from ornithine, lysine and nicotinic acid;(map01100)Metabolic pathways;(map01110)Biosynthesis of secondary metabolites	1	Diethanolamine	HMDB0004437	2	Diethanolamine;2-Amino-2-methyl-1,3-propandiol	C06772;C11260
pos-M133T202	13247	18715.5	41549.4	29332.1	32982.4	51599	4488.02	5298.06	7935.77	1469.5	4874.35	2551.7	0.142016	0.000115108	2.05466	down	1	1	trans-Cinnamaldehyde	Phenylpropanoids and polyketides	Cinnamaldehydes	HMDB0003441	C00903	(map00940)Phenylpropanoid biosynthesis;(map01060)Biosynthesis of plant secondary metabolites;(map01100)Metabolic pathways;(map01110)Biosynthesis of secondary metabolites;(map04750)Inflammatory mediator regulation of TRP channels	2	1'-Acetoxyeugenol acetate;1'-Acetoxyeugenol acetate	HMDB0036544;HMDB0036544	6	1'-Acetoxyeugenol_acetate;2-(6'-Methylthio)hexylmalic_acid;3-(6'-Methylthio)hexylmalic_acid;1'-Acetoxyeugenol_acetate;2-(6'-Methylthio)hexylmalic_acid;3-(6'-Methylthio)hexylmalic_acid	C10427;C17226;C17227;C10427;C17226;C17227
pos-M195T167	122178	125584	41410.1	119966	21926	34541.1	19636.5	15067	40454.7	14312	13235.7	11361.6	0.244988	0.00776014	1.6119	down	1	1	trans-Ferulic acid	Phenylpropanoids and polyketides	Cinnamic acids and derivatives	HMDB0000954	C01494	(map00940)Phenylpropanoid biosynthesis;(map01061)Biosynthesis of phenylpropanoids;(map01100)Metabolic pathways;(map01110)Biosynthesis of secondary metabolites	33	Temozolomide;3-(4-hydroxy-3-methoxyphenyl)prop-2-enoic acid;(2E)-3-(3-hydroxy-5-methoxyphenyl)prop-2-enoic acid;3-(3-hydroxy-5-methoxyphenyl)prop-2-enoic acid;3-(4-methoxyphenyl)-2-oxopropanoic acid;3-(3-hydroxy-4-methoxyphenyl)prop-2-enoic acid;(2Z)-2-hydroxy-3-(4-methoxyphenyl)prop-2-enoic acid;(2E)-3-(2-hydroxy-4-methoxyphenyl)prop-2-enoic acid;3-(4-methoxyphenyl)oxirane-2-carboxylic acid;3-(2…	HMDB0014991;HMDB0125096;HMDB0125524;HMDB0125588;HMDB0127500;HMDB0131137;HMDB0131171;HMDB0131172;HMDB0131173;HMDB0134088;HMDB0135741;HMDB0137510;HMDB0140957;HMDB0141263;HMDB0141265;HMDB0142175;HMDB0000954;HMDB0000955;HMDB0002120;HMDB0029663;HMDB0030765;HMDB0032614;HMDB0032652;HMDB0037644;HMDB0039606;HMDB0059721;HMDB0061686;HMDB0000341;HMDB0004982;HMDB0013312;HMDB0032352;HMDB0034851;HMDB0038601	9	Scytalone;Ferulate;6-Hydroxymellein;2,4,8-Trihydroxy-1-tetralone;Isoferulic_acid;Methyl_caffeate;Dimethyl_phthalate;5-Hydroxyconiferaldehyde;Kakuol	C00779;C01494;C02379;C09974;C10470;C10477;C11233;C12204;C16982
pos-M195T448	96840.6	129100	703245	387689	411378	981944	79184.6	36121	116599	29647.7	15030.3	26663	0.11189	0.00149465	1.94787	down	1	1	trans-Ferulic acid	Phenylpropanoids and polyketides	Cinnamic acids and derivatives	HMDB0000954	C01494	(map00940)Phenylpropanoid biosynthesis;(map01061)Biosynthesis of phenylpropanoids;(map01100)Metabolic pathways;(map01110)Biosynthesis of secondary metabolites	33	Temozolomide;3-(4-hydroxy-3-methoxyphenyl)prop-2-enoic acid;(2E)-3-(3-hydroxy-5-methoxyphenyl)prop-2-enoic acid;3-(3-hydroxy-5-methoxyphenyl)prop-2-enoic acid;3-(4-methoxyphenyl)-2-oxopropanoic acid;3-(3-hydroxy-4-methoxyphenyl)prop-2-enoic acid;(2Z)-2-hydroxy-3-(4-methoxyphenyl)prop-2-enoic acid;(2E)-3-(2-hydroxy-4-methoxyphenyl)prop-2-enoic acid;3-(4-methoxyphenyl)oxirane-2-carboxylic acid;3-(2…	HMDB0014991;HMDB0125096;HMDB0125524;HMDB0125588;HMDB0127500;HMDB0131137;HMDB0131171;HMDB0131172;HMDB0131173;HMDB0134088;HMDB0135741;HMDB0137510;HMDB0140957;HMDB0141263;HMDB0141265;HMDB0142175;HMDB0000954;HMDB0000955;HMDB0002120;HMDB0029663;HMDB0030765;HMDB0032614;HMDB0032652;HMDB0037644;HMDB0039606;HMDB0059721;HMDB0061686;HMDB0000341;HMDB0004982;HMDB0013312;HMDB0032352;HMDB0034851;HMDB0038601	9	Scytalone;Ferulate;6-Hydroxymellein;2,4,8-Trihydroxy-1-tetralone;Isoferulic_acid;Methyl_caffeate;Dimethyl_phthalate;5-Hydroxyconiferaldehyde;Kakuol	C00779;C01494;C02379;C09974;C10470;C10477;C11233;C12204;C16982
pos-M355T177	4886.92	5281.16	3977.88	3418.36	6500	2552.87	12282.4	9382.8	6276.43	12521.8	11579.7	7276.35	2.22862	0.00121784	1.26167	up	1	1	Scopolin	Unknown	-	NA	C01527	(map00940)Phenylpropanoid biosynthesis;(map01061)Biosynthesis of phenylpropanoids;(map01110)Biosynthesis of secondary metabolites	23	3,4,5-trihydroxy-6-{[3-(3-methoxyphenyl)prop-2-enoyl]oxy}oxane-2-carboxylic acid;3,4,5-trihydroxy-6-{[(2E)-3-(3-methoxyphenyl)prop-2-enoyl]oxy}oxane-2-carboxylic acid;6-[(2Z)-2-carboxy-2-(phenylmethylidene)ethoxy]-3,4,5-trihydroxyoxane-2-carboxylic acid;3,4,5-trihydroxy-6-{[(2E)-2-(hydroxymethyl)-3-phenylprop-2-enoyl]oxy}oxane-2-carboxylic acid;6-{3-[(1E)-2-carboxy-2-methyleth-1-en-1-yl]phenoxy}-…	HMDB0127978;HMDB0133309;HMDB0133659;HMDB0133660;HMDB0133662;HMDB0133663;HMDB0133665;HMDB0133666;HMDB0133668;HMDB0133672;HMDB0135667;HMDB0135670;HMDB0135679;HMDB0135680;HMDB0002336;HMDB0003164;HMDB0029278;HMDB0030652;HMDB0030653;HMDB0032849;HMDB0040632;HMDB0040690;HMDB0031721	6	Chlorogenate;Scopolin;Biflorin;Neochlorogenic_acid;N(beta)-Epoxysuccinamoyl-DAP-Val;5-Hydroxymethyldeoxycytidylate	C00852;C01527;C08996;C17147;C20965;C03997
neg-M177T157	8832.99	9932.07	6322.17	6536.33	11677.4	4235.32	18426.7	11815	26019.7	23978.3	24161.8	18539.4	2.58626	0.000570454	1.24046	up	1	1	Coniferyl aldehyde	Unknown	-	NA	C02666	(map00940)Phenylpropanoid biosynthesis;(map01061)Biosynthesis of phenylpropanoids;(map01100)Metabolic pathways;(map01110)Biosynthesis of secondary metabolites	27	1,2-Dihydroxy-3,4-epoxy-1,2,3,4-tetrahydronaphthalene;Ethyl Phenylglyoxylate;3-(3-methoxyphenyl)prop-2-enoic acid;(2E)-3-(3-methoxyphenyl)prop-2-enoic acid;methyl (2E)-3-(4-hydroxyphenyl)prop-2-enoate;4-(3,4-dihydroxyphenyl)but-3-en-2-one;(2Z)-2-(hydroxymethyl)-3-phenylprop-2-enoic acid;(2E)-3-(3-hydroxyphenyl)-2-methylprop-2-enoic acid;(2E)-3-(4-hydroxyphenyl)-2-methylprop-2-enoic acid;2-methyl-…	HMDB0062273;HMDB0062729;HMDB0125103;HMDB0125518;HMDB0131168;HMDB0133457;HMDB0133611;HMDB0133612;HMDB0133613;HMDB0133614;HMDB0133615;HMDB0134055;HMDB0135647;HMDB0135649;HMDB0135650;HMDB0135651;HMDB0141076;HMDB0141077;HMDB0141078;HMDB0002040;HMDB0030903;HMDB0031055;HMDB0033248;HMDB0038712;HMDB0038965;HMDB0039471;HMDB0141782	6	Vermelone;Coniferyl_aldehyde;3-Acetyl-6-methoxybenzaldehyde;1,2-Dihydroxy-3,4-epoxy-1,2,3,4-tetrahydronaphthalene;2-Oxo-4-phenylbutyric_acid;(3S)-2-Oxo-3-phenylbutanoate	C01624;C02666;C10667;C14784;C20327;C20646
pos-M209T252	79577.6	67451.7	24419.8	54852.5	188676	28250.8	347022	426184	286011	486501	396817	356141	5.1862	0.001265	1.71451	up	1	1	trans-3,5-Dimethoxy-4-hydroxycinnamaldehyde	Unknown	-	NA	C05610	(map00940)Phenylpropanoid biosynthesis;(map01061)Biosynthesis of phenylpropanoids;(map01100)Metabolic pathways;(map01110)Biosynthesis of secondary metabolites	20	3-(3,5-dimethoxyphenyl)prop-2-enoic acid;methyl (2E)-3-(2-hydroxy-4-methoxyphenyl)prop-2-enoate;(3Z)-3-hydroxy-4-(4-hydroxy-3-methoxyphenyl)but-3-en-2-one;4-(3,4-dihydroxy-5-methoxyphenyl)but-3-en-2-one;4-(2,4-dihydroxy-5-methoxyphenyl)but-3-en-2-one;4-(2,4-dihydroxy-3-methoxyphenyl)but-3-en-2-one;1-[3-(4-hydroxy-3-methoxyphenyl)oxiran-2-yl]ethan-1-one;1-hydroxy-4-(4-hydroxy-3-methoxyphenyl)but-3…	HMDB0127491;HMDB0131169;HMDB0133456;HMDB0133458;HMDB0133459;HMDB0133460;HMDB0133461;HMDB0133462;HMDB0133474;HMDB0138526;HMDB0142179;HMDB0012127;HMDB0029185;HMDB0034315;HMDB0036055;HMDB0037308;HMDB0038510;HMDB0040892;HMDB0041461;HMDB0041692	3	6-Methoxymellein;Sinapoyl_aldehyde;Benzylsuccinate	C02381;C05610;C09816
pos-M121T78	26625.4	46207.6	36686.5	11433.3	40553.1	36065.4	21545.4	1815.12	2920.01	5116.76	1343.41	1964.94	0.175661	0.0019082	2.29671	down	1	1	4-Hydroxystyrene	Benzenoids	Benzene and substituted derivatives	HMDB0004072	C05627	(map00940)Phenylpropanoid biosynthesis	10	4-Hydroxystyrene;Phenylacetaldehyde;2,3-Dihydrobenzofuran;2-Methylbenzaldehyde;3-Methylbenzaldehyde;4-Methylbenzaldehyde;Acetophenone;Lentialexin;Styrene Oxide;3-ethenylphenol	HMDB0004072;HMDB0006236;HMDB0013815;HMDB0029636;HMDB0029637;HMDB0029638;HMDB0033910;HMDB0038997;HMDB0062765;HMDB0124943	8	Phenylacetaldehyde;Styrene_oxide;4-Hydroxystyrene;p-Tolualdehyde;Acetophenone;3-Methylbenzaldehyde;2-Methylbenzaldehyde;(S)-2-Phenyloxirane	C00601;C02083;C05627;C06758;C07113;C07209;C07214;C20782
neg-M325T144	47299.2	51567.7	42077.1	87589.1	28606.1	31831.8	21580	18423.5	39861.8	22813.8	15521.9	19499.1	0.476519	0.00680827	1.07241	down	1	1	cis-beta-D-Glucosyl-2-hydroxycinnamate	Organic oxygen compounds	Organooxygen compounds	HMDB0060077	C05839	(map00940)Phenylpropanoid biosynthesis;(map01110)Biosynthesis of secondary metabolites	22	3,4,5-trihydroxy-6-[(3-phenylpropanoyl)oxy]oxane-2-carboxylic acid;6-(4-ethenyl-2-methoxyphenoxy)-3,4,5-trihydroxyoxane-2-carboxylic acid;6-(3-ethenyl-5-methoxyphenoxy)-3,4,5-trihydroxyoxane-2-carboxylic acid;3,4,5-trihydroxy-6-[2-(3-oxopropyl)phenoxy]oxane-2-carboxylic acid;3,4,5-trihydroxy-6-[2-(3-hydroxyprop-1-en-1-yl)phenoxy]oxane-2-carboxylic acid;3,4,5-trihydroxy-6-[2-hydroxy-4-(prop-2-en-1…	HMDB0125172;HMDB0127979;HMDB0128020;HMDB0134046;HMDB0134047;HMDB0135256;HMDB0135294;HMDB0135296;HMDB0135298;HMDB0135300;HMDB0135302;HMDB0135305;HMDB0135308;HMDB0135655;HMDB0141878;HMDB0033581;HMDB0036735;HMDB0036936;HMDB0039167;HMDB0039169;HMDB0039509;HMDB0060077	6	4-O-beta-D-Glucosyl-4-hydroxycinnamate;trans-beta-D-Glucosyl-2-hydroxycinnamate;cis-beta-D-Glucosyl-2-hydroxycinnamate;4'-O-beta-D-Glucosyl-cis-p-coumarate;Bilobalide;p-Coumaroyl-D-glucose	C04415;C05158;C05839;C06739;C07605;C16827
pos-M147T448	14347.5	18593.5	63123.1	17879.4	11416.3	53801.2	10334.6	8318.98	11344.5	7706.62	5065.3	4970.81	0.266469	0.00901476	1.24264	down	1	1	Coumarin	Phenylpropanoids and polyketides	Coumarins and derivatives	HMDB0001218	C05851	(map00940)Phenylpropanoid biosynthesis;(map01110)Biosynthesis of secondary metabolites	16	Guaiacol;3-methoxyphenol;4-Methylcatechol;4-Hydroxybenzyl alcohol;Mequinol;1-(2-Furanyl)-2-propanone;2-Acetyl-3-methylfuran;2-Acetyl-5-methylfuran;4,6-Heptadiyne-1,3-diol;1-(2-Furanyl)-1-propanone;2-Hydroxybenzyl alcohol;3-Hydroxybenzyl alcohol;3(S)-hydroxy-13-cis-docosenoyl-CoA;3(S)-hydroxy-13-cis-eicosenoyl-CoA;5,6-epoxy-13-cis-retinoate;5,8-epoxy-13-cis-retinoate	HMDB0001398;HMDB0135619;HMDB0000873;HMDB0011724;HMDB0029696;HMDB0032917;HMDB0034877;HMDB0035226;HMDB0038963;HMDB0040280;HMDB0059709;HMDB0059712;HMDB0062200;HMDB0062201;HMDB0062411;HMDB0062412	8	Orcinol;o-Methoxyphenol;Salicyl_alcohol;2,3-Dihydroxytoluene;3-Hydroxybenzyl_alcohol;4-Methylcatechol;Guaiacol;p-Hydroxybenzyl_alcohol	C00727;C01502;C02323;C02923;C03351;C06730;C15572;C17467
pos-M165T222	43788.7	74167	120258	81518.7	48408.2	133219	25080.4	8210.3	23886.9	12245.1	3161.7	7902.18	0.160537	0.000671557	2.01027	down	1	1	Eugenol	Benzenoids	Phenols	HMDB0005809	C10453	(map00940)Phenylpropanoid biosynthesis	50	4-Isopropylbenzoic acid;Phenyl butyrate;1-ethenyl-3,5-dimethoxybenzene;4-(3-hydroxyphenyl)butan-2-one;2-hydroxy-2-methyl-3-phenylpropanal;2-benzyl-3-hydroxypropanal;3-hydroxy-2-methyl-3-phenylpropanal;3-(3-hydroxyphenyl)-2-methylpropanal;3-(4-hydroxyphenyl)-2-methylpropanal;2-(phenylmethylidene)propane-1,3-diol;3-[(1E)-3-hydroxy-2-methylprop-1-en-1-yl]phenol;4-[(1E)-3-hydroxy-2-methylprop-1-en-1-…	HMDB0035268;HMDB0041612;HMDB0127494;HMDB0133507;HMDB0133600;HMDB0133601;HMDB0133603;HMDB0133604;HMDB0133605;HMDB0133606;HMDB0133607;HMDB0133608;HMDB0133609;HMDB0133610;HMDB0133617;HMDB0133725;HMDB0133727;HMDB0133729;HMDB0133753;HMDB0133754;HMDB0135737;HMDB0135738;HMDB0000543;HMDB0001955;HMDB0005802;HMDB0005809;HMDB0030060;HMDB0030063;HMDB0031761;HMDB0032038;HMDB0032336;HMDB0032586;HMDB0032618;HMD…	9	p-Cumate;Evodone;beta-Thujaplicin;gamma-Thujaplicin;Eugenol;Isoeugenol;Phenethyl_acetate;Dihydrosafrole;(2E,4E,6E)-2,6-Dimethylocta-2,4,6-trienedial	C06578;C09858;C09904;C09905;C10453;C10469;C12303;C19229;C19729
neg-M133T236	1738.5	1913.56	2227.6	1573.65	2032.97	4495.27	1033.08	797.671	1053.13	473.449	559.334	485.205	0.314834	0.000328554	1.55617	down	1	1	Chavicol	Benzenoids	Phenols	HMDB0034107	C16930	(map00940)Phenylpropanoid biosynthesis	0	-	-	0	-	-
neg-M603T243	16417	8068.68	20214.4	8597.86	8867.45	16901.9	1969.7	6053.25	9286.31	1897.16	903.898	1977.68	0.279357	0.00555573	1.68046	down	1	1	Quercetin	Phenylpropanoids and polyketides	Flavonoids	HMDB0005794	C00389	(map00941)Flavonoid biosynthesis;(map00944)Flavone and flavonol biosynthesis;(map01100)Metabolic pathways;(map01110)Biosynthesis of secondary metabolites;(map04152)AMPK signaling pathway	0	-	-	0	-	-
pos-M289T167	162474	125858	194023	193286	122783	194157	28864	65593.2	58294.5	18559	20345.3	53443.5	0.246931	0.000639198	1.78118	down	1	1	Fustin	Unknown	-	NA	C01378	(map00941)Flavonoid biosynthesis	37	3,5,7-trihydroxy-2-(3-hydroxyphenyl)-3,4-dihydro-2H-1-benzopyran-4-one;3-(4-hydroxyphenyl)-1-(2,4,6-trihydroxyphenyl)propane-1,2-dione;3,5,6,7-tetrahydroxy-2-phenyl-3,4-dihydro-2H-1-benzopyran-4-one;3-phenyl-1-(2,3,4,6-tetrahydroxyphenyl)propane-1,2-dione;3-(3-hydroxyphenyl)-1-(2,4,6-trihydroxyphenyl)propane-1,2-dione;2-(3,4-dihydroxyphenyl)-5,7-dihydroxy-3,4-dihydro-2H-1-benzopyran-4-one;(2E)-3-…	HMDB0125212;HMDB0125363;HMDB0125369;HMDB0125370;HMDB0125374;HMDB0126018;HMDB0126020;HMDB0126026;HMDB0126027;HMDB0126036;HMDB0126037;HMDB0129347;HMDB0129962;HMDB0130169;HMDB0130172;HMDB0130181;HMDB0130325;HMDB0132879;HMDB0133540;HMDB0133546;HMDB0133547;HMDB0133548;HMDB0133989;HMDB0134011;HMDB0134015;HMDB0134019;HMDB0134023;HMDB0141183;HMDB0005810;HMDB0030847;HMDB0031911;HMDB0032707;HMDB0037314;HMD…	15	Dihydrokaempferol;Fustin;Eriodictyol;Okanin;Micromelin;3,5-Dimethoxy-1,6-dihydroxyxanthone;Gentiacaulein;2-O-Methylswertianin;Swerchirin;(+-)-Dalbergioidin;2-Hydroxy-2,3-dihydrogenistein;Eriodictyol_chalcone;2,6,7,4'-Tetrahydroxyisoflavanone;Carthamidin;Ungeremine	C00974;C01378;C05631;C08724;C09277;C10060;C10064;C10083;C10091;C10415;C12631;C15525;C16233;C16940;C12189
pos-M289T196	291794	681565	615546	884451	661604	998169	207164	66398.7	193177	57910.4	26868	40230.4	0.143172	0.000598955	2.16141	down	1	1	Fustin	Unknown	-	NA	C01378	(map00941)Flavonoid biosynthesis	36	3,5,7-trihydroxy-2-(3-hydroxyphenyl)-3,4-dihydro-2H-1-benzopyran-4-one;3-(4-hydroxyphenyl)-1-(2,4,6-trihydroxyphenyl)propane-1,2-dione;3,5,6,7-tetrahydroxy-2-phenyl-3,4-dihydro-2H-1-benzopyran-4-one;3-phenyl-1-(2,3,4,6-tetrahydroxyphenyl)propane-1,2-dione;3-(3-hydroxyphenyl)-1-(2,4,6-trihydroxyphenyl)propane-1,2-dione;2-(3,4-dihydroxyphenyl)-5,7-dihydroxy-3,4-dihydro-2H-1-benzopyran-4-one;(2E)-3-…	HMDB0125212;HMDB0125363;HMDB0125369;HMDB0125370;HMDB0125374;HMDB0126018;HMDB0126020;HMDB0126026;HMDB0126027;HMDB0126036;HMDB0126037;HMDB0129347;HMDB0129962;HMDB0130169;HMDB0130172;HMDB0130181;HMDB0130325;HMDB0132879;HMDB0133540;HMDB0133546;HMDB0133547;HMDB0133548;HMDB0133989;HMDB0134011;HMDB0134015;HMDB0134019;HMDB0134023;HMDB0141183;HMDB0005810;HMDB0030847;HMDB0031911;HMDB0032707;HMDB0037314;HMD…	15	Dihydrokaempferol;Fustin;Eriodictyol;Okanin;Micromelin;3,5-Dimethoxy-1,6-dihydroxyxanthone;Gentiacaulein;2-O-Methylswertianin;Swerchirin;(+-)-Dalbergioidin;2-Hydroxy-2,3-dihydrogenistein;Eriodictyol_chalcone;2,6,7,4'-Tetrahydroxyisoflavanone;Carthamidin;Ungeremine	C00974;C01378;C05631;C08724;C09277;C10060;C10064;C10083;C10091;C10415;C12631;C15525;C16233;C16940;C12189
neg-M285T267	87155.6	73204.8	116509	67601.2	56042.3	63775.1	23528.3	49724.6	57668.1	23697.3	14630.4	24463.5	0.417224	0.00440277	1.21949	down	1	1	Luteolin	Phenylpropanoids and polyketides	Flavonoids	HMDB0005800	C01514	(map00941)Flavonoid biosynthesis;(map00944)Flavone and flavonol biosynthesis;(map01100)Metabolic pathways;(map01110)Biosynthesis of secondary metabolites	31	3,5,7-trihydroxy-2-(3-hydroxyphenyl)-4H-chromen-4-one;3,5,6,7-tetrahydroxy-2-phenyl-4H-chromen-4-one;5,6,7-trihydroxy-2-(3-hydroxyphenyl)-4H-chromen-4-one;2-(3,5-dihydroxyphenyl)-5,7-dihydroxy-4H-chromen-4-one;3,5-dihydroxy-2-[(2E)-3-(4-hydroxyphenyl)prop-2-enoyl]cyclohexa-2,5-diene-1,4-dione;5,6,7-trihydroxy-3-(3-hydroxyphenyl)-4H-chromen-4-one;5,6,7,8-tetrahydroxy-2-phenyl-4H-chromen-4-one;6,7,…	HMDB0125209;HMDB0125367;HMDB0126024;HMDB0126034;HMDB0126621;HMDB0129345;HMDB0130178;HMDB0132872;HMDB0133315;HMDB0133317;HMDB0133318;HMDB0134010;HMDB0134014;HMDB0134018;HMDB0140457;HMDB0140464;HMDB0140477;HMDB0005800;HMDB0005801;HMDB0029711;HMDB0030543;HMDB0034014;HMDB0034150;HMDB0034444;HMDB0041658;HMDB0041688;HMDB0041702;HMDB0128587;HMDB0130166;HMDB0133988;HMDB0134022	12	Luteolin;Kaempferol;Aureusidin;Maritimetin;Datiscetin;Fisetin;Isoscutellarein;Scutellarein;Orobol;2'-Hydroxygenistein;6-Demethoxycapillarisin;Citreorosein	C01514;C05903;C08576;C08720;C10036;C10041;C10097;C10184;C10510;C12134;C17786;C17810
neg-M303T204	9162.27	16310.3	31411.5	36128.1	25353.8	45580.6	3904.51	1431.85	4947.9	1713.7	1607.01	1525.49	0.0922889	2.63306e-05	2.1773	down	1	1	Taxifolin	Unknown	-	METPA0191	C01617	(map00941)Flavonoid biosynthesis;(map01061)Biosynthesis of phenylpropanoids;(map01100)Metabolic pathways;(map01110)Biosynthesis of secondary metabolites	31	6,7-dihydroxy-3-(2,4,5-trihydroxyphenyl)-3,4-dihydro-2H-1-benzopyran-4-one;2-(3,5-dihydroxyphenyl)-3,5,7-trihydroxy-3,4-dihydro-2H-1-benzopyran-4-one;3-(3,5-dihydroxyphenyl)-1-(2,4,6-trihydroxyphenyl)propane-1,2-dione;3,5,6,7-tetrahydroxy-2-(3-hydroxyphenyl)-3,4-dihydro-2H-1-benzopyran-4-one;3,5,6,7-tetrahydroxy-2-(4-hydroxyphenyl)-3,4-dihydro-2H-1-benzopyran-4-one;3-(4-hydroxyphenyl)-1-(2,3,4,6-…	HMDB0125017;HMDB0125208;HMDB0125211;HMDB0125220;HMDB0125366;HMDB0125368;HMDB0125371;HMDB0125372;HMDB0126023;HMDB0126025;HMDB0126029;HMDB0126030;HMDB0126033;HMDB0126035;HMDB0126039;HMDB0126040;HMDB0126565;HMDB0128217;HMDB0129344;HMDB0129353;HMDB0129359;HMDB0130177;HMDB0130180;HMDB0130332;HMDB0131756;HMDB0131926;HMDB0133541;HMDB0133542;HMDB0133543;HMDB0137814;HMDB0040631	3	Taxifolin;Pentahydroxyflavanone;cis-Dihydroquercetin	C01617;C05911;C12316
pos-M287T245_1	83166.5	52525.1	65045	42685	44291.2	118590	20290.1	23376.1	35741.5	38197	24867.6	14096.8	0.385351	0.00172346	1.36919	down	1	1	Kaempferol	Phenylpropanoids and polyketides	Flavonoids	HMDB0005801	C05903	(map00941)Flavonoid biosynthesis;(map00944)Flavone and flavonol biosynthesis;(map01061)Biosynthesis of phenylpropanoids;(map01100)Metabolic pathways;(map01110)Biosynthesis of secondary metabolites	32	3,5,7-trihydroxy-2-(3-hydroxyphenyl)-4H-chromen-4-one;3,5,6,7-tetrahydroxy-2-phenyl-4H-chromen-4-one;5,6,7-trihydroxy-2-(3-hydroxyphenyl)-4H-chromen-4-one;2-(3,5-dihydroxyphenyl)-5,7-dihydroxy-4H-chromen-4-one;3,5-dihydroxy-2-[(2E)-3-(4-hydroxyphenyl)prop-2-enoyl]cyclohexa-2,5-diene-1,4-dione;5,6,7-trihydroxy-3-(3-hydroxyphenyl)-4H-chromen-4-one;5,6,7,8-tetrahydroxy-2-phenyl-4H-chromen-4-one;6,7,…	HMDB0125209;HMDB0125367;HMDB0126024;HMDB0126034;HMDB0126621;HMDB0129345;HMDB0130178;HMDB0132872;HMDB0133315;HMDB0133317;HMDB0133318;HMDB0134010;HMDB0134014;HMDB0134018;HMDB0140457;HMDB0140464;HMDB0140477;HMDB0005800;HMDB0005801;HMDB0029711;HMDB0030543;HMDB0034014;HMDB0034150;HMDB0034444;HMDB0041658;HMDB0041688;HMDB0041702;HMDB0128587;HMDB0130166;HMDB0133988;HMDB0134022;HMDB0015521	13	Luteolin;Kaempferol;Aureusidin;Maritimetin;Datiscetin;Fisetin;Isoscutellarein;Scutellarein;Orobol;2'-Hydroxygenistein;6-Demethoxycapillarisin;Citreorosein;Ozagrel_hydrochloride	C01514;C05903;C08576;C08720;C10036;C10041;C10097;C10184;C10510;C12134;C17786;C17810;C13144
pos-M287T266	78873.9	67556.5	103935	61591	51446.5	60277.8	24427.1	47856.2	41652.1	30192.2	16995.4	24308.1	0.437666	0.00140985	1.16323	down	1	1	Kaempferol	Phenylpropanoids and polyketides	Flavonoids	HMDB0005801	C05903	(map00941)Flavonoid biosynthesis;(map00944)Flavone and flavonol biosynthesis;(map01061)Biosynthesis of phenylpropanoids;(map01100)Metabolic pathways;(map01110)Biosynthesis of secondary metabolites	32	3,5,7-trihydroxy-2-(3-hydroxyphenyl)-4H-chromen-4-one;3,5,6,7-tetrahydroxy-2-phenyl-4H-chromen-4-one;5,6,7-trihydroxy-2-(3-hydroxyphenyl)-4H-chromen-4-one;2-(3,5-dihydroxyphenyl)-5,7-dihydroxy-4H-chromen-4-one;3,5-dihydroxy-2-[(2E)-3-(4-hydroxyphenyl)prop-2-enoyl]cyclohexa-2,5-diene-1,4-dione;5,6,7-trihydroxy-3-(3-hydroxyphenyl)-4H-chromen-4-one;5,6,7,8-tetrahydroxy-2-phenyl-4H-chromen-4-one;6,7,…	HMDB0125209;HMDB0125367;HMDB0126024;HMDB0126034;HMDB0126621;HMDB0129345;HMDB0130178;HMDB0132872;HMDB0133315;HMDB0133317;HMDB0133318;HMDB0134010;HMDB0134014;HMDB0134018;HMDB0140457;HMDB0140464;HMDB0140477;HMDB0005800;HMDB0005801;HMDB0029711;HMDB0030543;HMDB0034014;HMDB0034150;HMDB0034444;HMDB0041658;HMDB0041688;HMDB0041702;HMDB0128587;HMDB0130166;HMDB0133988;HMDB0134022;HMDB0015521	13	Luteolin;Kaempferol;Aureusidin;Maritimetin;Datiscetin;Fisetin;Isoscutellarein;Scutellarein;Orobol;2'-Hydroxygenistein;6-Demethoxycapillarisin;Citreorosein;Ozagrel_hydrochloride	C01514;C05903;C08576;C08720;C10036;C10041;C10097;C10184;C10510;C12134;C17786;C17810;C13144
neg-M285T242	3822.88	4574.14	11073.5	10614.1	7654.57	15183.1	1101.26	1614.76	1847.76	797.989	612.539	1211.96	0.135789	4.98091e-05	2.00699	down	1	1	Cyanidin	Phenylpropanoids and polyketides	Flavonoids	HMDB0002708	C05905	(map00941)Flavonoid biosynthesis;(map00942)Anthocyanin biosynthesis;(map01061)Biosynthesis of phenylpropanoids;(map01110)Biosynthesis of secondary metabolites	31	3,5,7-trihydroxy-2-(3-hydroxyphenyl)-4H-chromen-4-one;3,5,6,7-tetrahydroxy-2-phenyl-4H-chromen-4-one;5,6,7-trihydroxy-2-(3-hydroxyphenyl)-4H-chromen-4-one;2-(3,5-dihydroxyphenyl)-5,7-dihydroxy-4H-chromen-4-one;3,5-dihydroxy-2-[(2E)-3-(4-hydroxyphenyl)prop-2-enoyl]cyclohexa-2,5-diene-1,4-dione;5,6,7-trihydroxy-3-(3-hydroxyphenyl)-4H-chromen-4-one;5,6,7,8-tetrahydroxy-2-phenyl-4H-chromen-4-one;6,7,…	HMDB0125209;HMDB0125367;HMDB0126024;HMDB0126034;HMDB0126621;HMDB0129345;HMDB0130178;HMDB0132872;HMDB0133315;HMDB0133317;HMDB0133318;HMDB0134010;HMDB0134014;HMDB0134018;HMDB0140457;HMDB0140464;HMDB0140477;HMDB0005800;HMDB0005801;HMDB0029711;HMDB0030543;HMDB0034014;HMDB0034150;HMDB0034444;HMDB0041658;HMDB0041688;HMDB0041702;HMDB0128587;HMDB0130166;HMDB0133988;HMDB0134022	12	Luteolin;Kaempferol;Aureusidin;Maritimetin;Datiscetin;Fisetin;Isoscutellarein;Scutellarein;Orobol;2'-Hydroxygenistein;6-Demethoxycapillarisin;Citreorosein	C01514;C05903;C08576;C08720;C10036;C10041;C10097;C10184;C10510;C12134;C17786;C17810
neg-M271T207	10286.5	9130.49	5973.89	6890.05	7644.17	9981.8	5080.08	3134	6585.66	2452.14	1825.35	4645.55	0.47534	0.00711731	1.36205	down	1	1	Naringenin chalcone	Phenylpropanoids and polyketides	Linear 1,3-diarylpropanoids	HMDB0029631	C06561	(map00941)Flavonoid biosynthesis;(map01061)Biosynthesis of phenylpropanoids;(map01100)Metabolic pathways;(map01110)Biosynthesis of secondary metabolites	37	3,5,7-trihydroxy-2-phenyl-3,4-dihydro-2H-1-benzopyran-4-one;3-phenyl-1-(2,4,6-trihydroxyphenyl)propane-1,2-dione;5,7-dihydroxy-2-(3-hydroxyphenyl)-3,4-dihydro-2H-1-benzopyran-4-one;3-(3-hydroxyphenyl)-1-(2,4,6-trihydroxyphenyl)prop-2-en-1-one;5,7-dihydroxy-2-(4-hydroxyphenyl)-3,4-dihydro-2H-1-benzopyran-4-one;3-(4-hydroxyphenyl)-1-(2,4,6-trihydroxyphenyl)prop-2-en-1-one;5,7-dihydroxy-3-(3-hydroxy…	HMDB0125364;HMDB0125365;HMDB0126021;HMDB0126022;HMDB0128074;HMDB0128075;HMDB0129341;HMDB0129965;HMDB0130173;HMDB0130182;HMDB0133545;HMDB0133993;HMDB0133999;HMDB0134891;HMDB0134892;HMDB0137525;HMDB0137528;HMDB0137531;HMDB0138088;HMDB0138618;HMDB0002670;HMDB0005897;HMDB0029631;HMDB0030873;HMDB0031824;HMDB0033308;HMDB0033928;HMDB0034002;HMDB0034105;HMDB0037254;HMDB0038549;HMDB0041656;HMDB0041698;HMD…	16	Naringenin;3,6,9-Trihydroxypterocarpan;Licodione;2'-Hydroxydihydrodaidzein;Naringenin_chalcone;Butein;Rubrofusarin;Butin;Garbanzol;Pinobanksin;p-Coumaroyltriacetic_acid_lactone;Dihydrogenistein;2,7,4'-Trihydroxyisoflavanone;6,7,4'-Trihydroxyflavanone;Toralactone;5-Formiminotetrahydrofolate	C00509;C01263;C01592;C03567;C06561;C08578;C09047;C09614;C09751;C09826;C12087;C14458;C15567;C16232;C17673;C00664
pos-M273T212	26359.7	69806.7	29675.5	51228.8	22972.6	51437.6	9800.77	10184.8	14750.8	13694.1	6401.79	7745.63	0.248837	0.000192137	1.78637	down	1	1	Naringenin chalcone	Phenylpropanoids and polyketides	Linear 1,3-diarylpropanoids	HMDB0029631	C06561	(map00941)Flavonoid biosynthesis;(map01061)Biosynthesis of phenylpropanoids;(map01100)Metabolic pathways;(map01110)Biosynthesis of secondary metabolites	41	3,5,7-trihydroxy-2-phenyl-3,4-dihydro-2H-1-benzopyran-4-one;3-phenyl-1-(2,4,6-trihydroxyphenyl)propane-1,2-dione;5,7-dihydroxy-2-(3-hydroxyphenyl)-3,4-dihydro-2H-1-benzopyran-4-one;3-(3-hydroxyphenyl)-1-(2,4,6-trihydroxyphenyl)prop-2-en-1-one;5,7-dihydroxy-2-(4-hydroxyphenyl)-3,4-dihydro-2H-1-benzopyran-4-one;3-(4-hydroxyphenyl)-1-(2,4,6-trihydroxyphenyl)prop-2-en-1-one;5,7-dihydroxy-3-(3-hydroxy…	HMDB0125364;HMDB0125365;HMDB0126021;HMDB0126022;HMDB0128074;HMDB0128075;HMDB0129341;HMDB0129965;HMDB0130173;HMDB0130182;HMDB0133545;HMDB0133993;HMDB0133999;HMDB0134891;HMDB0134892;HMDB0137525;HMDB0137528;HMDB0137531;HMDB0138088;HMDB0138618;HMDB0002670;HMDB0005897;HMDB0029631;HMDB0030873;HMDB0031824;HMDB0033308;HMDB0033928;HMDB0034002;HMDB0034105;HMDB0037254;HMDB0038549;HMDB0041656;HMDB0041698;HMD…	18	Naringenin;3,6,9-Trihydroxypterocarpan;Licodione;2'-Hydroxydihydrodaidzein;Naringenin_chalcone;Butein;Rubrofusarin;Butin;Garbanzol;Pinobanksin;p-Coumaroyltriacetic_acid_lactone;Dihydrogenistein;2,7,4'-Trihydroxyisoflavanone;6,7,4'-Trihydroxyflavanone;Toralactone;Citrinin;2-(5'-Methylthio)pentylmalic_acid;3-(5'-Methylthio)pentylmalic_acid	C00509;C01263;C01592;C03567;C06561;C08578;C09047;C09614;C09751;C09826;C12087;C14458;C15567;C16232;C17673;C16765;C17222;C17223
neg-M289T158	6.60121e+06	5.75608e+06	4.78286e+06	5.00043e+06	4.00276e+06	5.40784e+06	2.97398e+06	2.62205e+06	4.56537e+06	1.63033e+06	723405	1.9548e+06	0.458618	0.0149706	1.45596	down	1	1	Catechin	Phenylpropanoids and polyketides	Flavonoids	HMDB0002780	C06562	(map00941)Flavonoid biosynthesis;(map01061)Biosynthesis of phenylpropanoids;(map01110)Biosynthesis of secondary metabolites	37	2-(3-hydroxyphenyl)-3,4-dihydro-2H-1-benzopyran-3,5,6,7-tetrol;2-(3,4-dihydroxyphenyl)-1-(2,4,6-trihydroxyphenyl)propan-1-one;2-(4-hydroxyphenyl)-1-(2,3,4,6-tetrahydroxyphenyl)propan-1-one;3-(4-hydroxyphenyl)-1-(2,3,4,6-tetrahydroxyphenyl)propan-1-one;2-[(4-hydroxyphenyl)methyl]-2,3-dihydro-1-benzofuran-2,3,4,6-tetrol;2-(2,4-dihydroxyphenyl)-1-(2,4,6-trihydroxyphenyl)propan-1-one;3-(3,4-dihydroxy…	HMDB0128180;HMDB0129340;HMDB0129964;HMDB0130183;HMDB0133544;HMDB0133841;HMDB0133991;HMDB0133992;HMDB0133998;HMDB0134012;HMDB0134013;HMDB0134016;HMDB0134017;HMDB0134020;HMDB0134021;HMDB0134024;HMDB0134025;HMDB0134819;HMDB0137172;HMDB0140335;HMDB0140336;HMDB0141544;HMDB0001871;HMDB0002780;HMDB0029253;HMDB0030131;HMDB0030144;HMDB0032322;HMDB0033783;HMDB0034124;HMDB0035399;HMDB0037953;HMDB0037954;HMD…	16	cis-3,4-Leucopelargonidin;Luteoforol;(+)-Catechin;alpha-Cotonefuran;2,8-Dihydroxy-3,4,7-trimethoxydibenzofuran;Ptaeroglycol;Mikanolide;(-)-Epicatechin;(+)-Epicatechin;Fisetinidol-4beta-ol;Isoplumericin;Plumericin;(-)-Catechin;Catechin;Chloroxuron;Carprofen	C03648;C05907;C06562;C08739;C08742;C09030;C09511;C09727;C09728;C09736;C09787;C09796;C14079;C17590;C19075;C18364
pos-M435T212	71419.5	26461	32078.7	29114.6	27761.5	77312.7	23578.5	18451.5	23987.6	14334.7	8662.86	17970.6	0.405022	0.00824968	1.31935	down	1	1	Naringenin-7-O-glucoside	Phenylpropanoids and polyketides	Flavonoids	NA	C09099	(map00941)Flavonoid biosynthesis	0	-	-	0	-	-
pos-M291T158	7.31307e+06	6.00098e+06	4.7709e+06	5.85168e+06	4.2983e+06	7.22019e+06	3.43578e+06	3.20233e+06	4.74077e+06	1.92894e+06	905194	2.37343e+06	0.467815	0.0128996	1.43364	down	1	1	Epicatechin	Phenylpropanoids and polyketides	Flavonoids	HMDB0001871	C09727	(map00941)Flavonoid biosynthesis;(map01061)Biosynthesis of phenylpropanoids;(map01110)Biosynthesis of secondary metabolites	40	2-(3-hydroxyphenyl)-3,4-dihydro-2H-1-benzopyran-3,5,6,7-tetrol;2-(3,4-dihydroxyphenyl)-1-(2,4,6-trihydroxyphenyl)propan-1-one;2-(4-hydroxyphenyl)-1-(2,3,4,6-tetrahydroxyphenyl)propan-1-one;3-(4-hydroxyphenyl)-1-(2,3,4,6-tetrahydroxyphenyl)propan-1-one;2-[(4-hydroxyphenyl)methyl]-2,3-dihydro-1-benzofuran-2,3,4,6-tetrol;2-(2,4-dihydroxyphenyl)-1-(2,4,6-trihydroxyphenyl)propan-1-one;3-(3,4-dihydroxy…	HMDB0128180;HMDB0129340;HMDB0129964;HMDB0130183;HMDB0133544;HMDB0133841;HMDB0133991;HMDB0133992;HMDB0133998;HMDB0134012;HMDB0134013;HMDB0134016;HMDB0134017;HMDB0134020;HMDB0134021;HMDB0134024;HMDB0134025;HMDB0134819;HMDB0137172;HMDB0140335;HMDB0140336;HMDB0141544;HMDB0001871;HMDB0002780;HMDB0029253;HMDB0030131;HMDB0030144;HMDB0032322;HMDB0033783;HMDB0034124;HMDB0035399;HMDB0037953;HMDB0037954;HMD…	17	cis-3,4-Leucopelargonidin;Luteoforol;(+)-Catechin;alpha-Cotonefuran;2,8-Dihydroxy-3,4,7-trimethoxydibenzofuran;Ptaeroglycol;Mikanolide;(-)-Epicatechin;(+)-Epicatechin;Fisetinidol-4beta-ol;Isoplumericin;Plumericin;(-)-Catechin;Catechin;Chloroxuron;Disperse_Blue_1;Carprofen	C03648;C05907;C06562;C08739;C08742;C09030;C09511;C09727;C09728;C09736;C09787;C09796;C14079;C17590;C19075;C19236;C18364
pos-M257T247	13404.1	17282.1	12990.2	12016.8	9082.32	20444.9	6042.28	4706.83	9598.81	3579.53	4044.61	4160.34	0.37705	0.000398161	1.45545	down	1	1	(S)-Pinocembrin	Phenylpropanoids and polyketides	Flavonoids	HMDB0030808	C09827	(map00941)Flavonoid biosynthesis	28	5,7-dihydroxy-2-phenyl-8-[3,4,5-trihydroxy-6-(hydroxymethyl)oxan-2-yl]-3,4-dihydro-2H-1-benzopyran-4-one;3,4,5-trihydroxy-6-[4-hydroxy-2-(3-phenylpropanoyl)phenoxy]oxane-2-carboxylic acid;3,4,5-trihydroxy-6-[4-hydroxy-3-(3-phenylpropanoyl)phenoxy]oxane-2-carboxylic acid;3,4,5-trihydroxy-6-[2-hydroxy-5-(3-phenylpropanoyl)phenoxy]oxane-2-carboxylic acid;3,4,5-trihydroxy-6-[2-hydroxy-4-(3-phenylprop…	HMDB0124768;HMDB0135366;HMDB0135367;HMDB0135414;HMDB0135415;HMDB0135449;HMDB0135450;HMDB0135456;HMDB0135457;HMDB0135460;HMDB0135461;HMDB0029520;HMDB0030160;HMDB0030161;HMDB0032785;HMDB0035219;HMDB0037317;HMDB0037318;HMDB0037486;HMDB0037490;HMDB0037581;HMDB0039902;HMDB0040620;HMDB0041098;HMDB0041359;HMDB0041731;HMDB0041732;HMDB0061142	5	Barbaloin;Isoliquiritin;Liquiritin;Isobarbaloin;Polygonimitin_B	C10305;C16978;C16989;C17778;C17809
pos-M271T56	4770.27	8842.12	18030	21335.8	14444.2	27111.4	2469.04	1587.89	1709.9	1479.72	804.153	1469.38	0.100706	8.58987e-05	2.17831	down	1	1	Norizalpinin	Phenylpropanoids and polyketides	Flavonoids	HMDB0029521	C10044	(map00941)Flavonoid biosynthesis	31	Genistein;5,7-dihydroxy-2-(3-hydroxyphenyl)-4H-chromen-4-one;5,7-dihydroxy-3-(3-hydroxyphenyl)-4H-chromen-4-one;5,6,7-trihydroxy-3-phenyl-4H-chromen-4-one;5,7,8-trihydroxy-2-phenyl-4H-chromen-4-one;5,7-dihydroxy-3-(2-hydroxyphenyl)-4H-chromen-4-one;6,7,8-trihydroxy-3-phenyl-4H-chromen-4-one;6,7-dihydroxy-2-(3-hydroxyphenyl)-4H-chromen-4-one;6,7-dihydroxy-3-(3-hydroxyphenyl)-4H-chromen-4-one;5,6-d…	HMDB0003217;HMDB0126019;HMDB0129338;HMDB0129963;HMDB0130170;HMDB0130780;HMDB0132880;HMDB0133316;HMDB0133990;HMDB0137513;HMDB0137514;HMDB0137515;HMDB0137516;HMDB0137517;HMDB0140468;HMDB0002124;HMDB0029372;HMDB0029521;HMDB0030829;HMDB0031715;HMDB0033790;HMDB0033860;HMDB0034004;HMDB0034409;HMDB0035214;HMDB0039449;HMDB0041655;HMDB0133311;HMDB0134890;HMDB0029971;HMDB0031640	19	Apigenin;2'-Hydroxydaidzein;Genistein;Sulphuretin;Baicalein;Resokaempherol;Galangin;Norwogonin;Aloe-emodin;Emodin;Lucidin;Morindone;Norobtusifolin;Purpurin_1-methyl_ether;3',4',7-Trihydroxyisoflavone;4',6,7-Trihydroxyisoflavone;3,6,4'-Trihydroxyflavone;Islandicin;5-Amino-4-chloro-2-(2,3-dihydroxyphenyl)-3(2H)-pyridazinone	C01477;C02495;C06563;C08730;C10023;C10037;C10044;C10113;C10294;C10343;C10369;C10376;C10379;C10397;C14313;C14314;C15222;C16796;C04798
pos-M271T77	2146.82	3995.79	4546.04	9503.83	4357.46	15646.7	2269.04	1458.43	919.954	1526.5	1255.41	1387.24	0.219336	0.00389384	1.63238	down	1	1	Norizalpinin	Phenylpropanoids and polyketides	Flavonoids	HMDB0029521	C10044	(map00941)Flavonoid biosynthesis	31	Genistein;5,7-dihydroxy-2-(3-hydroxyphenyl)-4H-chromen-4-one;5,7-dihydroxy-3-(3-hydroxyphenyl)-4H-chromen-4-one;5,6,7-trihydroxy-3-phenyl-4H-chromen-4-one;5,7,8-trihydroxy-2-phenyl-4H-chromen-4-one;5,7-dihydroxy-3-(2-hydroxyphenyl)-4H-chromen-4-one;6,7,8-trihydroxy-3-phenyl-4H-chromen-4-one;6,7-dihydroxy-2-(3-hydroxyphenyl)-4H-chromen-4-one;6,7-dihydroxy-3-(3-hydroxyphenyl)-4H-chromen-4-one;5,6-d…	HMDB0003217;HMDB0126019;HMDB0129338;HMDB0129963;HMDB0130170;HMDB0130780;HMDB0132880;HMDB0133316;HMDB0133990;HMDB0137513;HMDB0137514;HMDB0137515;HMDB0137516;HMDB0137517;HMDB0140468;HMDB0002124;HMDB0029372;HMDB0029521;HMDB0030829;HMDB0031715;HMDB0033790;HMDB0033860;HMDB0034004;HMDB0034409;HMDB0035214;HMDB0039449;HMDB0041655;HMDB0133311;HMDB0134890;HMDB0029971;HMDB0031640	19	Apigenin;2'-Hydroxydaidzein;Genistein;Sulphuretin;Baicalein;Resokaempherol;Galangin;Norwogonin;Aloe-emodin;Emodin;Lucidin;Morindone;Norobtusifolin;Purpurin_1-methyl_ether;3',4',7-Trihydroxyisoflavone;4',6,7-Trihydroxyisoflavone;3,6,4'-Trihydroxyflavone;Islandicin;5-Amino-4-chloro-2-(2,3-dihydroxyphenyl)-3(2H)-pyridazinone	C01477;C02495;C06563;C08730;C10023;C10037;C10044;C10113;C10294;C10343;C10369;C10376;C10379;C10397;C14313;C14314;C15222;C16796;C04798
pos-M449T203	630593	375708	480820	375202	338566	582839	182560	227462	314654	159197	127894	191122	0.432114	0.000448027	1.39374	down	1	1	Quercitrin	Phenylpropanoids and polyketides	Flavonoids	HMDB0033751	C01750	(map00944)Flavone and flavonol biosynthesis	65	6-[(3,7-dihydroxy-4-oxo-2-phenyl-3,4-dihydro-2H-1-benzopyran-5-yl)oxy]-3,4,5-trihydroxyoxane-2-carboxylic acid;6-[(3,5-dihydroxy-4-oxo-2-phenyl-3,4-dihydro-2H-1-benzopyran-7-yl)oxy]-3,4,5-trihydroxyoxane-2-carboxylic acid;6-[3,5-dihydroxy-2-(2-oxo-3-phenylpropanoyl)phenoxy]-3,4,5-trihydroxyoxane-2-carboxylic acid;6-[3,5-dihydroxy-4-(2-oxo-3-phenylpropanoyl)phenoxy]-3,4,5-trihydroxyoxane-2-carboxy…	HMDB0125404;HMDB0125405;HMDB0125410;HMDB0125411;HMDB0127132;HMDB0127468;HMDB0128082;HMDB0128083;HMDB0128085;HMDB0128086;HMDB0128087;HMDB0128104;HMDB0128105;HMDB0129299;HMDB0129977;HMDB0129978;HMDB0129979;HMDB0130011;HMDB0130012;HMDB0130013;HMDB0130214;HMDB0130215;HMDB0130245;HMDB0130246;HMDB0130247;HMDB0130248;HMDB0132732;HMDB0133384;HMDB0133385;HMDB0133386;HMDB0133578;HMDB0133579;HMDB0134576;HMD…	10	Quercitrin;Isoorientin;Luteolin_7-O-beta-D-glucoside;Carthamone;Fisetin_8-C-glucoside;Orientin;Kaempferol_3-O-glucoside;Kaempferol-3-O-galactoside;Aureusidin_6-O-glucoside;Plantaginin	C01750;C01821;C03951;C08598;C10042;C10114;C12249;C12626;C16409;C17056
pos-M471T203	15470.2	9704.79	11748	9712.47	8093.56	12093	3737.4	4593.94	9488.97	3570.7	2470.29	2996.3	0.401928	0.00209426	1.50658	down	1	1	Quercitrin	Phenylpropanoids and polyketides	Flavonoids	HMDB0033751	C01750	(map00944)Flavone and flavonol biosynthesis	59	6-[(3,7-dihydroxy-4-oxo-2-phenyl-3,4-dihydro-2H-1-benzopyran-5-yl)oxy]-3,4,5-trihydroxyoxane-2-carboxylic acid;6-[(3,5-dihydroxy-4-oxo-2-phenyl-3,4-dihydro-2H-1-benzopyran-7-yl)oxy]-3,4,5-trihydroxyoxane-2-carboxylic acid;6-[3,5-dihydroxy-2-(2-oxo-3-phenylpropanoyl)phenoxy]-3,4,5-trihydroxyoxane-2-carboxylic acid;6-[3,5-dihydroxy-4-(2-oxo-3-phenylpropanoyl)phenoxy]-3,4,5-trihydroxyoxane-2-carboxy…	HMDB0125404;HMDB0125405;HMDB0125410;HMDB0125411;HMDB0127132;HMDB0127468;HMDB0128082;HMDB0128083;HMDB0128085;HMDB0128086;HMDB0128087;HMDB0128104;HMDB0128105;HMDB0129299;HMDB0129977;HMDB0129978;HMDB0129979;HMDB0130011;HMDB0130012;HMDB0130013;HMDB0130214;HMDB0130215;HMDB0130245;HMDB0130246;HMDB0130247;HMDB0130248;HMDB0132732;HMDB0133384;HMDB0133385;HMDB0133386;HMDB0133578;HMDB0133579;HMDB0134576;HMD…	11	Quercitrin;Isoorientin;Luteolin_7-O-beta-D-glucoside;Carthamone;Fisetin_8-C-glucoside;Orientin;Kaempferol_3-O-glucoside;Kaempferol-3-O-galactoside;Aureusidin_6-O-glucoside;Plantaginin;Flucloxacillin	C01750;C01821;C03951;C08598;C10042;C10114;C12249;C12626;C16409;C17056;C11748
pos-M134T132	4064.46	41557.5	126074	234044	48963.9	30403.7	4414.55	5156	4373.09	5389.27	5006.74	7343.4	0.0653114	0.0127942	1.96866	down	1	1	1,3-Dihydro-(2H)-indol-2-one	Organoheterocyclic compounds	Indoles and derivatives	HMDB0061918	C12312	(map00402)Benzoxazinoid biosynthesis;(map01110)Biosynthesis of secondary metabolites	7	Indoxyl;4-Hydroxybenzeneacetonitrile;2-Methyl-4,5-benzoxazole;(±)-2-Hydroxy-2-phenylacetonitrile;5-Hydroxyindole;Mandelonitrile;1,3-Dihydro-(2H)-indol-2-one	HMDB0004094;HMDB0029757;HMDB0032390;HMDB0034666;HMDB0059805;HMDB0060486;HMDB0061918	6	Mandelonitrile;Hydroxyindole;(S)-Mandelonitrile;4-Hydroxyphenylacetonitrile;Indoxyl;Indolin-2-one	C00561;C02040;C02615;C03766;C05658;C12312
pos-M139T158_2	318763	266479	191413	239691	184180	302296	142753	117627	189479	74693.7	37365.9	94684.4	0.436913	0.00852574	1.47051	down	1	1	3,4-Dihydroxybenzaldehyde	Benzenoids	Benzene and substituted derivatives	HMDB0059965	C16700	(map00950)Isoquinoline alkaloid biosynthesis;(map01063)Biosynthesis of alkaloids derived from shikimate pathway	9	4-Hydroxybenzoic acid;Salicylic acid;3-Hydroxybenzoic acid;keratan sulfate II (core 2-linked), degradation product 1;Gentisate aldehyde;2-Methoxy-1,4-benzoquinone;alpha-Furyl methyl diketone;Sesamol;3,4-Dihydroxybenzaldehyde	HMDB0000500;HMDB0001895;HMDB0002466;HMDB0062484;HMDB0004062;HMDB0032576;HMDB0032920;HMDB0033812;HMDB0059965	7	4-Hydroxybenzoate;3-Hydroxybenzoate;Salicylate;Gentisate_aldehyde;Sesamol;3,4-Dihydroxybenzaldehyde;2-Hydroxy-5-methylquinone	C00156;C00587;C00805;C05585;C10832;C16700;C18316
pos-M229T207	19132.2	13787.9	14763.6	11972.2	9169.84	20034	4851.87	2901.3	9128.24	2072.22	4026.58	1894.11	0.279927	0.00109987	1.81869	down	1	1	Resveratrol	Phenylpropanoids and polyketides	Stilbenes	HMDB0003747	C03582	(map00945)Stilbenoid, diarylheptanoid and gingerol biosynthesis;(map01061)Biosynthesis of phenylpropanoids;(map01110)Biosynthesis of secondary metabolites;(map04211)Longevity regulating pathway;(map04212)Longevity regulating pathway - worm	33	Pemirolast;Resveratrol;(Z)-Resveratrol;Seselin;2-hydroxy-2-(2-hydroxyphenyl)-1-phenylethan-1-one;2-hydroxy-1-(2-hydroxyphenyl)-2-phenylethan-1-one;2-hydroxy-1-(4-hydroxyphenyl)-2-phenylethan-1-one;2-hydroxy-2-(4-hydroxyphenyl)-1-phenylethan-1-one;2-hydroxy-2-(3-hydroxyphenyl)-1-phenylethan-1-one;2-hydroxy-1-(3-hydroxyphenyl)-2-phenylethan-1-one;Oxybenzone;Trioxsalen;Benzyl salicylate;2,4-Difurfur…	HMDB0015023;HMDB0003747;HMDB0034118;HMDB0034257;HMDB0135182;HMDB0135183;HMDB0135184;HMDB0135185;HMDB0135187;HMDB0135188;HMDB0015497;HMDB0015575;HMDB0029818;HMDB0032217;HMDB0034270;HMDB0037667;HMDB0127763;HMDB0132972;HMDB0132974;HMDB0132975;HMDB0132976;HMDB0132977;HMDB0132987;HMDB0135898;HMDB0030762;HMDB0031729;HMDB0031973;HMDB0032348;HMDB0033594;HMDB0034122;HMDB0034135;HMDB0035071;HMDB0041410	13	Resveratrol;Seselin;Trioxsalen;Xanthyletin;5,6-Dehydrokawain;2-Hydroxy-4-methoxybenzophenone;Benzylparaben;3,4-Dihydro-8,9-dihydroxy-1(2H)-anthracenone;4,4',6-Trimethylangelicin;Benzyl_2-methyl-3-oxobutanoate;p-Methoxycinnamic_acid_ethyl_ester;3-Dimethylallyl-4-hydroxybenzoate;Acetyleugenol	C03582;C09312;C09314;C09317;C09925;C14285;C14393;C15196;C19538;C04000;C10476;C12458;C14567
neg-M535T58	8620.59	6763.66	8309.92	6552.29	8869.64	13070.1	3041.61	3501.94	5170.31	2314.58	1194.55	2203.91	0.333937	0.00113399	1.32763	down	1	1	UDP-xylose	Nucleosides, nucleotides, and analogues	NA	HMDB0001018	C00190	(map00520)Amino sugar and nucleotide sugar metabolism;(map00908)Zeatin biosynthesis;(map01100)Metabolic pathways	3	UDP-D-Xylose;UDP-D-apiose;UDP-L-arabinose	HMDB0001018;HMDB0012301;HMDB0012303	4	UDP-D-xylose;UDP-L-arabinose;UDP-apiose;UDP-L-arabinofuranose	C00190;C00935;C01623;C18094
neg-M259T47	42726.4	36023.8	36191.9	23318.9	41889.2	54623.2	19884	10348.4	30987.9	13379.1	5845.6	17577.4	0.417519	0.00707325	1.38851	down	1	1	.alpha.-D-Galactose 1-phosphate	Organic oxygen compounds	Organooxygen compounds	HMDB0000645	C00446	(map00052)Galactose metabolism;(map00520)Amino sugar and nucleotide sugar metabolism;(map01100)Metabolic pathways	20	Fructose 6-phosphate;Myo-inositol 1-phosphate;Galactose 1-phosphate;Dolichyl phosphate D-mannose;Fructose 1-phosphate;Mannose 6-phosphate;D-Myo-inositol 4-phosphate;Glucose 6-phosphate;Glucose 1-phosphate;Inositol phosphate;Beta-D-Glucose 6-phosphate;Beta-D-Fructose 6-phosphate;D-Tagatose 1-phosphate;D-Mannose 1-phosphate;Sorbose 1-phosphate;Beta-D-Fructose 2-phosphate;1D-myo-Inositol 3-phosphate…	HMDB0000124;HMDB0000213;HMDB0000645;HMDB0000994;HMDB0001076;HMDB0001078;HMDB0001313;HMDB0001401;HMDB0001586;HMDB0002985;HMDB0003498;HMDB0003971;HMDB0006328;HMDB0006330;HMDB0006797;HMDB0006800;HMDB0006814;HMDB0006873;HMDB0060467;HMDB0062705	36	D-Fructose_6-phosphate;D-Glucose_6-phosphate;D-Glucose_1-phosphate;D-Mannose_6-phosphate;alpha-D-Galactose_1-phosphate;D-Mannose_1-phosphate;beta-D-Glucose_1-phosphate;alpha-D-Glucose_6-phosphate;Hexose_1-phosphate;D-Fructose_1-phosphate;D-Tagatose_6-phosphate;D-Galactose_6-phosphate;alpha-D-Hexose_1-phosphate;beta-D-Glucose_6-phosphate;Inositol_1-phosphate;Sorbose_1-phosphate;D-Allose_6-phosphat…	C00085;C00092;C00103;C00275;C00446;C00636;C00663;C00668;C01002;C01094;C01097;C01113;C01171;C01172;C01177;C02888;C02962;C02965;C03251;C03267;C03384;C03546;C03606;C03654;C03735;C03811;C04006;C05001;C05345;C06019;C06155;C06312;C15924;C15926;C18096;C18984
pos-M187T225	23882.5	24342.9	27114.6	22910.9	21311.4	29524.8	9460.44	17170.4	21518.5	9284.31	6375.42	10217.9	0.496535	0.00686191	1.26795	down	1	1	L-Fucose	Organic oxygen compounds	Organooxygen compounds	HMDB0000174	C01019	(map00051)Fructose and mannose metabolism;(map00520)Amino sugar and nucleotide sugar metabolism;(map01100)Metabolic pathways;(map01120)Microbial metabolism in diverse environments;(map02020)Two-component system;(map02024)Quorum sensing	19	Erinapyrone C;2-Deoxyglucose;L-Fucose-1P;6-methyloxane-2,3,4,5-tetrol;L-Fucose;Rhamnose;1,5-Anhydrosorbitol;Beta-D-Fucose;3-Deoxyfructose;L-Rhamnulose;2-Deoxygalactopyranose;D-Fucose;2-O-Methyl-D-xylose;Alpha-L-fucose;beta-L-fucose;L-Fuculose;Butyl isopropyl disulfide;Butyl propyl disulfide;1-(Methylthio)-1-hexanethiol	HMDB0041026;HMDB0062477;HMDB0062489;HMDB0124735;HMDB0000174;HMDB0000849;HMDB0002712;HMDB0003081;HMDB0005876;HMDB0010207;HMDB0012327;HMDB0029196;HMDB0033821;HMDB0059624;HMDB0059625;HMDB0060267;HMDB0033050;HMDB0033051;HMDB0039783	22	L-Rhamnose;2-Deoxy-D-glucose;L-Rhamnulose;6-Deoxy-D-galactose;6-Deoxy-L-galactose;D-Rhamnose;L-Fuculose;beta-D-Fucose;beta-L-Rhamnose;L-Rhamnofuranose;alpha-L-Rhamnose;6-Deoxy-D-glucose;2-Deoxy-D-galactose;1,5-Anhydro-D-glucitol;(+)-Quercitol;(-)-Viburnitol;Quinovose;1,5-Anhydro-D-mannitol;alpha-L-Fucopyranose;beta-L-Fucopyranose;6-Deoxy-L-altrose;6-Deoxy-D-talose	C00507;C00586;C00861;C01018;C01019;C01684;C01721;C02095;C02338;C02431;C02476;C02522;C02781;C07326;C08258;C08259;C08352;C16538;C20835;C20836;C21033;C21058
pos-M365T51	4882.28	5256.2	5651.32	5547.51	15226.3	5425.93	16394.5	36498.7	11888	57207.3	67275.5	37937.6	5.41091	0.00109285	1.98134	up	1	1	Isomaltose	Organic oxygen compounds	Organooxygen compounds	HMDB0002923	C00252	(map00500)Starch and sucrose metabolism	0	-	-	1	Procaterol_hydrochloride	C13235
neg-M89T50	132581	128077	167091	105023	108517	237610	86419.5	17489.4	152704	25034.9	12775.7	16791.3	0.354096	0.0153008	1.87674	down	1	1	Oxalic acid	Organic acids and derivatives	Carboxylic acids and derivatives	HMDB0002329	C00209	(map00625)Chloroalkane and chloroalkene degradation;(map00630)Glyoxylate and dicarboxylate metabolism;(map01100)Metabolic pathways;(map01120)Microbial metabolism in diverse environments	1	Oxalic acid	HMDB0002329	1	Oxalate	C00209
neg-M195T49_2	380999	619348	770000	777733	646153	633982	251628	320916	286919	279241	263434	269298	0.43661	0.000344827	1.4991	down	1	1	D-Gluconic acid	Organic oxygen compounds	Organooxygen compounds	HMDB0000625	C00257	(map00030)Pentose phosphate pathway;(map01100)Metabolic pathways;(map01110)Biosynthesis of secondary metabolites;(map01120)Microbial metabolism in diverse environments;(map01130)Biosynthesis of antibiotics;(map01200)Carbon metabolism	9	Galactonic acid;Gluconic acid;Gulonic acid;1,3-Dimethyluric acid;3,7-Dimethyluric acid;1,9-Dimethyluric acid;7,9-Dimethyluric acid;1,7-Dimethyluric acid;3,9-Dimethyluric acid	HMDB0000565;HMDB0000625;HMDB0003290;HMDB0001857;HMDB0001982;HMDB0002026;HMDB0004308;HMDB0011103;HMDB0059704	10	D-Gluconic_acid;D-Mannonate;L-Idonate;L-Gulonate;D-Altronate;D-Galactonate;2-Carboxy-D-arabinitol;L-Galactonate;1,7-Dimethyluric_acid;3,7-Dimethyluric_acid	C00257;C00514;C00770;C00800;C00817;C00880;C03215;C15930;C16356;C16360
pos-M664T49	5196.16	5154.37	4015.43	4698.35	3818.94	4575.68	2110.11	1798.15	3554.95	1602.7	1322.78	1260.47	0.424239	0.00130441	1.36543	down	1	1	beta-Nicotinamide adenine dinucleotide	Nucleosides, nucleotides, and analogues	(5'-&gt;5')-dinucleotides	HMDB0000902	C00003	(map00190)Oxidative phosphorylation;(map00730)Thiamine metabolism;(map00760)Nicotinate and nicotinamide metabolism;(map01100)Metabolic pathways;(map04152)AMPK signaling pathway;(map04211)Longevity regulating pathway;(map04212)Longevity regulating pathway - worm;(map04925)Aldosterone synthesis and secretion;(map04977)Vitamin digestion and absorption	4	Fenugreekine;[3-(3,4-dihydroxyphenyl)-1-hydroxyprop-2-en-1-ylidene][(3,4,5-trihydroxy-6-{[7-hydroxy-2-(4-hydroxy-3-methoxyphenyl)-5-oxo-5H-chromen-3-yl]oxy}oxan-2-yl)methyl]oxidanium;[(6-{[2-(3,4-dihydroxyphenyl)-7-hydroxy-5-oxo-5H-chromen-3-yl]oxy}-3,4,5-trihydroxyoxan-2-yl)methyl][1-hydroxy-3-(4-hydroxy-3-methoxyphenyl)prop-2-en-1-ylidene]oxidanium;Pinotin A	HMDB0039421;HMDB0125112;HMDB0125194;HMDB0029240	0	-	-
pos-M779T544	2411.74	2384.09	2464.89	1280.66	1449	1097.31	3643.71	3751.45	2495.03	5744.52	6092.02	4898.31	2.40131	0.00142014	1.49051	up	1	1	PC(18:3(9Z,12Z,15Z)/18:3(6Z,9Z,12Z))	Lipids and lipid-like molecules	Glycerophospholipids	HMDB0008205	C00157	(map00564)Glycerophospholipid metabolism;(map00590)Arachidonic acid metabolism;(map00591)Linoleic acid metabolism;(map00592)alpha-Linolenic acid metabolism;(map01100)Metabolic pathways;(map01110)Biosynthesis of secondary metabolites;(map04723)Retrograde endocannabinoid signaling;(map05231)Choline metabolism in cancer	0	-	-	0	-	-
pos-M258T49	12451.9	12153.5	10913.6	14539.8	6263.25	8422.79	5124.54	3575.36	5793.95	1932.68	2846.77	1012.88	0.313325	0.00321974	1.63778	down	1	1	sn-Glycero-3-phosphocholine	Lipids and lipid-like molecules	Glycerophospholipids	HMDB0000086	C00670	(map00564)Glycerophospholipid metabolism;(map00565)Ether lipid metabolism;(map05231)Choline metabolism in cancer	6	5-Methylcytidine;Pyro-L-glutaminyl-L-glutamine;Glycerophosphocholine;Pandamarilactam 3x;Miglustat;(±)-2-(1-Methylpropyl)-4,6-dinitrophenol	HMDB0000982;HMDB0039229;HMDB0000086;HMDB0033610;HMDB0014563;HMDB0032559	3	Lophophorine;Dinoseb;Dinoterb	C09573;C14302;C18671
neg-M431T441	10367.5	19494.8	9905.25	21980.7	9252.67	12005.1	3264.84	2999.64	3768.15	4057.81	4096.03	8312.21	0.319238	0.000298102	1.75195	down	1	1	LysoPA 18:3; LysoPA 18:3	Lipids and lipid-like molecules	Glycerophospholipids	-	C00681	(map00561)Glycerolipid metabolism;(map00564)Glycerophospholipid metabolism;(map01100)Metabolic pathways;(map01110)Biosynthesis of secondary metabolites;(map04072)Phospholipase D signaling pathway;(map04540)Gap junction;(map04975)Fat digestion and absorption;(map04977)Vitamin digestion and absorption;(map05200)Pathways in cancer	8	1-(6Z,9Z,12Z-octadecatrienoyl)-glycero-3-phosphate;1-(9Z,12Z,15Z-octadecatrienoyl)-glycero-3-phosphate;LysoPA(18:3(6Z,9Z,12Z)/0:0);LysoPA(18:3(9Z,12Z,15Z)/0:0);PG(16:1(9Z)/22:6(4Z,7Z,10Z,13Z,16Z,19Z));PG(18:3(6Z,9Z,12Z)/20:4(5Z,8Z,11Z,14Z));PG(18:3(9Z,12Z,15Z)/20:4(5Z,8Z,11Z,14Z));PG(22:6(4Z,7Z,10Z,13Z,16Z,19Z)/16:1(9Z))	HMDB0062316;HMDB0062320;HMDB0114743;HMDB0114744;HMDB0010599;HMDB0010670;HMDB0010685;HMDB0116631	2	Alpinine;Tetranactin	C09331;C06764
neg-M431T457	5877.02	9834.71	3361.08	7834.92	3765.27	5516.81	1814.6	1977.36	2289.32	2439.73	2523.53	4215.3	0.421661	0.00296208	1.44911	down	1	1	LysoPA 18:3; LysoPA 18:3	Lipids and lipid-like molecules	Glycerophospholipids	-	C00681	(map00561)Glycerolipid metabolism;(map00564)Glycerophospholipid metabolism;(map01100)Metabolic pathways;(map01110)Biosynthesis of secondary metabolites;(map04072)Phospholipase D signaling pathway;(map04540)Gap junction;(map04975)Fat digestion and absorption;(map04977)Vitamin digestion and absorption;(map05200)Pathways in cancer	4	1-(6Z,9Z,12Z-octadecatrienoyl)-glycero-3-phosphate;1-(9Z,12Z,15Z-octadecatrienoyl)-glycero-3-phosphate;LysoPA(18:3(6Z,9Z,12Z)/0:0);LysoPA(18:3(9Z,12Z,15Z)/0:0)	HMDB0062316;HMDB0062320;HMDB0114743;HMDB0114744	1	Alpinine	C09331
neg-M431T546	3154.01	4025.39	1531.7	2404.54	1142.94	1378.73	1071.55	910.528	617.473	920.775	545.627	1000.51	0.371514	0.00461025	1.48752	down	1	1	LysoPA 18:3; LysoPA 18:3	Lipids and lipid-like molecules	Glycerophospholipids	-	C00681	(map00561)Glycerolipid metabolism;(map00564)Glycerophospholipid metabolism;(map01100)Metabolic pathways;(map01110)Biosynthesis of secondary metabolites;(map04072)Phospholipase D signaling pathway;(map04540)Gap junction;(map04975)Fat digestion and absorption;(map04977)Vitamin digestion and absorption;(map05200)Pathways in cancer	8	1-(6Z,9Z,12Z-octadecatrienoyl)-glycero-3-phosphate;1-(9Z,12Z,15Z-octadecatrienoyl)-glycero-3-phosphate;LysoPA(18:3(6Z,9Z,12Z)/0:0);LysoPA(18:3(9Z,12Z,15Z)/0:0);PG(16:1(9Z)/22:6(4Z,7Z,10Z,13Z,16Z,19Z));PG(18:3(6Z,9Z,12Z)/20:4(5Z,8Z,11Z,14Z));PG(18:3(9Z,12Z,15Z)/20:4(5Z,8Z,11Z,14Z));PG(22:6(4Z,7Z,10Z,13Z,16Z,19Z)/16:1(9Z))	HMDB0062316;HMDB0062320;HMDB0114743;HMDB0114744;HMDB0010599;HMDB0010670;HMDB0010685;HMDB0116631	2	Alpinine;Tetranactin	C09331;C06764
neg-M451T436	568.027	1288.96	634.716	697.541	1163.78	518.534	1484.07	1141.36	1859.73	1832.34	4527.07	2501.73	2.73964	0.00330846	1.35643	up	1	1	LysoPA 19:0; LysoPA 19:0	Lipids and lipid-like molecules	Glycerophospholipids	-	C00681	(map00561)Glycerolipid metabolism;(map00564)Glycerophospholipid metabolism;(map01100)Metabolic pathways;(map01110)Biosynthesis of secondary metabolites;(map04072)Phospholipase D signaling pathway;(map04540)Gap junction;(map04975)Fat digestion and absorption;(map04977)Vitamin digestion and absorption;(map05200)Pathways in cancer	4	1-nonadecanoyl-glycero-3-phosphate;LysoPA(19:0/0:0);LysoPA(i-19:0/0:0);Descladinose roxithromycin	HMDB0062322;HMDB0114746;HMDB0114766;HMDB0060814	0	-	-
neg-M593T404	28703.8	43056.6	53184.8	64203	32799.5	30857.1	13609.3	16565.8	18356.8	15558.2	19826.8	23871.3	0.42637	0.000649615	1.36752	down	1	1	LysoPI 18:3; LysoPI 18:3	Lipids and lipid-like molecules	Glycerophospholipids	-	C03819	(map00564)Glycerophospholipid metabolism	0	-	-	6	Obamegine;Aromoline;(+)-Bebeerine;Daphnandrine;Isochondrodendrine;(+)-Atherospermoline	C06513;C06514;C09352;C09415;C09543;C11141
neg-M526T372	2350.36	2260.73	2373.91	3373.58	2386.91	2275.79	1494.01	971.014	1337.34	880.856	810.881	1315.77	0.453348	0.000139384	1.32575	down	1	1	LysoPC 15:0	Lipids and lipid-like molecules	Glycerophospholipids	HMDB10381	C04230	(map00564)Glycerophospholipid metabolism;(map05231)Choline metabolism in cancer	0	-	-	0	-	-
neg-M538T364	2967.76	4466.19	4531.65	3291.91	2850.57	3442.37	2657.76	1880.73	2563.41	1206.84	1310.17	1022.86	0.493808	0.00413582	1.22307	down	1	1	LysoPC 16:1	Lipids and lipid-like molecules	Glycerophospholipids	HMDB10383	C04230	(map00564)Glycerophospholipid metabolism;(map05231)Choline metabolism in cancer	0	-	-	0	-	-
neg-M540T394	342910	313736	462225	400989	282036	354936	183619	102410	182119	86042.2	59779.9	112036	0.336608	0.000683992	1.65356	down	1	1	LysoPC 16:0	Lipids and lipid-like molecules	Glycerophospholipids	-	C04230	(map00564)Glycerophospholipid metabolism;(map05231)Choline metabolism in cancer	1	VPGPR Enterostatin	HMDB0003577	0	-	-
neg-M562T355	150379	294319	292178	351520	93789.5	125018	98111.9	59837.8	82605.2	40001.2	39409.4	64795.4	0.294339	0.00200751	1.65129	down	1	1	LysoPC 18:3	Lipids and lipid-like molecules	Glycerophospholipids	HMDB10388	C04230	(map00564)Glycerophospholipid metabolism;(map05231)Choline metabolism in cancer	0	-	-	0	-	-
neg-M564T377	374037	255428	432462	336155	383061	306171	60271.6	50119.9	87358.5	37682.7	64032	47189.3	0.166077	6.75893e-07	2.31732	down	1	1	LysoPC 18:2	Lipids and lipid-like molecules	Glycerophospholipids	HMDB10386	C04230	(map00564)Glycerophospholipid metabolism;(map05231)Choline metabolism in cancer	0	-	-	0	-	-
neg-M566T405	12700.3	16079.3	89820.6	33350.6	31529.9	31942.2	12847.7	12519.8	11011.1	7871.13	7533.44	12212.3	0.297069	0.0125077	1.35628	down	1	1	LysoPC 18:1	Lipids and lipid-like molecules	Glycerophospholipids	HMDB02815	C04230	(map00564)Glycerophospholipid metabolism;(map05231)Choline metabolism in cancer	0	-	-	0	-	-
neg-M568T444	44372.9	40781.6	16204.4	34721.5	9680.96	10530.3	9097.28	2996.17	5277.48	5295.12	4738.71	5117.32	0.208086	0.00228185	1.97267	down	1	1	LysoPC 18:0	Lipids and lipid-like molecules	Glycerophospholipids	HMDB10384;HMDB11128	C04230	(map00564)Glycerophospholipid metabolism;(map05231)Choline metabolism in cancer	0	-	-	0	-	-
pos-M482T371	6680.06	5262.75	5323.92	7141.67	3348.08	4286.15	2331.44	2234.1	2445.95	1767.3	1635.83	1925.69	0.385122	0.00010795	1.61028	down	1	1	LysoPC 15:0	Lipids and lipid-like molecules	Glycerophospholipids	HMDB10381	C04230	(map00564)Glycerophospholipid metabolism;(map05231)Choline metabolism in cancer	5	LysoPC(15:0);LysoPE(0:0/18:0);LysoPE(18:0/0:0);12-Hydroxy-12-octadecanoylcarnitine;1-(11Z-eicosenoyl)-glycero-3-phosphate	HMDB0010381;HMDB0011129;HMDB0011130;HMDB0013154;HMDB0062305	0	-	-
pos-M496T394_2	803376	912143	1.13014e+06	1.00998e+06	603643	845965	265836	251314	372335	311171	159409	278868	0.308926	1.55758e-05	1.53291	down	1	1	LysoPC 16:0	Lipids and lipid-like molecules	Glycerophospholipids	-	C04230	(map00564)Glycerophospholipid metabolism;(map05231)Choline metabolism in cancer	4	LysoPC(16:0);Docosa-4,7,10,13,16-pentaenoyl carnitine;Clupanodonyl carnitine;23-Acetoxysoladulcidine	HMDB0010382;HMDB0006321;HMDB0006496;HMDB0031402	0	-	-
pos-M520T377	951486	1.04946e+06	1.49431e+06	1.22768e+06	778008	1.11181e+06	206602	215364	335066	208496	128123	239646	0.201625	2.39626e-06	2.08602	down	1	1	LysoPC 18:2	Lipids and lipid-like molecules	Glycerophospholipids	HMDB10386	C04230	(map00564)Glycerophospholipid metabolism;(map05231)Choline metabolism in cancer	2	LysoPC(18:2(9Z,12Z));2-linoleoyl-sn-glycero-3-phosphocholine	HMDB0010386;HMDB0062711	1	Kolanone	C09948
pos-M522T406	76506.9	101510	283222	200990	145477	201493	49701.5	37044.3	48040	51895.9	52177.4	41685.5	0.277987	0.00130548	1.62291	down	1	1	1-Oleoyl-sn-glycero-3-phosphocholine	Lipids and lipid-like molecules	Glycerophospholipids	HMDB0002815	C04230	(map00564)Glycerophospholipid metabolism;(map05231)Choline metabolism in cancer	4	LysoPC(18:1(9Z));LysoPC(18:1(11Z));2-oleoyl-sn-glycero-3-phosphocholine;Dipyridamole	HMDB0002815;HMDB0010385;HMDB0062651;HMDB0015110	2	Eudesobovatol_A;Eudesobovatol_B	C10562;C17677
neg-M450T359	1693.79	1205.46	3470.08	3880.18	1140.87	3194.67	1285.59	861.089	1135.16	566.538	397.303	499.416	0.325339	0.0043983	1.29274	down	1	1	LysoPE 16:1	Lipids and lipid-like molecules	Glycerophospholipids	HMDB11474	C04438	(map00564)Glycerophospholipid metabolism	2	PA(22:6(4Z,7Z,10Z,13Z,16Z,19Z)/24:1(15Z));PA(24:1(15Z)/22:6(4Z,7Z,10Z,13Z,16Z,19Z))	HMDB0115427;HMDB0115479	0	-	-
neg-M452T391	173006	168108	291320	240921	119309	162140	90619.8	28896.5	66663.6	23360.1	14111.5	36200	0.225018	0.0010658	1.98967	down	1	1	LysoPE 16:0	Lipids and lipid-like molecules	Glycerophospholipids	HMDB11473;HMDB11503	C04438	(map00564)Glycerophospholipid metabolism	5	LysoPE(0:0/16:0);LysoPE(16:0/0:0);DHAP(18:0);LysoPA(0:0/18:1(9Z));LysoPA(18:1(9Z)/0:0)	HMDB0011473;HMDB0011503;HMDB0011133;HMDB0007851;HMDB0007855	1	Stearoylglycerone_phosphate	C03805
neg-M474T346	17900.8	29464.9	54004	50148.8	22400.2	51238.2	12135.2	21529.3	12678.8	19679.7	16552.5	14696.2	0.432018	0.0086227	1.06469	down	1	1	LysoPE 18:3	Lipids and lipid-like molecules	Glycerophospholipids	HMDB11478;HMDB11479	C04438	(map00564)Glycerophospholipid metabolism	6	LysoPE(0:0/18:3(6Z,9Z,12Z));LysoPE(0:0/18:3(9Z,12Z,15Z));LysoPE(18:3(6Z,9Z,12Z)/0:0);LysoPE(18:3(9Z,12Z,15Z)/0:0);1-(5Z,8Z,11Z,14Z-eicosatetraenoyl)-sn-glycero-3-phosphate;LysoPA(20:4(8Z,11Z,14Z,17Z)/0:0)	HMDB0011478;HMDB0011479;HMDB0011508;HMDB0011509;HMDB0062312;HMDB0114742	0	-	-
neg-M476T373	148967	184728	253683	234358	94781.6	145452	54313.2	22097.1	42840.9	17389.4	14121	35416.1	0.175314	8.33728e-05	2.01116	down	1	1	LysoPE 18:2	Lipids and lipid-like molecules	Glycerophospholipids	HMDB11477	C04438	(map00564)Glycerophospholipid metabolism	5	LysoPE(0:0/18:2(9Z,12Z));LysoPE(18:2(9Z,12Z)/0:0);1-(8Z,11Z,14Z-eicosatrienoyl)-glycero-3-phosphate;LysoPA(20:3(5Z,8Z,11Z)/0:0);LysoPA(20:3(8Z,11Z,14Z)/0:0)	HMDB0011477;HMDB0011507;HMDB0062313;HMDB0114747;HMDB0114759	0	-	-
neg-M480T436	25006.2	26239.8	12966.6	23682.2	6629.93	9353.36	7483.82	1510.58	3719.8	2632.71	1998.28	2085.7	0.187055	0.000457508	2.14197	down	1	1	LysoPE 18:0	Lipids and lipid-like molecules	Glycerophospholipids	HMDB11129;HMDB11130	C04438	(map00564)Glycerophospholipid metabolism	4	LysoPC(15:0);LysoPE(0:0/18:0);LysoPE(18:0/0:0);1-(11Z-eicosenoyl)-glycero-3-phosphate	HMDB0010381;HMDB0011129;HMDB0011130;HMDB0062305	0	-	-
pos-M476T346	36616	106523	158962	83326.4	55444.8	43768.1	16515.5	19753.9	28925.9	25048.7	28216.8	25410.7	0.296862	0.00345824	1.51609	down	1	1	LysoPE 18:3	Lipids and lipid-like molecules	Glycerophospholipids	HMDB11478;HMDB11479	C04438	(map00564)Glycerophospholipid metabolism	3	LysoPE(0:0/16:0);LysoPE(16:0/0:0);Sambutoxin	HMDB0011473;HMDB0011503;HMDB0041085	0	-	-
pos-M478T368	94649.2	173263	358095	260124	197867	169260	29342.4	29977.2	36120.4	31679.6	21844.2	31301.5	0.143837	5.26591e-05	2.2268	down	1	1	LysoPE 18:2	Lipids and lipid-like molecules	Glycerophospholipids	HMDB11477	C04438	(map00564)Glycerophospholipid metabolism	5	LysoPE(0:0/18:2(9Z,12Z));LysoPE(18:2(9Z,12Z)/0:0);1-(8Z,11Z,14Z-eicosatrienoyl)-glycero-3-phosphate;LysoPA(20:3(5Z,8Z,11Z)/0:0);LysoPA(20:3(8Z,11Z,14Z)/0:0)	HMDB0011477;HMDB0011507;HMDB0062313;HMDB0114747;HMDB0114759	1	Sophoranone	C08719
neg-M518T365	7730.58	8099.49	9692.74	14543.8	7094.8	7072.7	2404.95	2479.34	4338.52	1841.73	1768.48	2823.6	0.288686	3.41604e-05	1.70606	down	1	1	LysoPS 18:3; LysoPS 18:3	Lipids and lipid-like molecules	Glycerophospholipids	-	C05974	(map00564)Glycerophospholipid metabolism	0	-	-	0	-	-
neg-M520T395	8294.45	7272.21	12029.3	15999.9	10291.3	11547	2040.91	1868.29	3807.05	2992.87	1793.57	1957.46	0.220987	4.5898e-06	2.00475	down	1	1	LysoPS 18:2; LysoPS 18:2	Lipids and lipid-like molecules	Glycerophospholipids	-	C05974	(map00564)Glycerophospholipid metabolism	1	1-Oleoylglycerophosphoserine	HMDB0061694	1	SR_12813	C15628
neg-M481T269	3200.97	3191.32	1484.93	4115.62	1013.71	1243.32	730.446	882.594	779.36	793.09	630.465	740.035	0.319722	0.0078841	1.53084	down	1	1	LysoPG 16:1; LysoPG 16:1	Lipids and lipid-like molecules	Glycerophospholipids	-	C05980	(map00564)Glycerophospholipid metabolism;(map01100)Metabolic pathways	0	-	-	0	-	-
neg-M277T394	2516.85	2155.58	2670.78	3455.23	2196.74	2477.46	961.319	1063.59	1624.83	920.25	711.112	861.242	0.396981	8.43225e-05	1.46715	down	1	1	Alpha-Linolenic acid	Lipids and lipid-like molecules	Fatty Acyls	HMDB0001388	C06427	(map00592)alpha-Linolenic acid metabolism;(map01040)Biosynthesis of unsaturated fatty acids;(map01060)Biosynthesis of plant secondary metabolites;(map01070)Biosynthesis of plant hormones;(map01100)Metabolic pathways;(map01110)Biosynthesis of secondary metabolites	5	Alpha-Linolenic acid;Gamma-Linolenic acid;Calendic acid;Punicic acid;Linolenelaidic acid	HMDB0001388;HMDB0003073;HMDB0030962;HMDB0030963;HMDB0030964	6	(6Z,9Z,12Z)-Octadecatrienoic_acid;(9Z,12Z,15Z)-Octadecatrienoic_acid;Crepenynate;(9Z,11E,13E)-Octadecatrienoic_acid;Punicic_acid;5beta-Estrane-3alpha,17beta-diol	C06426;C06427;C07289;C08315;C08364;C15201
pos-M277T408	205327	181433	171733	343954	90028.5	164343	26143.6	26998.3	36504.5	40278.8	35269.7	25083.2	0.164484	3.92178e-05	2.18523	down	1	1	Stearidonic acid	Lipids and lipid-like molecules	Fatty Acyls	HMDB0006547	C16300	(map00592)alpha-Linolenic acid metabolism;(map01110)Biosynthesis of secondary metabolites	21	19-Norandrosterone;19-Nor-5-androstenediol;19-Noretiocholanolone;Stearidonic acid;Phenethyl decanoate;4,8,12,15-Octadecatetraenoic acid;(E,E)-11,13-Octadecadien-9-ynoic acid;17beta-hydroxy-5beta-estran-3-one;Hypogeic acid;Palmitoleic acid;Trans-Hexa-dec-2-enoic acid;Palmitelaidic acid;(E)-6-Hexadecenoic acid;5-Dodecyldihydro-2(3H)-furanone;15-Hexadecanolide;(Z)-5-Hexadecenoic acid;(E)-3-Hexadecen…	HMDB0002697;HMDB0004590;HMDB0005886;HMDB0006547;HMDB0032464;HMDB0032672;HMDB0034382;HMDB0062677;HMDB0002186;HMDB0003229;HMDB0010735;HMDB0012328;HMDB0031053;HMDB0031145;HMDB0031711;HMDB0032638;HMDB0033791;HMDB0035877;HMDB0037647;HMDB0038958;HMDB0041422	3	Stearidonic_acid;Kinoprene;(9Z)-Hexadecenoic_acid	C16300;C19042;C08362
pos-M229T230	42523.1	49649.1	24613.8	63396.8	33819	41007.1	82680.3	106165	154851	81087.2	55033.2	48145.7	2.07037	0.0109818	1.38377	up	1	1	Traumatic acid	Lipids and lipid-like molecules	Fatty Acyls	HMDB0000933	C16308	(map00592)alpha-Linolenic acid metabolism;(map01110)Biosynthesis of secondary metabolites	4	Traumatic acid;5-Heptyltetrahydro-2-oxo-3-furancarboxylic acid;Varenicline;3-Amino-1,4-dimethyl-5H-pyrido[4,3-b]indole	HMDB0000933;HMDB0030994;HMDB0015398;HMDB0029746	2	Traumatic_acid;Trp-P-1	C16308;C19306
neg-M211T290	102880	46968.8	107284	181529	72187.8	119621	21806.9	43215.6	49710.4	46619.5	38746.2	65305	0.420961	0.00659836	1.05363	down	1	1	Traumatin	Lipids and lipid-like molecules	Fatty Acyls	HMDB0037326	C16309	(map00592)alpha-Linolenic acid metabolism;(map01110)Biosynthesis of secondary metabolites	5	Cucurbic acid;Dihydrojasmonic acid;Vulgarole;Traumatin;3-Ethenyl-4-hydroxy-2,5-dimethylhex-5-en-2-yl acetate	HMDB0029388;HMDB0033601;HMDB0035085;HMDB0037326;HMDB0041572	4	Cucurbic_acid;Putaminoxin;Traumatin;12-Oxo-9(Z)-dodecenoic_acid	C08482;C08509;C16309;C16311
neg-M211T305	202126	86402.7	103785	122210	78928.4	117697	24402	38090.1	52857	45214	56904.3	59466.8	0.389417	0.000665959	1.5866	down	1	1	Traumatin	Lipids and lipid-like molecules	Fatty Acyls	HMDB0037326	C16309	(map00592)alpha-Linolenic acid metabolism;(map01110)Biosynthesis of secondary metabolites	5	Cucurbic acid;Dihydrojasmonic acid;Vulgarole;Traumatin;3-Ethenyl-4-hydroxy-2,5-dimethylhex-5-en-2-yl acetate	HMDB0029388;HMDB0033601;HMDB0035085;HMDB0037326;HMDB0041572	4	Cucurbic_acid;Putaminoxin;Traumatin;12-Oxo-9(Z)-dodecenoic_acid	C08482;C08509;C16309;C16311
pos-M213T227	6746.87	46102.2	17078.9	15086.7	6721.82	6792.34	2727.35	2821.84	5284.3	2459.59	581.757	2628.92	0.167502	0.00311026	2.02239	down	1	1	Traumatin	Lipids and lipid-like molecules	Fatty Acyls	HMDB0037326	C16309	(map00592)alpha-Linolenic acid metabolism;(map01110)Biosynthesis of secondary metabolites	5	Cucurbic acid;Dihydrojasmonic acid;Vulgarole;Traumatin;3-Ethenyl-4-hydroxy-2,5-dimethylhex-5-en-2-yl acetate	HMDB0029388;HMDB0033601;HMDB0035085;HMDB0037326;HMDB0041572	4	Cucurbic_acid;Putaminoxin;Traumatin;12-Oxo-9(Z)-dodecenoic_acid	C08482;C08509;C16309;C16311
neg-M293T374	204639	160005	106406	209910	68779.7	101476	10696	20548.6	21663.1	41246.4	52699.5	31099.7	0.209058	0.000335405	2.19521	down	1	1	17-Hydroxylinolenic acid	Lipids and lipid-like molecules	Fatty Acyls	HMDB0011108	C16346	(map00592)alpha-Linolenic acid metabolism	24	13-OxoODE;9-OxoODE;A-12(13)-EpODE;13-HOTE;15(16)-EpODE;9(10)-EpODE;9-HOTE;17-Hydroxylinolenic acid;10-Oxo-11-octadecen-13-olide;Squamostanal A;15,16-Epoxy-9,12-octadecadienoic acid;(2'E,4'Z,8E)-Colneleic acid;12,13-Epoxy-9,15-octadecadienoic acid;2-Hydroxylinolenic acid;(9S,10E,12Z,15Z)-9-Hydroxy-10,12,15-octadecatrienoic acid;(9Z,12Z,14E)-16-Hydroxy-9,12,14-octadecatrienoic acid;Sterebin D;3,4-D…	HMDB0004668;HMDB0004669;HMDB0010200;HMDB0010203;HMDB0010206;HMDB0010220;HMDB0010224;HMDB0011108;HMDB0029786;HMDB0029969;HMDB0030950;HMDB0030995;HMDB0031088;HMDB0031103;HMDB0031934;HMDB0034586;HMDB0036832;HMDB0039603;HMDB0061644;HMDB0062288;HMDB0112093;HMDB0112099;HMDB0112102;HMDB0112103	11	(9Z)-(13S)-12,13-Epoxyoctadeca-9,11-dienoic_acid;8-[(1R,2R)-3-Oxo-2-{(Z)-pent-2-enyl}cyclopentyl]octanoate;8-(5-Hexyl-furan-2-yl)-octanoic_acid;13-OxoODE;9-OxoODE;13(S)-HOT;9(S)-HOT;2(R)-HOT;17-Hydroxylinolenic_acid;Juvenile_hormone_I;Colneleate	C04594;C04780;C13798;C14765;C14766;C16316;C16326;C16342;C16346;C19613;C19827
neg-M279T478	1266.29	728.897	744.176	760.934	508.331	625.888	195.517	358.773	287.222	306.118	221.441	309.959	0.362288	0.000104937	1.66083	down	1	1	Linoleic acid	Lipids and lipid-like molecules	Fatty Acyls	HMDB0000673	C01595	(map00591)Linoleic acid metabolism;(map01040)Biosynthesis of unsaturated fatty acids;(map01060)Biosynthesis of plant secondary metabolites;(map01100)Metabolic pathways	17	Linoleic acid;Bovinic acid;9E,11E-Octadecadienoic acid;10E,12Z-Octadecadienoic acid;Linoelaidic acid;Mangiferic acid;Linalyl caprylate;Ethyl 2E,4Z-hexadecadienoate;5-Octadecynoic acid;Octadecadienoate;6Z,9Z-octadecadienoic acid;5-b-Cholestane-3a ,7a ,12a-triol;3b,5a,6b-Cholestanetriol;3 alpha,7 alpha,26-Trihydroxy-5beta-cholestane;(3alpha,5alpha,22R,23R)-Cholestane-3,22,23-triol;5beta-Cholestane-…	HMDB0000673;HMDB0003797;HMDB0005047;HMDB0005048;HMDB0006270;HMDB0029800;HMDB0030430;HMDB0031051;HMDB0031097;HMDB0062784;HMDB0062238;HMDB0001457;HMDB0003990;HMDB0012455;HMDB0039463;HMDB0060138;HMDB0062418	8	Linoleate;9-cis,11-trans-Octadecadienoate;Chaulmoogric_acid;Malvalic_acid;Stearolic_acid;3beta,5alpha,6beta-Cholestanetriol;3alpha,7alpha,26-Trihydroxy-5beta-cholestane;3alpha,7alpha,12alpha-Trihydroxy-5beta-cholestane	C01595;C04056;C08282;C08321;C08459;C05425;C05444;C05454
neg-M313T335	4652.69	3948.37	19864.8	11179.8	11332.5	21419.6	1036.53	963.378	1782.21	1007.43	1261.13	646.846	0.0925101	0.000202258	2.22318	down	1	1	9,10-DHOME	Lipids and lipid-like molecules	Fatty Acyls	HMDB0004704	C14828	(map00591)Linoleic acid metabolism	5	Octadecanedioic acid;9,10-DHOME;12,13-DHOME;(9xi,10xi,12xi)-9,10-Dihydroxy-12-octadecenoic acid;Dibutyl decanedioate	HMDB0000782;HMDB0004704;HMDB0004705;HMDB0031679;HMDB0041220	5	(9Z)-(7S,8S)-Dihydroxyoctadecenoic_acid;9,10-DHOME;12,13-DHOME;9,10-Epoxy-18-hydroxystearate;(8E,10S)-10-Hydroperoxyoctadeca-8-enoate	C07355;C14828;C14829;C19620;C20702
pos-M315T335	3268.98	2908.15	13127.6	7360.77	6692.56	11490.8	1375.28	1088.3	4794.87	1931.31	1041.44	1187.59	0.254606	0.00261326	1.60654	down	1	1	9,10-Dihydroxy-12Z-octadecenoic acid	Lipids and lipid-like molecules	Fatty Acyls	HMDB0004704	C14828	(map00591)Linoleic acid metabolism	5	Octadecanedioic acid;9,10-DHOME;12,13-DHOME;(9xi,10xi,12xi)-9,10-Dihydroxy-12-octadecenoic acid;Dibutyl decanedioate	HMDB0000782;HMDB0004704;HMDB0004705;HMDB0031679;HMDB0041220	5	(9Z)-(7S,8S)-Dihydroxyoctadecenoic_acid;9,10-DHOME;12,13-DHOME;9,10-Epoxy-18-hydroxystearate;(8E,10S)-10-Hydroperoxyoctadeca-8-enoate	C07355;C14828;C14829;C19620;C20702
neg-M329T277	32172.4	58164.8	124715	194637	29912.7	65203	23574.1	12224.8	16609	14505.8	30101	17817.6	0.227478	0.00588893	1.3589	down	1	1	9,10,13-TriHOME	Lipids and lipid-like molecules	Fatty Acyls	HMDB0004710	C14835	(map00591)Linoleic acid metabolism	4	9,12,13-TriHOME;9,10,13-TriHOME;5,8,12-Trihydroxy-9-octadecenoic acid;(9S,10E,12S,13S)-9,12,13-Trihydroxy-10-octadecenoic acid	HMDB0004708;HMDB0004710;HMDB0030936;HMDB0038555	3	9,12,13-TriHOME;9,10,13-TriHOME;9,10-Dihydroxy-12,13-epoxyoctadecanoate	C14833;C14835;C14837
pos-M1040T377	2967.49	3552.63	9168.55	2760.22	2482.82	4577.88	563.377	473.912	923.426	502.148	478.179	644.392	0.140552	3.95299e-05	2.09205	down	1	1	TG 66:21; TG(22:7/22:7/22:7)	Lipids and lipid-like molecules	Glycerolipids	-	C00422	(map00561)Glycerolipid metabolism;(map01100)Metabolic pathways;(map04923)Regulation of lipolysis in adipocytes;(map04931)Insulin resistance;(map04975)Fat digestion and absorption;(map04977)Vitamin digestion and absorption	0	-	-	0	-	-
neg-M657T213	11567.9	11314.8	15935.1	8838.92	6516.5	14311.5	2413.1	2472.05	5134.94	3058.85	2242.94	4053.55	0.282916	5.40848e-05	1.83259	down	1	1	DGDG 12:0; DGDG(6:0/6:0)	Lipids and lipid-like molecules	Glycerolipids	-	C06037	(map00561)Glycerolipid metabolism;(map01100)Metabolic pathways	0	-	-	0	-	-
pos-M321T399	8014.6	7269.27	6332.68	37231.6	6951.95	4591.96	2229.34	1420.37	1855.41	1829.39	1452.35	4667.4	0.191133	0.00310387	2.0123	down	1	1	20-Hydroxyarachidonic acid	Lipids and lipid-like molecules	Fatty Acyls	HMDB0005998	C14748	(map00590)Arachidonic acid metabolism;(map01100)Metabolic pathways;(map04270)Vascular smooth muscle contraction	43	5,6-Epoxy-8,11,14-eicosatrienoic acid;8,9-Epoxyeicosatrienoic acid;14R,15S-EpETrE;15(S)-HETE;14,15-Epoxy-5,8,11-eicosatrienoic acid;11,12-Epoxyeicosatrienoic acid;8-HETE;16(R)-HETE;11(R)-HETE;20-Hydroxyeicosatetraenoic acid;12-HETE;18-Hydroxyarachidonic acid;9-HETE;11,12-EpETrE;5-HETE;19(S)-HETE;10-HETE;13-HETE;17-HETE;Annoglabasin E;Ucriol;8alpha,13R-Epoxy-14-labden-19-oic acid;2-Hydroxy-6-tride…	HMDB0002190;HMDB0002232;HMDB0002283;HMDB0003876;HMDB0004264;HMDB0004673;HMDB0004679;HMDB0004680;HMDB0004682;HMDB0005998;HMDB0006111;HMDB0006245;HMDB0010222;HMDB0010409;HMDB0011134;HMDB0011136;HMDB0012508;HMDB0012567;HMDB0012598;HMDB0036262;HMDB0036705;HMDB0036810;HMDB0038520;HMDB0038688;HMDB0038689;HMDB0038694;HMDB0060101;HMDB0062287;HMDB0062294;HMDB0062302;HMDB0062431;HMDB0062433;HMDB0112068;HMD…	25	(15S)-15-Hydroxy-5,8,11-cis-13-trans-eicosatetraenoate;5(S)-HETE;20-HETE;19(S)-HETE;5,6-EET;8,9-EET;11,12-EET;14,15-EET;8(S)-HETE;12(S)-HETE;16(R)-HETE;9(S)-HETE;11(R)-HETE;12(R)-HETE;8(R)-HETE;3beta-Hydroxy-16beta-(hydroxymethyl)-5alpha-androstan-17-one;17beta-Hydroxy-2alpha-(hydroxymethyl)-5alpha-androstan-3-one;17-Methylandrost-5-ene-3beta,11beta,17beta-triol;17beta-Methoxyandrost-5-ene-3beta,…	C04742;C04805;C14748;C14749;C14768;C14769;C14770;C14771;C14776;C14777;C14778;C14779;C14780;C14822;C14824;C14961;C15035;C15041;C15138;C15349;C00869;C08365;C13791;C19418;C19616
neg-M285T305	1229.97	1577.11	7295.69	15869.3	4337.33	5929.4	727.95	699.152	1000.03	706.921	612.382	646.822	0.121231	0.00598053	1.80718	down	1	1	Hexadecanedioic acid	Lipids and lipid-like molecules	Fatty Acyls	HMDB0000672	C19615	(map00073)Cutin, suberine and wax biosynthesis;(map01100)Metabolic pathways	3	Hexadecanedioic acid;16-Hydroxy-10-oxohexadecanoic acid;2,2,4-Trimethyl-1,3-pentadienol diisobutyrate	HMDB0000672;HMDB0041287;HMDB0059777	2	2,3-Dihydroxycyclopentaneundecanoic_acid;Hexadecanedioate	C14987;C19615
neg-M285T367	671.891	1147.68	2275.16	2376.64	1560.43	1997.48	739.878	737.236	567.137	627.127	626.315	596.212	0.388253	0.00651793	1.28901	down	1	1	Hexadecanedioic acid	Lipids and lipid-like molecules	Fatty Acyls	HMDB0000672	C19615	(map00073)Cutin, suberine and wax biosynthesis;(map01100)Metabolic pathways	3	Hexadecanedioic acid;16-Hydroxy-10-oxohexadecanoic acid;2,2,4-Trimethyl-1,3-pentadienol diisobutyrate	HMDB0000672;HMDB0041287;HMDB0059777	2	2,3-Dihydroxycyclopentaneundecanoic_acid;Hexadecanedioate	C14987;C19615
pos-M318T319	12791.6	23710.2	31425	29176.8	22037.6	22923.9	8216.42	6406.58	8620.01	4910.75	3164.37	5858.56	0.261688	5.14716e-05	1.58817	down	1	1	Phytosphingosine	Organic nitrogen compounds	Organonitrogen compounds	HMDB0004610	C12144	(map00600)Sphingolipid metabolism;(map01100)Metabolic pathways	12	Phytosphingosine;(R)-3-Hydroxy-Octadecanoic acid;xi-10-Hydroxyoctadecanoic acid;9-hydroxyoctadecanoic acid;13-hydroxyoctadecanoic acid;12-Hydroxystearic acid;2-hydroxystearate;5-Hydroxyoctadecanoic acid;7-Hydroxyoctadecanoic acid;8-Hydroxyoctadecanoic acid;11-Hydroxyoctadecanoic acid;6-Hydroxyoctadecanoic acid	HMDB0004610;HMDB0010737;HMDB0037396;HMDB0061661;HMDB0061662;HMDB0061706;HMDB0062549;HMDB0112180;HMDB0112181;HMDB0112182;HMDB0112183;HMDB0112193	4	Phytosphingosine;(R)-2-Hydroxystearate;(S)-2-Hydroxystearate;(R)-10-Hydroxystearate	C12144;C03042;C03045;C03195
pos-M138T49	71076.6	121102	70921.8	89932.8	46826.9	85671.1	18332.4	22480.9	17080.2	12252.7	16097.6	24159.4	0.227387	6.50545e-06	1.84705	down	1	1	Trigonelline	Alkaloids and derivatives	null	HMDB0000875	C01004	(map00760)Nicotinate and nicotinamide metabolism	8	Trigonelline;2-Aminobenzoic acid;p-Aminobenzoic acid;3-Pyridylacetic acid;m-Aminobenzoic acid;Salicylamide;Methyl nicotinate;2-Pyridylacetic acid	HMDB0000875;HMDB0001123;HMDB0001392;HMDB0001538;HMDB0001891;HMDB0015687;HMDB0029806;HMDB0060722	6	Anthranilate;4-Aminobenzoate;N-Methylnicotinate;4-Nitrotoluene;3-Nitrotoluene;2-Nitrotoluene	C00108;C00568;C01004;C14394;C19486;C19597
pos-M113T74	3218.79	4392.93	6113.31	6510.01	2695.07	5320.76	1795.19	1820.87	1518.64	2095.96	1612.98	1945.97	0.381921	0.000916329	1.21682	down	1	1	Uracil	Organoheterocyclic compounds	Diazines	HMDB0000300	C00106	(map00240)Pyrimidine metabolism;(map00410)beta-Alanine metabolism;(map00770)Pantothenate and CoA biosynthesis;(map01100)Metabolic pathways	0	-	-	0	-	-
pos-M349T77	3026.03	1734.6	929.99	2269.76	3118.94	2960.77	5263.75	5264.43	3820.23	5403.45	6532.17	4091.24	2.16347	0.00564664	1.17373	up	1	1	Riboflavin reduced	Organoheterocyclic compounds	Pteridines and derivatives	HMDB0001557	C01007	(map00740)Riboflavin metabolism;(map01100)Metabolic pathways	8	6-{[(3,4,5-trihydroxy-6-methyloxan-2-yl)oxy]methyl}oxane-2,3,4,5-tetrol;2-O-a-L-Fucopyranosyl-galactose;3-O-a-L-Fucopyranosyl-D-glucose;Neohesperidose;6-O-b-D-Fructofuranosyl-2-deoxy-D-glucose;Bifonazole;N-Desmethylcitalopram;Desmethylcitalopram	HMDB0124733;HMDB0006590;HMDB0006701;HMDB0029523;HMDB0040154;HMDB0015583;HMDB0014021;HMDB0060576	7	2-O-alpha-L-Rhamnopyranosyl-D-glucopyranose;Robinobiose;Rutinose;Scillabiose;beta-D-Galactosyl-(1->4)-L-rhamnose;3-O-alpha-D-Glucopyranosyl-L-rhamnopyranose;Demethylcitalopram	C08244;C08246;C08247;C19635;C19758;C20354;C16608
pos-M296T184	111864	417297	414836	476827	326704	350225	129759	180814	181466	124671	76093	114617	0.384897	0.00697331	1.28376	down	1	1	(R)-Prunasin	Organic oxygen compounds	Organooxygen compounds	HMDB0034934	C00844	(map00460)Cyanoamino acid metabolism;(map01110)Biosynthesis of secondary metabolites	9	Nor-ketotifen;Prunasin;Sambunigrin;Prulaurasin;(S)-2-Hydroxy-2-phenylacetonitrile O-b-D-allopyranoside;Glutaconylcarnitine;8-(1,2-dihydroxypropan-2-yl)-9-hydroxy-2H,8H,9H-furo[2,3-h]chromen-2-one;2-(1,2-dihydroxypropan-2-yl)-9-hydroxy-2H,3H,7H-furo[3,2-g]chromen-7-one;3,9-dihydroxy-2-(2-hydroxypropan-2-yl)-2H,3H,7H-furo[3,2-g]chromen-7-one	HMDB0060646;HMDB0034934;HMDB0034981;HMDB0035022;HMDB0039961;HMDB0013129;HMDB0128947;HMDB0132919;HMDB0132920	5	Prunasin;(S)-Mandelonitrile_beta-D-glucoside;Indican;Nitrothal-isopropyl;3-Hydroxy-6,7,8-trimethoxy-2-naphthoate	C00844;C04273;C08481;C18873;C21322
pos-M458T184_2	844198	4.25008e+06	4.22283e+06	4.71217e+06	3.1593e+06	3.12174e+06	1.02338e+06	1.47206e+06	1.56117e+06	987667	524596	928185	0.319889	0.00769565	1.4047	down	1	1	Amygdalin	Organic oxygen compounds	Organooxygen compounds	HMDB0035030	C08325	(map00460)Cyanoamino acid metabolism;(map01110)Biosynthesis of secondary metabolites	3	Amygdalin;Mandelonitrile sophoroside;Ginkgolide C	HMDB0035030;HMDB0038475;HMDB0036860	3	LY-202769;Amygdalin;Ginkgolide_C	C15104;C08325;C07603
pos-M152T78	21071.4	27546.3	35386.5	33681	23305.6	28602	8557.42	9584.94	13062.2	6770.49	5595.31	7524.18	0.301278	1.70087e-05	1.49865	down	1	1	Guanine	Organoheterocyclic compounds	Imidazopyrimidines	HMDB0000132	C00242	(map00230)Purine metabolism;(map01100)Metabolic pathways	10	Guanine;2-Hydroxyadenine;8-Hydroxyadenine;L-Malic acid;Malic acid;D-Malic acid;Velcorin;3,3-Dimethyl-1,2-dithiolane;Tetrahydro-2-methyl-2-thiophenethiol;Tetrahydro-2-methyl-3-thiophenethiol	HMDB0000132;HMDB0000403;HMDB0000542;HMDB0000156;HMDB0000744;HMDB0031518;HMDB0032872;HMDB0038974;HMDB0039789;HMDB0039790	5	Guanine;(S)-Malate;(R)-Malate;Malate;3-Dehydro-L-threonate	C00242;C00149;C00497;C00711;C03064
pos-M137T79	2620.74	4812.6	1964.91	5381.52	3077.08	3723.97	1003.64	565.214	930.404	1073.42	998.265	1036.56	0.259837	7.29181e-05	1.75083	down	1	1	Hypoxanthine	Organoheterocyclic compounds	Imidazopyrimidines	HMDB0000157	C00262	(map00230)Purine metabolism;(map01100)Metabolic pathways	3	Erythronic acid;Threonic acid;L-threonic Acid	HMDB0000613;HMDB0000943;HMDB0062620	1	Threonate	C01620
neg-M282T77	6814.81	9760.82	10600.1	13764.3	8566.11	10543.2	2904.46	2660.69	3789.38	1939.91	1116.14	2033.34	0.240534	7.97934e-05	1.76152	down	1	1	Guanosine	Nucleosides, nucleotides, and analogues	Purine nucleosides	HMDB0000133	C00387	(map00230)Purine metabolism;(map01100)Metabolic pathways	4	Guanosine;8-Hydroxy-deoxyguanosine;3-oxo-3-[(3,4,5,6-tetrahydroxyoxan-2-yl)methoxy]propanoic acid;Monoglyceride citrate	HMDB0000133;HMDB0003333;HMDB0125085;HMDB0032437	3	Guanosine;Isoguanosine;5'-Oxoinosine	C00387;C08432;C01993
pos-M284T78	16711.7	25409	35741.2	46350.7	22128.7	27833.5	6604.58	7235.6	10698	4832.55	2385.35	4739.33	0.209533	0.00013491	1.77335	down	1	1	Guanosine	Nucleosides, nucleotides, and analogues	Purine nucleosides	HMDB0000133	C00387	(map00230)Purine metabolism;(map01100)Metabolic pathways	13	Guanosine;8-Hydroxy-deoxyguanosine;Glycyl-Tryptophan;Tryptophyl-Glycine;Glutaminylvaline;Asparaginyl-Isoleucine;Asparaginyl-Leucine;Isoleucyl-Asparagine;Leucyl-Asparagine;Valyl-Glutamine;Valyl-Gamma-glutamate;3-oxo-3-[(3,4,5,6-tetrahydroxyoxan-2-yl)methoxy]propanoic acid;Monoglyceride citrate	HMDB0000133;HMDB0003333;HMDB0028852;HMDB0029083;HMDB0028810;HMDB0028734;HMDB0028735;HMDB0028902;HMDB0028924;HMDB0029125;HMDB0029141;HMDB0125085;HMDB0032437	4	Guanosine;Isoguanosine;Imazapyr;5'-Oxoinosine	C00387;C08432;C18864;C01993
neg-M283T100	1042.6	1312.75	1767.02	2175.02	1286.98	1311.42	631.466	692.809	611.361	653.999	692.43	745.291	0.452726	0.000564542	1.07597	down	1	1	Xanthosine	Nucleosides, nucleotides, and analogues	Purine nucleosides	HMDB0000299	C01762	(map00230)Purine metabolism;(map00232)Caffeine metabolism;(map01065)Biosynthesis of alkaloids derived from histidine and purine;(map01100)Metabolic pathways;(map01110)Biosynthesis of secondary metabolites	11	Xanthosine;(7R*,8R*)-3-Methoxy-3',4,7,9,9'-pentahydroxy-8,4'-oxyneolignan 4-xyloside;6-{[3-(1,2-dihydroxybutyl)-1-oxo-1H-isochromen-7-yl]oxy}-3,4,5-trihydroxyoxane-2-carboxylic acid;6-{[3-(1,2-dihydroxybutyl)-1-oxo-1H-isochromen-6-yl]oxy}-3,4,5-trihydroxyoxane-2-carboxylic acid;6-{[3,4-dihydroxy-4-(1-oxo-1H-isochromen-3-yl)butan-2-yl]oxy}-3,4,5-trihydroxyoxane-2-carboxylic acid;6-[2,3-dihydroxy-1…	HMDB0000299;HMDB0040325;HMDB0130070;HMDB0130073;HMDB0130076;HMDB0130077;HMDB0130078;HMDB0130082;HMDB0130085;HMDB0130086;HMDB0130087	1	Xanthosine	C01762
neg-M243T74	4523.11	6292.4	7479.91	8374.95	6475.14	8475.06	2732.58	2667.25	2901.2	3092.19	3588.28	3273.05	0.438595	0.000110037	1.17682	down	1	1	Uridine	Nucleosides, nucleotides, and analogues	Pyrimidine nucleosides	HMDB0000296	C00299	(map00240)Pyrimidine metabolism;(map01100)Metabolic pathways	5	Uridine;Pseudouridine;2-{[hydroxy(2,4,6-trihydroxyphenyl)methylidene]amino}acetic acid;2-{[hydroxy(3,4,5-trihydroxyphenyl)methylidene]amino}acetic acid;5-(2'-Carboxyethyl)-4,6-Dihydroxypicolinate	HMDB0000296;HMDB0000767;HMDB0125157;HMDB0126635;HMDB0006794	6	Uridine;Pseudouridine;Spongouridine;5-(2'-Carboxyethyl)-4,6-dihydroxypicolinate;Stizolobate;Stizolobinate	C00299;C02067;C16745;C05655;C06047;C06048
pos-M245T74	7794.17	14899.2	20844.7	24052.6	13285.1	16114.3	5376.49	6125.94	5540.12	6987.37	7688.26	7342.83	0.402732	0.00205017	1.21845	down	1	1	Uridine	Nucleosides, nucleotides, and analogues	Pyrimidine nucleosides	HMDB0000296	C00299	(map00240)Pyrimidine metabolism;(map01100)Metabolic pathways	26	Uridine;Pseudouridine;5-[(3-hydroxy-4-methoxyphenyl)methyl]oxolan-2-one;ethyl (2E)-3-(2-hydroxy-4-methoxyphenyl)prop-2-enoate;ethyl 3-(4-methoxyphenyl)oxirane-2-carboxylate;2-hydroxyethyl (2E)-3-(4-methoxyphenyl)prop-2-enoate;4-(4-hydroxy-3,5-dimethoxyphenyl)but-3-en-2-one;4-hydroxy-3-(4-hydroxy-3-methylbut-2-en-1-yl)benzoic acid;3-[(3,3-dimethyloxiran-2-yl)methyl]-4-hydroxybenzoic acid;3,4-dihyd…	HMDB0000296;HMDB0000767;HMDB0127824;HMDB0131283;HMDB0131284;HMDB0131285;HMDB0135689;HMDB0135900;HMDB0135904;HMDB0135906;HMDB0002056;HMDB0013247;HMDB0029226;HMDB0029470;HMDB0030725;HMDB0031668;HMDB0033776;HMDB0034056;HMDB0037130;HMDB0037681;HMDB0038563;HMDB0041379;HMDB0094660;HMDB0125157;HMDB0126635;HMDB0006794	11	Uridine;Pseudouridine;Spongouridine;Apiole;Dillapiole;Diethyl_phthalate;Diglycidyl_resorcinol_ether;Coniferyl_acetate;5-(2'-Carboxyethyl)-4,6-dihydroxypicolinate;Stizolobate;Stizolobinate	C00299;C02067;C16745;C10429;C10449;C14175;C19228;C20225;C05655;C06047;C06048
