# Supplementary material for: Transcriptomic and Metabolomic Insights into ABA-Related Genes in Cerasus humilis under Drought Stress
Source: Int J Mol Sci. 2024 Jul 11;25(14):7635. doi: 10.3390/ijms25147635 (PMC11276642; doi:10.3390/ijms25147635)
Supplement: Supplementary file 1 [file ijms-25-07635-s001.zip › Supplementary Table S8.xlsx]

## Sheet: Moderate VS Normal
Supplementary Table S8. The information of DEGs and DEMs maps to KEGG common pathways.
	Pathway number	kegg id	gene number	metabolite number
1	ko01100	Metabolic pathways	213	45
2	ko01110	Biosynthesis of secondary metabolites	130	24
3	ko01120	Microbial metabolism in diverse environments	28	8
4	ko01240	Biosynthesis of cofactors	26	7
5	ko01230	Biosynthesis of amino acids	27	4
6	ko04075	Plant hormone signal transduction	24	2
7	ko00520	Amino sugar and nucleotide sugar metabolism	19	3
8	ko00500	Starch and sucrose metabolism	20	1
9	ko00940	Phenylpropanoid biosynthesis	14	6
10	ko01200	Carbon metabolism	16	2
11	ko00270	Cysteine and methionine metabolism	16	1
12	ko00941	Flavonoid biosynthesis	13	4
13	ko00620	Pyruvate metabolism	14	2
14	ko00240	Pyrimidine metabolism	11	4
15	ko00564	Glycerophospholipid metabolism	10	5
16	ko00053	Ascorbate and aldarate metabolism	12	2
17	ko00380	Tryptophan metabolism	10	3
18	ko00400	Phenylalanine, tyrosine and tryptophan biosynthesis	11	2
19	ko00460	Cyanoamino acid metabolism	11	2
20	ko00230	Purine metabolism	7	5
21	ko00260	Glycine, serine and threonine metabolism	11	1
22	ko00360	Phenylalanine metabolism	6	6
23	ko00040	Pentose and glucuronate interconversions	9	2
24	ko00410	beta-Alanine metabolism	10	1
25	ko00983	Drug metabolism - other enzymes	11
26	ko00010	Glycolysis / Gluconeogenesis	10
27	ko00052	Galactose metabolism	9	1
28	ko00073	Cutin, suberine and wax biosynthesis	8	2
29	ko00350	Tyrosine metabolism	7	3
30	ko00480	Glutathione metabolism	9	1
31	ko00630	Glyoxylate and dicarboxylate metabolism	8	2
32	ko01212	Fatty acid metabolism	9	1
33	ko02010	ABC transporters	3	7
34	ko00061	Fatty acid biosynthesis	7	2
35	ko00071	Fatty acid degradation	8	1
36	ko00592	alpha-Linolenic acid metabolism	6	3
37	ko00760	Nicotinate and nicotinamide metabolism	5	4
38	ko00770	Pantothenate and CoA biosynthesis	8	1
39	ko01220	Degradation of aromatic compounds	2	7
40	ko04146	Peroxisome	9
41	ko05208	Chemical carcinogenesis - reactive oxygen species	7	2
42	ko05230	Central carbon metabolism in cancer	5	4
43	ko00280	Valine, leucine and isoleucine degradation	8
44	ko00561	Glycerolipid metabolism	7	1
45	ko00600	Sphingolipid metabolism	6	2
46	ko00640	Propanoate metabolism	6	2
47	ko00906	Carotenoid biosynthesis	7	1
48	ko01210	2-Oxocarboxylic acid metabolism	4	4
49	ko04016	MAPK signaling pathway - plant	8
50	ko04922	Glucagon signaling pathway	6	2
51	ko00130	Ubiquinone and other terpenoid-quinone biosynthesis	5	2
52	ko00190	Oxidative phosphorylation	6	1
53	ko00310	Lysine degradation	5	2
54	ko00330	Arginine and proline metabolism	7
55	ko00970	Aminoacyl-tRNA biosynthesis	5	2
56	ko00541	O-Antigen nucleotide sugar biosynthesis	5	1
57	ko00591	Linoleic acid metabolism	3	3
58	ko00944	Flavone and flavonol biosynthesis	4	2
59	ko03020	RNA polymerase	6
60	ko05415	Diabetic cardiomyopathy	4	2
61	ko00020	Citrate cycle (TCA cycle)	3	2
62	ko00051	Fructose and mannose metabolism	5
63	ko00250	Alanine, aspartate and glutamate metabolism	3	2
64	ko00290	Valine, leucine and isoleucine biosynthesis	4	1
65	ko00340	Histidine metabolism	4	1
66	ko00590	Arachidonic acid metabolism	4	1
67	ko00650	Butanoate metabolism	3	2
68	ko00920	Sulfur metabolism	4	1
69	ko00950	Isoquinoline alkaloid biosynthesis	4	1
70	ko00960	Tropane, piperidine and pyridine alkaloid biosynthesis	4	1
71	ko02024	Quorum sensing	5
72	ko04974	Protein digestion and absorption	1	4
73	ko04976	Bile secretion	3	2
74	ko05016	Huntington disease	5
75	ko05022	Pathways of neurodegeneration - multiple diseases	4	1
76	ko00062	Fatty acid elongation	3	1
77	ko00362	Benzoate degradation	1	3
78	ko00450	Selenocompound metabolism	4
79	ko00627	Aminobenzoate degradation	1	3
80	ko00720	Carbon fixation pathways in prokaryotes	2	2
81	ko00780	Biotin metabolism	4
82	ko00901	Indole alkaloid biosynthesis	2	2
83	ko00908	Zeatin biosynthesis	1	3
84	ko00945	Stilbenoid, diarylheptanoid and gingerol biosynthesis	4
85	ko00966	Glucosinolate biosynthesis	2	2
86	ko01523	Antifolate resistance	3	1
87	ko02020	Two-component system	3	1
88	ko04024	cAMP signaling pathway	1	3
89	ko04152	AMPK signaling pathway	3	1
90	ko04212	Longevity regulating pathway - worm	3	1
91	ko04623	Cytosolic DNA-sensing pathway	4
92	ko04714	Thermogenesis	4
93	ko04723	Retrograde endocannabinoid signaling	3	1
94	ko05012	Parkinson disease	2	2
95	ko05014	Amyotrophic lateral sclerosis	4
96	ko05165	Human papillomavirus infection	4
97	ko05231	Choline metabolism in cancer	2	2
98	ko00030	Pentose phosphate pathway	3
99	ko00300	Lysine biosynthesis	2	1
100	ko00565	Ether lipid metabolism	3
101	ko00625	Chloroalkane and chloroalkene degradation	3
102	ko00680	Methane metabolism	3
103	ko00980	Metabolism of xenobiotics by cytochrome P450	3
104	ko01040	Biosynthesis of unsaturated fatty acids	2	1
105	ko04066	HIF-1 signaling pathway	2	1
106	ko04071	Sphingolipid signaling pathway	1	2
107	ko04072	Phospholipase D signaling pathway	3
108	ko04150	mTOR signaling pathway	2	1
109	ko04361	Axon regeneration	2	1
110	ko04626	Plant-pathogen interaction	3
111	ko04726	Serotonergic synapse	2	1
112	ko04923	Regulation of lipolysis in adipocytes	1	2
113	ko04931	Insulin resistance	2	1
114	ko04933	AGE-RAGE signaling pathway in diabetic complications	2	1
115	ko00998			3
116	ko00220	Arginine biosynthesis	1	1
117	ko00261	Monobactam biosynthesis	2
118	ko00333	Prodigiosin biosynthesis	2
119	ko00401	Novobiocin biosynthesis	2
120	ko00430	Taurine and hypotaurine metabolism	1	1
121	ko00511	Other glycan degradation	2
122	ko00562	Inositol phosphate metabolism	2
123	ko00660	C5-Branched dibasic acid metabolism	1	1
124	ko00710	Carbon fixation in photosynthetic organisms	2
125	ko00790	Folate biosynthesis	1	1
126	ko00942	Anthocyanin biosynthesis	1	1
127	ko00982	Drug metabolism - cytochrome P450	2
128	ko01524	Platinum drug resistance	2
129	ko03018	RNA degradation	2
130	ko03320	PPAR signaling pathway	2
131	ko04011	MAPK signaling pathway - yeast	2
132	ko04068	FoxO signaling pathway	1	1
133	ko04070	Phosphatidylinositol signaling system	2
134	ko04145	Phagosome	2
135	ko04151	PI3K-Akt signaling pathway	1	1
136	ko04211	Longevity regulating pathway	1	1
137	ko04216	Ferroptosis	1	1
138	ko04217	Necroptosis	1	1
139	ko04510	Focal adhesion	2
140	ko04721	Synaptic vesicle cycle	2
141	ko04910	Insulin signaling pathway	2
142	ko04918	Thyroid hormone synthesis	1	1
143	ko04919	Thyroid hormone signaling pathway	2
144	ko04920	Adipocytokine signaling pathway	1	1
145	ko04928	Parathyroid hormone synthesis, secretion and action	1	1
146	ko04932	Non-alcoholic fatty liver disease	2
147	ko04966	Collecting duct acid secretion	2
148	ko04973	Carbohydrate digestion and absorption	1	1
149	ko05010	Alzheimer disease	2
150	ko05020	Prion disease	2
151	ko05034	Alcoholism	1	1
152	ko05110	Vibrio cholerae infection	2
153	ko05120	Epithelial cell signaling in Helicobacter pylori infection	2
154	ko05146	Amoebiasis	2
155	ko05200	Pathways in cancer	2
156	ko05204	Chemical carcinogenesis - DNA adducts	2
157	ko05206	MicroRNAs in cancer	2
158	ko05207	Chemical carcinogenesis - receptor activation	2
159	ko05323	Rheumatoid arthritis	2
160	ko04978			2
161	ko00361			2
162	ko04727			2
163	ko00623			2
164	ko04022			2
165	ko04924			2
166	ko05032			2
167	ko00140	Steroid hormone biosynthesis	1
168	ko00254	Aflatoxin biosynthesis	1
169	ko00281	Geraniol degradation	1
170	ko00405	Phenazine biosynthesis	1
171	ko00523	Polyketide sugar unit biosynthesis	1
172	ko00531	Glycosaminoglycan degradation	1
173	ko00603	Glycosphingolipid biosynthesis - globo and isoglobo series	1
174	ko00604	Glycosphingolipid biosynthesis - ganglio series	1
175	ko00626	Naphthalene degradation	1
176	ko00643	Styrene degradation	1
177	ko00670	One carbon pool by folate	1
178	ko00830	Retinol metabolism	1
179	ko00900	Terpenoid backbone biosynthesis	1
180	ko00903	Limonene and pinene degradation	1
181	ko00910	Nitrogen metabolism	1
182	ko00943	Isoflavonoid biosynthesis	1
183	ko00965	Betalain biosynthesis	1
184	ko00981	Insect hormone biosynthesis	1
185	ko02025	Biofilm formation - Pseudomonas aeruginosa	1
186	ko02026	Biofilm formation - Escherichia coli	1
187	ko03008	Ribosome biogenesis in eukaryotes	1
188	ko03030	DNA replication	1
189	ko04014	Ras signaling pathway	1
190	ko04115	p53 signaling pathway	1
191	ko04142	Lysosome	1
192	ko04144	Endocytosis	1
193	ko04213	Longevity regulating pathway - multiple species	1
194	ko04512	ECM-receptor interaction	1
195	ko04611	Platelet activation	1
196	ko04666	Fc gamma R-mediated phagocytosis	1
197	ko04712	Circadian rhythm - plant	1
198	ko04724	Glutamatergic synapse	1
199	ko04728	Dopaminergic synapse	1
200	ko04750	Inflammatory mediator regulation of TRP channels	1
201	ko04810	Regulation of actin cytoskeleton	1
202	ko04912	GnRH signaling pathway	1
203	ko04913	Ovarian steroidogenesis	1
204	ko04926	Relaxin signaling pathway	1
205	ko04930	Type II diabetes mellitus	1
206	ko04970	Salivary secretion	1
207	ko04972	Pancreatic secretion	1
208	ko04975	Fat digestion and absorption	1
209	ko05030	Cocaine addiction	1
210	ko05031	Amphetamine addiction	1
211	ko05131	Shigellosis	1
212	ko05203	Viral carcinogenesis	1
213	ko05205	Proteoglycans in cancer	1
214	ko05212	Pancreatic cancer	1
215	ko05225	Hepatocellular carcinoma	1
216	ko05226	Gastric cancer	1
217	ko05417	Lipid and atherosclerosis	1
218	ko05418	Fluid shear stress and atherosclerosis	1
219	ko00404			1
220	ko05143			1
221	ko04722			1
222	ko05140			1
223	ko00363			1
224	ko00621			1
225	ko00624			1
226	ko00365			1
227	ko00471			1
228	ko00997			1
229	ko04964			1
230	ko00524			1
231	ko01051			1
232	ko00642			1
233	ko04977			1
234	ko04740			1
235	ko04742			1
236	ko04925			1
237	ko04927			1
238	ko04934			1
239	ko04080			1
240	ko04270			1

## Sheet: Severe VS Normal
Supplementary Table S8. The information of DEGs and DEMs maps to KEGG common pathways.
	Pathway number	kegg id	gene number	metabolite number
1	ko01100	Metabolic pathways	306	74
2	ko01110	Biosynthesis of secondary metabolites	194	49
3	ko01120	Microbial metabolism in diverse environments	53	18
4	ko01240	Biosynthesis of cofactors	44	12
5	ko01230	Biosynthesis of amino acids	40	7
6	ko01200	Carbon metabolism	37	3
7	ko04075	Plant hormone signal transduction	30	2
8	ko00520	Amino sugar and nucleotide sugar metabolism	26	5
9	ko00940	Phenylpropanoid biosynthesis	16	15
10	ko00500	Starch and sucrose metabolism	25	4
11	ko00941	Flavonoid biosynthesis	13	12
12	ko00564	Glycerophospholipid metabolism	17	6
13	ko00230	Purine metabolism	14	8
14	ko00620	Pyruvate metabolism	20	2
15	ko00270	Cysteine and methionine metabolism	19	1
16	ko00360	Phenylalanine metabolism	8	11
17	ko00400	Phenylalanine, tyrosine and tryptophan biosynthesis	14	5
18	ko02010	ABC transporters	6	13
19	ko00010	Glycolysis / Gluconeogenesis	18
20	ko00053	Ascorbate and aldarate metabolism	15	3
21	ko00460	Cyanoamino acid metabolism	14	4
22	ko00130	Ubiquinone and other terpenoid-quinone biosynthesis	12	5
23	ko00350	Tyrosine metabolism	10	7
24	ko00380	Tryptophan metabolism	13	4
25	ko00051	Fructose and mannose metabolism	14	2
26	ko00561	Glycerolipid metabolism	13	3
27	ko01210	2-Oxocarboxylic acid metabolism	10	6
28	ko01212	Fatty acid metabolism	15	1
29	ko00240	Pyrimidine metabolism	11	4
30	ko00592	alpha-Linolenic acid metabolism	9	6
31	ko00052	Galactose metabolism	11	3
32	ko00260	Glycine, serine and threonine metabolism	13	1
33	ko00630	Glyoxylate and dicarboxylate metabolism	11	3
34	ko00040	Pentose and glucuronate interconversions	10	3
35	ko00310	Lysine degradation	10	3
36	ko00061	Fatty acid biosynthesis	11	1
37	ko00330	Arginine and proline metabolism	11	1
38	ko00410	beta-Alanine metabolism	10	2
39	ko00640	Propanoate metabolism	10	2
40	ko00760	Nicotinate and nicotinamide metabolism	6	6
41	ko01220	Degradation of aromatic compounds	4	8
42	ko04016	MAPK signaling pathway - plant	12
43	ko05230	Central carbon metabolism in cancer	5	7
44	ko00071	Fatty acid degradation	10	1
45	ko00190	Oxidative phosphorylation	8	3
46	ko00280	Valine, leucine and isoleucine degradation	11
47	ko00480	Glutathione metabolism	9	2
48	ko00970	Aminoacyl-tRNA biosynthesis	6	5
49	ko00073	Cutin, suberine and wax biosynthesis	8	2
50	ko00600	Sphingolipid metabolism	9	1
51	ko00680	Methane metabolism	8	2
52	ko00950	Isoquinoline alkaloid biosynthesis	6	4
53	ko00983	Drug metabolism - other enzymes	9	1
54	ko00020	Citrate cycle (TCA cycle)	7	2
55	ko00710	Carbon fixation in photosynthetic organisms	9
56	ko00720	Carbon fixation pathways in prokaryotes	7	2
57	ko00860	Porphyrin and chlorophyll metabolism	8	1
58	ko00906	Carotenoid biosynthesis	8	1
59	ko00910	Nitrogen metabolism	8	1
60	ko04922	Glucagon signaling pathway	7	2
61	ko04974			9
62	ko00250	Alanine, aspartate and glutamate metabolism	5	3
63	ko00541	O-Antigen nucleotide sugar biosynthesis	7	1
64	ko00770	Pantothenate and CoA biosynthesis	7	1
65	ko00944	Flavone and flavonol biosynthesis	4	4
66	ko04146	Peroxisome	8
67	ko05208	Chemical carcinogenesis - reactive oxygen species	6	2
68	ko00195	Photosynthesis	6	1
69	ko00220	Arginine biosynthesis	5	2
70	ko00565	Ether lipid metabolism	6	1
71	ko00650	Butanoate metabolism	3	4
72	ko00908	Zeatin biosynthesis	3	4
73	ko02020	Two-component system	4	3
74	ko00030	Pentose phosphate pathway	6
75	ko00340	Histidine metabolism	3	3
76	ko00591	Linoleic acid metabolism	4	2
77	ko00920	Sulfur metabolism	5	1
78	ko00945	Stilbenoid, diarylheptanoid and gingerol biosynthesis	5	1
79	ko00960	Tropane, piperidine and pyridine alkaloid biosynthesis	4	2
80	ko00966	Glucosinolate biosynthesis	3	3
81	ko01040	Biosynthesis of unsaturated fatty acids	4	2
82	ko02024	Quorum sensing	5	1
83	ko04071	Sphingolipid signaling pathway	5	1
84	ko04072	Phospholipase D signaling pathway	4	2
85	ko04152	AMPK signaling pathway	3	3
86	ko04212	Longevity regulating pathway - worm	3	3
87	ko04714	Thermogenesis	4	2
88	ko04975	Fat digestion and absorption	4	2
89	ko04977	Vitamin digestion and absorption	1	5
90	ko05014	Amyotrophic lateral sclerosis	4	2
91	ko05016	Huntington disease	5	1
92	ko05022	Pathways of neurodegeneration - multiple diseases	4	2
93	ko00290	Valine, leucine and isoleucine biosynthesis	4	1
94	ko00627	Aminobenzoate degradation	1	4
95	ko00730	Thiamine metabolism	3	2
96	ko00740	Riboflavin metabolism	4	1
97	ko04066	HIF-1 signaling pathway	3	2
98	ko04721	Synaptic vesicle cycle	4	1
99	ko05012	Parkinson disease	2	3
100	ko05165	Human papillomavirus infection	5
101	ko05231	Choline metabolism in cancer	3	2
102	ko05323	Rheumatoid arthritis	5
103	ko04080			5
104	ko00998			5
105	ko00062	Fatty acid elongation	3	1
106	ko00300	Lysine biosynthesis	3	1
107	ko00362	Benzoate degradation	1	3
108	ko00562	Inositol phosphate metabolism	4
109	ko00660	C5-Branched dibasic acid metabolism	2	2
110	ko00780	Biotin metabolism	4
111	ko00901	Indole alkaloid biosynthesis	2	2
112	ko00943	Isoflavonoid biosynthesis	3	1
113	ko01523	Antifolate resistance	4
114	ko03030	DNA replication	4
115	ko03320	PPAR signaling pathway	4
116	ko04024	cAMP signaling pathway	2	2
117	ko04142	Lysosome	3	1
118	ko04145	Phagosome	4
119	ko04211	Longevity regulating pathway	2	2
120	ko04626	Plant-pathogen interaction	4
121	ko04723	Retrograde endocannabinoid signaling	3	1
122	ko04727	GABAergic synapse	1	3
123	ko04966	Collecting duct acid secretion	4
124	ko04973	Carbohydrate digestion and absorption	1	3
125	ko04976	Bile secretion	3	1
126	ko05034	Alcoholism	1	3
127	ko05110	Vibrio cholerae infection	4
128	ko05120	Epithelial cell signaling in Helicobacter pylori infection	4
129	ko05206	MicroRNAs in cancer	4
130	ko00261	Monobactam biosynthesis	2	1
131	ko00333	Prodigiosin biosynthesis	3
132	ko00402	Benzoxazinoid biosynthesis	1	2
133	ko00430	Taurine and hypotaurine metabolism	1	2
134	ko00471	D-Glutamine and D-glutamate metabolism	1	2
135	ko00590	Arachidonic acid metabolism	3
136	ko00625	Chloroalkane and chloroalkene degradation	3
137	ko00643	Styrene degradation	1	2
138	ko00900	Terpenoid backbone biosynthesis	3
139	ko00980	Metabolism of xenobiotics by cytochrome P450	3
140	ko00982	Drug metabolism - cytochrome P450	3
141	ko02026	Biofilm formation - Escherichia coli	3
142	ko03020	RNA polymerase	3
143	ko04068	FoxO signaling pathway	1	2
144	ko04217	Necroptosis	3
145	ko04361	Axon regeneration	2	1
146	ko04724	Glutamatergic synapse	2	1
147	ko04726	Serotonergic synapse	2	1
148	ko04910	Insulin signaling pathway	3
149	ko04923	Regulation of lipolysis in adipocytes	1	2
150	ko04931	Insulin resistance	2	1
151	ko04964	Proximal tubule bicarbonate reclamation	1	2
152	ko05030	Cocaine addiction	1	2
153	ko05031	Amphetamine addiction	1	2
154	ko05200	Pathways in cancer	2	1
155	ko05415	Diabetic cardiomyopathy	3
156	ko05417	Lipid and atherosclerosis	2	1
157	ko04742			3
158	ko02060			3
159	ko00401	Novobiocin biosynthesis	1	1
160	ko00450	Selenocompound metabolism	2
161	ko00511	Other glycan degradation	2
162	ko00626	Naphthalene degradation	2
163	ko00790	Folate biosynthesis	1	1
164	ko00830	Retinol metabolism	2
165	ko00942	Anthocyanin biosynthesis	1	1
166	ko00965	Betalain biosynthesis	1	1
167	ko01524	Platinum drug resistance	2
168	ko04011	MAPK signaling pathway - yeast	2
169	ko04014	Ras signaling pathway	2
170	ko04150	mTOR signaling pathway	2
171	ko04216	Ferroptosis	1	1
172	ko04270	Vascular smooth muscle contraction	1	1
173	ko04623	Cytosolic DNA-sensing pathway	2
174	ko04666	Fc gamma R-mediated phagocytosis	2
175	ko04728	Dopaminergic synapse	1	1
176	ko04750	Inflammatory mediator regulation of TRP channels	1	1
177	ko04919	Thyroid hormone signaling pathway	2
178	ko04932	Non-alcoholic fatty liver disease	2
179	ko04972	Pancreatic secretion	2
180	ko04979	Cholesterol metabolism	1	1
181	ko05010	Alzheimer disease	2
182	ko05020	Prion disease	2
183	ko05152	Tuberculosis	2
184	ko00524			2
185	ko00997			2
186	ko04540			2
187	ko04978			2
188	ko00404			2
189	ko00361			2
190	ko00623			2
191	ko04924			2
192	ko00140	Steroid hormone biosynthesis	1
193	ko00254	Aflatoxin biosynthesis	1
194	ko00440	Phosphonate and phosphinate metabolism	1
195	ko00531	Glycosaminoglycan degradation	1
196	ko00603	Glycosphingolipid biosynthesis - globo and isoglobo series	1
197	ko00604	Glycosphingolipid biosynthesis - ganglio series	1
198	ko00670	One carbon pool by folate	1
199	ko00750	Vitamin B6 metabolism	1
200	ko00903	Limonene and pinene degradation	1
201	ko00930	Caprolactam degradation	1
202	ko00981	Insect hormone biosynthesis	1
203	ko01053	Biosynthesis of siderophore group nonribosomal peptides	1
204	ko03008	Ribosome biogenesis in eukaryotes	1
205	ko03018	RNA degradation	1
206	ko04020	Calcium signaling pathway	1
207	ko04070	Phosphatidylinositol signaling system	1
208	ko04115	p53 signaling pathway	1
209	ko04144	Endocytosis	1
210	ko04213	Longevity regulating pathway - multiple species	1
211	ko04370	VEGF signaling pathway	1
212	ko04371	Apelin signaling pathway	1
213	ko04380	Osteoclast differentiation	1
214	ko04712	Circadian rhythm - plant	1
215	ko04912	GnRH signaling pathway	1
216	ko04913	Ovarian steroidogenesis	1
217	ko04918	Thyroid hormone synthesis	1
218	ko04920	Adipocytokine signaling pathway	1
219	ko04928	Parathyroid hormone synthesis, secretion and action	1
220	ko04930	Type II diabetes mellitus	1
221	ko04970	Salivary secretion	1
222	ko05111	Biofilm formation - Vibrio cholerae	1
223	ko05146	Amoebiasis	1
224	ko05203	Viral carcinogenesis	1
225	ko05204	Chemical carcinogenesis - DNA adducts	1
226	ko05207	Chemical carcinogenesis - receptor activation	1
227	ko05212	Pancreatic cancer	1
228	ko05225	Hepatocellular carcinoma	1
229	ko05226	Gastric cancer	1
230	ko05340	Primary immunodeficiency	1
231	ko05418	Fluid shear stress and atherosclerosis	1
232	ko00332			1
233	ko04713			1
234	ko04720			1
235	ko04730			1
236	ko05017			1
237	ko05033			1
238	ko05143			1
239	ko01055			1
240	ko01059			1
241	ko04916			1
242	ko04917			1
243	ko00363			1
244	ko00621			1
245	ko00624			1
246	ko00365			1
247	ko01051			1
248	ko04625			1
249	ko00642			1
250	ko04925			1
251	ko04611			1
252	ko04810			1
253	ko05130			1
254	ko04022			1
255	ko05032			1
256	ko00232			1

## Sheet: Severe VS Moderate
Supplementary Table S8. The information of DEGs and DEMs maps to KEGG common pathways.
	Pathway number	kegg id	gene number	metabolite number
1	ko01100	Metabolic pathways	151	56
2	ko01110	Biosynthesis of secondary metabolites	98	38
3	ko01120	Microbial metabolism in diverse environments	18	13
4	ko00940	Phenylpropanoid biosynthesis	13	13
5	ko00500	Starch and sucrose metabolism	21	3
6	ko01240	Biosynthesis of cofactors	19	4
7	ko04075	Plant hormone signal transduction	22	1
8	ko00941	Flavonoid biosynthesis	9	12
9	ko00520	Amino sugar and nucleotide sugar metabolism	13	3
10	ko00564	Glycerophospholipid metabolism	8	8
11	ko00130	Ubiquinone and other terpenoid-quinone biosynthesis	10	4
12	ko00230	Purine metabolism	9	5
13	ko00592	alpha-Linolenic acid metabolism	7	6
14	ko00460	Cyanoamino acid metabolism	10	2
15	ko01200	Carbon metabolism	11	1
16	ko00052	Galactose metabolism	9	2
17	ko00360	Phenylalanine metabolism	3	8
18	ko00561	Glycerolipid metabolism	8	3
19	ko01230	Biosynthesis of amino acids	11
20	ko02010	ABC transporters	5	6
21	ko01220	Degradation of aromatic compounds	4	6
22	ko00010	Glycolysis / Gluconeogenesis	9
23	ko00350	Tyrosine metabolism	5	4
24	ko00906	Carotenoid biosynthesis	8	1
25	ko04016	MAPK signaling pathway - plant	9
26	ko00051	Fructose and mannose metabolism	7	1
27	ko00240	Pyrimidine metabolism	6	2
28	ko00380	Tryptophan metabolism	6	2
29	ko00410	beta-Alanine metabolism	7	1
30	ko00400	Phenylalanine, tyrosine and tryptophan biosynthesis	5	2
31	ko00591	Linoleic acid metabolism	3	4
32	ko00944	Flavone and flavonol biosynthesis	3	4
33	ko04146	Peroxisome	7
34	ko00630	Glyoxylate and dicarboxylate metabolism	5	1
35	ko01040	Biosynthesis of unsaturated fatty acids	4	2
36	ko05208	Chemical carcinogenesis - reactive oxygen species	4	2
37	ko00030	Pentose phosphate pathway	4	1
38	ko00071	Fatty acid degradation	5
39	ko00073	Cutin, suberine and wax biosynthesis	4	1
40	ko00565	Ether lipid metabolism	4	1
41	ko00620	Pyruvate metabolism	5
42	ko00627	Aminobenzoate degradation	1	4
43	ko00760	Nicotinate and nicotinamide metabolism	3	2
44	ko00770	Pantothenate and CoA biosynthesis	4	1
45	ko00908	Zeatin biosynthesis	4	1
46	ko00945	Stilbenoid, diarylheptanoid and gingerol biosynthesis	4	1
47	ko00950	Isoquinoline alkaloid biosynthesis	2	3
48	ko00983	Drug metabolism - other enzymes	4	1
49	ko01212	Fatty acid metabolism	5
50	ko03020	RNA polymerase	5
51	ko00310	Lysine degradation	3	1
52	ko00330	Arginine and proline metabolism	4
53	ko00600	Sphingolipid metabolism	3	1
54	ko00625	Chloroalkane and chloroalkene degradation	3	1
55	ko00680	Methane metabolism	3	1
56	ko00730	Thiamine metabolism	3	1
57	ko00920	Sulfur metabolism	4
58	ko01210	2-Oxocarboxylic acid metabolism	4
59	ko04152	AMPK signaling pathway	2	2
60	ko04211	Longevity regulating pathway	2	2
61	ko04212	Longevity regulating pathway - worm	2	2
62	ko04714	Thermogenesis	3	1
63	ko04975	Fat digestion and absorption	2	2
64	ko04977	Vitamin digestion and absorption	1	3
65	ko05231	Choline metabolism in cancer	1	3
66	ko00040	Pentose and glucuronate interconversions	3
67	ko00053	Ascorbate and aldarate metabolism	3
68	ko00190	Oxidative phosphorylation	2	1
69	ko00280	Valine, leucine and isoleucine degradation	3
70	ko00402	Benzoxazinoid biosynthesis	1	2
71	ko00590	Arachidonic acid metabolism	1	2
72	ko00640	Propanoate metabolism	3
73	ko00643	Styrene degradation	1	2
74	ko00740	Riboflavin metabolism	2	1
75	ko00960	Tropane, piperidine and pyridine alkaloid biosynthesis	2	1
76	ko00966	Glucosinolate biosynthesis	3
77	ko02020	Two-component system	2	1
78	ko02024	Quorum sensing	2	1
79	ko04723	Retrograde endocannabinoid signaling	2	1
80	ko04931	Insulin resistance	2	1
81	ko04973	Carbohydrate digestion and absorption	1	2
82	ko05016	Huntington disease	3
83	ko00362			3
84	ko04974			3
85	ko00020	Citrate cycle (TCA cycle)	2
86	ko00062	Fatty acid elongation	2
87	ko00260	Glycine, serine and threonine metabolism	2
88	ko00270	Cysteine and methionine metabolism	2
89	ko00626	Naphthalene degradation	2
90	ko00790	Folate biosynthesis	1	1
91	ko00830	Retinol metabolism	2
92	ko00980	Metabolism of xenobiotics by cytochrome P450	2
93	ko00982	Drug metabolism - cytochrome P450	2
94	ko01523	Antifolate resistance	2
95	ko02026	Biofilm formation - Escherichia coli	2
96	ko04011	MAPK signaling pathway - yeast	2
97	ko04014	Ras signaling pathway	2
98	ko04024	cAMP signaling pathway	2
99	ko04066	HIF-1 signaling pathway	2
100	ko04071	Sphingolipid signaling pathway	2
101	ko04072	Phospholipase D signaling pathway	1	1
102	ko04217	Necroptosis	2
103	ko04270	Vascular smooth muscle contraction	1	1
104	ko04623	Cytosolic DNA-sensing pathway	2
105	ko04724	Glutamatergic synapse	2
106	ko04922	Glucagon signaling pathway	2
107	ko04923	Regulation of lipolysis in adipocytes	1	1
108	ko04972	Pancreatic secretion	2
109	ko04976	Bile secretion	2
110	ko05014	Amyotrophic lateral sclerosis	2
111	ko05022	Pathways of neurodegeneration - multiple diseases	2
112	ko05200	Pathways in cancer	1	1
113	ko05206	MicroRNAs in cancer	2
114	ko02060			2
115	ko00623			2
116	ko00998			2
117	ko04080			2
118	ko00061	Fatty acid biosynthesis	1
119	ko00140	Steroid hormone biosynthesis	1
120	ko00220	Arginine biosynthesis	1
121	ko00250	Alanine, aspartate and glutamate metabolism	1
122	ko00261	Monobactam biosynthesis	1
123	ko00290	Valine, leucine and isoleucine biosynthesis	1
124	ko00333	Prodigiosin biosynthesis	1
125	ko00340	Histidine metabolism	1
126	ko00405	Phenazine biosynthesis	1
127	ko00440	Phosphonate and phosphinate metabolism	1
128	ko00450	Selenocompound metabolism	1
129	ko00480	Glutathione metabolism	1
130	ko00511	Other glycan degradation	1
131	ko00531	Glycosaminoglycan degradation	1
132	ko00541	O-Antigen nucleotide sugar biosynthesis	1
133	ko00603	Glycosphingolipid biosynthesis - globo and isoglobo series	1
134	ko00604	Glycosphingolipid biosynthesis - ganglio series	1
135	ko00710	Carbon fixation in photosynthetic organisms	1
136	ko00720	Carbon fixation pathways in prokaryotes	1
137	ko00780	Biotin metabolism	1
138	ko00900	Terpenoid backbone biosynthesis	1
139	ko00903	Limonene and pinene degradation	1
140	ko00910	Nitrogen metabolism	1
141	ko00930	Caprolactam degradation	1
142	ko00943	Isoflavonoid biosynthesis	1
143	ko00981	Insect hormone biosynthesis	1
144	ko01053	Biosynthesis of siderophore group nonribosomal peptides	1
145	ko02025	Biofilm formation - Pseudomonas aeruginosa	1
146	ko03018	RNA degradation	1
147	ko03320	PPAR signaling pathway	1
148	ko04068	FoxO signaling pathway	1
149	ko04115	p53 signaling pathway	1
150	ko04142	Lysosome	1
151	ko04144	Endocytosis	1
152	ko04213	Longevity regulating pathway - multiple species	1
153	ko04666	Fc gamma R-mediated phagocytosis	1
154	ko04712	Circadian rhythm - plant	1
155	ko04727	GABAergic synapse	1
156	ko04910	Insulin signaling pathway	1
157	ko04912	GnRH signaling pathway	1
158	ko04919	Thyroid hormone signaling pathway	1
159	ko04928	Parathyroid hormone synthesis, secretion and action	1
160	ko04932	Non-alcoholic fatty liver disease	1
161	ko04970	Salivary secretion	1
162	ko05010	Alzheimer disease	1
163	ko05012	Parkinson disease	1
164	ko05020	Prion disease	1
165	ko05212	Pancreatic cancer	1
166	ko05226	Gastric cancer	1
167	ko05230	Central carbon metabolism in cancer	1
168	ko05340	Primary immunodeficiency	1
169	ko05415	Diabetic cardiomyopathy	1
170	ko04742			1
171	ko00363			1
172	ko00621			1
173	ko00624			1
174	ko00361			1
175	ko04750			1
176	ko00942			1
177	ko04625			1
178	ko04925			1
179	ko04540			1
180	ko04810			1
181	ko05130			1
182	ko04979			1
183	ko05417			1
184	ko00232
