# Supplementary material for: Transcriptomic and Metabolomic Insights into ABA-Related Genes in Cerasus humilis under Drought Stress
Source: Int J Mol Sci. 2024 Jul 11;25(14):7635. doi: 10.3390/ijms25147635 (PMC11276642; doi:10.3390/ijms25147635)
Supplement: Supplementary file 1 [file ijms-25-07635-s001.zip › Supplementary Table S9.xlsx]

## Sheet: Moderate VS Normal
Supplementary Table S9. The information of genes related to ABA biosynthesis.
gene_id	transcript_id	GO	KEGG	KO_ENTRY	EC	Description	FPKM.Moderate_1	FPKM.Moderate_2	FPKM.Moderate_3	FPKM.Normal_1	FPKM.Normal_2	FPKM.Normal_3	fc	pval	qval	regulation
C.humilis06877	C.humilis06877.1	GO:0005737(cytoplasm);GO:0016491(oxidoreductase activity);GO:0055114(oxidation-reduction process)	00906(Carotenoid biosynthesis)	K09841	EC:1.1.1.288	PREDICTED: secoisolariciresinol dehydrogenase-like [Prunus mume]	12.143	10.9945	13.8978	22.4601	20.8909	36.2681	0.465157	1.27352e-05	0.000203146	down
C.humilis24679	C.humilis24679.1	GO:0000166(nucleotide binding);GO:0018458(isopiperitenol dehydrogenase activity);GO:0018459(carveol dehydrogenase activity);GO:0031525(menthol biosynthetic process)	00906(Carotenoid biosynthesis)	K09841	EC:1.1.1.288	(-)-isopiperitenol/(-)-carveol dehydrogenase mitochondrial [Prunus yedoensis var. nudiflora]	5.93031	3.28906	2.38985	1.16074	1.56599	1.36699	2.83586	0.00239485	0.0152005	up
C.humilis23051	C.humilis23051.1	GO:0004497(monooxygenase activity);GO:0044550(secondary metabolite biosynthetic process)	00906(Carotenoid biosynthesis)	K09838	EC:1.14.15.21	PREDICTED: FAD-dependent urate hydroxylase-like [Prunus mume]	17.355	12.6227	14.253	2.97685	4.23139	4.45968	3.7908	2.11126e-16	3.21861e-14	up
C.humilis23050	C.humilis23050.1	GO:0004497(monooxygenase activity);GO:0044550(secondary metabolite biosynthetic process)	00906(Carotenoid biosynthesis)	K09838	EC:1.14.15.21	uncharacterized protein LOC110753814 [Prunus avium]	2.04072	2.50333	2.43933	0.794702	1.1761	1.13096	2.25142	9.21555e-07	2.03828e-05	up
C.humilis21857	C.humilis21857.1	GO:0004497(monooxygenase activity);GO:0044550(secondary metabolite biosynthetic process)	00906(Carotenoid biosynthesis)	K09838	EC:1.14.15.21	PREDICTED: FAD-dependent urate hydroxylase-like isoform X1 [Prunus mume]	4.18547	3.22062	3.31145	1.38117	1.60508	1.87847	2.20311	1.16333e-05	0.000187412	up
C.humilis20129	C.humilis20129.2	GO:0004497(monooxygenase activity);GO:0005506(iron ion binding);GO:0009507(chloroplast);GO:0009570(chloroplast stroma);GO:0009941(chloroplast envelope);GO:0016117(carotenoid biosynthetic process);GO:0016705(oxidoreductase activity, acting on paired donors, with incorporation or reduction of molecular oxygen);GO:0019825(oxygen binding);GO:0020037(heme binding);GO:0031969(chloroplast membrane);GO:0…	00906(Carotenoid biosynthesis)	K15747	EC:1.14.-.-	PREDICTED: cytochrome P450 97B2, chloroplastic [Prunus mume]	22.8496	24.6816	24.425	4.45588	6.87634	5.30515	4.32498	4.14105e-35	3.76256e-32	up
C.humilis11877	C.humilis11877.1	GO:0005506(iron ion binding);GO:0009507(chloroplast);GO:0010291(carotene beta-ring hydroxylase activity);GO:0016021(integral component of membrane);GO:0016119(carotene metabolic process);GO:0016123(xanthophyll biosynthetic process);GO:0016491(oxidoreductase activity);GO:0016787(hydrolase activity);GO:0031969(chloroplast membrane);GO:0055114(oxidation-reduction process)	00906(Carotenoid biosynthesis)	K15746	EC:1.14.15.24	beta-carotene hydroxylase 2, chloroplastic [Prunus persica]	25.772	27.6038	30.7383	103.636	47.4847	54.2074	0.409656	0.000724953	0.005854	down
C.humilis20069	C.humilis20069.1	GO:0009575(chromoplast stroma);GO:0016117(carotenoid biosynthetic process);GO:0016767(geranylgeranyl-diphosphate geranylgeranyltransferase activity)	00906(Carotenoid biosynthesis)	K02291	EC:2.5.1.32	phytoene synthase [Prunus humilis]	36.3879	29.9399	41.0479	44.4571	108.709	89.4706	0.442537	3.97577e-05	0.000523231	down

## Sheet: Severe VS Normal
Supplementary Table S9. The information of genes related to ABA biosynthesis.
gene_id	transcript_id	GO	KEGG	KO_ENTRY	EC	Description	FPKM.Severe_1	FPKM.Severe_2	FPKM.Severe_3	FPKM.Normal_1	FPKM.Normal_2	FPKM.Normal_3	fc	pval	qval	regulation
C.humilis21342	C.humilis21342.1	GO:0005777(peroxisome);GO:0016021(integral component of membrane);GO:0016491(oxidoreductase activity)	00906(Carotenoid biosynthesis)	K09841	EC:1.1.1.288	uncharacterized protein LOC18783581 [Prunus persica]	2.26231	2.25797	3.02622	5.89171	6.91326	8.49933	0.354224	5.11395e-13	1.16425e-11	down
C.humilis24679	C.humilis24679.1	GO:0000166(nucleotide binding);GO:0018458(isopiperitenol dehydrogenase activity);GO:0018459(carveol dehydrogenase activity);GO:0031525(menthol biosynthetic process)	00906(Carotenoid biosynthesis)	K09841	EC:1.1.1.288	(-)-isopiperitenol/(-)-carveol dehydrogenase mitochondrial [Prunus yedoensis var. nudiflora]	5.39329	3.72148	3.05926	1.16074	1.56599	1.36699	2.97383	1.34242e-05	9.08055e-05	up
C.humilis06877	C.humilis06877.1	GO:0005737(cytoplasm);GO:0016491(oxidoreductase activity);GO:0055114(oxidation-reduction process)	00906(Carotenoid biosynthesis)	K09841	EC:1.1.1.288	PREDICTED: secoisolariciresinol dehydrogenase-like [Prunus mume]	11.7899	16.6632	6.19319	22.4601	20.8909	36.2681	0.435151	0.00499935	0.0173278	down
C.humilis23051	C.humilis23051.1	GO:0004497(monooxygenase activity);GO:0044550(secondary metabolite biosynthetic process)	00906(Carotenoid biosynthesis)	K09838	EC:1.14.15.21	PREDICTED: FAD-dependent urate hydroxylase-like [Prunus mume]	10.6224	10.5728	20.1206	2.97685	4.23139	4.45968	3.54098	7.05425e-09	9.03649e-08	up
C.humilis21857	C.humilis21857.1	GO:0004497(monooxygenase activity);GO:0044550(secondary metabolite biosynthetic process)	00906(Carotenoid biosynthesis)	K09838	EC:1.14.15.21	PREDICTED: FAD-dependent urate hydroxylase-like isoform X1 [Prunus mume]	3.41696	3.05868	4.14691	1.38117	1.60508	1.87847	2.18359	1.71775e-07	1.71542e-06	up
C.humilis09052	C.humilis09052.1	GO:0004497(monooxygenase activity);GO:0044550(secondary metabolite biosynthetic process)	00906(Carotenoid biosynthesis)	K09838	EC:1.14.15.21	hypothetical protein Pyn_09505 [Prunus yedoensis var. nudiflora]	0	0	0	0.251268	0.282655	0.67006	0.000249173	3.43361e-07	3.24548e-06	down
C.humilis09464	C.humilis09464.1	GO:0004497(monooxygenase activity);GO:0044550(secondary metabolite biosynthetic process)	00906(Carotenoid biosynthesis)	K09838	EC:1.14.15.21	uncharacterized protein LOC109947717 [Prunus persica]	0.726836	0.575644	4.00441	0.117244	0.084613	0	26.2904	0.0001867	0.000969356	up
C.humilis20129	C.humilis20129.2	GO:0004497(monooxygenase activity);GO:0005506(iron ion binding);GO:0009507(chloroplast);GO:0009570(chloroplast stroma);GO:0009941(chloroplast envelope);GO:0016117(carotenoid biosynthetic process);GO:0016705(oxidoreductase activity, acting on paired donors, with incorporation or reduction of molecular oxygen);GO:0019825(oxygen binding);GO:0020037(heme binding);GO:0031969(chloroplast membrane);GO:0…	00906(Carotenoid biosynthesis)	K15747	EC:1.14.-.-	PREDICTED: cytochrome P450 97B2, chloroplastic [Prunus mume]	14.4435	15.4433	13.7407	4.45588	6.87634	5.30515	2.62226	1.44993e-14	3.92896e-13	up
C.humilis03146	C.humilis03146.1	GO:0005515(protein binding);GO:0009507(chloroplast);GO:0010287(plastoglobule);GO:0016702(oxidoreductase activity, acting on single donors with incorporation of molecular oxygen, incorporation of two atoms of oxygen);GO:0046872(metal ion binding);GO:0055114(oxidation-reduction process)	00906(Carotenoid biosynthesis)	K09840	EC:1.13.11.51	PREDICTED: probable carotenoid cleavage dioxygenase 4, chloroplastic [Prunus mume]	318.019	270.035	207.782	35.2951	81.2688	47.9788	4.83665	7.16174e-13	1.60323e-11	up

## Sheet: Severe VS Moderate
Supplementary Table S9. The information of genes related to ABA biosynthesis.
gene_id	transcript_id	GO	KEGG	KO_ENTRY	EC	Description	FPKM.Severe_1	FPKM.Severe_2	FPKM.Severe_3	FPKM.Moderate_1	FPKM.Moderate_2	FPKM.Moderate_3	fc	pval	qval	regulation
C.humilis03146	C.humilis03146.1	GO:0005515(protein binding);GO:0009507(chloroplast);GO:0010287(plastoglobule);GO:0016702(oxidoreductase activity, acting on single donors with incorporation of molecular oxygen, incorporation of two atoms of oxygen);GO:0046872(metal ion binding);GO:0055114(oxidation-reduction process)	00906(Carotenoid biosynthesis)	K09840	EC:1.13.11.51	PREDICTED: probable carotenoid cleavage dioxygenase 4, chloroplastic [Prunus mume]	318.019	270.035	207.782	104.087	88.532	65.1457	3.08745	3.10954e-11	1.83414e-09	up
C.humilis09464	C.humilis09464.1	GO:0004497(monooxygenase activity);GO:0044550(secondary metabolite biosynthetic process)	00906(Carotenoid biosynthesis)	K09838	EC:1.14.15.21	uncharacterized protein LOC109947717 [Prunus persica]	0.726836	0.575644	4.00441	0.284542	0.49071	0.250788	5.17221	0.00207499	0.0144732	up
